# Supplementary material for: A Non-Hazardous Deparaffinization Protocol Enables Quantitative Proteomics of Core Needle Biopsy-Sized Formalin-Fixed and Paraffin-Embedded (FFPE) Tissue Specimens
Source: Int J Mol Sci. 2022 Apr 18;23(8):4443. doi: 10.3390/ijms23084443 (PMC9031572; doi:10.3390/ijms23084443)
Supplement: Supplementary file 1 [file ijms-23-04443-s001.zip]

Archive with 4 entries (4 files):
- Supplementary Table S1 - Deparaffinization.xlsx
- Supplementary Table S2 - Homogenization.xlsx
- Supplementary Table S3 - Extraction.xlsx
- Supplementary Table S4 - Digestion.xlsx
