# Supplementary material for: A Non-Hazardous Deparaffinization Protocol Enables Quantitative Proteomics of Core Needle Biopsy-Sized Formalin-Fixed and Paraffin-Embedded (FFPE) Tissue Specimens
Source: Int J Mol Sci. 2022 Apr 18;23(8):4443. doi: 10.3390/ijms23084443 (PMC9031572; doi:10.3390/ijms23084443)
Supplement: Supplementary file 1 [file ijms-23-04443-s001.zip › Supplementary Table S1 - Deparaffinization.xlsx]

## Sheet: Proteins_raw
Protein FDR Confidence: Combined	Accession	Description	Coverage [%]	# PSMs	# Protein Unique Peptides	MW [kDa]	calc. pI	Biological Process	Cellular Component	Molecular Function	Pfam IDs	Entrez Gene ID	Ensembl Gene ID	Gene Symbol	Chromosome	KEGG Pathways	Reactome Pathways	WikiPathways	# Protein Pathway Groups	# Razor Peptides	Abundance Ratio: (Water) / (Xylene)	Abundance Ratio Adj. P-Value: (Water) / (Xylene)	Abundance Ratio Variability [%]: (Water) / (Xylene)	Abundances (Normalized): F1: Sample, Xylene	Abundances (Normalized): F4: Sample, Xylene	Abundances (Normalized): F5: Sample, Xylene	Abundances (Normalized): F9: Sample, Xylene	Abundances (Normalized): F10: Sample, Xylene	Abundances (Normalized): F2: Sample, Water	Abundances (Normalized): F3: Sample, Water	Abundances (Normalized): F6: Sample, Water	Abundances (Normalized): F7: Sample, Water	Abundances (Normalized): F8: Sample, Water	Abundance: F1: Sample, Xylene	Abundance: F4: Sample, Xylene	Abundance: F5: Sample, Xylene	Abundance: F9: Sample, Xylene	Abundance: F10: Sample, Xylene	Abundance: F2: Sample, Water	Abundance: F3: Sample, Water	Abundance: F6: Sample, Water	Abundance: F7: Sample, Water	Abundance: F8: Sample, Water	Found in Sample: [S1] F1: Sample, Xylene	Found in Sample: [S4] F4: Sample, Xylene	Found in Sample: [S5] F5: Sample, Xylene	Found in Sample: [S9] F9: Sample, Xylene	Found in Sample: [S10] F10: Sample, Xylene	Found in Sample: [S2] F2: Sample, Water
High	P12814	Alpha-actinin-1 OS=Homo sapiens GN=ACTN1 PE=1 SV=2	77	698	35	103	5.41	cell differentiation;cell organization and biogenesis;regulation of biological process;transport	cytoplasm;cytoskeleton;cytosol;extracellular;membrane;organelle lumen	metal ion binding;protein binding;RNA binding	Pf00036, Pf00307, Pf00435, Pf08726, Pf11971, Pf13405, Pf13499	87	ENSG00000072110.13	ACTN1	14	Viral carcinogenesis; Amoebiasis; Arrhythmogenic right ventricular cardiomyopathy (ARVC); Tight junction; Focal adhesion; Adherens junction; Regulation of actin cytoskeleton; Leukocyte transendothelial migration; Systemic lupus erythematosus	Platelet degranulation ; Nephrin family interactions; Regulation of cytoskeletal remodeling and cell spreading by IPP complex components; Syndecan interactions	Arrhythmogenic Right Ventricular Cardiomyopathy; Focal Adhesion; Regulation of Actin Cytoskeleton	24	3	1.107	0.989804	28.76	3.51138e+08	3.40962e+08	3.17711e+08	3.13662e+08	3.3198e+08	3.72843e+08	3.18947e+08	3.93857e+08	4.3019e+08	4.10657e+08	2.44858e+08	3.19036e+08	3.17711e+08	2.93251e+08	3.01951e+08	3.31389e+08	2.3407e+08	2.26635e+08	3.43409e+08	1.79905e+08	High	High	High	High	High	High
High	P08670	Vimentin OS=Homo sapiens GN=VIM PE=1 SV=4	77	844	38	53.6	5.12	cell differentiation;cell organization and biogenesis;cellular component movement;metabolic process;regulation of biological process;response to stimulus	cytoplasm;cytoskeleton;cytosol;membrane	protein binding;RNA binding;structural molecule activity	Pf00038, Pf04111, Pf04156, Pf04732, Pf05622, Pf10186	7431	ENSG00000026025.15	VIM	10	MicroRNAs in cancer; Epstein-Barr virus infection	Interleukin-4 and 13 signaling; Caspase-mediated cleavage of cytoskeletal proteins; Striated Muscle Contraction	Allograft Rejection; Spinal Cord Injury; Primary Focal Segmental Glomerulosclerosis FSGS; Apoptosis-related network due to altered Notch3 in ovarian cancer; Striated Muscle Contraction; TGF-B Signaling in Thyroid Cells for Epithelial-Mesenchymal Transition; T-Cell antigen Receptor (TCR) Signaling Pathway	20	14	0.425	0.0095006	9.15	2.62594e+09	3.06147e+09	3.70546e+09	3.77777e+09	3.09787e+09	1.46192e+09	1.03215e+09	1.40317e+09	1.56491e+09	1.33097e+09	1.83114e+09	2.8646e+09	3.70546e+09	3.53195e+09	2.81766e+09	1.29938e+09	7.57481e+08	8.07418e+08	1.24922e+09	5.83088e+08	High	High	High	High	High	High
High	P11142	Heat shock cognate 71 kDa protein OS=Homo sapiens GN=HSPA8 PE=1 SV=1	77	570	31	70.9	5.52	cell communication;cell organization and biogenesis;metabolic process;regulation of biological process;response to stimulus;transport	cytoplasm;cytosol;endosome;extracellular;membrane;nucleus;organelle lumen;spliceosomal complex	catalytic activity;nucleotide binding;protein binding;RNA binding	Pf00012, Pf02463, Pf06723	3312	ENSG00000109971.13	HSPA8	11	Endocytosis; Longevity regulating pathway - multiple species; Epstein-Barr virus infection; Spliceosome; MAPK signaling pathway; Protein processing in endoplasmic reticulum; Toxoplasmosis; Measles; Influenza A; Estrogen signaling pathway; Legionellosis; Antigen processing and presentation	Protein methylation; Clathrin-mediated endocytosis; Regulation of HSF1-mediated heat shock response; Golgi Associated Vesicle Biogenesis; GABA synthesis, release, reuptake and degradation; Lysosome Vesicle Biogenesis; CHL1 interactions; AUF1 (hnRNP D0) binds and destabilizes mRNA; Attenuation phase; Neutrophil degranulation; mRNA Splicing - Major Pathway; Interleukin-4 and 13 signaling; HSP90 cha…	Parkin-Ubiquitin Proteasomal System pathway; MAPK Signaling Pathway; Exercise-induced Circadian Regulation	52	17	1.177	0.989804	28.5	1.19877e+09	1.16745e+09	9.53177e+08	9.13844e+08	1.15665e+09	1.38399e+09	1.28897e+09	1.41435e+09	1.29852e+09	1.12553e+09	8.35933e+08	1.09238e+09	9.53177e+08	8.54378e+08	1.05203e+09	1.23011e+09	9.45954e+08	8.13851e+08	1.03658e+09	4.93087e+08	High	High	High	High	High	High
High	P06733	Alpha-enolase OS=Homo sapiens GN=ENO1 PE=1 SV=2	79	868	36	47.1	7.39	metabolic process;regulation of biological process;response to stimulus	cell surface;cytoplasm;cytosol;membrane;nucleus	catalytic activity;DNA binding;metal ion binding;protein binding;RNA binding	Pf00113, Pf03952, Pf13378	2023	ENSG00000074800.13	ENO1	1	HIF-1 signaling pathway; Carbon metabolism; Glycolysis / Gluconeogenesis; RNA degradation; Biosynthesis of amino acids; Metabolic pathways	Gluconeogenesis; Glycolysis	Glycolysis and Gluconeogenesis	12	5	0.986	0.989804	28.13	1.22281e+09	1.38304e+09	1.17797e+09	1.24982e+09	1.35044e+09	1.32014e+09	1.15631e+09	1.3534e+09	1.3767e+09	1.23496e+09	8.52702e+08	1.29411e+09	1.17797e+09	1.16849e+09	1.22828e+09	1.17337e+09	8.48596e+08	7.78777e+08	1.09898e+09	5.41025e+08	High	High	High	High	High	High
High	O43707	Alpha-actinin-4 OS=Homo sapiens GN=ACTN4 PE=1 SV=2	70	568	36	104.8	5.44	cell organization and biogenesis;cellular component movement;regulation of biological process;response to stimulus;transport	cytoplasm;cytoskeleton;cytosol;extracellular;nucleus;organelle lumen	DNA binding;metal ion binding;protein binding;RNA binding	Pf00307, Pf00435, Pf08726, Pf11971, Pf13499	81	ENSG00000282844.1; ENSG00000130402.11	ACTN4	19; CHR_HG26_PATCH	Viral carcinogenesis; Amoebiasis; Arrhythmogenic right ventricular cardiomyopathy (ARVC); Tight junction; Focal adhesion; Adherens junction; Regulation of actin cytoskeleton; Leukocyte transendothelial migration; Systemic lupus erythematosus	Platelet degranulation ; Nephrin family interactions	Arrhythmogenic Right Ventricular Cardiomyopathy; Primary Focal Segmental Glomerulosclerosis FSGS; Striated Muscle Contraction	18	25	1.119	0.989804	29.89	7.25003e+08	6.59526e+08	6.39121e+08	5.99305e+08	6.79479e+08	6.78901e+08	6.37563e+08	8.06169e+08	7.97708e+08	8.27659e+08	5.05564e+08	6.17115e+08	6.39121e+08	5.60307e+08	6.18017e+08	6.03419e+08	4.67898e+08	4.63889e+08	6.36788e+08	3.6259e+08	High	High	High	High	High	High
High	P08238	Heat shock protein HSP 90-beta OS=Homo sapiens GN=HSP90AB1 PE=1 SV=4	68	490	18	83.2	5.03	cell organization and biogenesis;metabolic process;regulation of biological process;response to stimulus;transport	cell surface;cytoplasm;cytosol;extracellular;membrane;mitochondrion;nucleus;organelle lumen	enzyme regulator activity;nucleotide binding;protein binding;RNA binding	Pf00183, Pf02518, Pf13589	3326	ENSG00000096384.19	HSP90AB1	6	NOD-like receptor signaling pathway; Progesterone-mediated oocyte maturation; Pathways in cancer; Prostate cancer; Protein processing in endoplasmic reticulum; Estrogen signaling pathway; PI3K-Akt signaling pathway; Antigen processing and presentation	Sema3A PAK dependent Axon repulsion; HSF1 activation; Attenuation phase; Neutrophil degranulation; Aryl hydrocarbon receptor signalling; Uptake and function of diphtheria toxin; Regulation of actin dynamics for phagocytic cup formation; The NLRP3 inflammasome; HSP90 chaperone cycle for steroid hormone receptors (SHR); The role of GTSE1 in G2/M progression after G2 checkpoint	NRF2 pathway; Focal Adhesion-PI3K-Akt-mTOR-signaling pathway	42	24	1.127	0.989804	34.72	5.61642e+08	6.47147e+08	5.55016e+08	4.67563e+08	6.76277e+08	6.26145e+08	4.92142e+08	7.86844e+08	7.16209e+08	6.88186e+08	3.91648e+08	6.05532e+08	5.55016e+08	4.37137e+08	6.15105e+08	5.56529e+08	3.61175e+08	4.52769e+08	5.71729e+08	3.01488e+08	High	High	High	High	High	High
High	O75369	Filamin-B OS=Homo sapiens GN=FLNB PE=1 SV=2	38	371	69	278	5.73	cell differentiation;cell organization and biogenesis;development;regulation of biological process;response to stimulus	cytoplasm;cytoskeleton;cytosol;membrane;nucleus	protein binding;RNA binding	Pf00307, Pf00630	2317	ENSG00000136068.14	FLNB	3	MAPK signaling pathway; Focal adhesion; Proteoglycans in cancer; Salmonella infection	ISG15 antiviral mechanism	VEGFA-VEGFR2 Signaling Pathway	10	5	0.8	0.875647	20.68	2.28508e+08	1.8746e+08	2.31311e+08	2.22813e+08	1.99592e+08	1.47471e+08	1.25333e+08	1.75871e+08	1.69291e+08	2.24277e+08	1.59345e+08	1.75406e+08	2.31311e+08	2.08314e+08	1.81539e+08	1.31075e+08	9.19801e+07	1.012e+08	1.3514e+08	9.82538e+07	High	High	High	High	High	High
High	P35579	Myosin-9 OS=Homo sapiens GN=MYH9 PE=1 SV=4	38	358	54	226.4	5.6	cell differentiation;cell organization and biogenesis;cellular component movement;metabolic process;regulation of biological process;response to stimulus;transport	cytoplasm;cytoskeleton;cytosol;extracellular;membrane;nucleus	catalytic activity;motor activity;nucleotide binding;protein binding;RNA binding;transporter activity	Pf00063, Pf01442, Pf01496, Pf01576, Pf01765, Pf02736, Pf03962, Pf04111, Pf04156, Pf05911, Pf06637, Pf07888, Pf09731, Pf11068, Pf11559, Pf12128, Pf13094	4627	ENSG00000100345.20	MYH9	22	Tight junction; Salmonella infection; Regulation of actin cytoskeleton	RHO GTPases activate PAKs; EPHA-mediated growth cone collapse; RHO GTPases Activate ROCKs; Sema4D induced cell migration and growth-cone collapse; Regulation of actin dynamics for phagocytic cup formation; RHO GTPases activate CIT; RHO GTPases activate PKNs	Primary Focal Segmental Glomerulosclerosis FSGS; VEGFA-VEGFR2 Signaling Pathway	23	5	0.734	0.68488	22.49	1.8013e+08	2.18513e+08	1.94728e+08	1.38611e+08	2.28824e+08	1.38745e+08	1.03228e+08	1.74436e+08	1.62062e+08	1.28951e+08	1.25609e+08	2.04462e+08	1.94728e+08	1.29591e+08	2.08126e+08	1.23319e+08	7.57577e+07	1.00375e+08	1.29369e+08	5.64924e+07	High	High	High	High	High	High
High	Q6UVK1	Chondroitin sulfate proteoglycan 4 OS=Homo sapiens GN=CSPG4 PE=1 SV=2	34	443	59	250.4	5.47	cell differentiation;cell proliferation;cellular component movement;development;metabolic process;regulation of biological process;response to stimulus	cell surface;extracellular;membrane;organelle lumen	protein binding;signal transducer activity	Pf00054, Pf02210	1464	ENSG00000173546.7	CSPG4	15		A tetrasaccharide linker sequence is required for GAG synthesis; Dermatan sulfate biosynthesis; Defective CHSY1 causes TPBS; Defective B4GALT7 causes EDS, progeroid type; Defective B3GALT6 causes EDSP2 and SEMDJL1; CS/DS degradation; Defective CHST14 causes EDS, musculocontractural type; Defective CHST3 causes SEDCJD; Chondroitin sulfate biosynthesis; Defective B3GAT3 causes JDSSDHD	Spinal Cord Injury	19	0	1.044	0.999004	31.62	3.82158e+08	3.27979e+08	2.83511e+08	3.38049e+08	3.54405e+08	2.95661e+08	3.92935e+08	3.71416e+08	3.26934e+08	4.25041e+08	2.66489e+08	3.06888e+08	2.83511e+08	3.16051e+08	3.22348e+08	2.62789e+08	2.88369e+08	2.13722e+08	2.60982e+08	1.86207e+08	High	High	High	High	High	High
High	P35527	Keratin, type I cytoskeletal 9 OS=Homo sapiens GN=KRT9 PE=1 SV=3	75	410	32	62	5.24	cell death;cell organization and biogenesis	cytosol;membrane;nucleus	structural molecule activity	Pf00038, Pf13166	3857	ENSG00000171403.9	KRT9	17		Formation of the cornified envelope		3	1	1.756	0.291521	46.87	3.3182e+08	2.97949e+08	4.27495e+08	4.04378e+08	3.76804e+08	6.03354e+08	7.39251e+08	8.44347e+08	3.71274e+08	6.76108e+08	2.31387e+08	2.78789e+08	4.27495e+08	3.78064e+08	3.4272e+08	5.36272e+08	5.42525e+08	4.85857e+08	2.96377e+08	2.96197e+08	High	High	High	High	High	High
High	P04406	Glyceraldehyde-3-phosphate dehydrogenase OS=Homo sapiens GN=GAPDH PE=1 SV=3	90	568	27	36	8.46	cell death;cell organization and biogenesis;defense response;metabolic process;regulation of biological process;response to stimulus	cytoplasm;cytoskeleton;cytosol;membrane;nucleus	catalytic activity;enzyme regulator activity;nucleotide binding;protein binding	Pf00044, Pf02800	2597	ENSG00000111640.14	GAPDH	12	HIF-1 signaling pathway; Carbon metabolism; Alzheimer's disease; Glycolysis / Gluconeogenesis; Biosynthesis of amino acids; Metabolic pathways	Gluconeogenesis; Glycolysis	Cori Cycle; Alzheimers Disease; Glycolysis and Gluconeogenesis; Sudden Infant Death Syndrome (SIDS) Susceptibility Pathways	15	0	0.907	0.98638	33.71	9.17302e+08	1.01451e+09	9.4268e+08	8.30463e+08	9.81525e+08	8.88327e+08	7.86303e+08	8.94479e+08	9.32003e+08	8.69699e+08	6.39659e+08	9.49273e+08	9.4268e+08	7.76423e+08	8.92743e+08	7.89561e+08	5.77056e+08	5.14705e+08	7.43992e+08	3.81008e+08	High	High	High	High	High	High
High	P07437	Tubulin beta chain OS=Homo sapiens GN=TUBB PE=1 SV=2	83	679	6	49.6	4.89	cell division;cell organization and biogenesis;cellular component movement;defense response;regulation of biological process;response to stimulus;transport	cytoplasm;cytoskeleton;extracellular;membrane;nucleus;organelle lumen	catalytic activity;nucleotide binding;protein binding;structural molecule activity	Pf00091, Pf03953, Pf10644	203068	ENSG00000232575.10; ENSG00000196230.12; ENSG00000227739.10; ENSG00000224156.10; ENSG00000235067.10; ENSG00000229684.10; ENSG00000183311.16; ENSG00000232421.10	TUBB	6; CHR_HSCHR6_MHC_MANN_CTG1; CHR_HSCHR6_MHC_COX_CTG1; CHR_HSCHR6_MHC_APD_CTG1; CHR_HSCHR6_MHC_DBB_CTG1; CHR_HSCHR6_MHC_MCF_CTG1; CHR_HSCHR6_MHC_QBL_CTG1; CHR_HSCHR6_MHC_SSTO_CTG1	Pathogenic Escherichia coli infection; Gap junction; Phagosome	Neutrophil degranulation; Regulation of PLK1 Activity at G2/M Transition; AURKA Activation by TPX2; Anchoring of the basal body to the plasma membrane; Recruitment of NuMA to mitotic centrosomes; Loss of Nlp from mitotic centrosomes; Recruitment of mitotic centrosome proteins and complexes	Pathogenic Escherichia coli infection; Parkin-Ubiquitin Proteasomal System pathway	24	2	0.81	0.888974	20.05	2.73389e+08	2.80059e+08	2.39865e+08	2.41708e+08	2.74077e+08	2.14408e+08	1.49305e+08	2.37118e+08	2.19513e+08	2.06939e+08	1.90641e+08	2.62049e+08	2.39865e+08	2.25979e+08	2.49285e+08	1.9057e+08	1.09573e+08	1.36444e+08	1.75231e+08	9.06583e+07	High	High	High	High	High	High
High	P68371	Tubulin beta-4B chain OS=Homo sapiens GN=TUBB4B PE=1 SV=1	82	584	2	49.8	4.89	cell organization and biogenesis;cellular component movement;defense response;regulation of biological process;response to stimulus;transport	cytoplasm;cytoskeleton;cytosol;extracellular;nucleus;organelle lumen	catalytic activity;nucleotide binding;protein binding;RNA binding;structural molecule activity	Pf00091, Pf03953, Pf10644	10383	ENSG00000188229.5	TUBB4B	9	Pathogenic Escherichia coli infection; Gap junction; Phagosome	COPI-independent Golgi-to-ER retrograde traffic; COPI-dependent Golgi-to-ER retrograde traffic; Carboxyterminal post-translational modifications of tubulin; Regulation of PLK1 Activity at G2/M Transition; Recruitment of NuMA to mitotic centrosomes; Hedgehog 'off' state; Loss of Nlp from mitotic centrosomes; Translocation of GLUT4 to the plasma membrane; Prefoldin mediated transfer of substrate to…	Pathogenic Escherichia coli infection; Parkin-Ubiquitin Proteasomal System pathway	74	40	0.795	0.86436	25.69	9.6715e+08	9.41287e+08	9.19783e+08	7.3965e+08	9.19895e+08	8.27036e+08	5.33466e+08	7.93165e+08	8.27209e+08	6.07362e+08	6.7442e+08	8.80756e+08	9.19783e+08	6.9152e+08	8.36686e+08	7.35085e+08	3.91503e+08	4.56406e+08	6.60337e+08	2.6608e+08	High	High	High	High	High	High
High	P14618	Pyruvate kinase PKM OS=Homo sapiens GN=PKM PE=1 SV=4	72	507	32	57.9	7.84	cell death;cell organization and biogenesis;metabolic process;response to stimulus;transport	cytoplasm;cytosol;extracellular;mitochondrion;nucleus;organelle lumen	catalytic activity;metal ion binding;nucleotide binding;protein binding;RNA binding	Pf00224, Pf02887	5315	ENSG00000067225.17	PKM	15	Viral carcinogenesis; Central carbon metabolism in cancer; Carbon metabolism; Purine metabolism; Pyruvate metabolism; Type II diabetes mellitus; Glucagon signaling pathway; Glycolysis / Gluconeogenesis; Biosynthesis of amino acids; Metabolic pathways	Glycolysis; Neutrophil degranulation	Photodynamic therapy-induced HIF-1 survival signaling; Amino Acid metabolism; Glycolysis and Gluconeogenesis	20	0	0.822	0.907251	25.92	6.82627e+08	8.25571e+08	8.11591e+08	5.54487e+08	9.00226e+08	5.37547e+08	4.37563e+08	7.41041e+08	6.36087e+08	6.4025e+08	4.76014e+08	7.72481e+08	8.11591e+08	5.18405e+08	8.18797e+08	4.77781e+08	3.21121e+08	4.26412e+08	5.0777e+08	2.80488e+08	High	High	High	High	High	High
High	P02751	Fibronectin OS=Homo sapiens GN=FN1 PE=1 SV=4	30	348	56	262.5	5.71	cell differentiation;cell organization and biogenesis;cellular component movement;defense response;metabolic process;regulation of biological process;response to stimulus;transport	extracellular;membrane;organelle lumen	enzyme regulator activity;protein binding	Pf00039, Pf00040, Pf00041	2335	ENSG00000115414.18	FN1	2	Amoebiasis; Pathways in cancer; AGE-RAGE signaling pathway in diabetic complications; Focal adhesion; Proteoglycans in cancer; Regulation of actin cytoskeleton; Bacterial invasion of epithelial cells; Small cell lung cancer; ECM-receptor interaction; PI3K-Akt signaling pathway	Post-translational protein phosphorylation; Integrin cell surface interactions; Regulation of Insulin-like Growth Factor (IGF) transport and uptake by Insulin-like Growth Factor Binding Proteins (IGFBPs); Signaling by BRAF and RAF fusions; MET activates PTK2 signaling; MAP2K and MAPK activation; Molecules associated with elastic fibres; GRB2:SOS provides linkage to MAPK signaling for Integrins ; …	miRNA targets in ECM and membrane receptors; Focal Adhesion; Overview of nanoparticle effects; Rac1/Pak1/p38/MMP-2 pathway; TGF-beta Signaling Pathway; Simplified Interaction Map Between LOXL4 and Oxidative Stress Pathway; Association Between Physico-Chemical Features and Toxicity Associated Pathways; TGF-B Signaling in Thyroid Cells for Epithelial-Mesenchymal Transition; Focal Adhesion-PI3K-Akt-…	68	0	0.839	0.927037	29.74	2.20753e+08	2.12003e+08	4.19392e+08	3.04837e+08	2.45917e+08	2.11269e+08	1.83352e+08	2.06716e+08	2.39764e+08	2.44607e+08	1.53937e+08	1.9837e+08	4.19392e+08	2.85e+08	2.23673e+08	1.8778e+08	1.34559e+08	1.18949e+08	1.91397e+08	1.0716e+08	High	High	High	High	High	High
High	P07900	Heat shock protein HSP 90-alpha OS=Homo sapiens GN=HSP90AA1 PE=1 SV=5	58	441	20	84.6	5.02	cell organization and biogenesis;metabolic process;regulation of biological process;response to stimulus;transport	cytoplasm;cytosol;extracellular;membrane;nucleus;organelle lumen	catalytic activity;enzyme regulator activity;nucleotide binding;protein binding;RNA binding	Pf00183, Pf02518, Pf13589	3320	ENSG00000080824.18	HSP90AA1	14	NOD-like receptor signaling pathway; Progesterone-mediated oocyte maturation; Pathways in cancer; Prostate cancer; Protein processing in endoplasmic reticulum; Estrogen signaling pathway; PI3K-Akt signaling pathway; Antigen processing and presentation	Sema3A PAK dependent Axon repulsion; Regulation of PLK1 Activity at G2/M Transition; Recruitment of NuMA to mitotic centrosomes; Loss of Nlp from mitotic centrosomes; Scavenging by Class F Receptors; Neutrophil degranulation; Uptake and function of diphtheria toxin; Regulation of actin dynamics for phagocytic cup formation; The role of GTSE1 in G2/M progression after G2 checkpoint; HSP90 chaperon…	Nucleotide-binding Oligomerization Domain (NOD) pathway; TNF alpha Signaling Pathway; Corticotropin-releasing hormone signaling pathway; Aryl Hydrocarbon Receptor; EBV LMP1 signaling; Aryl Hydrocarbon Receptor Pathway; Constitutive Androstane Receptor Pathway; NRF2 pathway; VEGFA-VEGFR2 Signaling Pathway; Focal Adhesion-PI3K-Akt-mTOR-signaling pathway	86	0	1.135	0.989804	34.11	2.19195e+08	2.3943e+08	1.90776e+08	1.744e+08	2.31909e+08	2.408e+08	1.80998e+08	2.65157e+08	2.69761e+08	2.2316e+08	1.5285e+08	2.24033e+08	1.90776e+08	1.63051e+08	2.10932e+08	2.14027e+08	1.32832e+08	1.52578e+08	2.15342e+08	9.77646e+07	High	High	High	High	High	High
High	P09651	Heterogeneous nuclear ribonucleoprotein A1 OS=Homo sapiens GN=HNRNPA1 PE=1 SV=5	55	583	8	38.7	9.13	cell communication;metabolic process;regulation of biological process;response to stimulus;transport	cytoplasm;membrane;nucleus;spliceosomal complex	DNA binding;protein binding;RNA binding	Pf00076, Pf13893, Pf14259	3178	ENSG00000135486.17	HNRNPA1	12	Spliceosome	mRNA Splicing - Major Pathway; FGFR2 alternative splicing	mRNA Processing	11	14	0.989	0.990314	39.47	6.57167e+08	7.79905e+08	6.41644e+08	6.31312e+08	7.07342e+08	7.0968e+08	7.02979e+08	6.4055e+08	7.17334e+08	5.47497e+08	4.5826e+08	7.29753e+08	6.41644e+08	5.90231e+08	6.4336e+08	6.30776e+08	5.15905e+08	3.68587e+08	5.72628e+08	2.39854e+08	High	High	High	High	High	High
High	P18206	Vinculin OS=Homo sapiens GN=VCL PE=1 SV=4	54	355	53	123.7	5.66	cell growth;cell organization and biogenesis;cellular component movement;regulation of biological process;transport	cytoplasm;cytoskeleton;cytosol;extracellular;membrane;organelle lumen	protein binding;structural molecule activity	Pf01044	7414	ENSG00000035403.17	VCL	10	Amoebiasis; Focal adhesion; Adherens junction; Regulation of actin cytoskeleton; Leukocyte transendothelial migration; Bacterial invasion of epithelial cells; Shigellosis	Signaling by BRAF and RAF fusions; MAP2K and MAPK activation; Smooth Muscle Contraction; Signaling by RAS mutants; Signaling by high-kinase activity BRAF mutants; Signaling by moderate kinase activity BRAF mutants; Platelet degranulation ; Paradoxical activation of RAF signaling by kinase inactive BRAF; Neutrophil degranulation; Interleukin-20 family signaling	Integrin-mediated Cell Adhesion; Primary Focal Segmental Glomerulosclerosis FSGS; Focal Adhesion; VEGFA-VEGFR2 Signaling Pathway; Regulation of Actin Cytoskeleton	37	0	0.946	0.989804	24.33	2.51449e+08	2.45998e+08	2.30269e+08	2.23028e+08	2.55724e+08	2.40514e+08	2.13685e+08	2.53517e+08	2.37439e+08	2.31234e+08	1.75342e+08	2.30179e+08	2.30269e+08	2.08515e+08	2.32592e+08	2.13773e+08	1.5682e+08	1.4588e+08	1.89541e+08	1.01302e+08	High	High	High	High	High	High
High	P22626	Heterogeneous nuclear ribonucleoproteins A2/B1 OS=Homo sapiens GN=HNRNPA2B1 PE=1 SV=2	62	716	21	37.4	8.95	metabolic process;regulation of biological process;response to stimulus;transport	cytoplasm;extracellular;membrane;nucleus;spliceosomal complex	DNA binding;protein binding;RNA binding	Pf00076, Pf13893, Pf14259	3181	ENSG00000122566.20	HNRNPA2B1	7		Gene and protein expression by JAK-STAT signaling after Interleukin-12 stimulation; Interleukin-12 family signaling; mRNA Splicing - Major Pathway	mRNA Processing	10	6	1.034	0.999004	33.26	1.51068e+09	1.4855e+09	1.20642e+09	1.37648e+09	1.55306e+09	1.66585e+09	1.51254e+09	1.55546e+09	1.50737e+09	1.3367e+09	1.05344e+09	1.38998e+09	1.20642e+09	1.28691e+09	1.41258e+09	1.48064e+09	1.11003e+09	8.95048e+08	1.20329e+09	5.85595e+08	High	High	High	High	High	High
High	P11021	78 kDa glucose-regulated protein OS=Homo sapiens GN=HSPA5 PE=1 SV=2	56	350	38	72.3	5.16	cell communication;cell death;cell differentiation;cell organization and biogenesis;metabolic process;regulation of biological process;response to stimulus;transport	cell surface;cytoplasm;endoplasmic reticulum;membrane;mitochondrion;nucleus;organelle lumen	catalytic activity;metal ion binding;nucleotide binding;protein binding	Pf00012, Pf01968, Pf06723	3309	ENSG00000044574.7	HSPA5	9	Prion diseases; Protein export; Protein processing in endoplasmic reticulum; Thyroid hormone synthesis; Antigen processing and presentation	Platelet degranulation ; PERK regulates gene expression; ATF6 (ATF6-alpha) activates chaperone genes; Antigen Presentation: Folding, assembly and peptide loading of class I MHC; Regulation of HSF1-mediated heat shock response; IRE1alpha activates chaperones	Parkin-Ubiquitin Proteasomal System pathway; Apoptosis-related network due to altered Notch3 in ovarian cancer; Photodynamic therapy-induced unfolded protein response; MAPK Signaling Pathway	27	0	1.139	0.989804	26.3	4.20907e+08	3.88665e+08	4.18702e+08	3.62555e+08	4.04679e+08	4.69212e+08	5.01388e+08	4.76138e+08	4.90226e+08	5.07962e+08	2.93509e+08	3.63671e+08	4.18702e+08	3.38963e+08	3.68074e+08	4.17044e+08	3.67961e+08	2.73981e+08	3.91334e+08	2.22534e+08	High	High	High	High	High	High
High	P55072	Transitional endoplasmic reticulum ATPase OS=Homo sapiens GN=VCP PE=1 SV=4	58	387	44	89.3	5.26	cell communication;cell organization and biogenesis;metabolic process;regulation of biological process;response to stimulus;transport	cytoplasm;cytosol;endoplasmic reticulum;extracellular;membrane;nucleus;organelle lumen;proteasome	catalytic activity;enzyme regulator activity;nucleotide binding;protein binding;RNA binding	Pf00004, Pf00910, Pf01057, Pf01078, Pf02359, Pf02933, Pf05496, Pf05673, Pf06068, Pf07724, Pf07726, Pf07728, Pf09336, Pf13191, Pf13207, Pf13401	7415	ENSG00000165280.15	VCP	9	Protein processing in endoplasmic reticulum; Legionellosis	Protein methylation; Translesion Synthesis by POLH; N-glycan trimming in the ER and Calnexin/Calreticulin cycle; Josephin domain DUBs; Ovarian tumor domain proteases; ABC-family proteins mediated transport; HSF1 activation; Hh mutants that don't undergo autocatalytic processing are degraded by ERAD; E3 ubiquitin ligases ubiquitinate target proteins; Neutrophil degranulation; Defective CFTR causes…		35	0	0.932	0.989804	25.08	4.04854e+08	4.2966e+08	3.59262e+08	3.83919e+08	3.88127e+08	3.82093e+08	3.49549e+08	3.90112e+08	3.87039e+08	3.06059e+08	2.82316e+08	4.0203e+08	3.59262e+08	3.58937e+08	3.53019e+08	3.39611e+08	2.56529e+08	2.24479e+08	3.08962e+08	1.34082e+08	High	High	High	High	High	High
High	P13639	Elongation factor 2 OS=Homo sapiens GN=EEF2 PE=1 SV=4	64	287	41	95.3	6.83	cell differentiation;cell proliferation;metabolic process;regulation of biological process;response to stimulus;transport	cytoplasm;cytosol;extracellular;membrane;nucleus;organelle lumen;ribosome	catalytic activity;nucleotide binding;protein binding;RNA binding	Pf00009, Pf00679, Pf03144, Pf03764, Pf14492	1938	ENSG00000167658.15	EEF2	19	Oxytocin signaling pathway; AMPK signaling pathway	Peptide chain elongation; Protein methylation; Synthesis of diphthamide-EEF2; Neutrophil degranulation; Uptake and function of diphtheria toxin	Translation Factors; AMP-activated Protein Kinase (AMPK) Signaling; Brain-Derived Neurotrophic Factor (BDNF) signaling pathway	20	1	0.858	0.946629	28.61	2.61109e+08	3.0794e+08	3.13816e+08	2.14681e+08	3.3951e+08	2.63271e+08	2.05848e+08	2.79842e+08	2.79944e+08	2.05059e+08	1.82079e+08	2.88138e+08	3.13816e+08	2.00711e+08	3.088e+08	2.34e+08	1.51069e+08	1.61028e+08	2.23471e+08	8.98347e+07	High	High	High	High	High	High
High	P04264	Keratin, type II cytoskeletal 1 OS=Homo sapiens GN=KRT1 PE=1 SV=6	61	406	32	66	8.12	cell death;defense response;metabolic process;regulation of biological process;response to stimulus;transport	cytoskeleton;cytosol;extracellular;membrane;nucleus	catalytic activity;motor activity;protein binding;receptor activity;structural molecule activity	Pf00038, Pf01576, Pf05103, Pf05957, Pf12128, Pf13166, Pf13514	3848	ENSG00000167768.4	KRT1	12		Formation of the cornified envelope; Neutrophil degranulation	Corticotropin-releasing hormone signaling pathway	7	3	1.944	0.137858	37.52	4.18945e+08	3.67468e+08	5.01489e+08	5.21642e+08	4.93148e+08	8.06447e+08	1.00764e+09	1.13529e+09	5.75893e+08	9.97637e+08	2.92142e+08	3.43838e+08	5.01489e+08	4.87697e+08	4.4854e+08	7.16785e+08	7.39494e+08	6.53275e+08	4.59719e+08	4.37056e+08	High	High	High	High	High	High
High	P61978	Heterogeneous nuclear ribonucleoprotein K OS=Homo sapiens GN=HNRNPK PE=1 SV=1	64	425	28	50.9	5.54	metabolic process;regulation of biological process;response to stimulus	cytoplasm;membrane;nucleus;spliceosomal complex	DNA binding;protein binding;RNA binding	Pf00013, Pf08067, Pf13014, Pf13083	3190	ENSG00000165119.20	HNRNPK	9	Viral carcinogenesis; MicroRNAs in cancer; Spliceosome; Herpes simplex infection	mRNA Splicing - Major Pathway; SUMOylation of RNA binding proteins	mRNA Processing	14	0	0.916	0.989804	24.13	6.35309e+08	6.69014e+08	5.46344e+08	5.76651e+08	7.0328e+08	6.81804e+08	5.73133e+08	6.27318e+08	5.9027e+08	5.09597e+08	4.43018e+08	6.25992e+08	5.46344e+08	5.39127e+08	6.39666e+08	6.06e+08	4.20614e+08	3.60974e+08	4.71196e+08	2.2325e+08	High	High	High	High	High	High
High	Q15149	Plectin OS=Homo sapiens GN=PLEC PE=1 SV=3	19	269	76	531.5	5.96	cell organization and biogenesis	cytoplasm;cytoskeleton;cytosol;membrane	protein binding;RNA binding;structural molecule activity	Pf00307, Pf00681, Pf03501, Pf07812	5339	ENSG00000178209.14	PLEC	8		Assembly of collagen fibrils and other multimeric structures; Caspase-mediated cleavage of cytoskeletal proteins; Type I hemidesmosome assembly		11	1	1.062	0.999004	35.65	8.76705e+07	1.19919e+08	1.06525e+08	9.49435e+07	1.11635e+08	8.76768e+07	8.157e+07	1.18622e+08	9.98482e+07	1.00206e+08	6.1135e+07	1.12207e+08	1.06525e+08	8.87653e+07	1.01537e+08	7.79288e+07	5.98629e+07	6.8258e+07	7.9706e+07	4.38994e+07	High	High	High	High	High	High
High	P30101	Protein disulfide-isomerase A3 OS=Homo sapiens GN=PDIA3 PE=1 SV=4	61	425	37	56.7	6.35	cellular homeostasis;metabolic process;regulation of biological process;response to stimulus;transport	cell surface;endoplasmic reticulum;membrane;nucleus;organelle lumen	catalytic activity;protein binding;RNA binding	Pf00085, Pf13098, Pf13848, Pf13899, Pf13905	2923	ENSG00000167004.12	PDIA3	15	Protein processing in endoplasmic reticulum; Antigen processing and presentation	ER-Phagosome pathway; Calnexin/calreticulin cycle; Antigen Presentation: Folding, assembly and peptide loading of class I MHC		13	0	1.014	0.998374	26.22	4.68396e+08	4.21502e+08	4.26898e+08	4.33855e+08	4.51502e+08	4.26487e+08	4.03326e+08	4.99125e+08	4.86654e+08	5.73942e+08	3.26625e+08	3.94396e+08	4.26898e+08	4.05623e+08	4.10662e+08	3.7907e+08	2.95995e+08	2.87209e+08	3.88482e+08	2.51439e+08	High	High	High	High	High	High
High	P14625	Endoplasmin OS=Homo sapiens GN=HSP90B1 PE=1 SV=1	53	310	37	92.4	4.84	cell organization and biogenesis;metabolic process;regulation of biological process;response to stimulus;transport	cytosol;endoplasmic reticulum;extracellular;membrane;nucleus;organelle lumen	metal ion binding;nucleotide binding;protein binding;RNA binding	Pf00183, Pf02518, Pf13589	7184	ENSG00000166598.14	HSP90B1	12	Pathways in cancer; Prostate cancer; Protein processing in endoplasmic reticulum; Thyroid hormone synthesis; Estrogen signaling pathway; PI3K-Akt signaling pathway	Post-translational protein phosphorylation; Regulation of Insulin-like Growth Factor (IGF) transport and uptake by Insulin-like Growth Factor Binding Proteins (IGFBPs); ATF6 (ATF6-alpha) activates chaperone genes; Interleukin-4 and 13 signaling; Trafficking and processing of endosomal TLR; Scavenging by Class A Receptors	Photodynamic therapy-induced unfolded protein response; Focal Adhesion-PI3K-Akt-mTOR-signaling pathway; Sudden Infant Death Syndrome (SIDS) Susceptibility Pathways	26	0	0.981	0.989804	36.87	3.69635e+08	3.59274e+08	4.43224e+08	3.3134e+08	4.30003e+08	3.2006e+08	2.87914e+08	4.6054e+08	4.06434e+08	4.94869e+08	2.57756e+08	3.3617e+08	4.43224e+08	3.09779e+08	3.91108e+08	2.84475e+08	2.11296e+08	2.65006e+08	3.24445e+08	2.16798e+08	High	High	High	High	High	High
High	P06748	Nucleophosmin OS=Homo sapiens GN=NPM1 PE=1 SV=2	79	345	23	32.6	4.78	cell growth;cell organization and biogenesis;cellular homeostasis;metabolic process;regulation of biological process;response to stimulus;transport	cytoplasm;cytoskeleton;cytosol;membrane;nucleus	DNA binding;enzyme regulator activity;protein binding;RNA binding	Pf03066	4869	ENSG00000181163.13	NPM1	5		Nuclear import of Rev protein; TFAP2A acts as a transcriptional repressor during retinoic acid induced cell differentiation; TP53 regulates transcription of additional cell cycle genes whose exact role in the p53 pathway remain uncertain; Deposition of new CENPA-containing nucleosomes at the centromere		18	0	1.122	0.989804	27.85	1.06235e+09	9.5383e+08	9.34544e+08	1.05212e+09	9.34214e+08	1.10776e+09	1.10813e+09	1.1003e+09	1.07868e+09	9.78946e+08	7.40808e+08	8.92492e+08	9.34544e+08	9.83656e+08	8.4971e+08	9.84597e+08	8.13242e+08	6.33137e+08	8.6108e+08	4.28868e+08	High	High	High	High	High	High
High	Q9Y490	Talin-1 OS=Homo sapiens GN=TLN1 PE=1 SV=3	29	226	46	269.6	6.07	cell organization and biogenesis;cellular component movement;regulation of biological process;response to stimulus;transport	cell surface;cytoplasm;cytoskeleton;cytosol;extracellular;membrane	protein binding;structural molecule activity	Pf00373, Pf01608, Pf02174, Pf08913, Pf09141, Pf09379	7094	ENSG00000137076.20	TLN1	9	Rap1 signaling pathway; HTLV-I infection; Focal adhesion; Platelet activation	SEMA3A-Plexin repulsion signaling by inhibiting Integrin adhesion; Signaling by BRAF and RAF fusions; MAP2K and MAPK activation; Smooth Muscle Contraction; XBP1(S) activates chaperone genes; GRB2:SOS provides linkage to MAPK signaling for Integrins ; Signaling by RAS mutants; Signaling by high-kinase activity BRAF mutants; Signaling by moderate kinase activity BRAF mutants; p130Cas linkage to MAP…	Integrin-mediated Cell Adhesion; Primary Focal Segmental Glomerulosclerosis FSGS; Focal Adhesion	43	0	0.965	0.989804	27.89	6.49206e+07	7.25258e+07	6.89698e+07	6.16944e+07	7.99832e+07	6.14081e+07	5.98307e+07	6.90651e+07	7.41871e+07	6.73781e+07	4.52709e+07	6.7862e+07	6.89698e+07	5.76798e+07	7.27484e+07	5.45807e+07	4.39088e+07	3.97417e+07	5.92215e+07	2.95178e+07	High	High	High	High	High	High
High	Q9BQE3	Tubulin alpha-1C chain OS=Homo sapiens GN=TUBA1C PE=1 SV=1	72	383	2	49.9	5.1	cell division;cell organization and biogenesis;transport	cytoplasm;cytoskeleton;nucleus	catalytic activity;nucleotide binding;protein binding;structural molecule activity	Pf00091, Pf03953	84790	ENSG00000167553.15	TUBA1C	12	Pathogenic Escherichia coli infection; Gap junction; Phagosome; Apoptosis	COPI-independent Golgi-to-ER retrograde traffic; COPI-dependent Golgi-to-ER retrograde traffic; Carboxyterminal post-translational modifications of tubulin; Recruitment of NuMA to mitotic centrosomes; Hedgehog 'off' state; Translocation of GLUT4 to the plasma membrane; Prefoldin mediated transfer of substrate to CCT/TriC; Microtubule-dependent trafficking of connexons from Golgi to the plasma mem…	Pathogenic Escherichia coli infection; Parkin-Ubiquitin Proteasomal System pathway	66	1	1.495	0.655991	83.78	6.83306e+06	1.17985e+07	1.05951e+07	4.38567e+06	5.67043e+06	1.35784e+07	7.77107e+06	1.43643e+07	3.2936e+07	7.05936e+06	4.76487e+06	1.10398e+07	1.05951e+07	4.10028e+06	5.15752e+06	1.20687e+07	5.70307e+06	8.26554e+06	2.62919e+07	3.09264e+06	High	High	High	Peak Found	Not Found	High
High	Q13509	Tubulin beta-3 chain OS=Homo sapiens GN=TUBB3 PE=1 SV=2	65	427	8	50.4	4.93	cell organization and biogenesis;cellular component movement	cytoplasm;cytoskeleton;nucleus	catalytic activity;nucleotide binding;protein binding;structural molecule activity	Pf00091, Pf03953, Pf10644	10381	ENSG00000258947.6	TUBB3	16	Pathogenic Escherichia coli infection; Gap junction; Phagosome	COPI-independent Golgi-to-ER retrograde traffic; COPI-dependent Golgi-to-ER retrograde traffic; Carboxyterminal post-translational modifications of tubulin; Recruitment of NuMA to mitotic centrosomes; Hedgehog 'off' state; Translocation of GLUT4 to the plasma membrane; Prefoldin mediated transfer of substrate to CCT/TriC; Microtubule-dependent trafficking of connexons from Golgi to the plasma mem…	Pathogenic Escherichia coli infection; Parkin-Ubiquitin Proteasomal System pathway; Exercise-induced Circadian Regulation	66	4	0.618	0.296008	13	9.98776e+07	8.62927e+07	8.92948e+07	9.32689e+07	9.41329e+07	5.54561e+07	3.90099e+07	6.18199e+07	5.95977e+07	5.82028e+07	6.96473e+07	8.07436e+07	8.92948e+07	8.71997e+07	8.56182e+07	4.92904e+07	2.86288e+07	3.55726e+07	4.75752e+07	2.54981e+07	High	High	High	High	High	High
High	P60174	Triosephosphate isomerase OS=Homo sapiens GN=TPI1 PE=1 SV=3	78	288	25	30.8	5.92	development;metabolic process	cytosol;nucleus	catalytic activity;protein binding	Pf00121	7167	ENSG00000111669.14	TPI1	12	Carbon metabolism; Inositol phosphate metabolism; Fructose and mannose metabolism; Glycolysis / Gluconeogenesis; Biosynthesis of amino acids; Metabolic pathways	Gluconeogenesis; Glycolysis	Fatty Acid Beta Oxidation; Cori Cycle; Glycolysis and Gluconeogenesis	14	0	1.18	0.989804	32.36	6.25105e+08	5.68495e+08	5.05993e+08	6.91658e+08	5.35961e+08	6.75563e+08	7.36207e+08	5.46521e+08	6.13408e+08	5.88309e+08	4.35902e+08	5.31937e+08	5.05993e+08	6.4665e+08	4.87481e+08	6.00453e+08	5.40291e+08	3.14481e+08	4.89666e+08	2.57733e+08	High	High	High	High	High	High
High	Q15084	Protein disulfide-isomerase A6 OS=Homo sapiens GN=PDIA6 PE=1 SV=1	54	220	21	48.1	5.08	cellular homeostasis;metabolic process;regulation of biological process;response to stimulus;transport	cytosol;endoplasmic reticulum;membrane;organelle lumen	catalytic activity;protein binding	Pf00085, Pf13098, Pf13848, Pf13899, Pf13905	10130	ENSG00000143870.12	PDIA6	2	Protein processing in endoplasmic reticulum	Post-translational protein phosphorylation; Regulation of Insulin-like Growth Factor (IGF) transport and uptake by Insulin-like Growth Factor Binding Proteins (IGFBPs); XBP1(S) activates chaperone genes	Photodynamic therapy-induced unfolded protein response	9	0	1.006	0.998374	32.37	3.43328e+08	3.60637e+08	3.31526e+08	2.89565e+08	3.45238e+08	3.80287e+08	3.21811e+08	3.43768e+08	3.41912e+08	4.54343e+08	2.39412e+08	3.37445e+08	3.31526e+08	2.70722e+08	3.1401e+08	3.38006e+08	2.36172e+08	1.97812e+08	2.72939e+08	1.99044e+08	High	High	High	High	High	High
High	P22314	Ubiquitin-like modifier-activating enzyme 1 OS=Homo sapiens GN=UBA1 PE=1 SV=3	45	303	35	117.8	5.76	metabolic process;response to stimulus	cytoplasm;cytosol;membrane;mitochondrion;nucleus	catalytic activity;nucleotide binding;protein binding;RNA binding	Pf00899, Pf02134, Pf09358, Pf10585	7317	ENSG00000130985.16	UBA1	X	Ubiquitin mediated proteolysis; Parkinson's disease	Synthesis of active ubiquitin: roles of E1 and E2 enzymes; Antigen processing: Ubiquitination & Proteasome degradation	Proteasome Degradation; Parkin-Ubiquitin Proteasomal System pathway; Parkinsons Disease Pathway	13	0	1.11	0.989804	31.17	1.78529e+08	1.78958e+08	1.40068e+08	1.46757e+08	1.73145e+08	1.71813e+08	1.75883e+08	2.1663e+08	1.8201e+08	1.87438e+08	1.24493e+08	1.6745e+08	1.40068e+08	1.37207e+08	157483736	1.5271e+08	1.29078e+08	1.24654e+08	1.45294e+08	8.2115e+07	High	High	High	High	High	High
High	P10809	60 kDa heat shock protein, mitochondrial OS=Homo sapiens GN=HSPD1 PE=1 SV=2	69	266	37	61	5.87	cell organization and biogenesis;cell proliferation;metabolic process;regulation of biological process;response to stimulus;transport	cell surface;cytoplasm;cytosol;endosome;membrane;mitochondrion;organelle lumen	catalytic activity;DNA binding;nucleotide binding;protein binding;RNA binding	Pf00118	3329	ENSG00000144381.16	HSPD1	2	Type I diabetes mellitus; Tuberculosis; RNA degradation; Legionellosis	TFAP2A acts as a transcriptional repressor during retinoic acid induced cell differentiation; Mitochondrial protein import; Metabolism of proteins	Apoptosis-related network due to altered Notch3 in ovarian cancer; Sudden Infant Death Syndrome (SIDS) Susceptibility Pathways	13	0	1.076	0.998374	26.31	1.7075e+08	1.8868e+08	2.04297e+08	1.76007e+08	1.69181e+08	2.09696e+08	1.79078e+08	1.99765e+08	2.00998e+08	1.73716e+08	1.19068e+08	1.76547e+08	2.04297e+08	1.64554e+08	1.53877e+08	1.86382e+08	1.31422e+08	1.14949e+08	1.60451e+08	7.61036e+07	High	High	High	High	High	High
High	P31947	14-3-3 protein sigma OS=Homo sapiens GN=SFN PE=1 SV=1	75	407	17	27.8	4.74	cell differentiation;cell organization and biogenesis;regulation of biological process;response to stimulus	cytoplasm;cytosol;extracellular;membrane;mitochondrion;nucleus	enzyme regulator activity;protein binding	Pf00244	2810	ENSG00000175793.11	SFN	1	Aldosterone-regulated sodium reabsorption; p53 signaling pathway; Cell cycle	Translocation of GLUT4 to the plasma membrane; Chk1/Chk2(Cds1) mediated inactivation of Cyclin B:Cdk1 complex; TP53 Regulates Transcription of Genes Involved in G2 Cell Cycle Arrest; TP53 Regulates Metabolic Genes; Activation of BAD and translocation to mitochondria ; RHO GTPases activate PKNs	miRNA Regulation of DNA Damage Response; Myometrial Relaxation and Contraction Pathways; Calcium Regulation in the Cardiac Cell; DNA Damage Response	31	1	1.086	0.995032	34.3	7.13146e+08	6.62817e+08	5.19459e+08	8.50193e+08	5.45994e+08	7.38457e+08	8.00549e+08	6.71624e+08	6.9611e+08	7.61313e+08	4.97296e+08	6.20193e+08	5.19459e+08	7.94869e+08	4.96607e+08	6.56354e+08	5.87511e+08	3.86468e+08	5.55685e+08	3.33525e+08	High	High	High	High	High	High
High	Q92945	Far upstream element-binding protein 2 OS=Homo sapiens GN=KHSRP PE=1 SV=4	50	254	31	73.1	7.3	metabolic process;regulation of biological process;response to stimulus;transport	cytoplasm;cytosol;membrane;nucleus	DNA binding;protein binding;RNA binding	Pf00013, Pf07650, Pf09005, Pf13014	8570	ENSG00000088247.17	KHSRP	19		ATF4 activates genes; KSRP (KHSRP) binds and destabilizes mRNA	Preimplantation Embryo	8	4	1.028	0.999004	32.59	1.64627e+08	1.47656e+08	9.74581e+07	1.3058e+08	1.64619e+08	1.50538e+08	1.51513e+08	1.78807e+08	1.54879e+08	1.29341e+08	1.14799e+08	1.3816e+08	9.74581e+07	1.22083e+08	1.49728e+08	1.33801e+08	1.11193e+08	1.0289e+08	1.23636e+08	5.66632e+07	High	High	High	High	High	High
High	P27797	Calreticulin OS=Homo sapiens GN=CALR PE=1 SV=1	53	257	26	48.1	4.44	cell differentiation;cell organization and biogenesis;cellular homeostasis;metabolic process;regulation of biological process;response to stimulus;transport	cell surface;cytoplasm;cytosol;endoplasmic reticulum;extracellular;Golgi;membrane;nucleus;organelle lumen	DNA binding;metal ion binding;protein binding;RNA binding	Pf00262	811	ENSG00000179218.13	CALR	19	Chagas disease (American trypanosomiasis); Protein processing in endoplasmic reticulum; HTLV-I infection; Phagosome; Antigen processing and presentation	Scavenging by Class F Receptors; Assembly of Viral Components at the Budding Site; ATF6 (ATF6-alpha) activates chaperone genes; Antigen Presentation: Folding, assembly and peptide loading of class I MHC; ER-Phagosome pathway; Calnexin/calreticulin cycle; Scavenging by Class A Receptors	Androgen receptor signaling pathway; Photodynamic therapy-induced unfolded protein response; Calcium Regulation in the Cardiac Cell	32	0	1.253	0.946629	31.42	2.75191e+08	2.21946e+08	1.98632e+08	2.37528e+08	2.06934e+08	2.75757e+08	3.12002e+08	3.06949e+08	2.94873e+08	3.32361e+08	1.91898e+08	2.07673e+08	1.98632e+08	222071135	1.88216e+08	2.45098e+08	2.28974e+08	1.76626e+08	2.35389e+08	1.45604e+08	High	High	High	High	High	High
High	P02545	Prelamin-A/C OS=Homo sapiens GN=LMNA PE=1 SV=1	57	291	39	74.1	7.02	cell organization and biogenesis;regulation of biological process;response to stimulus;transport	cytosol;membrane;nucleus	protein binding;structural molecule activity	Pf00038, Pf00932	4000	ENSG00000160789.19	LMNA	1	Arrhythmogenic right ventricular cardiomyopathy (ARVC); Dilated cardiomyopathy; Apoptosis; Hypertrophic cardiomyopathy (HCM)	Signaling by BRAF and RAF fusions; Breakdown of the nuclear lamina; XBP1(S) activates chaperone genes; Initiation of Nuclear Envelope Reformation; Clearance of Nuclear Envelope Membranes from Chromatin; Depolymerisation of the Nuclear Lamina; Deregulated CDK5 triggers multiple neurodegenerative pathways in Alzheimer's disease models	Arrhythmogenic Right Ventricular Cardiomyopathy; Adipogenesis; Fas Ligand (FasL) pathway and Stress induction of Heat Shock Proteins (HSP) regulation	33	2	0.866	0.946629	16.2	2.73522e+08	2.7273e+08	2.63682e+08	2.9213e+08	2.83589e+08	2.34845e+08	2.35291e+08	2.59526e+08	2.51282e+08	2.26458e+08	1.90734e+08	2.55192e+08	2.63682e+08	2.73121e+08	2.57938e+08	2.08735e+08	1.72676e+08	1.49338e+08	2.00591e+08	9.92093e+07	High	High	High	High	High	High
High	P07237	Protein disulfide-isomerase OS=Homo sapiens GN=P4HB PE=1 SV=3	61	266	31	57.1	4.87	cell organization and biogenesis;cellular homeostasis;metabolic process;regulation of biological process;response to stimulus	endoplasmic reticulum;extracellular;membrane;organelle lumen	catalytic activity;metal ion binding;protein binding;RNA binding	Pf00085, Pf01216, Pf13098, Pf13848, Pf13899, Pf13905	5034	ENSG00000185624.14	P4HB	17	Protein processing in endoplasmic reticulum	Post-translational protein phosphorylation; Regulation of Insulin-like Growth Factor (IGF) transport and uptake by Insulin-like Growth Factor Binding Proteins (IGFBPs); VLDL assembly; Chylomicron assembly; Collagen biosynthesis and modifying enzymes; Interleukin-12 family signaling; Detoxification of Reactive Oxygen Species; Hedgehog ligand biogenesis		23	0	1.043	0.999004	30.64	2.98418e+08	2.45836e+08	2.84293e+08	2.7028e+08	2.94722e+08	2.85867e+08	2.41326e+08	3.34455e+08	3.36018e+08	3.5761e+08	2.08095e+08	2.30027e+08	2.84293e+08	2.52693e+08	2.68063e+08	2.54083e+08	1.77106e+08	1.92454e+08	2.68234e+08	1.56666e+08	High	High	High	High	High	High
High	Q13813	Spectrin alpha chain, non-erythrocytic 1 OS=Homo sapiens GN=SPTAN1 PE=1 SV=3	25	208	56	284.4	5.35	cell organization and biogenesis;cellular component movement;metabolic process;regulation of biological process;response to stimulus;transport	cytoplasm;cytoskeleton;cytosol;extracellular;membrane;organelle lumen	metal ion binding;protein binding;structural molecule activity	Pf00018, Pf00036, Pf00435, Pf07653, Pf08239, Pf08726, Pf13405, Pf13499, Pf14604	6709	ENSG00000197694.15	SPTAN1	9	Tight junction; Apoptosis	Interaction between L1 and Ankyrins; Caspase-mediated cleavage of cytoskeletal proteins; NCAM signaling for neurite out-growth; Nephrin family interactions; Neutrophil degranulation; COPI-mediated anterograde transport; RAF/MAP kinase cascade; Interleukin-20 family signaling	Fas Ligand (FasL) pathway and Stress induction of Heat Shock Proteins (HSP) regulation	33	0	1.182	0.989804	26.7	9.40567e+07	8.11732e+07	7.88228e+07	8.73958e+07	8.23377e+07	9.02649e+07	1.01177e+08	9.74835e+07	1.05619e+08	1.02725e+08	6.55882e+07	7.59532e+07	7.88228e+07	8.17088e+07	7.489e+07	8.02291e+07	7.42523e+07	5.60943e+07	8.43125e+07	4.50028e+07	High	High	High	High	High	High
High	Q14697	Neutral alpha-glucosidase AB OS=Homo sapiens GN=GANAB PE=1 SV=3	43	211	34	106.8	6.14	metabolic process	endoplasmic reticulum;Golgi;membrane;organelle lumen	catalytic activity;RNA binding	Pf01055, Pf13802	23193	ENSG00000089597.16	GANAB	11	N-Glycan biosynthesis; Protein processing in endoplasmic reticulum; Metabolic pathways	Calnexin/calreticulin cycle		8	0	0.736	0.693466	19.19	1.25255e+08	1.34824e+08	1.62049e+08	1.30244e+08	1.52279e+08	9.34674e+07	8.32288e+07	1.29858e+08	1.11108e+08	1.26572e+08	8.73438e+07	1.26154e+08	1.62049e+08	1.21768e+08	1.38505e+08	8.30755e+07	6.10804e+07	7.47233e+07	8.86943e+07	5.54503e+07	High	High	High	High	High	High
High	P18669	Phosphoglycerate mutase 1 OS=Homo sapiens GN=PGAM1 PE=1 SV=2	78	228	8	28.8	7.18	metabolic process;regulation of biological process;transport	cytoplasm;cytosol;extracellular;membrane;organelle lumen	catalytic activity;protein binding	Pf00300	5223; 643576	ENSG00000171314.8	PGAM1; LOC643576	10; 12	Central carbon metabolism in cancer; Carbon metabolism; Glycine, serine and threonine metabolism; Glucagon signaling pathway; Glycolysis / Gluconeogenesis; Biosynthesis of amino acids; Metabolic pathways	Gluconeogenesis; Glycolysis; Neutrophil degranulation	Cori Cycle; Glycolysis and Gluconeogenesis	17	4	1.126	0.989804	29.41	2.68938e+08	3.10687e+08	2.51423e+08	3.10326e+08	2.74435e+08	3.14546e+08	3.23759e+08	2.93315e+08	3.33341e+08	2.94759e+08	1.87538e+08	2.90708e+08	2.51423e+08	2.90132e+08	2.49611e+08	2.79574e+08	2.37602e+08	1.68781e+08	2.66097e+08	1.29132e+08	High	High	High	High	High	High
High	P0DP23	Calmodulin-1 OS=Homo sapiens GN=CALM1 PE=1 SV=1	63	291	9	16.8	4.22	metabolic process;regulation of biological process;response to stimulus;transport	cytoplasm;cytoskeleton;cytosol;extracellular;membrane	catalytic activity;enzyme regulator activity;metal ion binding;protein binding;transporter activity	Pf00036, Pf08726, Pf12763, Pf13202, Pf13405, Pf13499, Pf13833, Pf14658	808; 805; 801	ENSG00000160014.16; ENSG00000143933.16; ENSG00000198668.10	CALM3; CALM2; CALM1	19; 2; 14	Dopaminergic synapse; Phototransduction; Vascular smooth muscle contraction; Insulin signaling pathway; Amphetamine addiction; cGMP-PKG signaling pathway; Renin secretion; Neurotrophin signaling pathway; Rap1 signaling pathway; Oxytocin signaling pathway; Olfactory transduction; Circadian entrainment; Long-term potentiation; Glioma; Phosphatidylinositol signaling system; Adrenergic signaling in c…	Smooth Muscle Contraction; Uptake and function of anthrax toxins; Stimuli-sensing channels; Translocation of GLUT4 to the plasma membrane; Synthesis of IP3 and IP4 in the cytosol; Reduction of cytosolic Ca++ levels; CREB phosphorylation through the activation of CaMKII; Ion homeostasis; Ca2+ pathway; Phase 0 - rapid depolarisation; Calcineurin activates NFAT; Platelet degranulation ; eNOS activat…	Physiological and Pathological Hypertrophy of the Heart; MicroRNAs in cardiomyocyte hypertrophy; Alzheimers Disease; Endothelin Pathways; T-Cell Receptor and Co-stimulatory Signaling; Common Pathways Underlying Drug Addiction; Cardiac Hypertrophic Response; Myometrial Relaxation and Contraction Pathways; Melatonin metabolism and effects; G Protein Signaling Pathways; T-Cell antigen Receptor (TCR)…	150	0	1.17	0.989804	38.02	2.85501e+08	2.39828e+08	2.00374e+08	2.98746e+08	2.11266e+08	3.44501e+08	3.51774e+08	2.78174e+08	3.71374e+08	3.13715e+08	1.99088e+08	2.24406e+08	2.00374e+08	2.79306e+08	1.92156e+08	3.06199e+08	2.58162e+08	1.60068e+08	2.96457e+08	1.37436e+08	High	High	High	High	High	High
High	P68366	Tubulin alpha-4A chain OS=Homo sapiens GN=TUBA4A PE=1 SV=1	58	364	3	49.9	5.06	cell organization and biogenesis;regulation of biological process;transport	cytoplasm;cytoskeleton;cytosol;extracellular	catalytic activity;nucleotide binding;protein binding;structural molecule activity	Pf00091, Pf03953	7277	ENSG00000127824.13	TUBA4A	2	Pathogenic Escherichia coli infection; Gap junction; Phagosome; Apoptosis	COPI-independent Golgi-to-ER retrograde traffic; COPI-dependent Golgi-to-ER retrograde traffic; Carboxyterminal post-translational modifications of tubulin; Regulation of PLK1 Activity at G2/M Transition; Recruitment of NuMA to mitotic centrosomes; Hedgehog 'off' state; Loss of Nlp from mitotic centrosomes; Translocation of GLUT4 to the plasma membrane; Prefoldin mediated transfer of substrate to…	Pathogenic Escherichia coli infection; Parkin-Ubiquitin Proteasomal System pathway	76	0	0.924	0.989804	19.49	3.34309e+07	3.32548e+07	3.20853e+07	2.77951e+07	3.98331e+07	3.31085e+07	2.58345e+07	3.62778e+07	3.2075e+07	2.83695e+07	2.33123e+07	3.11163e+07	3.20853e+07	2.59864e+07	3.62301e+07	2.94274e+07	1.89596e+07	2.08751e+07	2.56045e+07	12428451	High	High	High	High	High	High
High	P52272	Heterogeneous nuclear ribonucleoprotein M OS=Homo sapiens GN=HNRNPM PE=1 SV=3	54	292	36	77.5	8.7	metabolic process;regulation of biological process;response to stimulus	membrane;nucleus;spliceosomal complex	protein binding;RNA binding	Pf00076, Pf11532, Pf11608, Pf13893, Pf14259	4670	ENSG00000099783.11	HNRNPM	19	Spliceosome	mRNA Splicing - Major Pathway; FGFR2 alternative splicing	mRNA Processing	11	0	0.846	0.935397	23.13	3.36891e+08	4.25356e+08	3.19566e+08	2.95085e+08	4.40139e+08	3.51253e+08	2.94964e+08	3.25768e+08	3.20883e+08	2.44429e+08	2.34923e+08	3.98003e+08	3.19566e+08	2.75883e+08	4.00326e+08	3.122e+08	2.16469e+08	1.87455e+08	2.56152e+08	1.07082e+08	High	High	High	High	High	High
High	P07355	Annexin A2 OS=Homo sapiens GN=ANXA2 PE=1 SV=2	75	315	9	38.6	7.75	cell organization and biogenesis;metabolic process;regulation of biological process;response to stimulus;transport	cell surface;cytoplasm;cytosol;endoplasmic reticulum;endosome;extracellular;membrane;nucleus;organelle lumen	enzyme regulator activity;metal ion binding;protein binding;RNA binding	Pf00191	302	ENSG00000182718.16	ANXA2	15		Dissolution of Fibrin Clot; Gene and protein expression by JAK-STAT signaling after Interleukin-12 stimulation; Smooth Muscle Contraction; Neutrophil degranulation; Interleukin-12 family signaling	Prostaglandin Synthesis and Regulation	12	0	0.842	0.929544	16.99	6.72394e+08	6.90524e+08	6.19302e+08	7.0735e+08	6.72037e+08	5.28576e+08	5.17716e+08	6.44529e+08	5.82828e+08	6.87895e+08	4.68878e+08	646118783	6.19302e+08	6.61321e+08	6.11248e+08	4.69808e+08	3.79943e+08	3.70877e+08	4.65255e+08	3.01361e+08	High	High	High	High	High	High
High	P37802	Transgelin-2 OS=Homo sapiens GN=TAGLN2 PE=1 SV=3	89	302	18	22.4	8.25	cell differentiation;transport	cytosol;extracellular	protein binding	Pf00307, Pf00402	8407	ENSG00000158710.14	TAGLN2	1		Platelet degranulation		4	3	1.151	0.989804	32.48	7.37337e+08	6.04086e+08	5.75448e+08	7.75332e+08	6.19618e+08	7.75615e+08	8.29675e+08	6.90039e+08	7.26447e+08	8.98697e+08	5.14165e+08	5.65239e+08	5.75448e+08	7.24879e+08	5.63571e+08	6.89381e+08	6.08886e+08	3.97065e+08	5.79902e+08	3.93711e+08	High	High	High	High	High	High
High	Q9Y4L1	Hypoxia up-regulated protein 1 OS=Homo sapiens GN=HYOU1 PE=1 SV=1	35	151	29	111.3	5.22	regulation of biological process;response to stimulus;transport	endoplasmic reticulum;extracellular;membrane;organelle lumen	nucleotide binding;protein binding	Pf00012	10525	ENSG00000280682.2; ENSG00000149428.18	HYOU1	11; CHR_HG2217_PATCH	Protein processing in endoplasmic reticulum	Scavenging by Class F Receptors; XBP1(S) activates chaperone genes		8	0	0.848	0.93654	23.32	7.7824e+07	8.58197e+07	9.03928e+07	7.8444e+07	1.00489e+08	6.81779e+07	5.89475e+07	8.34932e+07	8.16512e+07	7.59708e+07	5.42688e+07	8.03009e+07	9.03928e+07	7.33395e+07	9.13995e+07	6.05977e+07	4.32607e+07	4.8044e+07	6.51798e+07	3.32821e+07	High	High	High	High	High	High
High	P31949	Protein S100-A11 OS=Homo sapiens GN=S100A11 PE=1 SV=2	87	311	12	11.7	7.12	regulation of biological process;response to stimulus;transport	cytoplasm;extracellular;nucleus;organelle lumen	metal ion binding;protein binding	Pf00036, Pf01023, Pf13499, Pf13833	6282	ENSG00000163191.5	S100A11	1		Neutrophil degranulation		3	0	1.263	0.946629	34.48	1.10547e+09	9.8023e+08	8.70709e+08	1.13297e+09	9.11208e+08	1.25123e+09	1.35305e+09	1.10436e+09	1.19914e+09	1.2991e+09	7.70871e+08	9.17195e+08	8.70709e+08	1.05924e+09	8.28786e+08	1.11212e+09	9.92986e+08	6.35472e+08	9.57242e+08	5.69126e+08	High	High	High	High	High	High
High	P63104	14-3-3 protein zeta/delta OS=Homo sapiens GN=YWHAZ PE=1 SV=1	82	297	16	27.7	4.79	cell organization and biogenesis;metabolic process;regulation of biological process;response to stimulus;transport	cytoplasm;cytosol;membrane;mitochondrion;nucleus	catalytic activity;protein binding;RNA binding	Pf00244	7534	ENSG00000164924.17	YWHAZ	8	Viral carcinogenesis; Pathogenic Escherichia coli infection; Hepatitis B; Epstein-Barr virus infection; Hippo signaling pathway; Oocyte meiosis; Cell cycle; PI3K-Akt signaling pathway	Chk1/Chk2(Cds1) mediated inactivation of Cyclin B:Cdk1 complex; Interleukin-3, 5 and GM-CSF signaling; KSRP (KHSRP) binds and destabilizes mRNA; Activation of BAD and translocation to mitochondria ; GP1b-IX-V activation signalling; Translocation of GLUT4 to the plasma membrane; Rap1 signalling; Deactivation of the beta-catenin transactivating complex; TP53 Regulates Metabolic Genes; RHO GTPases a…	Cell Cycle; Prolactin Signaling Pathway; Pathogenic Escherichia coli infection; Myometrial Relaxation and Contraction Pathways; Calcium Regulation in the Cardiac Cell; Sudden Infant Death Syndrome (SIDS) Susceptibility Pathways	51	15	1.131	0.989804	30.33	5.78428e+08	5.27581e+08	4.38453e+08	5.48485e+08	4.97117e+08	6.20724e+08	6.47379e+08	5.88961e+08	6.18149e+08	6.74934e+08	4.03353e+08	4.93654e+08	4.38453e+08	5.12794e+08	4.52151e+08	5.51711e+08	4.75101e+08	3.38902e+08	4.93451e+08	2.95683e+08	High	High	High	High	High	High
High	P05387	60S acidic ribosomal protein P2 OS=Homo sapiens GN=RPLP2 PE=1 SV=1	96	173	10	11.7	4.54	cell organization and biogenesis;metabolic process;transport	cytosol;membrane;ribosome	protein binding;structural molecule activity	Pf00428	6181	ENSG00000177600.8	RPLP2	11	Ribosome	Peptide chain elongation; Eukaryotic Translation Termination; Viral mRNA Translation; L13a-mediated translational silencing of Ceruloplasmin expression; Nonsense Mediated Decay (NMD) independent of the Exon Junction Complex (EJC); Selenocysteine synthesis; Nonsense Mediated Decay (NMD) enhanced by the Exon Junction Complex (EJC); GTP hydrolysis and joining of the 60S ribosomal subunit; Major path…	Cytoplasmic Ribosomal Proteins	34	1	1.026	0.999004	37.52	2.40796e+08	2.17206e+08	1.54389e+08	2.66365e+08	1.88299e+08	2.44082e+08	2.37953e+08	2.03846e+08	1.8567e+08	1.78216e+08	1.67913e+08	2.03238e+08	1.54389e+08	2.49032e+08	1.71267e+08	2.16945e+08	1.7463e+08	1.17298e+08	1.48215e+08	7.80747e+07	High	High	High	High	High	High
High	P06396	Gelsolin OS=Homo sapiens GN=GSN PE=1 SV=1	43	202	24	85.6	6.28	cell death;cell organization and biogenesis;metabolic process;regulation of biological process;response to stimulus;transport	cytoplasm;cytoskeleton;cytosol;extracellular;membrane;nucleus;organelle lumen	metal ion binding;protein binding	Pf00626	2934	ENSG00000148180.19	GSN	9	Viral carcinogenesis; Regulation of actin cytoskeleton; Fc gamma R-mediated phagocytosis	Neutrophil degranulation; Caspase-mediated cleavage of cytoskeletal proteins; Amyloid fiber formation	Regulation of Actin Cytoskeleton; Senescence and Autophagy in Cancer	15	0	0.974	0.989804	21.22	2.34841e+08	2.32596e+08	2.13789e+08	2.4653e+08	2.3054e+08	2.08984e+08	2.03608e+08	2.39081e+08	2.26265e+08	2.4301e+08	1.63761e+08	2.17639e+08	2.13789e+08	2.30488e+08	2.09687e+08	1.85748e+08	1.49425e+08	1.37573e+08	1.80621e+08	1.06461e+08	High	High	High	High	High	High
High	P35908	Keratin, type II cytoskeletal 2 epidermal OS=Homo sapiens GN=KRT2 PE=1 SV=2	58	199	20	65.4	8	cell death;cell organization and biogenesis;cell proliferation;cellular component movement;metabolic process	cytoskeleton;cytosol;membrane;nucleus	protein binding;structural molecule activity	Pf00038, Pf08614, Pf12128, Pf13166	3849	ENSG00000172867.3	KRT2	12		Formation of the cornified envelope		3	0	1.482	0.679571	50	3.13578e+07	2.30125e+07	4.19969e+07	4.45141e+07	5.16242e+07	3.63335e+07	5.30591e+07	6.38638e+07	5.36015e+07	1.11176e+08	2.18666e+07	2.15326e+07	4.19969e+07	4.16175e+07	4.69546e+07	3.22938e+07	3.89393e+07	3.67487e+07	4.27886e+07	4.87051e+07	High	High	High	High	High	High
High	P04075	Fructose-bisphosphate aldolase A OS=Homo sapiens GN=ALDOA PE=1 SV=2	59	303	20	39.4	8.09	cell organization and biogenesis;cellular homeostasis;metabolic process;regulation of biological process;transport	cytoplasm;cytoskeleton;cytosol;extracellular;membrane;nucleus;organelle lumen	catalytic activity;protein binding;RNA binding	Pf00274	226	ENSG00000149925.17	ALDOA	16	HIF-1 signaling pathway; Carbon metabolism; Fructose and mannose metabolism; Pentose phosphate pathway; Glycolysis / Gluconeogenesis; Biosynthesis of amino acids; Metabolic pathways	Platelet degranulation ; Gluconeogenesis; Glycolysis; Neutrophil degranulation	Glycolysis and Gluconeogenesis; Sudden Infant Death Syndrome (SIDS) Susceptibility Pathways	21	3	0.964	0.989804	23.11	5.20219e+08	5.54687e+08	5.08919e+08	5.8375e+08	5.43463e+08	5.36919e+08	5.64983e+08	5.13468e+08	4.89519e+08	5.00943e+08	3.62763e+08	5.19017e+08	5.08919e+08	5.45764e+08	4.94304e+08	4.77223e+08	4.14633e+08	2.95461e+08	3.90769e+08	2.19459e+08	High	High	High	High	High	High
High	P00558	Phosphoglycerate kinase 1 OS=Homo sapiens GN=PGK1 PE=1 SV=3	70	219	21	44.6	8.1	cell differentiation;metabolic process;regulation of biological process;response to stimulus	cytoplasm;cytosol;membrane	catalytic activity;nucleotide binding;protein binding	Pf00162	5230	ENSG00000102144.13	PGK1	X	HIF-1 signaling pathway; Carbon metabolism; Glycolysis / Gluconeogenesis; Biosynthesis of amino acids; Metabolic pathways	Gluconeogenesis; Glycolysis	Cori Cycle; Photodynamic therapy-induced HIF-1 survival signaling; Glycolysis and Gluconeogenesis	13	0	0.836	0.925452	17.25	2.11659e+08	2.33497e+08	2.45277e+08	2.57112e+08	2.15573e+08	1.88072e+08	1.7391e+08	1.97071e+08	2.04047e+08	2.29546e+08	1.47595e+08	2.18482e+08	2.45277e+08	2.40381e+08	1.96073e+08	1.67162e+08	1.2763e+08	1.13399e+08	1.62885e+08	1.00562e+08	High	High	High	High	High	High
High	Q9BUF5	Tubulin beta-6 chain OS=Homo sapiens GN=TUBB6 PE=1 SV=1	70	234	9	49.8	4.88	cell organization and biogenesis	cytoplasm;cytoskeleton;nucleus	catalytic activity;nucleotide binding;structural molecule activity	Pf00091, Pf03953, Pf10644	84617	ENSG00000176014.12	TUBB6	18	Pathogenic Escherichia coli infection; Gap junction; Phagosome	COPI-independent Golgi-to-ER retrograde traffic; COPI-dependent Golgi-to-ER retrograde traffic; Carboxyterminal post-translational modifications of tubulin; Recruitment of NuMA to mitotic centrosomes; Hedgehog 'off' state; Translocation of GLUT4 to the plasma membrane; Prefoldin mediated transfer of substrate to CCT/TriC; Microtubule-dependent trafficking of connexons from Golgi to the plasma mem…	Pathogenic Escherichia coli infection; Parkin-Ubiquitin Proteasomal System pathway	65	0	1.168	0.989804	58.06	1.50136e+07	9.23314e+06	1.10503e+07	7.34223e+06	1.4841e+07	1.01192e+07	9.76505e+06	1.30009e+07	1.43e+07	1.20653e+07	1.04694e+07	8.63939e+06	1.10503e+07	6.86446e+06	1.34986e+07	8.99411e+06	7.16642e+06	7.48105e+06	1.14153e+07	5.28569e+06	High	High	High	High	High	High
High	P23528	Cofilin-1 OS=Homo sapiens GN=CFL1 PE=1 SV=3	75	250	11	18.5	8.09	cell organization and biogenesis;cellular component movement;metabolic process;regulation of biological process;response to stimulus	cytoplasm;cytoskeleton;cytosol;membrane;nucleus	protein binding	Pf00241	1072	ENSG00000172757.12	CFL1	11	Pertussis; Regulation of actin cytoskeleton; Fc gamma R-mediated phagocytosis; Axon guidance	Platelet degranulation ; Sema3A PAK dependent Axon repulsion; Gene and protein expression by JAK-STAT signaling after Interleukin-12 stimulation; EPHB-mediated forward signaling; Regulation of actin dynamics for phagocytic cup formation; Interleukin-12 family signaling	Brain-Derived Neurotrophic Factor (BDNF) signaling pathway; VEGFA-VEGFR2 Signaling Pathway; EGF/EGFR Signaling Pathway; Regulation of Actin Cytoskeleton; G13 Signaling Pathway	27	9	1.16	0.989804	32.06	3.4196e+08	3.32e+08	2.71745e+08	3.13338e+08	3.06918e+08	3.80519e+08	4.02764e+08	3.65497e+08	3.85572e+08	3.34776e+08	2.38458e+08	3.1065e+08	2.71745e+08	2.92948e+08	2.79156e+08	3.38212e+08	2.95582e+08	2.10315e+08	3.07791e+08	1.46663e+08	High	High	High	High	High	High
High	P49327	Fatty acid synthase OS=Homo sapiens GN=FASN PE=1 SV=3	19	139	37	273.3	6.44	cell differentiation;metabolic process;regulation of biological process;response to stimulus	cytoplasm;cytosol;Golgi;membrane;mitochondrion	catalytic activity;nucleotide binding;protein binding;RNA binding	Pf00106, Pf00107, Pf00108, Pf00109, Pf00698, Pf00975, Pf02801, Pf08242, Pf08659, Pf13602, Pf14765	2194	ENSG00000169710.8	FASN	17	Insulin signaling pathway; Fatty acid biosynthesis; AMPK signaling pathway; Metabolic pathways; Fatty acid metabolism	ChREBP activates metabolic gene expression; Fatty acyl-CoA biosynthesis; Vitamin B5 (pantothenate) metabolism; Activation of gene expression by SREBF (SREBP)	AMP-activated Protein Kinase (AMPK) Signaling; Sterol Regulatory Element-Binding Proteins (SREBP) signalling; SREBF and miR33 in cholesterol and lipid homeostasis; Liver X Receptor Pathway; Fatty Acid Biosynthesis; Angiopoietin Like Protein 8 Regulatory Pathway	23	0	0.812	0.892464	28.52	4.79271e+07	6.79819e+07	7.85039e+07	5.25359e+07	8.29915e+07	4.39521e+07	3.03113e+07	6.10452e+07	5.55096e+07	5.53516e+07	3.34209e+07	6.36102e+07	7.85039e+07	4.91172e+07	7.54846e+07	3.90655e+07	2.2245e+07	3.51268e+07	4.43117e+07	2.42491e+07	High	High	High	High	High	High
High	P31939	Bifunctional purine biosynthesis protein PURH OS=Homo sapiens GN=ATIC PE=1 SV=3	56	171	27	64.6	6.71	metabolic process;response to stimulus	cytosol;membrane;mitochondrion	catalytic activity;protein binding	Pf01808, Pf02142	471	ENSG00000138363.14	ATIC	2	Antifolate resistance; Purine metabolism; One carbon pool by folate; Metabolic pathways	Purine ribonucleoside monophosphate biosynthesis	One Carbon Metabolism	9	0	1.045	0.999004	29.01	8.5333e+07	9.36403e+07	7.40507e+07	6.91953e+07	8.55627e+07	8.9816e+07	7.48081e+07	9.66993e+07	8.45462e+07	8.60102e+07	5.9505e+07	8.76187e+07	7.40507e+07	6.46926e+07	7.78232e+07	7.98301e+07	5.49005e+07	5.56431e+07	6.74908e+07	3.76803e+07	High	High	High	High	High	High
High	P34932	Heat shock 70 kDa protein 4 OS=Homo sapiens GN=HSPA4 PE=1 SV=4	45	198	30	94.3	5.19	cell organization and biogenesis;response to stimulus;transport	cytoplasm;cytosol	nucleotide binding;protein binding	Pf00012, Pf06723	3308	ENSG00000170606.14	HSPA4	5	Antigen processing and presentation	Regulation of HSF1-mediated heat shock response	Parkin-Ubiquitin Proteasomal System pathway	6	2	0.99	0.990512	31.33	1.00336e+08	1.13337e+08	8.71699e+07	9.18221e+07	1.19649e+08	1.01158e+08	6.84422e+07	1.26541e+08	1.04484e+08	9.95325e+07	6.99671e+07	1.06048e+08	8.71699e+07	8.5847e+07	1.08826e+08	8.99109e+07	5.02287e+07	7.28149e+07	8.34067e+07	4.36044e+07	High	High	High	High	High	High
High	P51858	Hepatoma-derived growth factor OS=Homo sapiens GN=HDGF PE=1 SV=1	70	148	18	26.8	4.73	cell proliferation;metabolic process;regulation of biological process;response to stimulus	cytoplasm;extracellular;nucleus	DNA binding;nucleotide binding;protein binding;RNA binding	Pf00855	3068	ENSG00000143321.18	HDGF	1		XBP1(S) activates chaperone genes		4	0	0.969	0.989804	25.49	1.28957e+08	1.20188e+08	9.68063e+07	1.39145e+08	1.15143e+08	1.10754e+08	1.41718e+08	1.28816e+08	1.1353e+08	1.16631e+08	8.99255e+07	1.12459e+08	9.68063e+07	1.30091e+08	1.04728e+08	9.844e+07	1.04004e+08	7.41236e+07	9.06279e+07	5.10948e+07	High	High	High	High	High	High
High	P16144	Integrin beta-4 OS=Homo sapiens GN=ITGB4 PE=1 SV=5	26	195	38	202	6.09	cell communication;cell differentiation;cell organization and biogenesis;cellular component movement;metabolic process;regulation of biological process;response to stimulus	cell surface;membrane;nucleus	protein binding;receptor activity	Pf00041, Pf00362, Pf03160, Pf07965, Pf07974	3691	ENSG00000132470.13	ITGB4	17	Arrhythmogenic right ventricular cardiomyopathy (ARVC); Dilated cardiomyopathy; Focal adhesion; Regulation of actin cytoskeleton; ECM-receptor interaction; PI3K-Akt signaling pathway; Hypertrophic cardiomyopathy (HCM)	Laminin interactions; Assembly of collagen fibrils and other multimeric structures; Type I hemidesmosome assembly; Syndecan interactions	Integrin-mediated Cell Adhesion; Arrhythmogenic Right Ventricular Cardiomyopathy; Alpha 6 Beta 4 signaling pathway; Primary Focal Segmental Glomerulosclerosis FSGS; Focal Adhesion; TGF-beta Signaling Pathway; Regulation of Apoptosis by Parathyroid Hormone-related Protein; Focal Adhesion-PI3K-Akt-mTOR-signaling pathway	24	0	1.13	0.989804	23.75	1.27977e+08	1.16641e+08	1.03033e+08	1.16752e+08	1.10008e+08	1.373e+08	1.286e+08	1.35359e+08	1.31914e+08	1.13149e+08	8.92418e+07	1.09141e+08	1.03033e+08	1.09154e+08	1.00058e+08	1.22035e+08	9.43776e+07	7.78887e+07	1.05303e+08	4.95696e+07	High	High	High	High	High	High
High	P52597	Heterogeneous nuclear ribonucleoprotein F OS=Homo sapiens GN=HNRNPF PE=1 SV=3	59	263	14	45.6	5.58	metabolic process;regulation of biological process;response to stimulus	cytosol;membrane;nucleus;spliceosomal complex	protein binding;RNA binding	Pf00076, Pf08080, Pf14259	3185	ENSG00000169813.16	HNRNPF	10		Gene and protein expression by JAK-STAT signaling after Interleukin-12 stimulation; mRNA Splicing - Major Pathway; FGFR2 alternative splicing; Interleukin-12 family signaling	Mecp2 and Associated Rett Syndrome	15	0	1.194	0.98638	30.69	1.77352e+08	1.84529e+08	1.48958e+08	1.46941e+08	1.77303e+08	2.32559e+08	2.11981e+08	1.87041e+08	2.06472e+08	1.6248e+08	1.23672e+08	1.72662e+08	1.48958e+08	1.3738e+08	1.61265e+08	2.06703e+08	1.55569e+08	1.07628e+08	1.64821e+08	7.11812e+07	High	High	High	High	High	High
High	P04259	Keratin, type II cytoskeletal 6B OS=Homo sapiens GN=KRT6B PE=1 SV=5	55	225	2	60	8	cell death;cell organization and biogenesis;metabolic process	cytosol	catalytic activity;motor activity;protein binding;structural molecule activity	Pf00038, Pf01576, Pf04111, Pf13166	3854	ENSG00000185479.5	KRT6B	12		Formation of the cornified envelope		3	14	0.646	0.379761	23.07	8.33374e+07	9.82695e+07	1.57628e+08	1.52957e+08	9.28685e+07	5.80646e+07	4.7076e+07	6.71249e+07	6.1053e+07	7.39423e+07	5.81134e+07	9.19502e+07	1.57628e+08	1.43003e+08	8.44682e+07	5.16089e+07	3.45483e+07	3.86253e+07	4.87369e+07	3.23935e+07	High	High	High	High	High	High
High	P51991	Heterogeneous nuclear ribonucleoprotein A3 OS=Homo sapiens GN=HNRNPA3 PE=1 SV=2	42	279	18	39.6	9.01	metabolic process;transport	cytoplasm;nucleus;spliceosomal complex	protein binding;RNA binding;transporter activity	Pf00076, Pf13893, Pf14259	220988	ENSG00000170144.20	HNRNPA3	2	Spliceosome	mRNA Splicing - Major Pathway		5	0	0.928	0.989804	29.23	2.70753e+08	2.64181e+08	2.17568e+08	2.46107e+08	2.78749e+08	2.82296e+08	2.49447e+08	2.26667e+08	2.43225e+08	1.85209e+08	1.88803e+08	2.47192e+08	2.17568e+08	2.30092e+08	2.53535e+08	2.5091e+08	1.83065e+08	1.3043e+08	1.94159e+08	8.11387e+07	High	High	High	High	High	High
High	P13647	Keratin, type II cytoskeletal 5 OS=Homo sapiens GN=KRT5 PE=1 SV=3	51	288	24	62.3	7.74	cell death;cell organization and biogenesis;metabolic process	cytoplasm;cytosol;membrane;mitochondrion;nucleus	catalytic activity;motor activity;protein binding;structural molecule activity	Pf00038, Pf01576, Pf02994, Pf03961, Pf04111, Pf05957, Pf12128	3852	ENSG00000186081.11	KRT5	12		Formation of the cornified envelope; Type I hemidesmosome assembly		6	15	0.928	0.989804	34.13	2.37446e+08	2.73851e+08	3.12674e+08	3.19215e+08	2.89886e+08	2.73723e+08	2.30707e+08	2.86126e+08	2.23111e+08	2.54362e+08	1.65577e+08	2.56241e+08	3.12674e+08	2.98443e+08	2.63664e+08	2.4329e+08	1.69313e+08	1.64644e+08	1.78103e+08	1.11434e+08	High	High	High	High	High	High
High	P62937	Peptidyl-prolyl cis-trans isomerase A OS=Homo sapiens GN=PPIA PE=1 SV=2	75	271	12	18	7.81	cell organization and biogenesis;cellular component movement;metabolic process;regulation of biological process;response to stimulus;transport	cytoplasm;cytosol;extracellular;membrane;nucleus;organelle lumen	catalytic activity;protein binding;RNA binding	Pf00160	5478	ENSG00000196262.13	PPIA	7		Budding and maturation of HIV virion; Gene and protein expression by JAK-STAT signaling after Interleukin-12 stimulation; Minus-strand DNA synthesis; Binding and entry of HIV virion; Basigin interactions; APOBEC3G mediated resistance to HIV-1 infection; Uncoating of the HIV Virion; Calcineurin activates NFAT; Platelet degranulation ; Plus-strand DNA synthesis; Integration of provirus; Neutrophil …	Prolactin Signaling Pathway	34	0	1.311	0.911957	26.28	9.37337e+08	8.12747e+08	7.04229e+08	7.74332e+08	7.53012e+08	1.14116e+09	1.14503e+09	9.45165e+08	9.7849e+08	9.69901e+08	6.5363e+08	7.60483e+08	7.04229e+08	7.23944e+08	6.84899e+08	1.01429e+09	8.40317e+08	5.4387e+08	7.81101e+08	4.24905e+08	High	High	High	High	High	High
High	P63241	Eukaryotic translation initiation factor 5A-1 OS=Homo sapiens GN=EIF5A PE=1 SV=2	67	199	4	16.8	5.24	cell death;cellular homeostasis;metabolic process;regulation of biological process;response to stimulus;transport	cytoplasm;cytosol;endoplasmic reticulum;membrane;nucleus	protein binding;RNA binding	Pf01287	1984	ENSG00000132507.17	EIF5A	17		Hypusine synthesis from eIF5A-lysine	Translation Factors; eIF5A regulation in response to inhibition of the nuclear export system	6	0	1.037	0.999004	32.92	3.20728e+08	2.95178e+08	2.62044e+08	2.50413e+08	2.61984e+08	3.35817e+08	2.9643e+08	2.68358e+08	3.0353e+08	2.4251e+08	2.23652e+08	2.76196e+08	2.62044e+08	2.34118e+08	2.38287e+08	2.9848e+08	2.17545e+08	1.5442e+08	2.42299e+08	1.06242e+08	High	High	High	High	High	High
High	P02533	Keratin, type I cytoskeletal 14 OS=Homo sapiens GN=KRT14 PE=1 SV=4	60	276	10	51.5	5.16	cell death;cell differentiation;cell organization and biogenesis;response to stimulus	cytoplasm;cytosol;nucleus	protein binding;structural molecule activity	Pf00038, Pf13514	3861	ENSG00000186847.5	KRT14	17		Formation of the cornified envelope; Type I hemidesmosome assembly	Corticotropin-releasing hormone signaling pathway	7	19	1.021	0.999004	38.59	2.92109e+08	2.93944e+08	3.87831e+08	3.86744e+08	2.88402e+08	3.61277e+08	2.97205e+08	4.05217e+08	3.30075e+08	4.18538e+08	2.03696e+08	2.75041e+08	3.87831e+08	3.61578e+08	2.62314e+08	3.21109e+08	2.18114e+08	2.33172e+08	2.63489e+08	1.83358e+08	High	High	High	High	High	High
High	P67936	Tropomyosin alpha-4 chain OS=Homo sapiens GN=TPM4 PE=1 SV=3	69	264	9	28.5	4.69	cell differentiation;cell organization and biogenesis;cellular component movement	cytoplasm;cytoskeleton;cytosol;membrane	metal ion binding;protein binding;structural molecule activity	Pf00261, Pf12718	7171	ENSG00000167460.14	TPM4	19	Dilated cardiomyopathy; Adrenergic signaling in cardiomyocytes; Cardiac muscle contraction; Hypertrophic cardiomyopathy (HCM)	Smooth Muscle Contraction; Striated Muscle Contraction	Striated Muscle Contraction	8	18	1.135	0.989804	27.95	5.98033e+08	4.53809e+08	4.30109e+08	4.50299e+08	4.2543e+08	5.38357e+08	5.79383e+08	6.17712e+08	5.21437e+08	6.58018e+08	4.17025e+08	4.24626e+08	4.30109e+08	4.20997e+08	3.86949e+08	4.78501e+08	4.252e+08	3.55446e+08	4.16248e+08	2.88272e+08	High	High	High	High	High	High
High	P24821	Tenascin OS=Homo sapiens GN=TNC PE=1 SV=3	17	108	31	240.7	4.89	cell communication;cell differentiation;cell organization and biogenesis;metabolic process;regulation of biological process;response to stimulus	extracellular;membrane;organelle lumen	protein binding	Pf00041, Pf00147, Pf07974	3371	ENSG00000041982.15	TNC	9	MicroRNAs in cancer; Focal adhesion; ECM-receptor interaction; PI3K-Akt signaling pathway	ECM proteoglycans; Post-translational protein phosphorylation; Integrin cell surface interactions; Regulation of Insulin-like Growth Factor (IGF) transport and uptake by Insulin-like Growth Factor Binding Proteins (IGFBPs); Syndecan interactions	Focal Adhesion; TGF-beta Signaling Pathway; Amplification and Expansion of Oncogenic Pathways as Metastatic Traits; TGF-B Signaling in Thyroid Cells for Epithelial-Mesenchymal Transition; Focal Adhesion-PI3K-Akt-mTOR-signaling pathway	18	0	1.278	0.935397	40.07	4.4625e+07	3.74804e+07	1.35714e+08	4.48367e+07	4.8516e+07	6.9486e+07	5.62286e+07	5.25412e+07	6.60182e+07	7.01449e+07	31118193	3.50702e+07	1.35714e+08	4.19191e+07	4.41275e+07	6.17605e+07	4.12653e+07	3.02334e+07	5.27005e+07	3.07299e+07	High	High	High	High	High	High
High	P27348	14-3-3 protein theta OS=Homo sapiens GN=YWHAQ PE=1 SV=1	79	259	15	27.7	4.78	cell organization and biogenesis;regulation of biological process;response to stimulus;transport	cytoplasm;cytosol;membrane;mitochondrion	protein binding	Pf00244	10971	ENSG00000134308.13	YWHAQ	2	Viral carcinogenesis; Pathogenic Escherichia coli infection; Hepatitis B; Epstein-Barr virus infection; Hippo signaling pathway; Oocyte meiosis; Cell cycle; PI3K-Akt signaling pathway	Translocation of GLUT4 to the plasma membrane; Chk1/Chk2(Cds1) mediated inactivation of Cyclin B:Cdk1 complex; TP53 Regulates Metabolic Genes; Activation of BAD and translocation to mitochondria ; RHO GTPases activate PKNs	Cell Cycle; Pathogenic Escherichia coli infection; Primary Focal Segmental Glomerulosclerosis FSGS; IL-3 Signaling Pathway; Myometrial Relaxation and Contraction Pathways; Calcium Regulation in the Cardiac Cell; Sudden Infant Death Syndrome (SIDS) Susceptibility Pathways	37	2	1.144	0.989804	27.86	1.33479e+08	1.1239e+08	9.28061e+07	1.16749e+08	1.11589e+08	1.24296e+08	1.36457e+08	1.2816e+08	1.43379e+08	1.28072e+08	9.30785e+07	1.05162e+08	9.28061e+07	1.09152e+08	1.01495e+08	1.10477e+08	1.00144e+08	7.37466e+07	1.14455e+08	5.6107e+07	High	High	High	High	High	High
High	P31943	Heterogeneous nuclear ribonucleoprotein H OS=Homo sapiens GN=HNRNPH1 PE=1 SV=4	50	265	8	49.2	6.3	metabolic process;regulation of biological process;response to stimulus	cytosol;membrane;nucleus;spliceosomal complex	protein binding;RNA binding	Pf00076, Pf08080, Pf14259	3187	ENSG00000169045.17; ENSG00000284254.1	HNRNPH1	5; CHR_HG30_PATCH		mRNA Splicing - Major Pathway; FGFR2 alternative splicing	Mecp2 and Associated Rett Syndrome; mRNA Processing	11	9	0.947	0.989804	33.6	3.10221e+08	3.10628e+08	2.39601e+08	2.41229e+08	3.05511e+08	3.23599e+08	2.76562e+08	2.77204e+08	2.89691e+08	1.93588e+08	2.16325e+08	2.90653e+08	2.39601e+08	2.25532e+08	2.77877e+08	2.87621e+08	2.02964e+08	1.5951e+08	2.31252e+08	8.48092e+07	High	High	High	High	High	High
High	P23246	Splicing factor, proline- and glutamine-rich OS=Homo sapiens GN=SFPQ PE=1 SV=2	36	186	28	76.1	9.44	cell organization and biogenesis;defense response;metabolic process;regulation of biological process;response to stimulus	chromosome;cytoplasm;nucleus	DNA binding;protein binding;RNA binding	Pf00076, Pf08075, Pf13893, Pf14259	6421	ENSG00000116560.10	SFPQ	1		PTK6 Regulates Proteins Involved in RNA Processing	mRNA Processing	5	1	0.493	0.0465873	8.69	1.67981e+08	2.26282e+08	1.82938e+08	1.64332e+08	2.27672e+08	1.03872e+08	8.51521e+07	1.0806e+08	9.837e+07	7.98955e+07	1.17137e+08	2.11731e+08	1.82938e+08	1.53638e+08	2.07078e+08	9.23233e+07	6.24918e+07	6.21805e+07	7.8526e+07	3.50015e+07	High	High	High	High	High	High
High	P13645	Keratin, type I cytoskeletal 10 OS=Homo sapiens GN=KRT10 PE=1 SV=6	40	181	16	58.8	5.21	cell death;cell differentiation;metabolic process	cytoplasm;cytoskeleton;cytosol;membrane;nucleus	structural molecule activity	Pf00038, Pf04111	3858	ENSG00000186395.7	KRT10	17	Staphylococcus aureus infection	Formation of the cornified envelope		4	1	1.41	0.787558	49.11	1.01658e+08	6.04497e+07	1.03016e+08	1.16657e+08	1.07947e+08	1.16686e+08	1.44372e+08	1.6934e+08	1.39217e+08	2.33427e+08	7.08888e+07	5.65624e+07	1.03016e+08	1.09066e+08	9.8183e+07	1.03713e+08	1.05952e+08	9.7442e+07	1.11133e+08	1.02262e+08	High	High	High	High	High	High
High	P46940	Ras GTPase-activating-like protein IQGAP1 OS=Homo sapiens GN=IQGAP1 PE=1 SV=1	22	118	26	189.1	6.48	cell growth;regulation of biological process;response to stimulus;transport	cytoplasm;cytoskeleton;cytosol;membrane;nucleus	enzyme regulator activity;metal ion binding;protein binding	Pf00307, Pf00397, Pf00616, Pf03836, Pf11016	8826	ENSG00000140575.12	IQGAP1	15	Proteoglycans in cancer; Adherens junction; Regulation of actin cytoskeleton	Signaling by BRAF and RAF fusions; MAP2K and MAPK activation; RHO GTPases activate IQGAPs; Glucagon-like Peptide-1 (GLP1) regulates insulin secretion; Signaling by RAS mutants; Signaling by high-kinase activity BRAF mutants; Signaling by moderate kinase activity BRAF mutants; Nephrin family interactions; Paradoxical activation of RAF signaling by kinase inactive BRAF; Neutrophil degranulation; In…	VEGFA-VEGFR2 Signaling Pathway; EGF/EGFR Signaling Pathway; Regulation of Actin Cytoskeleton; G13 Signaling Pathway	35	0	1.016	0.998729	33.43	5.4873e+07	4.71859e+07	4.7166e+07	4.13498e+07	5.24162e+07	4.17505e+07	4.3989e+07	5.65779e+07	5.54868e+07	5.7577e+07	38264400	4.41515e+07	4.7166e+07	3.8659e+07	4.76749e+07	3.71086e+07	3.22828e+07	3.25563e+07	4.42936e+07	2.5224e+07	High	High	High	High	High	High
High	Q00839	Heterogeneous nuclear ribonucleoprotein U OS=Homo sapiens GN=HNRNPU PE=1 SV=6	29	168	25	90.5	6	cell differentiation;metabolic process;regulation of biological process;response to stimulus	cell surface;chromosome;cytoplasm;membrane;nucleus;spliceosomal complex	DNA binding;nucleotide binding;protein binding;RNA binding	Pf00622, Pf13671	3192	ENSG00000153187.18	HNRNPU	1	Spliceosome	mRNA Splicing - Major Pathway	mRNA Processing	6	1	0.514	0.0691302	20.01	1.61249e+08	1.97873e+08	1.79514e+08	1.74495e+08	2.22217e+08	1.29921e+08	1.17033e+08	1.29585e+08	1.26927e+08	1.23168e+08	1.12443e+08	1.85149e+08	1.79514e+08	1.6314e+08	2.02116e+08	1.15476e+08	8.58886e+07	7.45663e+07	1.01322e+08	5.39587e+07	High	High	High	High	High	High
High	P62258	14-3-3 protein epsilon OS=Homo sapiens GN=YWHAE PE=1 SV=1	74	235	20	29.2	4.74	cell organization and biogenesis;cellular component movement;cellular homeostasis;metabolic process;regulation of biological process;response to stimulus;transport	cytoplasm;cytosol;membrane;mitochondrion;nucleus	protein binding;RNA binding	Pf00244	7531	ENSG00000108953.16; ENSG00000274474.3	YWHAE	17; CHR_HSCHR17_2_CTG2	Viral carcinogenesis; Epstein-Barr virus infection; Neurotrophin signaling pathway; Hippo signaling pathway; Oocyte meiosis; Cell cycle; PI3K-Akt signaling pathway	Regulation of PLK1 Activity at G2/M Transition; Recruitment of NuMA to mitotic centrosomes; Loss of Nlp from mitotic centrosomes; NADE modulates death signalling; Translocation of GLUT4 to the plasma membrane; Deregulated CDK5 triggers multiple neurodegenerative pathways in Alzheimer's disease models; Chk1/Chk2(Cds1) mediated inactivation of Cyclin B:Cdk1 complex; Signaling by Hippo; AURKA Activa…	Cell Cycle; Myometrial Relaxation and Contraction Pathways; VEGFA-VEGFR2 Signaling Pathway; Calcium Regulation in the Cardiac Cell; Sudden Infant Death Syndrome (SIDS) Susceptibility Pathways	65	0	1.14	0.989804	19.47	2.50475e+08	2.54937e+08	2.06219e+08	2.56299e+08	2.40717e+08	2.63318e+08	2.93065e+08	2.96027e+08	2.83376e+08	2.843e+08	1.74663e+08	2.38543e+08	2.06219e+08	2.39621e+08	2.18943e+08	2.34042e+08	2.15076e+08	1.70341e+08	2.26211e+08	1.2455e+08	High	High	High	High	High	High
High	P50454	Serpin H1 OS=Homo sapiens GN=SERPINH1 PE=1 SV=2	53	152	20	46.4	8.69	cell organization and biogenesis;metabolic process;regulation of biological process;response to stimulus	cytoplasm;endoplasmic reticulum;membrane;organelle lumen	enzyme regulator activity;protein binding;RNA binding	Pf00079	871	ENSG00000149257.13	SERPINH1	11		Collagen biosynthesis and modifying enzymes	Endochondral Ossification	4	0	1.015	0.998374	33.83	1.23987e+08	1.2599e+08	1.61546e+08	1.01741e+08	1.36584e+08	1.41559e+08	1.03179e+08	1.41268e+08	1.6282e+08	1.25066e+08	8.64592e+07	1.17888e+08	1.61546e+08	9.51206e+07	1.2423e+08	1.25821e+08	7.57212e+07	8.1289e+07	1.29975e+08	5.47903e+07	High	High	High	High	High	High
High	Q16643	Drebrin OS=Homo sapiens GN=DBN1 PE=1 SV=4	36	183	23	71.4	4.45	cell communication;cell differentiation;cell organization and biogenesis;cell proliferation;development;regulation of biological process	cytoplasm;cytoskeleton;membrane	protein binding	Pf00241	1627	ENSG00000113758.13	DBN1	5				0	0	0.95	0.989804	23.73	9.83327e+07	8.5795e+07	8.87253e+07	8.4042e+07	9.03035e+07	8.41754e+07	7.32707e+07	9.94387e+07	8.26597e+07	9.66153e+07	6.857e+07	8.02778e+07	8.87253e+07	7.85732e+07	8.21352e+07	7.48166e+07	5.37722e+07	5.72194e+07	6.59849e+07	4.23264e+07	High	High	High	High	High	High
High	P06576	ATP synthase subunit beta, mitochondrial OS=Homo sapiens GN=ATP5B PE=1 SV=3	46	117	17	56.5	5.4	cell differentiation;cell organization and biogenesis;cellular homeostasis;metabolic process;regulation of biological process;transport	cell surface;membrane;mitochondrion;nucleus;organelle lumen	catalytic activity;nucleotide binding;protein binding;transporter activity	Pf00006, Pf00306, Pf02874	506	ENSG00000110955.8	ATP5B	12	Huntington's disease; Parkinson's disease; Alzheimer's disease; Oxidative phosphorylation; Metabolic pathways	Transcriptional activation of mitochondrial biogenesis; Cristae formation; Mitochondrial protein import; Formation of ATP by chemiosmotic coupling; Metabolism of proteins	Electron Transport Chain; Oxidative phosphorylation	17	0	1.092	0.99236	28.59	4.47455e+07	4.46889e+07	5.60471e+07	3.99743e+07	4.4916e+07	4.77843e+07	5.68794e+07	5.12284e+07	4.64686e+07	4.40998e+07	3.12022e+07	41815145	5.60471e+07	3.73731e+07	4.08532e+07	4.24715e+07	4.17429e+07	2.9478e+07	3.70946e+07	1.93197e+07	High	High	High	High	High	High
High	P43243	Matrin-3 OS=Homo sapiens GN=MATR3 PE=1 SV=2	25	159	17	94.6	6.25	defense response;regulation of biological process;response to stimulus	membrane;nucleus	metal ion binding;protein binding;RNA binding;structural molecule activity	Pf00076, Pf13893, Pf14259	9782	ENSG00000015479.18; ENSG00000280987.4	MATR3	5				0	0	0.953	0.989804	44.06	5.22894e+07	6.69846e+07	4.81658e+07	4.76091e+07	6.71851e+07	5.19851e+07	4.84426e+07	4.74619e+07	4.17055e+07	4.25146e+07	3.64628e+07	6.2677e+07	4.81658e+07	4.4511e+07	6.11079e+07	4.62053e+07	3.55513e+07	2.73107e+07	3.32923e+07	1.86253e+07	High	High	High	High	High	High
High	Q16658	Fascin OS=Homo sapiens GN=FSCN1 PE=1 SV=3	52	227	23	54.5	7.24	cell organization and biogenesis;cell proliferation;cellular component movement;regulation of biological process	cytoplasm;cytoskeleton;cytosol	protein binding;RNA binding	Pf06268	6624	ENSG00000075618.17	FSCN1	7	MicroRNAs in cancer	Interleukin-4 and 13 signaling		5	0	0.732	0.680044	13.98	2.68038e+08	3.24152e+08	3.42001e+08	2.74063e+08	3.43653e+08	2.14535e+08	1.80998e+08	2.45372e+08	2.46306e+08	2.18877e+08	1.8691e+08	3.03307e+08	3.42001e+08	2.56229e+08	3.12569e+08	1.90683e+08	1.32832e+08	1.41193e+08	1.96619e+08	9.58883e+07	High	High	High	High	High	High
High	P07737	Profilin-1 OS=Homo sapiens GN=PFN1 PE=1 SV=2	65	281	12	15	8.27	cell organization and biogenesis;regulation of biological process;response to stimulus	cytoplasm;cytoskeleton;cytosol;membrane;nucleus	enzyme regulator activity;nucleotide binding;protein binding;RNA binding	Pf00235	5216	ENSG00000108518.7	PFN1	17	Rap1 signaling pathway; Salmonella infection; Regulation of actin cytoskeleton; Shigellosis	Platelet degranulation ; Signaling by ROBO receptors; RHO GTPases Activate Formins; PCP/CE pathway	Association Between Physico-Chemical Features and Toxicity Associated Pathways; VEGFA-VEGFR2 Signaling Pathway; Regulation of Actin Cytoskeleton; G13 Signaling Pathway	22	0	1.141	0.989804	27.83	5.14676e+08	5.5557e+08	4.57007e+08	4.91509e+08	5.10313e+08	6.03118e+08	6.24887e+08	5.60241e+08	5.95748e+08	5.49048e+08	3.58898e+08	5.19843e+08	4.57007e+08	4.59525e+08	4.64153e+08	5.36062e+08	4.58595e+08	3.22376e+08	4.75569e+08	2.40533e+08	High	High	High	High	High	High
High	P04083	Annexin A1 OS=Homo sapiens GN=ANXA1 PE=1 SV=2	61	209	20	38.7	7.02	cell differentiation;cell organization and biogenesis;cellular component movement;defense response;metabolic process;regulation of biological process;response to stimulus;transport	cell surface;cytoplasm;cytoskeleton;cytosol;endosome;extracellular;membrane;nucleus;vacuole	catalytic activity;DNA binding;enzyme regulator activity;metal ion binding;protein binding;RNA binding;structural molecule activity	Pf00191	301	ENSG00000135046.13	ANXA1	9		Gastrin-CREB signalling pathway via PKC and MAPK; G alpha (i) signalling events; Smooth Muscle Contraction; Interleukin-4 and 13 signaling; Formyl peptide receptors bind formyl peptides and many other ligands	Integrated Breast Cancer Pathway; Spinal Cord Injury; VEGFA-VEGFR2 Signaling Pathway; Prostaglandin Synthesis and Regulation	20	0	1.086	0.995032	25.98	1.88769e+08	1.93504e+08	1.69027e+08	1.96302e+08	1.73509e+08	1.87738e+08	1.79491e+08	2.15885e+08	1.9127e+08	2.01275e+08	1.31634e+08	1.81061e+08	1.69027e+08	1.83528e+08	1.57814e+08	1.66865e+08	1.31726e+08	1.24225e+08	1.52686e+08	8.81769e+07	High	High	High	High	High	High
High	P67809	Nuclease-sensitive element-binding protein 1 OS=Homo sapiens GN=YBX1 PE=1 SV=3	54	91	12	35.9	9.88	metabolic process;regulation of biological process	cytoplasm;cytosol;extracellular;membrane;nucleus;spliceosomal complex	DNA binding;protein binding;RNA binding	Pf00313	4904	ENSG00000065978.18	YBX1	1		mRNA Splicing - Major Pathway; mRNA Splicing - Minor Pathway	Brain-Derived Neurotrophic Factor (BDNF) signaling pathway; Mecp2 and Associated Rett Syndrome; mRNA Processing; Sudden Infant Death Syndrome (SIDS) Susceptibility Pathways	9	4	0.224	2.58316e-07	4.41	3.84468e+07	3.87792e+07	8.94911e+07	5.39654e+07	5.22705e+07	1.19716e+07	1.23539e+07	1.43335e+07	1.31181e+07	8.62281e+06	2.681e+07	3.62854e+07	8.94911e+07	5.04537e+07	4.75424e+07	1.06406e+07	9.06635e+06	8.24784e+06	1.04718e+07	3.77758e+06	High	High	High	High	High	High
High	O60664	Perilipin-3 OS=Homo sapiens GN=PLIN3 PE=1 SV=3	54	172	18	47	5.44	transport	cytoplasm;cytosol;endosome;Golgi;membrane	protein binding	Pf03036	10226	ENSG00000105355.8	PLIN3	19		Triglyceride catabolism; Retrograde transport at the Trans-Golgi-Network		8	0	1.077	0.998374	32.01	1.12228e+08	1.21525e+08	7.12458e+07	1.2682e+08	1.08557e+08	1.30232e+08	1.33086e+08	1.20521e+08	1.27546e+08	1.13651e+08	7.82594e+07	1.1371e+08	7.12458e+07	1.18567e+08	9.87376e+07	1.15753e+08	9.76698e+07	6.93505e+07	1.01816e+08	4.97896e+07	High	High	High	High	High	High
High	P0DMV9	Heat shock 70 kDa protein 1B OS=Homo sapiens GN=HSPA1B PE=1 SV=1	56	167	12	70	5.66	cell organization and biogenesis;metabolic process;regulation of biological process;response to stimulus;transport	cytoplasm;cytoskeleton;cytosol;endoplasmic reticulum;extracellular;mitochondrion;nucleus	catalytic activity;nucleotide binding;protein binding;receptor activity;RNA binding	Pf00012, Pf06723	3304; 3303	ENSG00000232804.5; ENSG00000234475.5; ENSG00000231555.4; ENSG00000235941.5; ENSG00000204389.9; ENSG00000204388.6; ENSG00000212866.6; ENSG00000237724.5; ENSG00000224501.5	HSPA1B; HSPA1A	6; CHR_HSCHR6_MHC_APD_CTG1; CHR_HSCHR6_MHC_DBB_CTG1; CHR_HSCHR6_MHC_QBL_CTG1; CHR_HSCHR6_MHC_COX_CTG1	Endocytosis; Longevity regulating pathway - multiple species; Prion diseases; Epstein-Barr virus infection; Spliceosome; MAPK signaling pathway; Protein processing in endoplasmic reticulum; Toxoplasmosis; Measles; Influenza A; Estrogen signaling pathway; Legionellosis; Antigen processing and presentation	AUF1 (hnRNP D0) binds and destabilizes mRNA; Attenuation phase; Neutrophil degranulation; Regulation of HSF1-mediated heat shock response; Viral RNP Complexes in the Host Cell Nucleus; HSP90 chaperone cycle for steroid hormone receptors (SHR)	Apoptosis Modulation and Signaling; Parkin-Ubiquitin Proteasomal System pathway; NRF2 pathway; MAPK Signaling Pathway; Apoptosis Modulation by HSP70; VEGFA-VEGFR2 Signaling Pathway	38	0	1.1	0.989804	23.03	8.56244e+07	8.01247e+07	6.92432e+07	9.07982e+07	8.34061e+07	9.60124e+07	9.08904e+07	9.33202e+07	9.21246e+07	8.63404e+07	5.97082e+07	7.49722e+07	6.92432e+07	8.48897e+07	7.58617e+07	8.53376e+07	6.67031e+07	53698672	7.35405e+07	3.7825e+07	High	High	High	High	High	High
High	P38646	Stress-70 protein, mitochondrial OS=Homo sapiens GN=HSPA9 PE=1 SV=2	48	213	29	73.6	6.16	cell differentiation;cell organization and biogenesis;metabolic process;regulation of biological process;response to stimulus	cytoplasm;mitochondrion;nucleus;organelle lumen	nucleotide binding;protein binding;RNA binding	Pf00012, Pf06723	3313	ENSG00000113013.12	HSPA9	5	Tuberculosis; RNA degradation	Gene and protein expression by JAK-STAT signaling after Interleukin-12 stimulation; Mitochondrial protein import; Regulation of HSF1-mediated heat shock response; Interleukin-12 family signaling; Cristae formation; Metabolism of proteins	Parkin-Ubiquitin Proteasomal System pathway	17	0	1.201	0.982134	22.19	1.39938e+08	1.34349e+08	1.17218e+08	1.23982e+08	1.29998e+08	1.44704e+08	1.47668e+08	1.63076e+08	1.61227e+08	1.50702e+08	9.75822e+07	1.25709e+08	1.17218e+08	1.15914e+08	1.18239e+08	1.28616e+08	1.08372e+08	9.38379e+07	1.28703e+08	6.60211e+07	High	High	High	High	High	High
High	P07195	L-lactate dehydrogenase B chain OS=Homo sapiens GN=LDHB PE=1 SV=2	57	201	21	36.6	6.05	metabolic process	cytoplasm;cytosol;membrane;mitochondrion	catalytic activity;nucleotide binding;protein binding	Pf00056, Pf02866	3945	ENSG00000111716.12	LDHB	12	Propanoate metabolism; Pyruvate metabolism; Glucagon signaling pathway; Glycolysis / Gluconeogenesis; Metabolic pathways; Cysteine and methionine metabolism	Pyruvate metabolism	Glycolysis and Gluconeogenesis	11	1	1.1	0.989804	27.93	2.44929e+08	2.78966e+08	2.32799e+08	2.05203e+08	2.73973e+08	2.55969e+08	2.4538e+08	2.99417e+08	2.85565e+08	2.5344e+08	1.70795e+08	2.61027e+08	2.32799e+08	1.9185e+08	2.49191e+08	2.2751e+08	1.80081e+08	1.72292e+08	2.27959e+08	1.1103e+08	High	High	High	High	High	High
High	P08758	Annexin A5 OS=Homo sapiens GN=ANXA5 PE=1 SV=2	75	188	20	35.9	5.05	coagulation;regulation of biological process;response to stimulus;transport	cytoplasm;cytosol;extracellular;membrane	enzyme regulator activity;metal ion binding;protein binding	Pf00191	308	ENSG00000164111.14	ANXA5	4		Platelet degranulation	Apoptosis-related network due to altered Notch3 in ovarian cancer; Simplified Interaction Map Between LOXL4 and Oxidative Stress Pathway; Prostaglandin Synthesis and Regulation	7	2	1.36	0.86534	32.72	3.97376e+08	3.99418e+08	2.69108e+08	3.44525e+08	3.76374e+08	4.25218e+08	4.616e+08	4.89161e+08	4.21421e+08	5.05821e+08	2.77101e+08	3.73733e+08	2.69108e+08	3.22106e+08	3.42329e+08	3.77942e+08	3.38761e+08	2.81475e+08	3.36408e+08	2.21596e+08	High	High	High	High	High	High
High	Q05682	Caldesmon OS=Homo sapiens GN=CALD1 PE=1 SV=3	30	153	26	93.2	5.66	cellular component movement	cytoplasm;cytoskeleton;cytosol;membrane	protein binding	Pf02029	800	ENSG00000122786.19	CALD1	7	Vascular smooth muscle contraction	Smooth Muscle Contraction	Myometrial Relaxation and Contraction Pathways	4	0	0.896	0.977361	24.24	6.15864e+07	5.33272e+07	4.83871e+07	5.46808e+07	6.19438e+07	5.48306e+07	4.33065e+07	6.17164e+07	5.62104e+07	4.53944e+07	4.29458e+07	4.98979e+07	4.83871e+07	5.11226e+07	5.63407e+07	4.87344e+07	3.1782e+07	3.55131e+07	4.48712e+07	1.98869e+07	High	High	High	High	High	High
High	P27482	Calmodulin-like protein 3 OS=Homo sapiens GN=CALML3 PE=1 SV=2	85	173	14	16.9	4.42			metal ion binding;protein binding	Pf00036, Pf08726, Pf13202, Pf13405, Pf13499, Pf13833	810	ENSG00000178363.4	CALML3	10	Dopaminergic synapse; Phototransduction; Vascular smooth muscle contraction; Insulin signaling pathway; Amphetamine addiction; cGMP-PKG signaling pathway; Renin secretion; Neurotrophin signaling pathway; Rap1 signaling pathway; Oxytocin signaling pathway; Olfactory transduction; Circadian entrainment; Long-term potentiation; Glioma; Phosphatidylinositol signaling system; Adrenergic signaling in c…		Alzheimers Disease	33	2	1.119	0.989804	27.37	7.7794e+08	6.99162e+08	5.33433e+08	7.55573e+08	6.82077e+08	9.19409e+08	1.01601e+09	8.44026e+08	7.03192e+08	8.18429e+08	5.42478e+08	654201451	5.33433e+08	7.06406e+08	6.2038e+08	8.17188e+08	7.45638e+08	4.85673e+08	5.61339e+08	3.58547e+08	High	High	High	High	High	High
High	P11940	Polyadenylate-binding protein 1 OS=Homo sapiens GN=PABPC1 PE=1 SV=2	39	102	4	70.6	9.5	metabolic process;regulation of biological process	cytoplasm;cytosol;membrane;nucleus;spliceosomal complex	protein binding;RNA binding;translation regulator activity	Pf00076, Pf00658, Pf13893, Pf14259	26986	ENSG00000070756.15	PABPC1	8	RNA degradation; mRNA surveillance pathway; RNA transport	AUF1 (hnRNP D0) binds and destabilizes mRNA; L13a-mediated translational silencing of Ceruloplasmin expression; Regulation of expression of SLITs and ROBOs; Nonsense Mediated Decay (NMD) independent of the Exon Junction Complex (EJC); Translation initiation complex formation; Nonsense Mediated Decay (NMD) enhanced by the Exon Junction Complex (EJC); Deadenylation of mRNA	Translation Factors; Endoderm Differentiation	24	10	0.324	0.000215962	6.84	6.98653e+07	9.34942e+07	1.04335e+08	8.20066e+07	9.98476e+07	3.09408e+07	1.91264e+07	2.38169e+07	2.60871e+07	2.15994e+07	48718917	8.74819e+07	1.04335e+08	7.66703e+07	9.0816e+07	2.75007e+07	1.40366e+07	1.37048e+07	2.08246e+07	9.46251e+06	High	High	High	High	High	High
High	P31946	14-3-3 protein beta/alpha OS=Homo sapiens GN=YWHAB PE=1 SV=3	66	198	7	28.1	4.83	cell organization and biogenesis;metabolic process;regulation of biological process;response to stimulus;transport	cytoplasm;cytosol;membrane;mitochondrion;nucleus	protein binding	Pf00244	7529	ENSG00000166913.12	YWHAB	20	Viral carcinogenesis; Hepatitis B; Epstein-Barr virus infection; Hippo signaling pathway; Oocyte meiosis; Cell cycle; PI3K-Akt signaling pathway	MAP2K and MAPK activation; mTORC1-mediated signalling; Negative regulation of MAPK pathway; ARMS-mediated activation; Tristetraprolin (TTP, ZFP36) binds and destabilizes mRNA; Translocation of GLUT4 to the plasma membrane; Rap1 signalling; Paradoxical activation of RAF signaling by kinase inactive BRAF; Frs2-mediated activation; Butyrate Response Factor 1 (BRF1) binds and destabilizes mRNA; Inter…	Cell Cycle; IL-3 Signaling Pathway; Myometrial Relaxation and Contraction Pathways; Calcium Regulation in the Cardiac Cell; Sudden Infant Death Syndrome (SIDS) Susceptibility Pathways	68	2	1.109	0.989804	19.05	9.91138e+07	9.55475e+07	7.80173e+07	1.01295e+08	9.39704e+07	1.03417e+08	1.12108e+08	1.06199e+08	1.10596e+08	1.06882e+08	6.91147e+07	8.94032e+07	7.80173e+07	9.47034e+07	8.54705e+07	9.19187e+07	8.22744e+07	6.11093e+07	8.82858e+07	4.6824e+07	High	High	High	High	High	High
High	Q96AE4	Far upstream element-binding protein 1 OS=Homo sapiens GN=FUBP1 PE=1 SV=3	46	181	20	67.5	7.61	metabolic process;regulation of biological process	nucleus	DNA binding;protein binding;RNA binding	Pf00013, Pf07650, Pf13014	8880	ENSG00000162613.16	FUBP1	1				0	1	1.064	0.999004	27.86	1.16737e+08	1.18266e+08	8.38509e+07	1.03246e+08	1.14998e+08	1.30134e+08	1.19927e+08	1.2304e+08	1.18733e+08	9.22809e+07	8.14037e+07	1.10661e+08	8.38509e+07	9.65272e+07	1.04596e+08	1.15666e+08	8.80129e+07	7.08002e+07	9.4781e+07	4.04275e+07	High	High	High	High	High	High
High	Q14103	Heterogeneous nuclear ribonucleoprotein D0 OS=Homo sapiens GN=HNRNPD PE=1 SV=1	42	123	16	38.4	7.81	metabolic process;regulation of biological process;response to stimulus	cytoplasm;cytosol;nucleus	DNA binding;protein binding;RNA binding	Pf00076, Pf13893, Pf14259	3184	ENSG00000138668.18	HNRNPD	4		mRNA Splicing - Major Pathway	mRNA Processing	5	2	0.783	0.837888	21	2.21995e+08	2.19367e+08	1.82919e+08	1.77124e+08	2.60196e+08	1.89825e+08	1.83568e+08	1.89096e+08	2.03041e+08	1.8274e+08	1.54803e+08	2.0526e+08	1.82919e+08	1.65598e+08	2.3666e+08	1.6872e+08	1.34718e+08	1.0881e+08	1.62082e+08	8.00569e+07	High	High	High	High	High	High
High	Q562R1	Beta-actin-like protein 2 OS=Homo sapiens GN=ACTBL2 PE=1 SV=2	30	497	4	42	5.59		cytoplasm;cytoskeleton	nucleotide binding;protein binding	Pf00022	345651	ENSG00000169067.3	ACTBL2	5				0	0	0.828	0.925452	52	503443	213300	18873.8	234323	167669	78784.9	290688	579321	594413	123133	351064	199584	18873.8	219075	152503	70025.5	213331	333355	474503	53943.5	High	High	High	Peak Found	Peak Found	High
High	P29034	Protein S100-A2 OS=Homo sapiens GN=S100A2 PE=1 SV=3	40	196	9	11.1	4.78	cellular component movement		metal ion binding;protein binding	Pf01023, Pf13499	6273		S100A2	1				0	0	0.832	0.924753	26.88	1.25783e+09	9.40931e+08	1.13816e+09	1.54543e+09	8.36982e+08	9.52322e+08	1.08681e+09	7.36797e+08	8.5166e+08	1.2286e+09	8.77121e+08	8.80423e+08	1.13816e+09	1.44486e+09	7.61274e+08	8.46441e+08	7.97591e+08	4.2397e+08	6.79856e+08	5.38237e+08	High	High	High	High	High	High
High	Q01518	Adenylyl cyclase-associated protein 1 OS=Homo sapiens GN=CAP1 PE=1 SV=5	44	133	17	51.9	8.06	cell organization and biogenesis;cellular component movement;regulation of biological process;response to stimulus;transport	cytoplasm;cytoskeleton;extracellular;membrane;organelle lumen	protein binding	Pf01213, Pf07986, Pf08603	10487	ENSG00000131236.16	CAP1	1		Platelet degranulation ; Neutrophil degranulation; Role of ABL in ROBO-SLIT signaling	Angiopoietin Like Protein 8 Regulatory Pathway; Insulin Signaling	13	0	0.88	0.955149	28.27	7.52286e+07	8.74642e+07	7.67796e+07	5.89728e+07	7.34615e+07	5.95502e+07	4.46488e+07	6.88293e+07	7.86796e+07	7.80843e+07	5.24589e+07	8.18397e+07	7.67796e+07	5.51353e+07	6.68167e+07	5.29293e+07	3.27671e+07	3.9606e+07	6.28077e+07	3.42081e+07	High	High	High	High	High	High
High	P05783	Keratin, type I cytoskeletal 18 OS=Homo sapiens GN=KRT18 PE=1 SV=2	53	192	18	48	5.45	cell death;cell organization and biogenesis;regulation of biological process;response to stimulus;transport	cytoplasm;cytosol;nucleus	protein binding;RNA binding;structural molecule activity	Pf00038	3875	ENSG00000111057.10	KRT18	12	Pathogenic Escherichia coli infection	Formation of the cornified envelope	Pathogenic Escherichia coli infection	5	0	0.866	0.946629	18.97	1.23519e+08	1.48986e+08	1.71993e+08	1.48431e+08	1.44981e+08	1.36521e+08	1.17353e+08	1.39652e+08	1.35771e+08	1.19194e+08	8.6133e+07	1.39405e+08	1.71993e+08	1.38772e+08	1.31867e+08	1.21342e+08	8.61239e+07	8.03591e+07	1.08382e+08	5.22179e+07	High	High	High	High	High	High
High	Q01105	Protein SET OS=Homo sapiens GN=SET PE=1 SV=3	63	119	11	33.5	4.32	cell organization and biogenesis;metabolic process;regulation of biological process;transport	cytoplasm;cytosol;endoplasmic reticulum;nucleus	DNA binding;enzyme regulator activity;protein binding	Pf00956	6418	ENSG00000119335.16	SET	9		HuR (ELAVL1) binds and stabilizes mRNA; Condensation of Prophase Chromosomes	Histone Modifications	9	0	1.255	0.946629	30.49	1.80858e+08	1.62295e+08	1.41536e+08	1.65728e+08	1.68657e+08	2.0178e+08	2.20488e+08	2.16997e+08	2.02521e+08	2.12452e+08	1.26117e+08	1.51858e+08	1.41536e+08	1.54943e+08	1.53402e+08	1.79346e+08	1.61813e+08	1.24865e+08	1.61667e+08	9.30733e+07	High	High	High	High	High	High
High	P26038	Moesin OS=Homo sapiens GN=MSN PE=1 SV=3	44	175	24	67.8	6.4	cell differentiation;cell organization and biogenesis;cell proliferation;cellular component movement;regulation of biological process;response to stimulus	cell surface;cytoplasm;cytoskeleton;cytosol;membrane;nucleus	protein binding;RNA binding;structural molecule activity	Pf00373, Pf00769, Pf09379, Pf09380	4478	ENSG00000147065.16	MSN	X	Proteoglycans in cancer; Regulation of actin cytoskeleton; Leukocyte transendothelial migration; Measles	Gene and protein expression by JAK-STAT signaling after Interleukin-12 stimulation; Interleukin-12 family signaling; Recycling pathway of L1	Glial Cell Differentiation; AGE/RAGE pathway; Regulation of Actin Cytoskeleton	16	10	0.602	0.246145	13.21	1.17197e+08	1.32618e+08	1.44898e+08	1.50908e+08	1.24738e+08	7.96708e+07	7.69192e+07	8.24892e+07	8.56433e+07	8.32821e+07	8.17246e+07	1.2409e+08	1.44898e+08	1.41088e+08	1.13455e+08	7.08129e+07	5.64498e+07	4.74662e+07	6.83666e+07	3.64852e+07	High	High	High	High	High	High
High	P30153	Serine/threonine-protein phosphatase 2A 65 kDa regulatory subunit A alpha isoform OS=Homo sapiens GN=PPP2R1A PE=1 SV=4	46	156	19	65.3	5.11	cell death;cell organization and biogenesis;metabolic process;regulation of biological process;response to stimulus	chromosome;cytoplasm;cytoskeleton;cytosol;membrane;mitochondrion;nucleus	catalytic activity;enzyme regulator activity;protein binding	Pf02985, Pf13513, Pf13646	5518	ENSG00000105568.17	PPP2R1A	19	Dopaminergic synapse; Chagas disease (American trypanosomiasis); TGF-beta signaling pathway; Tight junction; Hippo signaling pathway; Adrenergic signaling in cardiomyocytes; AMPK signaling pathway; Long-term depression; mRNA surveillance pathway; Oocyte meiosis; Sphingolipid signaling pathway; Hepatitis C; PI3K-Akt signaling pathway	Glycolysis; Regulation of PLK1 Activity at G2/M Transition; AXIN missense mutants destabilize the destruction complex; PP2A-mediated dephosphorylation of key metabolic factors; APC truncation mutants have impaired AXIN binding; CTLA4 inhibitory signaling; Activated TLR4 signalling; Separation of Sister Chromatids; MASTL Facilitates Mitotic Progression; S37 mutants of beta-catenin aren't phosphory…	Focal Adhesion-PI3K-Akt-mTOR-signaling pathway; Wnt Signaling Pathway and Pluripotency; Glycogen Metabolism	150	0	1.186	0.989804	27.9	9.15543e+07	9.22774e+07	8.15808e+07	9.54392e+07	8.15457e+07	1.01595e+08	1.02335e+08	1.18448e+08	1.09449e+08	1.31736e+08	6.38432e+07	8.63434e+07	8.15808e+07	8.92288e+07	7.41695e+07	9.02997e+07	7.51019e+07	6.81578e+07	8.73699e+07	5.77125e+07	High	High	High	High	High	High
High	P39687	Acidic leucine-rich nuclear phosphoprotein 32 family member A OS=Homo sapiens GN=ANP32A PE=1 SV=1	55	146	9	28.6	4.09	cell organization and biogenesis;metabolic process;regulation of biological process;response to stimulus;transport	cytoplasm;endoplasmic reticulum;nucleus	protein binding;RNA binding	Pf12799, Pf13855, Pf14580	8125	ENSG00000140350.15	ANP32A	15		HuR (ELAVL1) binds and stabilizes mRNA		3	7	1.154	0.989804	30.2	2.00015e+08	1.64386e+08	1.30771e+08	1.61955e+08	1.64421e+08	1.78966e+08	1.9633e+08	1.74782e+08	1.81518e+08	1.68296e+08	1.39476e+08	1.53815e+08	1.30771e+08	151416674	1.49548e+08	1.59068e+08	1.44083e+08	1.00574e+08	1.44901e+08	7.37288e+07	High	High	High	High	High	High
High	P49419	Alpha-aminoadipic semialdehyde dehydrogenase OS=Homo sapiens GN=ALDH7A1 PE=1 SV=5	46	166	22	58.5	7.99	metabolic process	cytoplasm;cytosol;mitochondrion;nucleus;organelle lumen	catalytic activity;protein binding	Pf00171	501	ENSG00000164904.17	ALDH7A1	5	Fatty acid degradation; Lysine biosynthesis; Ascorbate and aldarate metabolism; Lysine degradation; Glycine, serine and threonine metabolism; Histidine metabolism; beta-Alanine metabolism; Pyruvate metabolism; Glycerolipid metabolism; Glycolysis / Gluconeogenesis; Biosynthesis of amino acids; Metabolic pathways; Tryptophan metabolism; Arginine and proline metabolism; Valine, leucine and isoleucin…	Lysine catabolism; Choline catabolism	Amino Acid metabolism	21	0	0.95	0.989804	26.33	7.25619e+07	7.72813e+07	5.95425e+07	6.83022e+07	8.66367e+07	6.39426e+07	6.6917e+07	8.08981e+07	6.39447e+07	7.54097e+07	5.05993e+07	7.23116e+07	5.95425e+07	6.38576e+07	7.88001e+07	5.68333e+07	4.91093e+07	4.65507e+07	5.10453e+07	3.30363e+07	High	High	High	High	High	High
High	Q9C0C2	182 kDa tankyrase-1-binding protein OS=Homo sapiens GN=TNKS1BP1 PE=1 SV=4	23	103	29	181.7	4.86	cell organization and biogenesis;metabolic process;regulation of biological process;response to stimulus	chromosome;cytoplasm;cytoskeleton;cytosol;nucleus	protein binding	Pf15327	85456	ENSG00000149115.13	TNKS1BP1	11		TP53 regulates transcription of additional cell cycle genes whose exact role in the p53 pathway remain uncertain; Deadenylation of mRNA		9	0	0.678	0.488711	16.33	3.87707e+07	3.14384e+07	2.5768e+07	2.87687e+07	3.47934e+07	1.88395e+07	1.15447e+07	2.67072e+07	1.75476e+07	2.07773e+07	2.70358e+07	2.94167e+07	2.5768e+07	2.68967e+07	3.16462e+07	1.67449e+07	8.4725e+06	1.5368e+07	1.40078e+07	9.10234e+06	High	High	High	High	High	High
High	P05388	60S acidic ribosomal protein P0 OS=Homo sapiens GN=RPLP0 PE=1 SV=1	57	138	6	34.3	5.97	cell organization and biogenesis;metabolic process;regulation of biological process;response to stimulus;transport	cytoplasm;cytosol;endoplasmic reticulum;membrane;nucleus;ribosome	protein binding;RNA binding;structural molecule activity	Pf00428, Pf00466	6175	ENSG00000089157.15	RPLP0	12	Ribosome	Peptide chain elongation; Gene and protein expression by JAK-STAT signaling after Interleukin-12 stimulation; Eukaryotic Translation Termination; Viral mRNA Translation; L13a-mediated translational silencing of Ceruloplasmin expression; Nonsense Mediated Decay (NMD) independent of the Exon Junction Complex (EJC); Selenocysteine synthesis; Nonsense Mediated Decay (NMD) enhanced by the Exon Junctio…	Cytoplasmic Ribosomal Proteins	39	0	0.801	0.875647	16.31	1.30677e+08	1.4173e+08	1.45516e+08	1.29731e+08	1.69647e+08	1.2309e+08	1.15517e+08	1.19618e+08	1.16756e+08	1.05571e+08	9.11247e+07	1.32615e+08	1.45516e+08	1.21289e+08	1.54301e+08	1.09405e+08	8.47764e+07	6.88309e+07	9.32031e+07	4.62498e+07	High	High	High	High	High	High
High	P29401	Transketolase OS=Homo sapiens GN=TKT PE=1 SV=3	46	140	23	67.8	7.66	metabolic process;regulation of biological process	cytosol	catalytic activity;metal ion binding;protein binding	Pf00456, Pf00676, Pf02775, Pf02779, Pf02780, Pf09364	7086	ENSG00000163931.15	TKT	3	Carbon metabolism; Pentose phosphate pathway; Biosynthesis of amino acids; Metabolic pathways	Insulin effects increased synthesis of Xylulose-5-Phosphate; Pentose phosphate pathway (hexose monophosphate shunt)	Pentose Phosphate Pathway	10	0	0.864	0.946629	27.61	1.19923e+08	1.40711e+08	1.3831e+08	1.15294e+08	1.56664e+08	9.22589e+07	8.62092e+07	1.44847e+08	1.14799e+08	1.20725e+08	8.36257e+07	1.31663e+08	1.3831e+08	1.07792e+08	1.42493e+08	8.20014e+07	6.32676e+07	8.33482e+07	9.16409e+07	5.28887e+07	High	High	High	High	High	High
High	Q99497	Protein/nucleic acid deglycase DJ-1 OS=Homo sapiens GN=PARK7 PE=1 SV=2	87	111	16	19.9	6.79	cell communication;cell organization and biogenesis;defense response;metabolic process;regulation of biological process;response to stimulus;transport	chromosome;cytoplasm;cytosol;endoplasmic reticulum;membrane;mitochondrion;nucleus;organelle lumen	antioxidant activity;catalytic activity;DNA binding;enzyme regulator activity;metal ion binding;protein binding;RNA binding	Pf01965, Pf13278	11315	ENSG00000116288.12	PARK7	1	Parkinson's disease		Androgen receptor signaling pathway; Synaptic Vesicle Pathway; Parkinsons Disease Pathway	4	0	1.102	0.989804	31.27	1.40104e+08	1.26277e+08	8.83755e+07	1.05815e+08	1.10447e+08	1.41745e+08	1.59878e+08	1.21727e+08	1.29807e+08	1.11971e+08	9.76986e+07	1.18157e+08	8.83755e+07	9.89298e+07	1.00456e+08	1.25986e+08	1.17332e+08	7.00449e+07	1.03622e+08	4.90536e+07	High	High	High	High	High	High
High	P50552	Vasodilator-stimulated phosphoprotein OS=Homo sapiens GN=VASP PE=1 SV=3	54	166	19	39.8	8.94	cell organization and biogenesis;cellular component movement;regulation of biological process	cytoplasm;cytoskeleton;cytosol;membrane	protein binding	Pf00568	7408	ENSG00000125753.13	VASP	19	cGMP-PKG signaling pathway; Rap1 signaling pathway; Focal adhesion; Leukocyte transendothelial migration; Fc gamma R-mediated phagocytosis; Platelet activation	Cell-extracellular matrix interactions; Generation of second messenger molecules; Signaling by ROBO receptors	Integrin-mediated Cell Adhesion; Focal Adhesion	18	0	0.984	0.989804	24.22	9.5565e+07	9.77133e+07	9.1554e+07	1.06616e+08	9.90532e+07	9.05845e+07	8.4238e+07	9.5375e+07	9.25694e+07	9.7209e+07	6.664e+07	9.14297e+07	9.1554e+07	9.96781e+07	9.00935e+07	8.05131e+07	6.1821e+07	5.4881e+07	7.38955e+07	4.25864e+07	High	High	High	High	High	High
High	P06454	Prothymosin alpha OS=Homo sapiens GN=PTMA PE=1 SV=2	23	188	6	12.2	3.78	cell organization and biogenesis;metabolic process	cytosol;nucleus	protein binding		5757	ENSG00000187514.16	PTMA	2	Epstein-Barr virus infection			1	0	1.248	0.946629	54.03	1.77159e+08	1.73301e+08	9.05233e+07	2.61018e+08	1.25101e+08	2.41813e+08	3.53296e+08	1.99304e+08	2.2777e+08	1.78241e+08	1.23538e+08	1.62156e+08	9.05233e+07	2.44033e+08	1.13785e+08	2.14928e+08	2.59279e+08	1.14684e+08	1.81822e+08	7.8086e+07	High	High	High	High	High	High
High	P19012	Keratin, type I cytoskeletal 15 OS=Homo sapiens GN=KRT15 PE=1 SV=3	51	196	10	49.2	4.77	cell death;cell organization and biogenesis	cytosol;nucleus	protein binding;structural molecule activity	Pf00038	3866	ENSG00000171346.15	KRT15	17		Formation of the cornified envelope		3	7	1.19	0.988303	26.95	7.99296e+07	7.18123e+07	7.22693e+07	1.53277e+08	7.1884e+07	9.2853e+07	8.56603e+07	9.7041e+07	9.35019e+07	1.09421e+08	5.5737e+07	6.71943e+07	7.22693e+07	1.43303e+08	6.53818e+07	8.25294e+07	6.28648e+07	5.58397e+07	7.46399e+07	4.79365e+07	High	High	High	High	High	High
High	Q15365	Poly(rC)-binding protein 1 OS=Homo sapiens GN=PCBP1 PE=1 SV=2	61	107	9	37.5	7.09	metabolic process;regulation of biological process	cytoplasm;cytosol;membrane;nucleus	DNA binding;protein binding;RNA binding	Pf00013, Pf13014	5093	ENSG00000169564.6	PCBP1	2	Spliceosome	mRNA Splicing - Major Pathway		5	5	1.123	0.989804	28.32	1.39798e+08	1.4203e+08	1.28126e+08	1.11367e+08	1.36968e+08	1.63436e+08	1.63734e+08	1.68912e+08	1.42667e+08	1.50577e+08	9.74852e+07	1.32896e+08	1.28126e+08	1.0412e+08	1.24578e+08	1.45265e+08	1.20162e+08	9.71961e+07	1.13887e+08	6.59666e+07	High	High	High	High	High	High
High	P04632	Calpain small subunit 1 OS=Homo sapiens GN=CAPNS1 PE=1 SV=1	72	129	11	28.3	5.2	cell death;cell organization and biogenesis;metabolic process;regulation of biological process	cytoplasm;cytosol;membrane	catalytic activity;metal ion binding;protein binding	Pf13833	826	ENSG00000126247.10	CAPNS1	19		Degradation of the extracellular matrix; Formation of the cornified envelope; Deregulated CDK5 triggers multiple neurodegenerative pathways in Alzheimer's disease models	Integrin-mediated Cell Adhesion	9	0	1.257	0.946629	28.47	1.01557e+08	8.97883e+07	8.52055e+07	1.00802e+08	9.101e+07	1.22078e+08	1.27612e+08	1.15914e+08	1.15338e+08	1.27423e+08	7.08186e+07	8.40144e+07	8.52055e+07	9.42422e+07	8.27778e+07	1.08505e+08	9.36521e+07	6.66995e+07	9.20712e+07	5.58227e+07	High	High	High	High	High	High
High	O15355	Protein phosphatase 1G OS=Homo sapiens GN=PPM1G PE=1 SV=1	41	94	17	59.2	4.36	metabolic process;regulation of biological process	cytoplasm;membrane;nucleus	catalytic activity;metal ion binding;protein binding	Pf00481	5496	ENSG00000115241.10	PPM1G	2			mRNA Processing	1	0	1.243	0.946629	27.66	5.09942e+07	4.5233e+07	3.74749e+07	4.12078e+07	4.44596e+07	5.34643e+07	5.47036e+07	5.23872e+07	5.59635e+07	4.61319e+07	3.55597e+07	4.23242e+07	3.74749e+07	3.85263e+07	4.0438e+07	4.752e+07	4.01461e+07	3.01448e+07	4.46741e+07	2.021e+07	High	High	High	High	High	High
High	P55795	Heterogeneous nuclear ribonucleoprotein H2 OS=Homo sapiens GN=HNRNPH2 PE=1 SV=1	37	159	5	49.2	6.3	metabolic process	cytosol;membrane;nucleus	protein binding;RNA binding	Pf00076, Pf08080, Pf14259	3188	ENSG00000126945.8	HNRNPH2	X		mRNA Splicing - Major Pathway	mRNA Processing	5	0	0.808	0.888974	29.52	6.70001e+06	6.83778e+06	3.92537e+06	5.4244e+06	7.88485e+06	5.53121e+06	4.70061e+06	4.2709e+06	5.36619e+06	2.60921e+06	4.6721e+06	6.39807e+06	3.92537e+06	5.07142e+06	7.17163e+06	4.91624e+06	3.4497e+06	2.45758e+06	4.28368e+06	1.14307e+06	High	High	High	High	High	High
High	P09382	Galectin-1 OS=Homo sapiens GN=LGALS1 PE=1 SV=2	81	196	10	14.7	5.5	cell death;cell differentiation;cellular homeostasis;metabolic process;regulation of biological process;response to stimulus	cell surface;cytoplasm;cytosol;extracellular;nucleus;organelle lumen	protein binding;RNA binding;signal transducer activity	Pf00337	3956	ENSG00000100097.11	LGALS1	22		Post-translational protein phosphorylation; Regulation of Insulin-like Growth Factor (IGF) transport and uptake by Insulin-like Growth Factor Binding Proteins (IGFBPs)		4	0	1.015	0.998374	29.28	3.88437e+08	3.47029e+08	3.38041e+08	3.95774e+08	2.82956e+08	4.02046e+08	3.81739e+08	3.12002e+08	3.35672e+08	3.73914e+08	2.70868e+08	3.24713e+08	3.38041e+08	3.7002e+08	2.57361e+08	3.57346e+08	2.80152e+08	1.79533e+08	2.67957e+08	1.63809e+08	High	High	High	High	High	High
High	P19338	Nucleolin OS=Homo sapiens GN=NCL PE=1 SV=3	32	178	26	76.6	4.7	regulation of biological process;response to stimulus	cytoplasm;membrane;nucleus	DNA binding;protein binding;RNA binding	Pf00076, Pf13893, Pf14259	4691	ENSG00000115053.15	NCL	2	Pathogenic Escherichia coli infection	Major pathway of rRNA processing in the nucleolus and cytosol	Pathogenic Escherichia coli infection; VEGFA-VEGFR2 Signaling Pathway	7	0	0.683	0.508455	15.71	2.0795e+08	1.93623e+08	2.03197e+08	1.93291e+08	2.07066e+08	1.48054e+08	1.24456e+08	1.42222e+08	1.36532e+08	1.19951e+08	1.45009e+08	1.81172e+08	2.03197e+08	1.80713e+08	1.88336e+08	1.31593e+08	9.13364e+07	8.18379e+07	1.08989e+08	5.25495e+07	High	High	High	High	High	High
High	Q13200	26S proteasome non-ATPase regulatory subunit 2 OS=Homo sapiens GN=PSMD2 PE=1 SV=3	24	104	18	100.1	5.2	metabolic process;regulation of biological process;response to stimulus;transport	cytoplasm;cytosol;extracellular;membrane;nucleus;organelle lumen;proteasome	catalytic activity;enzyme regulator activity;nucleotide binding;protein binding	Pf01851	5708	ENSG00000175166.16	PSMD2	3	Epstein-Barr virus infection; Proteasome	Regulation of RAS by GAPs; CDT1 association with the CDC6:ORC:origin complex; Downstream TCR signaling; UCH proteinases; NIK-->noncanonical NF-kB signaling; Hh mutants that don't undergo autocatalytic processing are degraded by ERAD; SCF-beta-TrCP mediated degradation of Emi1; Neutrophil degranulation; Cross-presentation of soluble exogenous antigens (endosomes); Separation of Sister Chromatids; …	Proteasome Degradation; TNF alpha Signaling Pathway; Parkin-Ubiquitin Proteasomal System pathway	154	0	1.112	0.989804	32.88	3.35185e+07	3.85107e+07	3.07495e+07	2.49002e+07	3.99675e+07	3.16394e+07	2.68108e+07	5.22228e+07	3.84776e+07	4.26987e+07	2.33733e+07	3.60342e+07	3.07495e+07	2.32799e+07	3.63523e+07	2.81216e+07	1.9676e+07	3.00502e+07	3.07156e+07	1.87059e+07	High	High	High	High	High	High
High	Q01082	Spectrin beta chain, non-erythrocytic 1 OS=Homo sapiens GN=SPTBN1 PE=1 SV=2	14	125	29	274.4	5.57	cell organization and biogenesis;cellular component movement;metabolic process;regulation of biological process;response to stimulus;transport	cytoplasm;cytoskeleton;cytosol;membrane;nucleus	protein binding;RNA binding;structural molecule activity	Pf00169, Pf00307, Pf00435, Pf11971, Pf12128, Pf15410	6711	ENSG00000115306.15	SPTBN1	2		Nephrin family interactions; Interaction between L1 and Ankyrins; COPI-mediated anterograde transport; RAF/MAP kinase cascade; NCAM signaling for neurite out-growth; Interleukin-20 family signaling	TGF-beta Signaling Pathway; Sudden Infant Death Syndrome (SIDS) Susceptibility Pathways	25	1	1.132	0.989804	28.94	3.95651e+07	3.95785e+07	4.06365e+07	3.97488e+07	3.71248e+07	3.67251e+07	3.93578e+07	4.75421e+07	4.21202e+07	4.8365e+07	2.75898e+07	3.70333e+07	4.06365e+07	3.71622e+07	3.37667e+07	3.26419e+07	2.88841e+07	2.73569e+07	3.36234e+07	2.11883e+07	High	High	High	High	High	High
High	P04792	Heat shock protein beta-1 OS=Homo sapiens GN=HSPB1 PE=1 SV=2	88	139	14	22.8	6.4	cellular component movement;metabolic process;regulation of biological process;response to stimulus	cytoplasm;cytoskeleton;cytosol;membrane;nucleus;proteasome	enzyme regulator activity;protein binding;RNA binding	Pf00011	3315	ENSG00000106211.8	HSPB1	7	Amoebiasis; Epstein-Barr virus infection; VEGF signaling pathway; MAPK signaling pathway	AUF1 (hnRNP D0) binds and destabilizes mRNA; VEGFA-VEGFR2 Pathway; MAPK6/MAPK4 signaling	Apoptosis-related network due to altered Notch3 in ovarian cancer; Fas Ligand (FasL) pathway and Stress induction of Heat Shock Proteins (HSP) regulation; MAPK Signaling Pathway; ATM Signaling Network in Development and Disease; VEGFA-VEGFR2 Signaling Pathway; p38 MAPK Signaling Pathway	19	0	1.218	0.960029	23.84	2.19149e+08	2.27176e+08	2.18736e+08	2.80562e+08	2.28928e+08	3.0851e+08	3.41025e+08	2.56809e+08	2.78475e+08	2.70773e+08	1.52819e+08	2.12567e+08	2.18736e+08	2.62305e+08	2.08221e+08	2.74209e+08	2.50273e+08	1.47774e+08	222298939	1.18623e+08	High	High	High	High	High	High
High	O43175	D-3-phosphoglycerate dehydrogenase OS=Homo sapiens GN=PHGDH PE=1 SV=4	31	131	14	56.6	6.71	metabolic process	cytosol	catalytic activity;nucleotide binding	Pf00389, Pf02826	26227	ENSG00000092621.11	PHGDH	1	Carbon metabolism; Glycine, serine and threonine metabolism; Biosynthesis of amino acids; Metabolic pathways	Serine biosynthesis	Trans-sulfuration and one carbon metabolism	9	0	1.09	0.993875	29.76	1.28934e+08	1.43911e+08	8.59603e+07	9.41625e+07	1.38771e+08	1.30679e+08	1.39971e+08	1.41469e+08	1.31269e+08	1.16812e+08	8.99091e+07	1.34656e+08	8.59603e+07	8.80352e+07	1.26219e+08	1.1615e+08	1.02723e+08	8.14049e+07	1.04788e+08	5.11744e+07	High	High	High	High	High	High
High	P35555	Fibrillin-1 OS=Homo sapiens GN=FBN1 PE=1 SV=3	11	91	25	312	4.93	cell organization and biogenesis;metabolic process;regulation of biological process;response to stimulus	cell surface;extracellular;membrane;organelle lumen	metal ion binding;protein binding;structural molecule activity	Pf00683, Pf06247, Pf07645, Pf12662, Pf12947, Pf14670	2200		FBN1	15		Post-translational protein phosphorylation; Integrin cell surface interactions; Regulation of Insulin-like Growth Factor (IGF) transport and uptake by Insulin-like Growth Factor Binding Proteins (IGFBPs); Molecules associated with elastic fibres; Degradation of the extracellular matrix	Hypothesized Pathways in Pathogenesis of Cardiovascular Disease	10	1	1.54	0.581799	72.76	2.20577e+07	2.07003e+07	8.74598e+07	2.80686e+07	2.48893e+07	5.93243e+07	6.07423e+07	2.86936e+07	5.74667e+07	2.70456e+07	1.53814e+07	1.93691e+07	8.74598e+07	2.62421e+07	2.2638e+07	5.27285e+07	4.45778e+07	1.6511e+07	4.5874e+07	1.18484e+07	High	High	High	High	High	High
High	P05787	Keratin, type II cytoskeletal 8 OS=Homo sapiens GN=KRT8 PE=1 SV=7	49	194	19	53.7	5.59	cell death;cell differentiation;cell organization and biogenesis;regulation of biological process;response to stimulus	cytoplasm;cytoskeleton;cytosol;membrane;nucleus	catalytic activity;motor activity;protein binding;structural molecule activity	Pf00038, Pf01576, Pf13166, Pf15003	3856	ENSG00000170421.12	KRT8	12		Formation of the cornified envelope	Primary Focal Segmental Glomerulosclerosis FSGS	4	0	0.674	0.476469	14.07	6.64125e+07	7.97893e+07	8.50187e+07	8.91675e+07	8.57722e+07	4.84254e+07	4.69036e+07	5.41983e+07	4.8141e+07	4.50438e+07	4.63112e+07	7.46583e+07	8.50187e+07	8.33652e+07	7.80138e+07	4.30413e+07	3.44218e+07	3.1187e+07	3.84296e+07	1.97333e+07	High	High	High	High	High	High
High	P23229	Integrin alpha-6 OS=Homo sapiens GN=ITGA6 PE=1 SV=5	28	101	25	126.5	6.61	cell communication;cell differentiation;cell organization and biogenesis;cellular component movement;regulation of biological process;response to stimulus	cell surface;membrane	metal ion binding;protein binding	Pf01839, Pf08441, Pf13517	3655	ENSG00000091409.14	ITGA6	2	Arrhythmogenic right ventricular cardiomyopathy (ARVC); Dilated cardiomyopathy; Hematopoietic cell lineage; Cell adhesion molecules (CAMs); Pathways in cancer; Toxoplasmosis; Focal adhesion; Regulation of actin cytoskeleton; Small cell lung cancer; ECM-receptor interaction; PI3K-Akt signaling pathway; Hypertrophic cardiomyopathy (HCM)	Integrin cell surface interactions; Laminin interactions; Basigin interactions; Assembly of collagen fibrils and other multimeric structures; Type I hemidesmosome assembly; Syndecan interactions	Integrin-mediated Cell Adhesion; Arrhythmogenic Right Ventricular Cardiomyopathy; Alpha 6 Beta 4 signaling pathway; Focal Adhesion; Regulation of Apoptosis by Parathyroid Hormone-related Protein; Focal Adhesion-PI3K-Akt-mTOR-signaling pathway	31	0	1	0.998374	26.99	5.85334e+07	5.27474e+07	6.58319e+07	5.96042e+07	5.82875e+07	6.76731e+07	5.50314e+07	5.90603e+07	6.05211e+07	5.26689e+07	4.08169e+07	4.93555e+07	6.58319e+07	5.57256e+07	5.30151e+07	6.01491e+07	4.03867e+07	3.39847e+07	4.83123e+07	2.30738e+07	High	High	High	High	High	High
High	O60506	Heterogeneous nuclear ribonucleoprotein Q OS=Homo sapiens GN=SYNCRIP PE=1 SV=2	38	122	14	69.6	8.59	cell differentiation;metabolic process;regulation of biological process;response to stimulus	cytoplasm;endoplasmic reticulum;membrane;nucleus;spliceosomal complex	protein binding;RNA binding	Pf00076, Pf13893, Pf14259	10492	ENSG00000135316.17	SYNCRIP	6				0	5	0.58	0.186183	14.46	9.47124e+07	1.1608e+08	1.08752e+08	1.01759e+08	1.28844e+08	6.88205e+07	5.60509e+07	6.25211e+07	5.3906e+07	5.35558e+07	6.60455e+07	1.08616e+08	1.08752e+08	9.51372e+07	1.1719e+08	6.11689e+07	4.11349e+07	3.59761e+07	4.30316e+07	2.34623e+07	High	High	High	High	High	High
High	P61604	10 kDa heat shock protein, mitochondrial OS=Homo sapiens GN=HSPE1 PE=1 SV=2	88	214	20	10.9	8.92	cell differentiation;metabolic process;regulation of biological process;response to stimulus	cytoplasm;membrane;mitochondrion;organelle lumen	metal ion binding;nucleotide binding;protein binding;RNA binding	Pf00166	3336	ENSG00000115541.10	HSPE1	2				0	0	1.266	0.946629	23.66	2.7534e+08	2.58383e+08	2.37841e+08	2.86052e+08	2.19116e+08	3.69424e+08	3.73017e+08	3.03548e+08	3.20044e+08	2.96175e+08	1.92002e+08	2.41768e+08	2.37841e+08	2.67438e+08	1.99296e+08	3.28351e+08	2.73752e+08	1.74669e+08	2.55482e+08	1.29752e+08	High	High	High	High	High	High
High	P15531	Nucleoside diphosphate kinase A OS=Homo sapiens GN=NME1 PE=1 SV=1	82	206	5	17.1	6.19	cell differentiation;cellular homeostasis;metabolic process;regulation of biological process;response to stimulus;transport	cytoplasm;cytosol;membrane;mitochondrion;nucleus	catalytic activity;DNA binding;metal ion binding;nucleotide binding;protein binding;RNA binding	Pf00334	4830	ENSG00000239672.7	NME1	17	Purine metabolism; Metabolic pathways; Pyrimidine metabolism	Interconversion of nucleotide di- and triphosphates		6	0	1.497	0.652362	32.18	8.84374e+07	1.03967e+08	8.68707e+07	1.00681e+08	9.62513e+07	1.50289e+08	1.65891e+08	1.40476e+08	1.50471e+08	1.23551e+08	6.16698e+07	9.72812e+07	8.68707e+07	9.41296e+07	8.7545e+07	1.3358e+08	1.21745e+08	8.0833e+07	1.20116e+08	5.41266e+07	High	High	High	High	High	High
High	P35609	Alpha-actinin-2 OS=Homo sapiens GN=ACTN2 PE=1 SV=1	17	153	2	103.8	5.45	cell organization and biogenesis;cellular component movement;metabolic process;regulation of biological process;response to stimulus;transport	cytoplasm;cytoskeleton;cytosol;extracellular;membrane;organelle lumen	metal ion binding;protein binding;structural molecule activity	Pf00307, Pf00435, Pf08726, Pf11971, Pf13499, Pf13833	88	ENSG00000077522.12	ACTN2	1	Viral carcinogenesis; Amoebiasis; Arrhythmogenic right ventricular cardiomyopathy (ARVC); Tight junction; Focal adhesion; Adherens junction; Regulation of actin cytoskeleton; Leukocyte transendothelial migration; Systemic lupus erythematosus	Ras activation uopn Ca2+ infux through NMDA receptor; Platelet degranulation ; Nephrin family interactions; Unblocking of NMDA receptor, glutamate binding and activation; RAF/MAP kinase cascade; CREB phosphorylation through the activation of CaMKII; Striated Muscle Contraction; Interleukin-20 family signaling	Arrhythmogenic Right Ventricular Cardiomyopathy; Striated Muscle Contraction	36	0	100	2.85155e-16								2.34438e+06										1.7205e+06				High	High	High	High	High	High
High	Q04695	Keratin, type I cytoskeletal 17 OS=Homo sapiens GN=KRT17 PE=1 SV=2	55	224	11	48.1	5.02	cell death;cell organization and biogenesis;regulation of biological process;response to stimulus	cytoplasm;cytoskeleton;cytosol	protein binding;receptor activity;signal transducer activity;structural molecule activity	Pf00038, Pf07888	3872	ENSG00000128422.15	KRT17	17		Formation of the cornified envelope		3	0	1.01	0.998374	25.79	7.66306e+07	7.07179e+07	9.44778e+07	7.86749e+07	7.00152e+07	8.24471e+07	7.06048e+07	8.6955e+07	7.57159e+07	7.62553e+07	5.34365e+07	6.61703e+07	9.44778e+07	7.35553e+07	6.36821e+07	7.32805e+07	5.18158e+07	5.0036e+07	6.04419e+07	3.34068e+07	High	High	High	High	High	High
High	P14866	Heterogeneous nuclear ribonucleoprotein L OS=Homo sapiens GN=HNRNPL PE=1 SV=2	30	119	13	64.1	8.22	metabolic process;regulation of biological process	cytoplasm;membrane;nucleus	DNA binding;protein binding;RNA binding	Pf00076, Pf13893, Pf14259	3191	ENSG00000282947.1; ENSG00000104824.16	HNRNPL	19; CHR_HG26_PATCH		mRNA Splicing - Major Pathway	mRNA Processing	5	1	0.846	0.935397	26.99	1.0944e+08	1.18559e+08	9.73729e+07	9.3876e+07	1.33366e+08	9.23656e+07	9.15031e+07	1.04571e+08	9.84229e+07	8.09395e+07	7.63153e+07	1.10935e+08	9.73729e+07	8.77673e+07	1.21303e+08	8.20962e+07	6.71527e+07	6.01727e+07	7.85682e+07	3.54589e+07	High	High	High	High	High	High
High	Q15233	Non-POU domain-containing octamer-binding protein OS=Homo sapiens GN=NONO PE=1 SV=4	41	132	20	54.2	8.95	defense response;metabolic process;regulation of biological process;response to stimulus	membrane;nucleus	DNA binding;protein binding;RNA binding	Pf00076, Pf08075, Pf13893, Pf14259	4841	ENSG00000147140.15	NONO	X			mRNA Processing	1	1	0.761	0.771094	23.06	1.35052e+08	1.53568e+08	9.6879e+07	1.07791e+08	1.36642e+08	1.10107e+08	1.05894e+08	1.07244e+08	1.27945e+08	6.93296e+07	9.41755e+07	1.43692e+08	9.6879e+07	1.00777e+08	1.24282e+08	9.78654e+07	7.77138e+07	6.17109e+07	1.02135e+08	3.03727e+07	High	High	High	High	High	High
High	Q14974	Importin subunit beta-1 OS=Homo sapiens GN=KPNB1 PE=1 SV=2	24	132	17	97.1	4.78	cell organization and biogenesis;cellular component movement;metabolic process;regulation of biological process;response to stimulus;transport	cytoplasm;cytosol;extracellular;membrane;nucleus;organelle lumen	metal ion binding;protein binding;RNA binding;transporter activity	Pf02985, Pf03810, Pf13513, Pf13646	3837	ENSG00000108424.9	KPNB1	17	RNA transport	ISG15 antiviral mechanism; NS1 Mediated Effects on Host Pathways; Nuclear import of Rev protein; Neutrophil degranulation; Regulation of cholesterol biosynthesis by SREBP (SREBF); Transport of Ribonucleoproteins into the Host Nucleus; Activation of DNA fragmentation factor	Sterol Regulatory Element-Binding Proteins (SREBP) signalling	29	0	1.319	0.904676	22.11	6.32151e+07	6.72375e+07	5.9815e+07	6.09771e+07	6.22873e+07	8.64098e+07	8.187e+07	8.85626e+07	8.47675e+07	7.07683e+07	4.40815e+07	6.29137e+07	5.9815e+07	5.70092e+07	5.66531e+07	7.68026e+07	6.00831e+07	5.0961e+07	6.76674e+07	3.1003e+07	High	High	High	High	High	High
High	P05556	Integrin beta-1 OS=Homo sapiens GN=ITGB1 PE=1 SV=2	28	131	21	88.4	5.39	cell differentiation;cell growth;cell organization and biogenesis;cellular component movement;defense response;metabolic process;regulation of biological process;response to stimulus;transport	cell surface;cytoplasm;endosome;membrane	enzyme regulator activity;metal ion binding;protein binding;receptor activity;signal transducer activity	Pf00362, Pf07965, Pf08725	3688	ENSG00000150093.18	ITGB1	10	Arrhythmogenic right ventricular cardiomyopathy (ARVC); Pathogenic Escherichia coli infection; Dilated cardiomyopathy; Leishmaniasis; Rap1 signaling pathway; Cell adhesion molecules (CAMs); Pathways in cancer; Pertussis; Toxoplasmosis; Phagosome; Focal adhesion; Proteoglycans in cancer; Regulation of actin cytoskeleton; Leukocyte transendothelial migration; Bacterial invasion of epithelial cells;…	Integrin cell surface interactions; Signal transduction by L1; Basigin interactions; MET activates PTK2 signaling; Molecules associated with elastic fibres; Platelet Adhesion to exposed collagen; Syndecan interactions; CHL1 interactions; ECM proteoglycans; Laminin interactions; Localization of the PINCH-ILK-PARVIN complex to focal adhesions; Immunoregulatory interactions between a Lymphoid and a …	Integrin-mediated Cell Adhesion; Prolactin Signaling Pathway; Neural Crest Differentiation; Arrhythmogenic Right Ventricular Cardiomyopathy; Pathogenic Escherichia coli infection; Primary Focal Segmental Glomerulosclerosis FSGS; Focal Adhesion; Signaling of Hepatocyte Growth Factor Receptor; Rac1/Pak1/p38/MMP-2 pathway; TGF-beta Signaling Pathway; Factors and pathways affecting insulin-like growt…	74	0	1.115	0.989804	31	1.20636e+08	1.01386e+08	1.20745e+08	1.35855e+08	1.06519e+08	1.18675e+08	1.18881e+08	1.21088e+08	1.23359e+08	1.64618e+08	84122720	9.48667e+07	1.20745e+08	1.27014e+08	9.68839e+07	1.0548e+08	8.72452e+07	6.9677e+07	9.84742e+07	7.21178e+07	High	High	High	High	High	High
High	P30041	Peroxiredoxin-6 OS=Homo sapiens GN=PRDX6 PE=1 SV=3	70	138	16	25	6.38	cellular homeostasis;metabolic process;regulation of biological process;response to stimulus;transport	cytoplasm;cytosol;extracellular;membrane;nucleus;organelle lumen;vacuole	antioxidant activity;catalytic activity;protein binding	Pf00578, Pf08534, Pf10417	9588	ENSG00000117592.8	PRDX6	1	Metabolic pathways	Neutrophil degranulation; Detoxification of Reactive Oxygen Species	NRF2 pathway	8	0	1.322	0.901899	22.01	2.03872e+08	2.06175e+08	1.61635e+08	1.94772e+08	2.00906e+08	2.57164e+08	2.8099e+08	2.5563e+08	2.46652e+08	2.44495e+08	1.42165e+08	1.92916e+08	1.61635e+08	1.82098e+08	1.82734e+08	2.28572e+08	2.06214e+08	1.47096e+08	1.96896e+08	1.07111e+08	High	High	High	High	High	High
High	P26599	Polypyrimidine tract-binding protein 1 OS=Homo sapiens GN=PTBP1 PE=1 SV=1	48	103	12	57.2	9.17	metabolic process;regulation of biological process;response to stimulus	membrane;nucleus	protein binding;RNA binding	Pf00076, Pf13893, Pf14259	5725	ENSG00000011304.19	PTBP1	19		mRNA Splicing - Major Pathway; FGFR2 alternative splicing	mir-124 predicted interactions with cell cycle and differentiation; mRNA Processing	11	0	0.746	0.727126	31.24	5.23351e+07	7.47356e+07	6.2024e+07	5.55286e+07	7.13087e+07	4.95313e+07	4.48097e+07	5.11417e+07	4.66632e+07	3.98954e+07	3.64947e+07	6.99296e+07	6.2024e+07	5.19153e+07	6.48586e+07	4.40243e+07	3.28852e+07	2.94281e+07	3.72499e+07	1.74778e+07	High	High	High	High	High	High
High	P06753	Tropomyosin alpha-3 chain OS=Homo sapiens GN=TPM3 PE=1 SV=2	46	184	7	32.9	4.72	cell organization and biogenesis;cellular component movement	cytoplasm;cytoskeleton;cytosol	protein binding;structural molecule activity	Pf00261, Pf12718	7170	ENSG00000143549.19	TPM3	1	Dilated cardiomyopathy; Pathways in cancer; Adrenergic signaling in cardiomyocytes; Thyroid cancer; Cardiac muscle contraction; Hypertrophic cardiomyopathy (HCM)	Smooth Muscle Contraction; Striated Muscle Contraction	Striated Muscle Contraction	10	3	1.161	0.989804	19.87	1.10358e+08	1.05038e+08	9.80165e+07	9.43376e+07	8.95757e+07	1.25326e+08	1.26517e+08	1.19541e+08	1.19671e+08	9.62968e+07	7.69554e+07	9.82838e+07	9.80165e+07	8.81988e+07	8.14733e+07	1.11392e+08	9.28489e+07	6.8787e+07	9.55301e+07	4.21868e+07	High	High	High	High	High	High
High	P09493	Tropomyosin alpha-1 chain OS=Homo sapiens GN=TPM1 PE=1 SV=2	45	153	4	32.7	4.74	cell organization and biogenesis;cellular component movement;regulation of biological process;response to stimulus	cytoplasm;cytoskeleton;cytosol	protein binding;structural molecule activity	Pf00261, Pf12718	7168	ENSG00000140416.19	TPM1	15	Dilated cardiomyopathy; MicroRNAs in cancer; Adrenergic signaling in cardiomyocytes; Cardiac muscle contraction; Hypertrophic cardiomyopathy (HCM)	Smooth Muscle Contraction; Striated Muscle Contraction	Striated Muscle Contraction	9	0	1.827	0.220274	40.86	1.16265e+07	1.2989e+07	1.25547e+07	1.11001e+07	8.3872e+06	2.42211e+07	2.94873e+07	1.4469e+07	1.83747e+07	1.04147e+07	8.10747e+06	1.21537e+07	1.25547e+07	1.03778e+07	7.62854e+06	2.15281e+07	2.16403e+07	8.32582e+06	1.4668e+07	4.56259e+06	High	High	High	High	High	High
High	P78371	T-complex protein 1 subunit beta OS=Homo sapiens GN=CCT2 PE=1 SV=4	43	98	17	57.5	6.46	cell organization and biogenesis;metabolic process;regulation of biological process;transport	cytoplasm;cytosol;extracellular;organelle lumen	nucleotide binding;protein binding	Pf00118	10576	ENSG00000166226.12	CCT2	12		BBSome-mediated cargo-targeting to cilium; Prefoldin mediated transfer of substrate to CCT/TriC; Cooperation of PDCL (PhLP1) and TRiC/CCT in G-protein beta folding; Association of TriC/CCT with target proteins during biosynthesis; Neutrophil degranulation; Folding of actin by CCT/TriC; Formation of tubulin folding intermediates by CCT/TriC		16	0	0.964	0.989804	32.24	2.9091e+07	3.92567e+07	3.16521e+07	2.76099e+07	4.45294e+07	3.72618e+07	1.96359e+07	3.23942e+07	4.509e+07	2.91687e+07	2.0286e+07	3.67323e+07	3.16521e+07	2.58132e+07	4.05016e+07	3.31189e+07	1.44105e+07	1.86404e+07	3.59941e+07	1.27785e+07	High	High	High	High	High	High
High	P00338	L-lactate dehydrogenase A chain OS=Homo sapiens GN=LDHA PE=1 SV=2	49	122	16	36.7	8.27	metabolic process;regulation of biological process;response to stimulus	cytoplasm;cytosol;membrane;nucleus	catalytic activity;nucleotide binding;protein binding	Pf00056, Pf02866	3939	ENSG00000134333.13	LDHA	11	Propanoate metabolism; HIF-1 signaling pathway; Central carbon metabolism in cancer; Pyruvate metabolism; Glucagon signaling pathway; Glycolysis / Gluconeogenesis; Metabolic pathways; Cysteine and methionine metabolism	Pyruvate metabolism	Cori Cycle; Photodynamic therapy-induced HIF-1 survival signaling; Amino Acid metabolism; Glycolysis and Gluconeogenesis	16	0	0.791	0.854841	21.03	1.45769e+08	1.66122e+08	1.70191e+08	1.45043e+08	1.8097e+08	1.20573e+08	9.47131e+07	1.45332e+08	1.44769e+08	1.48946e+08	1.01649e+08	1.55439e+08	1.70191e+08	1.35605e+08	1.646e+08	1.07168e+08	6.95085e+07	8.36273e+07	1.15565e+08	6.52518e+07	High	High	High	High	High	High
High	P21291	Cysteine and glycine-rich protein 1 OS=Homo sapiens GN=CSRP1 PE=1 SV=3	60	108	8	20.6	8.57		nucleus	metal ion binding;RNA binding	Pf00412	1465	ENSG00000159176.13	CSRP1	1		MTF1 activates gene expression	Mecp2 and Associated Rett Syndrome	4	0	1.458	0.71642	37.03	5.75556e+07	6.03143e+07	3.7841e+07	4.42332e+07	6.95605e+07	8.89575e+07	8.42595e+07	6.78241e+07	8.25794e+07	5.78191e+07	4.01351e+07	5.64357e+07	3.7841e+07	4.13549e+07	6.32685e+07	7.9067e+07	6.18367e+07	3.90276e+07	6.59208e+07	2.533e+07	High	High	High	High	High	High
High	Q06830	Peroxiredoxin-1 OS=Homo sapiens GN=PRDX1 PE=1 SV=1	68	136	15	22.1	8.13	cell proliferation;cellular homeostasis;defense response;metabolic process;regulation of biological process;response to stimulus	cytoplasm;cytosol;mitochondrion;nucleus	antioxidant activity;catalytic activity;protein binding;RNA binding	Pf00578, Pf08534, Pf10417	5052	ENSG00000117450.13	PRDX1	1	Peroxisome	TP53 Regulates Metabolic Genes; Deregulated CDK5 triggers multiple neurodegenerative pathways in Alzheimer's disease models; Detoxification of Reactive Oxygen Species	Androgen receptor signaling pathway; Selenium Micronutrient Network; NRF2 pathway	15	4	1.318	0.906723	22.45	4.27103e+08	4.16955e+08	3.61366e+08	4.27376e+08	4.14315e+08	5.29059e+08	5.5521e+08	5.34218e+08	5.28324e+08	5.44656e+08	2.9783e+08	3.90142e+08	3.61366e+08	3.99565e+08	3.76839e+08	4.70237e+08	4.0746e+08	3.07402e+08	4.21746e+08	2.38609e+08	High	High	High	High	High	High
High	P07951	Tropomyosin beta chain OS=Homo sapiens GN=TPM2 PE=1 SV=1	60	162	5	32.8	4.7	cell organization and biogenesis;cellular component movement;regulation of biological process	cytoplasm;cytoskeleton;cytosol	protein binding;structural molecule activity	Pf00261, Pf12718	7169	ENSG00000198467.13	TPM2	9	Dilated cardiomyopathy; Adrenergic signaling in cardiomyocytes; Cardiac muscle contraction; Hypertrophic cardiomyopathy (HCM)	Smooth Muscle Contraction; Striated Muscle Contraction	Striated Muscle Contraction	8	6	1.483	0.679571	47.4	4.43506e+07	4.52427e+07	3.57686e+07	4.26269e+07	4.59714e+07	5.85593e+07	7.75488e+07	4.37336e+07	5.00384e+07	3.3975e+07	3.09269e+07	4.23333e+07	3.57686e+07	3.9853e+07	4.18131e+07	5.20486e+07	5.69118e+07	2.51653e+07	3.99442e+07	1.48841e+07	Peak Found	High	High	High	High	High
High	P11586	C-1-tetrahydrofolate synthase, cytoplasmic OS=Homo sapiens GN=MTHFD1 PE=1 SV=3	33	101	28	101.5	7.3	metabolic process	cytoplasm;cytosol;membrane;mitochondrion	catalytic activity;nucleotide binding;protein binding	Pf00763, Pf01268, Pf02882	4522		MTHFD1	14	One carbon pool by folate; Metabolic pathways	Metabolism of folate and pterines	Folate Metabolism; One Carbon Metabolism; Trans-sulfuration and one carbon metabolism	9	0	0.8	0.875647	24.19	9.32718e+07	1.0621e+08	9.23106e+07	9.28079e+07	1.14954e+08	8.85041e+07	7.23978e+07	9.56425e+07	8.03171e+07	7.28089e+07	6.50409e+07	9.93805e+07	9.23106e+07	8.67687e+07	1.04556e+08	7.86641e+07	5.31316e+07	5.5035e+07	6.41149e+07	3.18969e+07	High	High	High	High	High	High
High	P63220	40S ribosomal protein S21 OS=Homo sapiens GN=RPS21 PE=1 SV=1	64	127	6	9.1	8.5	cell organization and biogenesis;metabolic process;transport	cytosol;ribosome	protein binding;RNA binding;structural molecule activity	Pf01249	6227	ENSG00000171858.17	RPS21	20	Ribosome	Peptide chain elongation; Eukaryotic Translation Termination; Viral mRNA Translation; Formation of the ternary complex, and subsequently, the 43S complex; L13a-mediated translational silencing of Ceruloplasmin expression; Selenocysteine synthesis; Nonsense Mediated Decay (NMD) independent of the Exon Junction Complex (EJC); Nonsense Mediated Decay (NMD) enhanced by the Exon Junction Complex (EJC)…	Cytoplasmic Ribosomal Proteins	38	0	0.472	0.0297013	7.94	1.16344e+08	1.1036e+08	9.31552e+07	1.0211e+08	1.00799e+08	5.24893e+07	4.44697e+07	5.19828e+07	4.57305e+07	5.42508e+07	8.11299e+07	1.03263e+08	9.31552e+07	9.54651e+07	9.1681e+07	4.66535e+07	3.26356e+07	2.99121e+07	3.65053e+07	2.37668e+07	High	High	High	High	High	High
High	P09211	Glutathione S-transferase P OS=Homo sapiens GN=GSTP1 PE=1 SV=2	55	96	9	23.3	5.64	cell communication;cell proliferation;metabolic process;regulation of biological process;response to stimulus;transport	cytoplasm;cytosol;extracellular;membrane;mitochondrion;nucleus;organelle lumen	antioxidant activity;catalytic activity;enzyme regulator activity;protein binding	Pf00043, Pf02798, Pf14497	2950	ENSG00000084207.15	GSTP1	11	Glutathione metabolism; Metabolism of xenobiotics by cytochrome P450; Pathways in cancer; Prostate cancer; Drug metabolism - cytochrome P450; Chemical carcinogenesis; Platinum drug resistance	Glutathione conjugation; Neutrophil degranulation; Detoxification of Reactive Oxygen Species	NRF2 pathway; Photodynamic therapy-induced NFE2L2 (NRF2) survival signaling; Exercise-induced Circadian Regulation; Arachidonate Epoxygenase / Epoxide Hydrolase; Metapathway biotransformation	22	0	1.261	0.946629	19.96	1.20899e+08	1.11002e+08	101019932	1.09132e+08	1.09882e+08	1.37003e+08	1.36634e+08	1.27528e+08	1.35685e+08	1.11031e+08	8.43059e+07	1.03863e+08	101019932	1.0203e+08	9.99426e+07	1.21771e+08	1.00274e+08	7.33829e+07	1.08313e+08	4.86419e+07	High	High	High	High	High	High
High	P61981	14-3-3 protein gamma OS=Homo sapiens GN=YWHAG PE=1 SV=2	49	158	7	28.3	4.89	cell organization and biogenesis;regulation of biological process;response to stimulus;transport	cytoplasm;cytosol;membrane;mitochondrion	enzyme regulator activity;protein binding;RNA binding	Pf00244	7532	ENSG00000170027.6	YWHAG	7	Viral carcinogenesis; Epstein-Barr virus infection; Hippo signaling pathway; Oocyte meiosis; Cell cycle; PI3K-Akt signaling pathway	Chk1/Chk2(Cds1) mediated inactivation of Cyclin B:Cdk1 complex; Regulation of PLK1 Activity at G2/M Transition; AURKA Activation by TPX2; Anchoring of the basal body to the plasma membrane; Recruitment of NuMA to mitotic centrosomes; Activation of BAD and translocation to mitochondria ; Recruitment of mitotic centrosome proteins and complexes; Loss of Nlp from mitotic centrosomes; Translocation o…	Cell Cycle; Prolactin Signaling Pathway; Myometrial Relaxation and Contraction Pathways; Calcium Regulation in the Cardiac Cell; Sudden Infant Death Syndrome (SIDS) Susceptibility Pathways	48	0	1.071	0.998374	22.62	5.75633e+07	5.94632e+07	5.40904e+07	6.7383e+07	6.13361e+07	6.60863e+07	7.2402e+07	5.55675e+07	6.4577e+07	5.70643e+07	4.01404e+07	5.56393e+07	5.40904e+07	6.29982e+07	5.5788e+07	5.87387e+07	5.31347e+07	3.19749e+07	5.155e+07	2.49994e+07	High	High	High	High	High	High
High	Q92841	Probable ATP-dependent RNA helicase DDX17 OS=Homo sapiens GN=DDX17 PE=1 SV=2	39	102	19	80.2	8.27	cell differentiation;cell organization and biogenesis;defense response;metabolic process;regulation of biological process;response to stimulus	cytoplasm;cytosol;membrane;nucleus	catalytic activity;nucleotide binding;protein binding;RNA binding	Pf00270, Pf00271	10521	ENSG00000100201.20	DDX17	22			RIG-I-like Receptor Signaling	1	9	0.643	0.36946	11.32	1.16355e+08	1.35172e+08	1.07875e+08	1.10547e+08	1.41407e+08	8.73861e+07	6.78727e+07	8.39162e+07	8.12185e+07	5.31215e+07	8.11374e+07	1.26479e+08	1.07875e+08	1.03353e+08	1.28616e+08	7.76703e+07	4.98107e+07	4.82873e+07	6.48345e+07	2.32721e+07	High	High	High	High	High	High
High	P06744	Glucose-6-phosphate isomerase OS=Homo sapiens GN=GPI PE=1 SV=4	33	169	17	63.1	8.32	metabolic process;regulation of biological process;response to stimulus;transport	cytoplasm;cytosol;extracellular;membrane;organelle lumen	catalytic activity;protein binding	Pf00342	2821	ENSG00000105220.14	GPI	19	Carbon metabolism; Starch and sucrose metabolism; Pentose phosphate pathway; Glycolysis / Gluconeogenesis; Amino sugar and nucleotide sugar metabolism; Metabolic pathways	Glycolysis; Neutrophil degranulation; Gluconeogenesis; TP53 Regulates Metabolic Genes	Cori Cycle; Glycolysis and Gluconeogenesis	21	0	0.809	0.888974	23.9	1.27741e+08	1.47663e+08	1.62131e+08	1.31982e+08	1.52406e+08	9.71429e+07	9.62162e+07	1.35466e+08	1.18896e+08	1.43827e+08	8.90772e+07	1.38168e+08	1.62131e+08	1.23394e+08	1.3862e+08	8.63424e+07	7.06116e+07	7.79505e+07	9.49112e+07	6.30095e+07	High	High	High	High	High	High
High	P13929	Beta-enolase OS=Homo sapiens GN=ENO3 PE=1 SV=5	38	221	7	47	7.71	metabolic process	cytoplasm;cytosol;membrane	catalytic activity;metal ion binding	Pf00113, Pf03952, Pf13378	2027	ENSG00000108515.17	ENO3	17	HIF-1 signaling pathway; Carbon metabolism; Glycolysis / Gluconeogenesis; RNA degradation; Biosynthesis of amino acids; Metabolic pathways	Gluconeogenesis; Glycolysis	Glycolysis and Gluconeogenesis	12	1	2.344	0.0234873	111.79	245729			1.27482e+06	850332	2.98541e+07	7.01986e+07	1.05532e+06	3.65574e+06	1.01793e+06	171353			1.19186e+06	773416	2.65348e+07	5.15177e+07	607258	2.91828e+06	445946	Peak Found	Not Found	High	Peak Found	Peak Found	High
High	Q16555	Dihydropyrimidinase-related protein 2 OS=Homo sapiens GN=DPYSL2 PE=1 SV=1	39	106	12	62.3	6.38	cell differentiation;cell organization and biogenesis;cellular component movement;development;metabolic process;regulation of biological process;response to stimulus;transport	cytoplasm;cytoskeleton;cytosol;membrane	catalytic activity;protein binding	Pf01979, Pf07969, Pf13147, Pf13594	1808	ENSG00000092964.17	DPYSL2	8	Axon guidance	Recycling pathway of L1; CRMPs in Sema3A signaling	Regulation of Microtubule Cytoskeleton; Brain-Derived Neurotrophic Factor (BDNF) signaling pathway	9	3	0.731	0.680044	16.52	8.20078e+07	7.84669e+07	8.8647e+07	7.99301e+07	8.40369e+07	5.73123e+07	4.6287e+07	5.57509e+07	5.82418e+07	4.89023e+07	5.71863e+07	7.3421e+07	8.8647e+07	7.47288e+07	7.64354e+07	5.09403e+07	3.39693e+07	3.20804e+07	4.64928e+07	2.14237e+07	High	High	High	High	High	High
High	P35637	RNA-binding protein FUS OS=Homo sapiens GN=FUS PE=1 SV=1	19	108	7	53.4	9.36	metabolic process;regulation of biological process;response to stimulus	cytoplasm;nucleus	DNA binding;metal ion binding;protein binding;RNA binding	Pf00076, Pf00641, Pf13893, Pf14259	2521	ENSG00000089280.18	FUS	16	Transcriptional misregulation in cancer	mRNA Splicing - Major Pathway	mRNA Processing	6	2	0.655	0.40525	15.2	1.17044e+08	1.24436e+08	9.87289e+07	1.28535e+08	1.38421e+08	1.02121e+08	7.7368e+07	7.95959e+07	8.28228e+07	5.68343e+07	8.16177e+07	1.16434e+08	9.87289e+07	1.20171e+08	1.259e+08	9.07674e+07	5.67792e+07	4.58014e+07	6.61151e+07	2.48986e+07	High	High	High	High	High	High
High	Q8NC51	Plasminogen activator inhibitor 1 RNA-binding protein OS=Homo sapiens GN=SERBP1 PE=1 SV=2	47	102	19	44.9	8.65	regulation of biological process	cytoplasm;cytosol;membrane;nucleus	protein binding;RNA binding	Pf04774	26135	ENSG00000142864.14	SERBP1	1			Apoptosis-related network due to altered Notch3 in ovarian cancer	1	0	0.189	7.47198e-09	2.74	1.10903e+08	1.26677e+08	1.3389e+08	1.24202e+08	1.48138e+08	2.80728e+07	2.24897e+07	2.4654e+07	2.4751e+07	2.07382e+07	7.73357e+07	1.18531e+08	1.3389e+08	1.1612e+08	1.34738e+08	2.49516e+07	1.65048e+07	1.41865e+07	1.9758e+07	9.08521e+06	High	High	High	High	High	High
High	Q9UNZ2	NSFL1 cofactor p47 OS=Homo sapiens GN=NSFL1C PE=1 SV=2	56	87	17	40.5	5.1	cell organization and biogenesis;metabolic process;regulation of biological process	chromosome;cytoskeleton;cytosol;Golgi;membrane;nucleus	enzyme regulator activity;protein binding	Pf00789, Pf08059, Pf14555	55968	ENSG00000088833.17	NSFL1C	20	Protein processing in endoplasmic reticulum			1	0	1.116	0.989804	22.66	3.33611e+07	3.32664e+07	2.57468e+07	3.81437e+07	3.102e+07	3.83549e+07	3.57393e+07	3.66199e+07	3.63333e+07	3.4567e+07	2.32636e+07	3.11272e+07	2.57468e+07	3.56616e+07	2.82141e+07	3.40905e+07	2.62285e+07	2.1072e+07	2.90038e+07	1.51435e+07	High	High	High	High	High	High
High	P23284	Peptidyl-prolyl cis-trans isomerase B OS=Homo sapiens GN=PPIB PE=1 SV=2	62	192	15	23.7	9.41	metabolic process;regulation of biological process	endoplasmic reticulum;membrane;nucleus;organelle lumen	catalytic activity;protein binding;RNA binding	Pf00160	5479	ENSG00000166794.4	PPIB	15		Collagen biosynthesis and modifying enzymes	Prolactin Signaling Pathway	4	1	1.057	0.999004	28.23	2.15785e+08	2.22464e+08	2.8033e+08	2.12861e+08	2.59225e+08	2.69328e+08	2.49637e+08	2.71617e+08	2.6748e+08	2.78258e+08	1.50473e+08	2.08159e+08	2.8033e+08	1.9901e+08	2.35778e+08	2.39384e+08	1.83205e+08	1.56295e+08	2.13521e+08	1.21903e+08	High	High	High	High	High	High
High	Q86YZ3	Hornerin OS=Homo sapiens GN=HRNR PE=1 SV=2	13	88	13	282.2	10.04	cell organization and biogenesis;development;transport	cytoplasm;cytoskeleton;extracellular;nucleus;organelle lumen	metal ion binding		388697	ENSG00000197915.5	HRNR	1		Neutrophil degranulation		3	0	1.498	0.652362	47.42	7.72027e+06	6.20562e+06	7.30325e+06	8.61938e+06	8.81799e+06	7.40178e+06	1.5535e+07	1.16206e+07	5.51942e+06	1.27982e+07	5.38355e+06	5.80656e+06	7.30325e+06	8.0585e+06	8.02037e+06	6.57884e+06	1.14009e+07	6.68675e+06	4.40599e+06	5.60679e+06	High	High	High	High	High	High
High	O43390	Heterogeneous nuclear ribonucleoprotein R OS=Homo sapiens GN=HNRNPR PE=1 SV=1	31	100	12	70.9	8.13	metabolic process;regulation of biological process	cytoplasm;endoplasmic reticulum;nucleus;spliceosomal complex	protein binding;RNA binding	Pf00076, Pf13893, Pf14259	10236	ENSG00000282958.1; ENSG00000125944.18	HNRNPR	1; CHR_HSCHR1_4_CTG3		mRNA Splicing - Major Pathway	mRNA Processing	5	0	0.599	0.237496	19.13	2.67324e+07	3.31194e+07	2.70008e+07	2.5569e+07	3.67061e+07	1.39424e+07	1.4272e+07	1.66212e+07	1.11748e+07	1.2949e+07	1.86412e+07	3.09896e+07	2.70008e+07	2.39051e+07	3.33859e+07	1.23922e+07	1.0474e+07	9.5642e+06	8.92055e+06	5.67285e+06	High	High	High	High	High	High
High	P13667	Protein disulfide-isomerase A4 OS=Homo sapiens GN=PDIA4 PE=1 SV=2	34	111	19	72.9	5.07	cellular homeostasis;metabolic process;regulation of biological process;response to stimulus;transport	cell surface;endoplasmic reticulum;organelle lumen	catalytic activity;metal ion binding;protein binding;RNA binding	Pf00085, Pf01216, Pf13098, Pf13848, Pf13905	9601	ENSG00000155660.10	PDIA4	7	Protein processing in endoplasmic reticulum; Thyroid hormone synthesis; Vibrio cholerae infection			3	0	0.876	0.946629	25.79	6.16831e+07	5.98866e+07	7.17019e+07	5.29065e+07	7.18324e+07	4.64111e+07	4.13014e+07	6.31587e+07	5.76223e+07	6.92115e+07	4.30133e+07	5.60356e+07	7.17019e+07	4.94638e+07	6.53349e+07	4.1251e+07	3.03104e+07	3.6343e+07	4.59982e+07	3.0321e+07	High	High	High	High	High	High
High	P50395	Rab GDP dissociation inhibitor beta OS=Homo sapiens GN=GDI2 PE=1 SV=2	40	89	9	50.6	6.47	metabolic process;regulation of biological process;response to stimulus;transport	cytoplasm;cytosol;extracellular;membrane;organelle lumen	catalytic activity;enzyme regulator activity;protein binding;RNA binding	Pf00996	2665	ENSG00000057608.16	GDI2	10		Neutrophil degranulation; RAB GEFs exchange GTP for GDP on RABs; Rho GTPase cycle		10	6	1.049	0.999004	29.88	4.35335e+07	4.91669e+07	4.24573e+07	3.54629e+07	4.51069e+07	4.32602e+07	4.08314e+07	5.175e+07	4.40404e+07	5.0848e+07	3.03571e+07	4.60052e+07	4.24573e+07	3.31552e+07	4.10268e+07	3.84505e+07	2.99655e+07	2.97782e+07	3.51562e+07	2.22761e+07	High	High	High	High	High	High
High	P12956	X-ray repair cross-complementing protein 6 OS=Homo sapiens GN=XRCC6 PE=1 SV=2	32	71	14	69.8	6.64	cell organization and biogenesis;defense response;metabolic process;regulation of biological process;response to stimulus;transport	chromosome;cytoplasm;cytosol;extracellular;membrane;nucleus;organelle lumen	catalytic activity;DNA binding;nucleotide binding;protein binding;RNA binding	Pf02037, Pf02735, Pf03730, Pf03731	2547	ENSG00000196419.12	XRCC6	22	Non-homologous end-joining	2-LTR circle formation; Neutrophil degranulation; IRF3-mediated induction of type I IFN; Nonhomologous End-Joining (NHEJ)	Non-homologous end joining	18	0	0.837	0.925452	23.67	3.43948e+07	4.18743e+07	33765558	2.9091e+07	4.17696e+07	2.77923e+07	2.11762e+07	3.95915e+07	2.84956e+07	3.26524e+07	2.39844e+07	3.91815e+07	33765558	2.7198e+07	3.79914e+07	2.47023e+07	1.55409e+07	2.27819e+07	2.27473e+07	1.43047e+07	High	High	High	High	High	High
High	P60660	Myosin light polypeptide 6 OS=Homo sapiens GN=MYL6 PE=1 SV=2	64	103	6	16.9	4.65	cellular component movement	cytosol;membrane	catalytic activity;metal ion binding;motor activity;protein binding;structural molecule activity	Pf00036, Pf13405, Pf13499	4637	ENSG00000092841.18	MYL6	12	Vascular smooth muscle contraction; Oxytocin signaling pathway	RHO GTPases activate PAKs; EPHA-mediated growth cone collapse; RHO GTPases Activate ROCKs; Sema4D induced cell migration and growth-cone collapse; Smooth Muscle Contraction; RHO GTPases activate CIT; RHO GTPases activate PKNs	Focal Adhesion	19	4	0.786	0.84631	18.43	3.47115e+08	2.80369e+08	3.02988e+08	3.33704e+08	2.32216e+08	2.77332e+08	2.18678e+08	2.42838e+08	2.33403e+08	2.35962e+08	2.42053e+08	2.62339e+08	3.02988e+08	3.11989e+08	2.11211e+08	2.46498e+08	1.60485e+08	1.39735e+08	1.86319e+08	1.03373e+08	High	High	High	High	High	High
High	P09104	Gamma-enolase OS=Homo sapiens GN=ENO2 PE=1 SV=3	38	240	7	47.2	5.03	metabolic process	cytoplasm;cytosol;membrane	catalytic activity;metal ion binding;protein binding	Pf00113, Pf03952, Pf13378	2026	ENSG00000111674.8	ENO2	12	HIF-1 signaling pathway; Carbon metabolism; Glycolysis / Gluconeogenesis; RNA degradation; Biosynthesis of amino acids; Metabolic pathways	Gluconeogenesis; Glycolysis	Glycolysis and Gluconeogenesis	12	0	1.092	0.992384	31.7	6.83829e+06	8.67096e+06	1.16117e+07	1.08219e+07	7.99149e+06	9.29964e+06	1.04561e+07	9.89833e+06	9.35847e+06	1.26405e+07	4.76852e+06	8.11336e+06	1.16117e+07	1.01177e+07	7.26863e+06	8.26569e+06	7.67358e+06	5.69573e+06	7.4706e+06	5.5377e+06	High	High	High	High	High	High
High	Q9UKY7	Protein CDV3 homolog OS=Homo sapiens GN=CDV3 PE=1 SV=1	57	65	9	27.3	6.4	cell proliferation	cytoplasm		Pf15359	55573	ENSG00000091527.15	CDV3	3				0	0	0.872	0.946629	24.13	3.80929e+07	3.41705e+07	2.36806e+07	3.72274e+07	3.0215e+07	2.74921e+07	2.86748e+07	3.33029e+07	3.05402e+07	3.0313e+07	2.65632e+07	3.19732e+07	2.36806e+07	3.48049e+07	2.74819e+07	2.44355e+07	2.1044e+07	1.91633e+07	2.43794e+07	1.32799e+07	High	High	High	High	High	High
High	P55209	Nucleosome assembly protein 1-like 1 OS=Homo sapiens GN=NAP1L1 PE=1 SV=1	29	76	8	45.3	4.46	cell organization and biogenesis;metabolic process;regulation of biological process	membrane;nucleus	protein binding;RNA binding	Pf00956	4673	ENSG00000187109.13	NAP1L1	12				0	1	1.298	0.925452	32.01	6.34959e+07	6.97268e+07	4.48459e+07	3.84876e+07	5.08829e+07	7.14423e+07	6.26823e+07	6.23242e+07	5.96524e+07	4.78474e+07	4.42774e+07	6.52429e+07	4.48459e+07	3.59831e+07	4.62803e+07	63499254	4.60016e+07	3.58628e+07	4.76189e+07	20961540	High	High	High	High	High	High
High	Q8N8S7	Protein enabled homolog OS=Homo sapiens GN=ENAH PE=1 SV=2	29	86	17	66.5	6.93	cellular component movement	cytoplasm;cytoskeleton;cytosol;membrane	protein binding	Pf00568, Pf08776	55740	ENSG00000154380.17	ENAH	1	Regulation of actin cytoskeleton; Axon guidance	Generation of second messenger molecules; Signaling by ROBO receptors	Regulation of Actin Cytoskeleton	10	0	1.095	0.989804	28.43	3.55398e+07	3.60986e+07	3.02412e+07	3.59905e+07	3.58006e+07	4.32741e+07	3.79743e+07	3.55397e+07	4.00165e+07	3.36125e+07	2.47829e+07	3.37773e+07	3.02412e+07	3.36485e+07	3.25623e+07	3.84628e+07	2.78688e+07	2.04504e+07	3.1944e+07	1.47253e+07	High	High	High	High	High	High
High	P40925	Malate dehydrogenase, cytoplasmic OS=Homo sapiens GN=MDH1 PE=1 SV=4	39	128	14	36.4	7.36	metabolic process	cytoplasm;cytosol;mitochondrion	catalytic activity;nucleotide binding;protein binding	Pf00056, Pf02866	4190	ENSG00000014641.17	MDH1	2	Citrate cycle (TCA cycle); Carbon metabolism; Pyruvate metabolism; Proximal tubule bicarbonate reclamation; Metabolic pathways; Cysteine and methionine metabolism; Glyoxylate and dicarboxylate metabolism	Gluconeogenesis	Sterol Regulatory Element-Binding Proteins (SREBP) signalling; TCA Cycle and Deficiency of Pyruvate Dehydrogenase complex (PDHc); Amino Acid metabolism; Glycolysis and Gluconeogenesis	15	0	1.15	0.989804	22.79	7.44077e+07	7.88492e+07	6.44082e+07	6.84809e+07	7.71836e+07	8.06259e+07	7.95817e+07	8.76122e+07	8.3878e+07	7.57674e+07	5.18865e+07	7.37787e+07	6.44082e+07	6.40247e+07	7.0202e+07	7.16618e+07	5.84038e+07	5.04141e+07	6.69574e+07	3.3193e+07	High	High	High	High	High	High
High	P08865	40S ribosomal protein SA OS=Homo sapiens GN=RPSA PE=1 SV=4	45	95	11	32.8	4.87	cell organization and biogenesis;metabolic process;transport	cytoplasm;cytosol;membrane;nucleus;ribosome	protein binding;receptor activity;RNA binding;structural molecule activity	Pf00318	3921	ENSG00000168028.13	RPSA	3	Ribosome	Peptide chain elongation; Eukaryotic Translation Termination; Viral mRNA Translation; Formation of the ternary complex, and subsequently, the 43S complex; L13a-mediated translational silencing of Ceruloplasmin expression; Selenocysteine synthesis; Nonsense Mediated Decay (NMD) independent of the Exon Junction Complex (EJC); Nonsense Mediated Decay (NMD) enhanced by the Exon Junction Complex (EJC)…	Cytoplasmic Ribosomal Proteins	38	0	1.256	0.946629	30.42	1.65099e+08	1.69832e+08	1.63238e+08	1.66293e+08	1.91783e+08	2.05404e+08	2.35675e+08	2.01706e+08	2.14223e+08	2.15829e+08	1.15128e+08	1.5891e+08	1.63238e+08	1.55472e+08	1.74435e+08	1.82567e+08	1.72958e+08	1.16066e+08	1.71008e+08	9.45526e+07	High	High	High	High	High	High
High	Q13751	Laminin subunit beta-3 OS=Homo sapiens GN=LAMB3 PE=1 SV=1	19	62	20	129.5	7.21	cell differentiation;cell organization and biogenesis	extracellular	protein binding;structural molecule activity	Pf00053, Pf00055, Pf13514	3914	ENSG00000196878.14	LAMB3	1	Amoebiasis; Pathways in cancer; Toxoplasmosis; Focal adhesion; Small cell lung cancer; ECM-receptor interaction; PI3K-Akt signaling pathway	Laminin interactions; Degradation of the extracellular matrix; MET activates PTK2 signaling; Type I hemidesmosome assembly; Anchoring fibril formation; Non-integrin membrane-ECM interactions	Alpha 6 Beta 4 signaling pathway; Focal Adhesion; Focal Adhesion-PI3K-Akt-mTOR-signaling pathway	25	0	0.844	0.93298	28.54	1.99993e+07	1.79194e+07	4.31352e+07	2.36103e+07	1.91322e+07	1.9767e+07	1.83898e+07	1.93732e+07	2.01941e+07	2.68814e+07	1.3946e+07	1.6767e+07	4.31352e+07	2.20739e+07	1.74016e+07	1.75693e+07	1.3496e+07	1.11478e+07	1.61204e+07	1.17765e+07	High	High	High	High	High	High
High	Q08043	Alpha-actinin-3 OS=Homo sapiens GN=ACTN3 PE=1 SV=2	20	84	7	103.2	5.52	cell organization and biogenesis;cellular component movement;regulation of biological process;response to stimulus	cytosol	metal ion binding;protein binding;structural molecule activity	Pf00307, Pf00435, Pf08726, Pf11971, Pf13499	89	ENSG00000248746.5	ACTN3	11	Viral carcinogenesis; Amoebiasis; Arrhythmogenic right ventricular cardiomyopathy (ARVC); Tight junction; Focal adhesion; Adherens junction; Regulation of actin cytoskeleton; Leukocyte transendothelial migration; Systemic lupus erythematosus	Nephrin family interactions; Striated Muscle Contraction	Arrhythmogenic Right Ventricular Cardiomyopathy; Striated Muscle Contraction	15	0	1.463	0.709437	45.88					1.32297e+06	4.49748e+06	1.60445e+07	189835							1.2033e+06	3.99744e+06	1.17748e+07	109236			Peak Found	Peak Found	Peak Found	Peak Found	Peak Found	High
High	P11216	Glycogen phosphorylase, brain form OS=Homo sapiens GN=PYGB PE=1 SV=5	26	78	15	96.6	6.86	metabolic process;transport	cytoplasm;extracellular;membrane;organelle lumen	catalytic activity;protein binding	Pf00343	5834	ENSG00000100994.11	PYGB	20	Insulin signaling pathway; Glucagon signaling pathway; Starch and sucrose metabolism; Metabolic pathways; Insulin resistance	Neutrophil degranulation; Glycogen breakdown (glycogenolysis)	Glycogen Metabolism	13	4	0.626	0.321023	19.16	2.8596e+07	3.09155e+07	3.83609e+07	2.75319e+07	3.50636e+07	1.85661e+07	1.5667e+07	2.39464e+07	1.87575e+07	2.71377e+07	1.99408e+07	2.89274e+07	3.83609e+07	2.57403e+07	3.18919e+07	1.65019e+07	1.14977e+07	1.37793e+07	1.49736e+07	1.18888e+07	High	High	High	High	High	High
High	P14314	Glucosidase 2 subunit beta OS=Homo sapiens GN=PRKCSH PE=1 SV=2	35	113	17	59.4	4.41	metabolic process;regulation of biological process;response to stimulus	endoplasmic reticulum;organelle lumen	metal ion binding;protein binding	Pf07915, Pf12999, Pf13015	5589	ENSG00000130175.9	PRKCSH	19	Protein processing in endoplasmic reticulum	Advanced glycosylation endproduct receptor signaling; Post-translational protein phosphorylation; Regulation of Insulin-like Growth Factor (IGF) transport and uptake by Insulin-like Growth Factor Binding Proteins (IGFBPs); Calnexin/calreticulin cycle		11	0	1.087	0.995032	25.8	1.1208e+08	9.24805e+07	8.36246e+07	1.14748e+08	1.03839e+08	1.0914e+08	1.0303e+08	1.19604e+08	1.13147e+08	1.32737e+08	7.81561e+07	8.65334e+07	8.36246e+07	1.07281e+08	9.44462e+07	9.70057e+07	7.56125e+07	6.88227e+07	9.03222e+07	5.81509e+07	High	High	High	High	High	High
High	P20290	Transcription factor BTF3 OS=Homo sapiens GN=BTF3 PE=1 SV=1	69	79	11	22.2	9.38	metabolic process;regulation of biological process;transport	cytoplasm;cytosol;nucleus	protein binding;RNA binding	Pf01849	689	ENSG00000145741.15	BTF3	5				0	1	0.651	0.394678	21.74	4.72223e+07	4.86799e+07	4.61431e+07	4.46752e+07	5.03086e+07	3.94607e+07	2.78076e+07	3.26947e+07	3.77368e+07	2.19349e+07	3.29294e+07	4.55494e+07	4.61431e+07	4.17681e+07	4.5758e+07	3.50734e+07	2.04075e+07	1.88133e+07	3.01242e+07	9.60949e+06	High	High	High	High	High	High
High	Q07955	Serine/arginine-rich splicing factor 1 OS=Homo sapiens GN=SRSF1 PE=1 SV=2	48	209	13	27.7	10.36	cell differentiation;cell organization and biogenesis;metabolic process;regulation of biological process;transport	cytoplasm;nucleus;spliceosomal complex	protein binding;RNA binding	Pf00076, Pf13893, Pf14259	6426	ENSG00000136450.12	SRSF1	17	Spliceosome; Herpes simplex infection	Cleavage of Growing Transcript in the Termination Region ; Transport of Mature mRNA derived from an Intron-Containing Transcript; mRNA 3'-end processing; mRNA Splicing - Major Pathway; mRNA Splicing - Minor Pathway	mRNA Processing	15	1	1.201	0.982134	24.37	3.31442e+08	3.00107e+08	2.47842e+08	3.11475e+08	3.12998e+08	3.87634e+08	4.09189e+08	3.54753e+08	3.54642e+08	3.30405e+08	2.31123e+08	2.80808e+08	2.47842e+08	2.91207e+08	2.84686e+08	3.44536e+08	3.00298e+08	2.04133e+08	2.83101e+08	1.44748e+08	High	High	High	High	High	High
High	P60842	Eukaryotic initiation factor 4A-I OS=Homo sapiens GN=EIF4A1 PE=1 SV=1	46	97	8	46.1	5.48	metabolic process;regulation of biological process	cytoplasm;cytosol;membrane;nucleus	catalytic activity;DNA binding;nucleotide binding;protein binding;RNA binding	Pf00270, Pf00271, Pf04851	1973	ENSG00000161960.14	EIF4A1	17	RNA transport	ISG15 antiviral mechanism; L13a-mediated translational silencing of Ceruloplasmin expression; Translation initiation complex formation; GTP hydrolysis and joining of the 60S ribosomal subunit; Deadenylation of mRNA; Ribosomal scanning and start codon recognition	Translation Factors; Interferon type I signaling pathways	20	8	0.999	0.996673	40.22	4.11848e+07	5.95242e+07	5.99414e+07	3.40796e+07	6.18315e+07	5.02074e+07	3.74256e+07	5.96363e+07	5.2362e+07	5.30968e+07	2.87192e+07	5.56964e+07	5.99414e+07	3.18619e+07	5.62386e+07	4.46252e+07	2.74661e+07	3.43161e+07	4.17991e+07	2.32612e+07	High	High	High	High	High	High
High	P61247	40S ribosomal protein S3a OS=Homo sapiens GN=RPS3A PE=1 SV=2	62	111	18	29.9	9.73	cell differentiation;cell organization and biogenesis;metabolic process;regulation of biological process;transport	cytoplasm;cytosol;endoplasmic reticulum;nucleus;ribosome	protein binding;RNA binding;structural molecule activity	Pf01015	6189	ENSG00000145425.9	RPS3A	4	Ribosome	Peptide chain elongation; Eukaryotic Translation Termination; Viral mRNA Translation; Formation of the ternary complex, and subsequently, the 43S complex; L13a-mediated translational silencing of Ceruloplasmin expression; Selenocysteine synthesis; Nonsense Mediated Decay (NMD) independent of the Exon Junction Complex (EJC); Nonsense Mediated Decay (NMD) enhanced by the Exon Junction Complex (EJC)…	Cytoplasmic Ribosomal Proteins	38	0	0.38	0.00227838	7.44	1.16845e+08	1.41107e+08	1.34716e+08	1.34497e+08	1.62898e+08	8.21736e+07	9.04658e+07	8.63678e+07	9.34629e+07	7.15961e+07	8.1479e+07	1.32033e+08	1.34716e+08	1.25745e+08	1.48163e+08	7.30374e+07	6.63914e+07	4.96981e+07	7.46088e+07	3.13656e+07	High	High	High	High	High	High
High	P23588	Eukaryotic translation initiation factor 4B OS=Homo sapiens GN=EIF4B PE=1 SV=2	25	78	14	69.1	5.73	cell organization and biogenesis;metabolic process;regulation of biological process	cytosol	catalytic activity;protein binding;RNA binding	Pf00076, Pf14259	1975	ENSG00000063046.17	EIF4B	12	Proteoglycans in cancer; mTOR signaling pathway; RNA transport; PI3K-Akt signaling pathway	mTORC1-mediated signalling; L13a-mediated translational silencing of Ceruloplasmin expression; Translation initiation complex formation; GTP hydrolysis and joining of the 60S ribosomal subunit; Deadenylation of mRNA; Ribosomal scanning and start codon recognition	Translation Factors; Focal Adhesion-PI3K-Akt-mTOR-signaling pathway; Interferon type I signaling pathways	22	0	0.622	0.310065	14.4	3.73824e+07	3.6648e+07	3.17512e+07	3.74143e+07	3.7757e+07	2.79691e+07	2.00402e+07	2.55784e+07	2.30573e+07	1.86368e+07	2.60678e+07	3.42913e+07	3.17512e+07	3.49797e+07	3.43417e+07	2.48595e+07	1.47072e+07	1.47184e+07	1.8406e+07	8.16462e+06	High	High	High	High	High	High
High	Q15181	Inorganic pyrophosphatase OS=Homo sapiens GN=PPA1 PE=1 SV=2	69	78	15	32.6	5.86	metabolic process	cytoplasm;cytosol	catalytic activity;metal ion binding	Pf00719	5464	ENSG00000180817.11	PPA1	10	Oxidative phosphorylation	Cytosolic tRNA aminoacylation; Pyrophosphate hydrolysis		7	1	1.373	0.85142	38.15	3.51138e+07	3.67242e+07	2.68252e+07	3.27416e+07	2.96678e+07	4.93623e+07	5.07009e+07	4.20214e+07	4.18615e+07	3.70943e+07	2.44858e+07	3.43626e+07	2.68252e+07	3.06111e+07	2.69842e+07	4.38742e+07	3.72086e+07	2.41801e+07	3.34169e+07	1.62507e+07	High	High	High	High	High	High
High	P15311	Ezrin OS=Homo sapiens GN=EZR PE=1 SV=4	35	120	13	69.4	6.27	cell differentiation;cell organization and biogenesis;cellular component movement;metabolic process;regulation of biological process;response to stimulus;transport	cytoplasm;cytoskeleton;cytosol;endosome;membrane	protein binding;RNA binding	Pf00373, Pf00769, Pf09379, Pf09380	7430	ENSG00000092820.17	EZR	6	Pathogenic Escherichia coli infection; MicroRNAs in cancer; Proteoglycans in cancer; Regulation of actin cytoskeleton; Leukocyte transendothelial migration; Gastric acid secretion	Netrin-1 signaling; Recycling pathway of L1	Pathogenic Escherichia coli infection; AGE/RAGE pathway; VEGFA-VEGFR2 Signaling Pathway; Regulation of Actin Cytoskeleton	15	1	0.621	0.30537	13.25	4.12699e+07	4.71089e+07	4.02152e+07	5.24972e+07	4.90497e+07	2.84154e+07	2.7422e+07	3.17567e+07	3.1427e+07	2.69312e+07	2.87786e+07	4.40795e+07	4.02152e+07	4.90811e+07	4.4613e+07	2.52561e+07	2.01246e+07	1.82736e+07	2.50873e+07	1.17983e+07	High	High	High	High	High	High
High	P35556	Fibrillin-2 OS=Homo sapiens GN=FBN2 PE=1 SV=3	7	55	15	314.6	4.86	cell organization and biogenesis;regulation of biological process	extracellular	metal ion binding;protein binding;structural molecule activity	Pf00683, Pf07645, Pf12662, Pf12947, Pf14670	2201	ENSG00000138829.11	FBN2	5		Molecules associated with elastic fibres; Degradation of the extracellular matrix	Hypothesized Pathways in Pathogenesis of Cardiovascular Disease	5	0	1.105	0.989804	39.21	9.11e+06	7.84338e+06	2.77562e+07	9.45284e+06	9.50257e+06	1.0305e+07	1.19117e+07	1.06471e+07	1.10885e+07	1.10113e+07	6.35264e+06	7.339e+06	2.77562e+07	8.83773e+06	8.64302e+06	9.15924e+06	8.74185e+06	6.12659e+06	8851630	4.82396e+06	High	High	High	High	High	High
High	P24844	Myosin regulatory light polypeptide 9 OS=Homo sapiens GN=MYL9 PE=1 SV=4	51	124	2	19.8	4.92	regulation of biological process	cytosol	metal ion binding;structural molecule activity	Pf00036, Pf13202, Pf13405, Pf13833	10398	ENSG00000101335.9	MYL9	20	Tight junction; Vascular smooth muscle contraction; cGMP-PKG signaling pathway; Oxytocin signaling pathway; Focal adhesion; Regulation of actin cytoskeleton; Leukocyte transendothelial migration; cAMP signaling pathway	RHO GTPases activate PAKs; EPHA-mediated growth cone collapse; RHO GTPases Activate ROCKs; RUNX1 regulates genes involved in megakaryocyte differentiation and platelet function; Sema4D induced cell migration and growth-cone collapse; Smooth Muscle Contraction; RHO GTPases activate CIT; RHO GTPases activate PKNs	Striated Muscle Contraction	30	0	1.675	0.379761	31.13	3.29822e+06		1.48632e+06	1.88082e+06	2.84298e+06	5.35261e+06	5.53883e+06	2.06106e+06	4.45338e+06	3.90431e+06	2.29993e+06		1.48632e+06	1.75843e+06	2.58582e+06	4.7575e+06	4.06486e+06	1.18598e+06	3.55501e+06	1710445	High	High	High	Peak Found	High	High
High	Q13753	Laminin subunit gamma-2 OS=Homo sapiens GN=LAMC2 PE=1 SV=2	18	87	20	130.9	6.19	cell organization and biogenesis;metabolic process;regulation of biological process	extracellular;membrane	catalytic activity;motor activity	Pf00052, Pf00053, Pf01576, Pf05262, Pf05557, Pf08429, Pf12128, Pf13514	3918	ENSG00000058085.14	LAMC2	1	Amoebiasis; Pathways in cancer; Toxoplasmosis; Focal adhesion; Small cell lung cancer; ECM-receptor interaction; PI3K-Akt signaling pathway	Laminin interactions; Degradation of the extracellular matrix; MET activates PTK2 signaling; Type I hemidesmosome assembly; Anchoring fibril formation; Non-integrin membrane-ECM interactions	Alpha 6 Beta 4 signaling pathway; Focal Adhesion; Focal Adhesion-PI3K-Akt-mTOR-signaling pathway; Inflammatory Response Pathway	26	0	0.773	0.803257	23.82	3.88149e+07	2.62329e+07	7.06465e+07	4.08701e+07	3.83992e+07	2.73128e+07	2.55189e+07	2.91428e+07	3.25158e+07	4.53194e+07	2.70667e+07	2.45459e+07	7.06465e+07	3.82106e+07	3.49258e+07	2.42761e+07	1.87279e+07	1.67694e+07	2.59564e+07	1.9854e+07	High	High	High	High	High	High
High	P08708	40S ribosomal protein S17 OS=Homo sapiens GN=RPS17 PE=1 SV=2	58	69	8	15.5	9.85	cell organization and biogenesis;metabolic process;transport	cytosol;membrane;ribosome	RNA binding;structural molecule activity	Pf00833	6218	ENSG00000278229.2; ENSG00000182774.10	RPS17; RPS17L	15; CHR_HSCHR15_5_CTG8	Ribosome	Peptide chain elongation; Eukaryotic Translation Termination; Viral mRNA Translation; Formation of the ternary complex, and subsequently, the 43S complex; L13a-mediated translational silencing of Ceruloplasmin expression; Selenocysteine synthesis; Nonsense Mediated Decay (NMD) independent of the Exon Junction Complex (EJC); Nonsense Mediated Decay (NMD) enhanced by the Exon Junction Complex (EJC)…	Cytoplasmic Ribosomal Proteins	38	0	0.294	4.21958e-05	4.15	5.19174e+07	5.96098e+07	6.72443e+07	4.2665e+07	4.57102e+07	1.95653e+07	1.47968e+07	1.22898e+07	1.48741e+07	8.25039e+06	3.62034e+07	5.57765e+07	6.72443e+07	3.98887e+07	4.15755e+07	1.739e+07	1.08592e+07	7.07184e+06	1.18736e+07	3.61443e+06	High	High	High	High	High	High
High	P30086	Phosphatidylethanolamine-binding protein 1 OS=Homo sapiens GN=PEBP1 PE=1 SV=3	74	89	10	21	7.53	metabolic process;regulation of biological process;response to stimulus	cytoplasm;cytosol;nucleus	enzyme regulator activity;nucleotide binding;protein binding;RNA binding	Pf01161	5037	ENSG00000089220.4	PEBP1	12		Paradoxical activation of RAF signaling by kinase inactive BRAF; Signaling by BRAF and RAF fusions; MAP2K and MAPK activation; Negative regulation of MAPK pathway; Signaling by RAS mutants; Signaling by high-kinase activity BRAF mutants; Signaling by moderate kinase activity BRAF mutants; Interleukin-20 family signaling	EGF/EGFR Signaling Pathway	19	0	1.278	0.935397	22.41	1.10803e+08	1.06285e+08	8.28382e+07	1.2005e+08	9.49383e+07	1.42542e+08	1.4732e+08	1.18211e+08	1.26051e+08	1.15121e+08	7.72658e+07	9.94498e+07	8.28382e+07	1.12239e+08	8.63508e+07	1.26694e+08	1.08116e+08	6.80214e+07	100622738	5.04334e+07	High	High	High	High	High	High
High	P27695	DNA-(apurinic or apyrimidinic site) lyase OS=Homo sapiens GN=APEX1 PE=1 SV=2	49	85	15	35.5	8.12	cell organization and biogenesis;cellular homeostasis;metabolic process;regulation of biological process;response to stimulus	cytoplasm;endoplasmic reticulum;mitochondrion;nucleus;ribosome	catalytic activity;DNA binding;metal ion binding;protein binding;RNA binding	Pf03372, Pf14529	328	ENSG00000100823.11	APEX1	14	Base excision repair	POLB-Dependent Long Patch Base Excision Repair; Displacement of DNA glycosylase by APEX1; PCNA-Dependent Long Patch Base Excision Repair; Abasic sugar-phosphate removal via the single-nucleotide replacement pathway	Human Thyroid Stimulating Hormone (TSH) signaling pathway; Spinal Cord Injury	12	0	0.856	0.946629	19.92	4.56001e+07	4.95125e+07	3.98689e+07	4.25557e+07	4.89687e+07	3.86345e+07	4.023e+07	4.16522e+07	3.70595e+07	3.51669e+07	3.17982e+07	4.63285e+07	3.98689e+07	3.97865e+07	4.45393e+07	3.4339e+07	2.95242e+07	2.39677e+07	29583567	1.54063e+07	High	High	High	High	High	High
High	P61586	Transforming protein RhoA OS=Homo sapiens GN=RHOA PE=1 SV=1	56	115	4	21.8	6.1	cell differentiation;cell division;cell organization and biogenesis;cellular component movement;metabolic process;regulation of biological process;response to stimulus;transport	cytoplasm;cytoskeleton;cytosol;endosome;membrane	catalytic activity;nucleotide binding;protein binding	Pf00025, Pf00071, Pf08477	387	ENSG00000067560.10	RHOA	3	Viral carcinogenesis; Endocytosis; TGF-beta signaling pathway; T cell receptor signaling pathway; NOD-like receptor signaling pathway; Tight junction; Vascular smooth muscle contraction; Pathogenic Escherichia coli infection; MicroRNAs in cancer; Phospholipase D signaling pathway; cGMP-PKG signaling pathway; Neurotrophin signaling pathway; Rap1 signaling pathway; Oxytocin signaling pathway; Color…	Rho GTPase cycle; Ovarian tumor domain proteases; G beta:gamma signalling through PI3Kgamma; RHO GTPases activate CIT; PCP/CE pathway; PI3K/AKT activation; SLIT2:ROBO1 increases RHOA activity; EPHA-mediated growth cone collapse; EPHB-mediated forward signaling; ERBB2 Regulates Cell Motility; Neutrophil degranulation; TGF-beta receptor signaling in EMT (epithelial to mesenchymal transition); Sema4…	Androgen receptor signaling pathway; Physiological and Pathological Hypertrophy of the Heart; MicroRNAs in cardiomyocyte hypertrophy; Leptin signaling pathway; Pathogenic Escherichia coli infection; AGE/RAGE pathway; Corticotropin-releasing hormone signaling pathway; Spinal Cord Injury; Alpha 6 Beta 4 signaling pathway; Focal Adhesion; G Protein Signaling Pathways; Wnt Signaling Pathway Netpath; …	111	6	1.289	0.928101	30.7	5.32066e+07	5.75267e+07	5.04305e+07	5.73564e+07	5.61958e+07	7.84079e+07	8.04193e+07	5.88847e+07	7.6816e+07	5.70169e+07	3.71024e+07	5.38274e+07	5.04305e+07	5.36241e+07	5.11126e+07	6.96904e+07	5.90185e+07	3.38837e+07	6.132e+07	2.49786e+07	High	High	High	High	High	High
High	P17844	Probable ATP-dependent RNA helicase DDX5 OS=Homo sapiens GN=DDX5 PE=1 SV=1	44	96	18	69.1	8.92	cell differentiation;cell growth;cell organization and biogenesis;metabolic process;regulation of biological process;response to stimulus	cytoplasm;membrane;nucleus;spliceosomal complex	catalytic activity;nucleotide binding;protein binding;RNA binding	Pf00270, Pf00271, Pf08061	1655	ENSG00000108654.13	DDX5	17	Spliceosome; Proteoglycans in cancer; Transcriptional misregulation in cancer	mRNA Splicing - Major Pathway		7	0	0.59	0.213954	18.61	6.50354e+07	7.47857e+07	5.62553e+07	4.91723e+07	7.57932e+07	4.50762e+07	2.54859e+07	3.8056e+07	3.43224e+07	2.32621e+07	4.53509e+07	6.99765e+07	5.62553e+07	4.59726e+07	6.89374e+07	4.00646e+07	1.87037e+07	2.18983e+07	2.73986e+07	1.01909e+07	High	High	High	High	High	High
High	P28838	Cytosol aminopeptidase OS=Homo sapiens GN=LAP3 PE=1 SV=3	42	82	16	56.1	7.93	metabolic process	cytoplasm;cytosol;mitochondrion;nucleus	catalytic activity;metal ion binding	Pf00883, Pf02789	51056	ENSG00000002549.12	LAP3	4	Glutathione metabolism; Metabolic pathways; Arginine and proline metabolism			3	0	1.15	0.989804	32.99	2.11077e+07	1.49469e+07	1.44373e+07	1.82614e+07	1.81902e+07	3.80669e+07	5.0662e+07	2.23538e+07	2.29461e+07	2.10164e+07	1.4719e+07	1.39857e+07	1.44373e+07	1.70731e+07	1.65448e+07	3.38345e+07	3.718e+07	1.28629e+07	1.83173e+07	9.20709e+06	High	High	High	High	High	High
High	P08779	Keratin, type I cytoskeletal 16 OS=Homo sapiens GN=KRT16 PE=1 SV=4	38	153	5	51.2	5.05	cell death;cell differentiation;cell organization and biogenesis;cell proliferation;cellular component movement;defense response;regulation of biological process;response to stimulus	cytoskeleton;cytosol;nucleus	protein binding;structural molecule activity	Pf00038, Pf07888, Pf13514	3868	ENSG00000186832.8	KRT16	17		Formation of the cornified envelope		3	0	1.037	0.999004	67.13	666056	684555	6.36911e+06	3.0834e+06	339628	1.47525e+06	1.88969e+06	3.33836e+06	505563	3.56927e+06	464458	640534	6.36911e+06	2.88275e+06	308907	1.31123e+06	1.38681e+06	1.92097e+06	403576	1.56367e+06	Peak Found	Peak Found	High	High	Peak Found	High
High	Q8WXF1	Paraspeckle component 1 OS=Homo sapiens GN=PSPC1 PE=1 SV=1	38	95	18	58.7	6.67	defense response;metabolic process;regulation of biological process;response to stimulus	cytoplasm;nucleus	DNA binding;protein binding;RNA binding	Pf00076, Pf08075, Pf13893, Pf14259	55269	ENSG00000121390.18	PSPC1	13				0	0	0.882	0.959736	21.21	6.40795e+07	7.15953e+07	5.34997e+07	5.75851e+07	7.08103e+07	5.60084e+07	5.76499e+07	5.867e+07	5.73588e+07	3.72056e+07	4.46844e+07	6.69913e+07	5.34997e+07	5.3838e+07	6.44053e+07	4.97813e+07	4.23084e+07	3.37601e+07	4.57879e+07	1.62995e+07	High	High	High	High	High	High
High	P09429	High mobility group protein B1 OS=Homo sapiens GN=HMGB1 PE=1 SV=3	40	114	4	24.9	5.74	cell differentiation;cell organization and biogenesis;cell proliferation;cellular component movement;cellular homeostasis;defense response;metabolic process;regulation of biological process;response to stimulus;transport	cell surface;chromosome;cytoplasm;endosome;extracellular;membrane;nucleus;organelle lumen	catalytic activity;DNA binding;enzyme regulator activity;protein binding;RNA binding	Pf00505, Pf09011	3146	ENSG00000189403.14	HMGB1	13	Base excision repair	TRAF6 mediated NF-kB activation; Advanced glycosylation endproduct receptor signaling; TAK1 activates NFkB by phosphorylation and activation of IKKs complex; RIP-mediated NFkB activation via ZBP1; Activated TLR4 signalling; Interleukin-1 family signaling; Neutrophil degranulation; Regulation of TLR by endogenous ligand; DEx/H-box helicases activate type I IFN and inflammatory cytokines production…	Retinoblastoma (RB) in Cancer; DNA Damage Response (only ATM dependent)	40	4	0.75	0.740372	15.93	6.35913e+07	7.17203e+07	6.85469e+07	6.84006e+07	6.324e+07	6.49889e+07	5.02966e+07	4.42578e+07	5.89696e+07	3.05221e+07	4.43439e+07	6.71082e+07	6.85469e+07	6.39497e+07	5.75197e+07	5.77633e+07	3.69119e+07	2.5467e+07	4.70737e+07	1.33715e+07	High	High	High	High	High	High
High	Q13151	Heterogeneous nuclear ribonucleoprotein A0 OS=Homo sapiens GN=HNRNPA0 PE=1 SV=1	41	77	8	30.8	9.29	defense response;metabolic process;regulation of biological process;response to stimulus	nucleus	protein binding;RNA binding	Pf00076, Pf13893, Pf14259	10949	ENSG00000177733.6	HNRNPA0	5		mRNA Splicing - Major Pathway		4	0	0.588	0.209423	11.81	5.33921e+07	6.20292e+07	4.67296e+07	5.07498e+07	6.41956e+07	3.62436e+07	2.85016e+07	3.49595e+07	3.425e+07	1.98061e+07	3.72317e+07	5.80404e+07	4.67296e+07	4.74474e+07	5.83889e+07	3.22139e+07	2.09169e+07	2.01165e+07	2.73408e+07	8.67687e+06	High	High	High	High	High	High
High	P13693	Translationally-controlled tumor protein OS=Homo sapiens GN=TPT1 PE=1 SV=1	73	102	5	19.6	4.93	cell differentiation;cellular homeostasis;regulation of biological process;response to stimulus;transport	cytoplasm;cytosol;endosome;nucleus	metal ion binding;protein binding;RNA binding	Pf00838	7178	ENSG00000133112.16	TPT1	13				0	0	1.278	0.935397	28.27	1.44444e+08	1.36961e+08	108394182	1.33494e+08	1.19087e+08	1.89806e+08	1.71749e+08	1.38071e+08	1.61382e+08	1.47042e+08	1.00724e+08	1.28154e+08	108394182	1.24807e+08	1.08315e+08	1.68703e+08	1.26044e+08	7.94494e+07	1.28827e+08	6.44177e+07	High	High	High	High	High	High
High	P62136	Serine/threonine-protein phosphatase PP1-alpha catalytic subunit OS=Homo sapiens GN=PPP1CA PE=1 SV=1	55	85	4	37.5	6.33	cell division;metabolic process;regulation of biological process;response to stimulus	cytoplasm;cytosol;membrane;nucleus	catalytic activity;metal ion binding;protein binding	Pf00149	5499	ENSG00000172531.14	PPP1CA	11	Dopaminergic synapse; Vascular smooth muscle contraction; Insulin signaling pathway; Amphetamine addiction; cGMP-PKG signaling pathway; Hippo signaling pathway; Oxytocin signaling pathway; Long-term potentiation; Adrenergic signaling in cardiomyocytes; Focal adhesion; Proteoglycans in cancer; Regulation of actin cytoskeleton; mRNA surveillance pathway; Oocyte meiosis; Herpes simplex infection; In…	Signaling by GPCR; Triglyceride catabolism; DARPP-32 events; Downregulation of TGF-beta receptor signaling; Circadian Clock	Nicotine Activity on Dopaminergic Neurons; Common Pathways Underlying Drug Addiction	35	8	1.086	0.995032	31.15	2.61555e+07	2.80154e+07	2.41379e+07	1.98306e+07	2.66799e+07	3.09201e+07	2.99142e+07	2.88083e+07	2.98911e+07	2.26381e+07	1.82389e+07	2.62139e+07	2.41379e+07	1.85402e+07	2.42666e+07	2.74823e+07	2.19536e+07	1.6577e+07	2.38612e+07	9.91754e+06	High	High	High	High	High	High
High	P40926	Malate dehydrogenase, mitochondrial OS=Homo sapiens GN=MDH2 PE=1 SV=3	55	85	15	35.5	8.68	metabolic process	membrane;mitochondrion;nucleus;organelle lumen	catalytic activity;nucleotide binding;protein binding;RNA binding	Pf00056, Pf01073, Pf01118, Pf02866, Pf13460	4191	ENSG00000146701.11	MDH2	7	Citrate cycle (TCA cycle); Carbon metabolism; Pyruvate metabolism; Metabolic pathways; Cysteine and methionine metabolism; Glyoxylate and dicarboxylate metabolism	Gluconeogenesis; Citric acid cycle (TCA cycle)	Amino Acid metabolism; Glycolysis and Gluconeogenesis; TCA Cycle	16	0	1.027	0.999004	24.43	5.42545e+07	5.8731e+07	7.60285e+07	5.11181e+07	5.87616e+07	6.05307e+07	5.63878e+07	5.74893e+07	5.86807e+07	5.7074e+07	3.78331e+07	5.49542e+07	7.60285e+07	4.77917e+07	5.34464e+07	5.38008e+07	4.13821e+07	3.30807e+07	4.68431e+07	2.50036e+07	High	High	High	High	High	High
High	P12004	Proliferating cell nuclear antigen OS=Homo sapiens GN=PCNA PE=1 SV=1	51	89	13	28.8	4.69	cell differentiation;cell organization and biogenesis;cell proliferation;cellular homeostasis;metabolic process;regulation of biological process;response to stimulus	nucleus	catalytic activity;DNA binding;enzyme regulator activity;protein binding	Pf00705, Pf02747	5111	ENSG00000132646.10	PCNA	20	Hepatitis B; DNA replication; Mismatch repair; Base excision repair; HTLV-I infection; Nucleotide excision repair; Cell cycle	Translesion Synthesis by POLH; Mismatch repair (MMR) directed by MSH2:MSH6 (MutSalpha); TP53 Regulates Transcription of Genes Involved in G2 Cell Cycle Arrest; HDR through Homologous Recombination (HRR); Termination of translesion DNA synthesis; Translesion synthesis by POLI; Recognition of DNA damage by PCNA-containing replication complex; Translesion synthesis by REV1; Polymerase switching on t…	Cell Cycle; Retinoblastoma (RB) in Cancer; Primary Focal Segmental Glomerulosclerosis FSGS; Oxidative Damage; EGF/EGFR Signaling Pathway; G1 to S cell cycle control; DNA Replication; Mismatch repair; Senescence and Autophagy in Cancer	80	0	1.595	0.493347	29.46	6.69085e+07	6.88175e+07	5.53415e+07	6.00511e+07	6.68624e+07	1.14102e+08	1.00308e+08	1.0019e+08	1.06705e+08	8.79537e+07	4.66571e+07	6.43921e+07	5.53415e+07	5.61434e+07	6.08145e+07	1.01416e+08	7.36147e+07	5.76514e+07	8.51798e+07	3.85317e+07	High	High	High	High	High	High
High	Q96KP4	Cytosolic non-specific dipeptidase OS=Homo sapiens GN=CNDP2 PE=1 SV=2	51	91	17	52.8	5.97	metabolic process	cytoplasm;cytosol	catalytic activity;metal ion binding	Pf01546, Pf07687	55748	ENSG00000133313.14	CNDP2	18	Histidine metabolism; beta-Alanine metabolism; Metabolic pathways; Arginine and proline metabolism	Glutathione synthesis and recycling		9	0	1.135	0.989804	28.87	4.53713e+07	4.7237e+07	4.01107e+07	3.6545e+07	4.4177e+07	4.2275e+07	5.12375e+07	4.80025e+07	4.90717e+07	4.25015e+07	3.16386e+07	4.41994e+07	4.01107e+07	3.4167e+07	4.0181e+07	3.75748e+07	3.76024e+07	2.76218e+07	3.91725e+07	1.86195e+07	High	High	High	High	High	High
High	P29692	Elongation factor 1-delta OS=Homo sapiens GN=EEF1D PE=1 SV=5	49	81	9	31.1	5.01	metabolic process;regulation of biological process;response to stimulus	cytoplasm;cytosol;endoplasmic reticulum;nucleus	DNA binding;protein binding;RNA binding;signal transducer activity	Pf00736, Pf10587	1936	ENSG00000104529.17; ENSG00000273594.4	EEF1D	8; CHR_HSCHR8_3_CTG7	Herpes simplex infection	Eukaryotic Translation Elongation	Translation Factors	5	2	1.164	0.989804	26.72	8.59537e+07	8.57452e+07	6.46365e+07	7.6901e+07	7.91377e+07	9.59555e+07	1.02708e+08	9.83887e+07	9.18942e+07	9.32359e+07	5.99378e+07	8.02313e+07	6.46365e+07	7.18968e+07	7.19794e+07	8.5287e+07	7.53761e+07	5.66152e+07	7.33566e+07	4.08459e+07	High	High	High	High	High	High
High	Q12906	Interleukin enhancer-binding factor 3 OS=Homo sapiens GN=ILF3 PE=1 SV=3	19	77	14	95.3	8.76	defense response;metabolic process;regulation of biological process;response to stimulus	cytoplasm;extracellular;membrane;mitochondrion;nucleus	DNA binding;protein binding;RNA binding	Pf00035, Pf07528, Pf14709	3609	ENSG00000129351.17	ILF3	19				0	0	0.475	0.0317953	7.73	4.5061e+07	6.8077e+07	6.77099e+07	6.37861e+07	7.83714e+07	2.40301e+07	2.01855e+07	4.19602e+07	2.46857e+07	3.48959e+07	3.14222e+07	6.36992e+07	6.77099e+07	5.96354e+07	7.12824e+07	2.13584e+07	1.48138e+07	2.41449e+07	1.97059e+07	1.52876e+07	High	High	High	High	High	High
High	P21333	Filamin-A OS=Homo sapiens GN=FLNA PE=1 SV=4	9	57	15	280.6	6.06	cell organization and biogenesis;cellular component movement;metabolic process;regulation of biological process;response to stimulus;transport	cytoplasm;cytoskeleton;cytosol;extracellular;membrane;nucleus	protein binding;RNA binding;signal transducer activity	Pf00307, Pf00630	2316	ENSG00000196924.14	FLNA	X	MAPK signaling pathway; Focal adhesion; Proteoglycans in cancer; Salmonella infection	Platelet degranulation ; RHO GTPases activate PAKs; Cell-extracellular matrix interactions; GP1b-IX-V activation signalling	Androgen receptor signaling pathway; Prolactin Signaling Pathway; Focal Adhesion; Hypothesized Pathways in Pathogenesis of Cardiovascular Disease; MAPK Signaling Pathway; IL-4 Signaling Pathway	22	0	1.031	0.999004	62.08	6.09794e+06	4.60139e+06	22888879	5.74543e+06	5.08055e+06	8.1921e+06	5.0898e+06	6.3649e+06	8.07268e+06	4.5297e+06	4.25226e+06	4.30549e+06	22888879	5.37156e+06	4.62099e+06	7.28129e+06	3.73532e+06	3.66251e+06	6.44419e+06	1.98442e+06	High	High	High	High	High	High
High	P52565	Rho GDP-dissociation inhibitor 1 OS=Homo sapiens GN=ARHGDIA PE=1 SV=3	32	85	8	23.2	5.11	cellular component movement;regulation of biological process;response to stimulus	cytoplasm;cytoskeleton;cytosol	enzyme regulator activity;protein binding	Pf02115	396	ENSG00000141522.11	ARHGDIA	17	Neurotrophin signaling pathway; Vasopressin-regulated water reabsorption	Signalling by NGF; Axonal growth inhibition (RHOA activation); Axonal growth stimulation; Rho GTPase cycle		11	0	1.103	0.989804	21.44	5.61892e+07	6.58394e+07	5.87891e+07	6.50436e+07	5.52389e+07	6.40236e+07	8.37876e+07	6.42012e+07	6.38998e+07	7.20054e+07	3.91822e+07	6.16055e+07	5.87891e+07	6.08111e+07	5.02423e+07	5.69054e+07	6.14905e+07	3.69429e+07	5.10094e+07	3.1545e+07	High	High	High	High	High	High
High	Q13938	Calcyphosin OS=Homo sapiens GN=CAPS PE=1 SV=1	62	159	13	21	4.89	regulation of biological process;response to stimulus	cytoplasm	metal ion binding	Pf13405, Pf13499, Pf13833	828		CAPS	19				0	0	1.052	0.999004	36.4	4.95257e+08	4.36104e+08	2.87299e+08	6.23049e+08	3.98999e+08	4.61513e+08	5.73918e+08	3.93929e+08	4.16322e+08	5.12758e+08	3.45356e+08	4.08059e+08	2.87299e+08	582505910	3.62908e+08	4.10201e+08	4.2119e+08	2.26676e+08	3.32338e+08	2.24635e+08	High	High	High	High	High	High
High	Q9HCY8	Protein S100-A14 OS=Homo sapiens GN=S100A14 PE=1 SV=1	81	85	8	11.7	5.24	cell death;defense response;regulation of biological process;response to stimulus	cytoplasm;cytosol	metal ion binding;protein binding	Pf01023	57402	ENSG00000189334.8	S100A14	1				0	0	1.237	0.946629	29.7	1.34477e+08	1.0549e+08	1.02379e+08	1.52757e+08	9.68019e+07	1.38359e+08	1.36329e+08	1.30353e+08	1.40704e+08	1.67118e+08	9.37747e+07	9.87066e+07	1.02379e+08	1.42816e+08	8.80458e+07	1.22976e+08	1.0005e+08	7.50083e+07	1.1232e+08	7.32129e+07	High	High	High	High	High	High
High	Q07065	Cytoskeleton-associated protein 4 OS=Homo sapiens GN=CKAP4 PE=1 SV=2	36	77	16	66	5.92	metabolic process;transport	cytoplasm;cytoskeleton;cytosol;endoplasmic reticulum;membrane;organelle lumen	RNA binding	Pf13166	10970	ENSG00000136026.13	CKAP4	12	Protein processing in endoplasmic reticulum	Post-translational protein phosphorylation; Regulation of Insulin-like Growth Factor (IGF) transport and uptake by Insulin-like Growth Factor Binding Proteins (IGFBPs); Surfactant metabolism; Neutrophil degranulation		9	0	0.999	0.997259	26.45	3.88799e+07	3.08493e+07	3.0906e+07	2.18556e+07	2.64847e+07	2.66738e+07	2.68697e+07	3.22318e+07	3.14509e+07	3.16372e+07	2.7112e+07	2.88655e+07	3.0906e+07	2.04334e+07	2.4089e+07	2.37082e+07	1.97193e+07	1.85469e+07	2.51063e+07	1.386e+07	High	High	High	High	High	High
High	P17174	Aspartate aminotransferase, cytoplasmic OS=Homo sapiens GN=GOT1 PE=1 SV=3	43	61	14	46.2	7.01	metabolic process;regulation of biological process;response to stimulus	cytoplasm;cytosol;mitochondrion;nucleus;vacuole	catalytic activity	Pf00155	2805	ENSG00000120053.10	GOT1	10	Phenylalanine, tyrosine and tryptophan biosynthesis; Arginine biosynthesis; Tyrosine metabolism; Carbon metabolism; Alanine, aspartate and glutamate metabolism; Phenylalanine metabolism; Biosynthesis of amino acids; 2-Oxocarboxylic acid metabolism; Metabolic pathways; Cysteine and methionine metabolism; Arginine and proline metabolism	Gluconeogenesis; Amino acid synthesis and interconversion (transamination); Methionine salvage pathway	Alanine and aspartate metabolism; Trans-sulfuration pathway; Amino Acid metabolism; Glycolysis and Gluconeogenesis	24	0	1.05	0.999004	24.95	3.79832e+07	3.31665e+07	2.58429e+07	2.64187e+07	3.43734e+07	3.2211e+07	3.38214e+07	3.47218e+07	3.05994e+07	3.11224e+07	2.64867e+07	3.10337e+07	2.58429e+07	2.46996e+07	3.12642e+07	2.86297e+07	2.4821e+07	1.99798e+07	2.44267e+07	1.36345e+07	High	High	High	High	High	High
High	P20810	Calpastatin OS=Homo sapiens GN=CAST PE=1 SV=4	25	48	13	76.5	5.07	regulation of biological process	cytosol;endoplasmic reticulum;membrane	enzyme regulator activity;protein binding;RNA binding	Pf00748	831	ENSG00000153113.23	CAST	5		Degradation of the extracellular matrix; Deregulated CDK5 triggers multiple neurodegenerative pathways in Alzheimer's disease models		5	0	0.837	0.925452	27.35	1.66295e+07	1.36963e+07	1.02777e+07	1.61333e+07	1.46625e+07	1.12088e+07	9.97443e+06	1.38739e+07	1.1581e+07	1.46337e+07	1.15962e+07	1.28156e+07	1.02777e+07	1.50835e+07	1.33362e+07	9.96256e+06	7.32008e+06	7.98339e+06	9.24481e+06	6.41092e+06	High	High	High	High	High	High
High	P16070	CD44 antigen OS=Homo sapiens GN=CD44 PE=1 SV=3	16	128	10	81.5	5.33	cell organization and biogenesis;cellular component movement;metabolic process;regulation of biological process;response to stimulus;transport	cell surface;cytosol;Golgi;membrane	protein binding;receptor activity;signal transducer activity	Pf00193	960	ENSG00000026508.17	CD44	11	Hematopoietic cell lineage; MicroRNAs in cancer; Epstein-Barr virus infection; Proteoglycans in cancer; ECM-receptor interaction; Shigellosis	Integrin cell surface interactions; Degradation of the extracellular matrix; Neutrophil degranulation; Hyaluronan uptake and degradation; Interferon gamma signaling; Cell surface interactions at the vascular wall	Hepatitis C and Hepatocellular Carcinoma; Wnt Signaling Pathway and Pluripotency; Senescence and Autophagy in Cancer	25	0	1.331	0.894872	36.66	2.18182e+08	2.05455e+08	1.31938e+08	1.23837e+08	1.72374e+08	2.72302e+08	2.56415e+08	2.25744e+08	2.58571e+08	1.79637e+08	1.52144e+08	1.92243e+08	1.31938e+08	1.15779e+08	1.56782e+08	2.42027e+08	1.88179e+08	1.29898e+08	2.0641e+08	7.86973e+07	High	High	High	High	High	High
High	O43399	Tumor protein D54 OS=Homo sapiens GN=TPD52L2 PE=1 SV=2	63	77	14	22.2	5.36	regulation of biological process	cytoplasm	protein binding;RNA binding	Pf04201	7165	ENSG00000101150.17	TPD52L2	20				0	0	1.207	0.978193	24.51	3.75818e+07	3.8138e+07	3.81405e+07	4.03287e+07	3.86529e+07	3.915e+07	3.54377e+07	3.38943e+07	3.42834e+07	3.01525e+07	2.62068e+07	3.56855e+07	3.81405e+07	3.77045e+07	3.51566e+07	3.47972e+07	2.60072e+07	1.95036e+07	2.73674e+07	1.32095e+07	High	High	High	High	High	High
High	P62140	Serine/threonine-protein phosphatase PP1-beta catalytic subunit OS=Homo sapiens GN=PPP1CB PE=1 SV=3	49	72	4	37.2	6.19	cell division;metabolic process;regulation of biological process;response to stimulus	cytoplasm;cytosol;nucleus	catalytic activity;metal ion binding;protein binding	Pf00149	5500	ENSG00000213639.9	PPP1CB	2	Dopaminergic synapse; Vascular smooth muscle contraction; Insulin signaling pathway; Amphetamine addiction; cGMP-PKG signaling pathway; Hippo signaling pathway; Oxytocin signaling pathway; Long-term potentiation; Adrenergic signaling in cardiomyocytes; Focal adhesion; Proteoglycans in cancer; Regulation of actin cytoskeleton; mRNA surveillance pathway; Oocyte meiosis; Herpes simplex infection; In…	Triglyceride catabolism; RHO GTPases activate PAKs; RHO GTPases Activate ROCKs; Regulation of PLK1 Activity at G2/M Transition; Downregulation of TGF-beta receptor signaling; RHO GTPases activate CIT; RHO GTPases activate PKNs; Circadian Clock	Common Pathways Underlying Drug Addiction; G13 Signaling Pathway	43	0	0.93	0.989804	15.78	8.64959e+06	7.43871e+06	7.87299e+06	7.32889e+06	9.32282e+06	8.26137e+06	8.51743e+06	8.02016e+06	7.19776e+06	7.21234e+06	6.03159e+06	6.96036e+06	7.87299e+06	6.85198e+06	8.47953e+06	7.34285e+06	6.25081e+06	4.61499e+06	5.74577e+06	3.15966e+06	High	High	High	High	High	High
High	Q14847	LIM and SH3 domain protein 1 OS=Homo sapiens GN=LASP1 PE=1 SV=2	51	122	16	29.7	7.05	regulation of biological process;transport	cytoplasm;cytoskeleton	metal ion binding;protein binding;transporter activity	Pf00018, Pf00412, Pf00880, Pf07653, Pf14604	3927	ENSG00000002834.17	LASP1	17				0	0	1.091	0.993875	32.94	6.87921e+07	7.09165e+07	4.60345e+07	5.95027e+07	6.16742e+07	6.88092e+07	6.76455e+07	7.19196e+07	6.50754e+07	5.62411e+07	4.79706e+07	6.63561e+07	4.60345e+07	5.56307e+07	5.60955e+07	6.11589e+07	4.9644e+07	4.13843e+07	5.19479e+07	2.46388e+07	High	High	High	High	High	High
High	Q96C19	EF-hand domain-containing protein D2 OS=Homo sapiens GN=EFHD2 PE=1 SV=1	44	123	12	26.7	5.2		membrane	metal ion binding;protein binding		79180	ENSG00000142634.12	EFHD2	1				0	1	1.236	0.946629	21.34	8.68141e+07	9.09287e+07	7.45259e+07	8.60775e+07	7.58694e+07	1.01196e+08	1.01636e+08	1.01679e+08	1.02825e+08	1.02305e+08	6.05378e+07	8.50814e+07	7.45259e+07	8.04762e+07	6.90067e+07	8.99451e+07	7.45891e+07	5.85085e+07	8.20825e+07	4.48191e+07	High	High	High	High	High	High
High	P25705	ATP synthase subunit alpha, mitochondrial OS=Homo sapiens GN=ATP5A1 PE=1 SV=1	27	56	13	59.7	9.13	cell organization and biogenesis;metabolic process;regulation of biological process;transport	membrane;mitochondrion;organelle lumen	catalytic activity;nucleotide binding;protein binding;RNA binding;transporter activity	Pf00006, Pf00306, Pf02663, Pf02874, Pf05943	498	ENSG00000152234.15	ATP5A1	18	Huntington's disease; Parkinson's disease; Alzheimer's disease; Oxidative phosphorylation; Metabolic pathways	Cristae formation; Mitochondrial protein import; Formation of ATP by chemiosmotic coupling; Metabolism of proteins	Electron Transport Chain; Oxidative phosphorylation	16	0	0.617	0.291521	10.33	2.94006e+07	3.83603e+07	5.20664e+07	3.39828e+07	3.91315e+07	2.48023e+07	2.20712e+07	1.83853e+07	2.0962e+07	1.78559e+07	2.05018e+07	3.58935e+07	5.20664e+07	3.17715e+07	3.55919e+07	2.20447e+07	1.61977e+07	1.05793e+07	1.67334e+07	7.82251e+06	High	High	High	High	High	High
High	Q9UMX0	Ubiquilin-1 OS=Homo sapiens GN=UBQLN1 PE=1 SV=2	28	68	3	62.5	5.11	cell communication;cell organization and biogenesis;metabolic process;regulation of biological process;response to stimulus	cytoplasm;cytosol;endoplasmic reticulum;membrane;nucleus;proteasome;vacuole	protein binding	Pf00240, Pf00627, Pf11976	29979	ENSG00000135018.13	UBQLN1	9	Protein processing in endoplasmic reticulum	Cargo recognition for clathrin-mediated endocytosis		5	6	1.335	0.888974	27.42	3.8874e+07	3.58845e+07	2.78328e+07	3.51637e+07	3.24159e+07	5.34168e+07	4.57528e+07	4.41921e+07	4.85881e+07	4.1473e+07	2.71079e+07	3.35769e+07	2.78328e+07	3.28756e+07	2.94838e+07	4.74778e+07	3.35773e+07	2.54292e+07	3.87865e+07	1.81689e+07	High	High	High	High	High	High
High	P12268	Inosine-5'-monophosphate dehydrogenase 2 OS=Homo sapiens GN=IMPDH2 PE=1 SV=2	34	91	15	55.8	6.9	cell organization and biogenesis;cell proliferation;metabolic process;response to stimulus;transport	cytoplasm;cytosol;extracellular;membrane;nucleus;organelle lumen	catalytic activity;DNA binding;metal ion binding;nucleotide binding;protein binding;RNA binding	Pf00478, Pf00571, Pf00977, Pf01070, Pf03060	3615	ENSG00000178035.11	IMPDH2	3	Purine metabolism; Metabolic pathways; Drug metabolism - other enzymes	Neutrophil degranulation; Purine ribonucleoside monophosphate biosynthesis		10	0	1.019	0.999004	28.45	4.57729e+07	5.13083e+07	4.08866e+07	4.15957e+07	4.82573e+07	5.01914e+07	4.35131e+07	5.18654e+07	6.95138e+07	4.02755e+07	3.19186e+07	4.80088e+07	4.08866e+07	3.8889e+07	4.38923e+07	4.46111e+07	3.19336e+07	2.98446e+07	5.54909e+07	1.76443e+07	High	High	High	High	High	High
High	P39019	40S ribosomal protein S19 OS=Homo sapiens GN=RPS19 PE=1 SV=2	57	135	13	16.1	10.32	cell differentiation;cell organization and biogenesis;cellular component movement;defense response;metabolic process;regulation of biological process;response to stimulus;transport	cytoplasm;cytosol;membrane;nucleus;ribosome	protein binding;RNA binding;structural molecule activity	Pf01090	6223	ENSG00000105372.6	RPS19	19	Ribosome	Peptide chain elongation; Eukaryotic Translation Termination; Viral mRNA Translation; Formation of the ternary complex, and subsequently, the 43S complex; L13a-mediated translational silencing of Ceruloplasmin expression; Selenocysteine synthesis; Nonsense Mediated Decay (NMD) independent of the Exon Junction Complex (EJC); Nonsense Mediated Decay (NMD) enhanced by the Exon Junction Complex (EJC)…	Cytoplasmic Ribosomal Proteins	38	0	0.324	0.000221432	4.28	4.23343e+08	4.22101e+08	4.21774e+08	4.16485e+08	4.42333e+08	1.9652e+08	1.29846e+08	1.41934e+08	1.3606e+08	1.05555e+08	2.95208e+08	3.94958e+08	4.21774e+08	3.89383e+08	4.02322e+08	1.7467e+08	9.52919e+07	8.16719e+07	1.08613e+08	4.62429e+07	High	High	High	High	High	High
High	P40121	Macrophage-capping protein OS=Homo sapiens GN=CAPG PE=1 SV=2	36	65	9	38.5	6.19	cell organization and biogenesis;regulation of biological process	cytoplasm;extracellular;nucleus	protein binding	Pf00626	822	ENSG00000042493.15	CAPG	2			TYROBP Causal Network	1	0	0.962	0.989804	26.12	3.36447e+07	3.46231e+07	3.1191e+07	4.28003e+07	3.18282e+07	3.11104e+07	3.0877e+07	3.39664e+07	2.92801e+07	4.38284e+07	2.34614e+07	3.23966e+07	3.1191e+07	4.00152e+07	2.89493e+07	2.76515e+07	2.26601e+07	1.95451e+07	2.33735e+07	1.92009e+07	High	High	High	High	High	High
High	Q6IBS0	Twinfilin-2 OS=Homo sapiens GN=TWF2 PE=1 SV=2	46	50	11	39.5	6.84	cell organization and biogenesis;regulation of biological process;response to stimulus	cytoplasm;cytoskeleton	nucleotide binding;protein binding;RNA binding	Pf00241	11344	ENSG00000247596.8	TWF2	3				0	1	1.102	0.989804	33.97	2.38685e+07	2.88205e+07	2.11458e+07	1.65719e+07	2.85317e+07	2.49462e+07	2.45951e+07	3.2823e+07	2.74637e+07	2.6742e+07	1.66442e+07	2.69672e+07	2.11458e+07	1.54935e+07	2.59509e+07	2.21727e+07	1.80499e+07	1.88871e+07	2.19235e+07	1.17154e+07	High	High	High	High	High	High
High	Q96A32	Myosin regulatory light chain 2, skeletal muscle isoform OS=Homo sapiens GN=MYLPF PE=2 SV=1	69	31	13	19	5.01	response to stimulus	cytosol;membrane	metal ion binding;structural molecule activity	Pf00036, Pf13405, Pf13833	29895	ENSG00000180209.11	MYLPF	16	Tight junction; Focal adhesion; Regulation of actin cytoskeleton; Leukocyte transendothelial migration	Smooth Muscle Contraction		6	0	5.83	4.75893e-09	126.66	495064	727698	922752	1.27353e+07	298692	1.25281e+08	4.35654e+08	1.55484e+06	4.2802e+06	1.9657e+06	345222	680903	922752	1.19066e+07	271674	1.11352e+08	3.1972e+08	894692	3.41676e+06	861155	Peak Found	Peak Found	Peak Found	High	Peak Found	High
High	Q9UBE0	SUMO-activating enzyme subunit 1 OS=Homo sapiens GN=SAE1 PE=1 SV=1	49	80	15	38.4	5.3	metabolic process;regulation of biological process	cytoplasm;nucleus	catalytic activity;enzyme regulator activity;protein binding	Pf00899	10055	ENSG00000142230.11	SAE1	19	Ubiquitin mediated proteolysis	SUMO is conjugated to E1 (UBA2:SAE1); SUMO is transferred from E1 to E2 (UBE2I, UBC9)		7	0	1.163	0.989804	25.72	1.79464e+07	2.08027e+07	1.56463e+07	1.75284e+07	1.8972e+07	2.40616e+07	2.52865e+07	2.54797e+07	2.44607e+07	2.08802e+07	1.25145e+07	1.9465e+07	1.56463e+07	1.63878e+07	1.72559e+07	2.13864e+07	1.85573e+07	1.46616e+07	1.95263e+07	9.14744e+06	High	High	High	High	High	High
High	P27824	Calnexin OS=Homo sapiens GN=CANX PE=1 SV=2	28	95	16	67.5	4.6	metabolic process;regulation of biological process;response to stimulus;transport	cytoplasm;endoplasmic reticulum;membrane;organelle lumen;ribosome	metal ion binding;protein binding;RNA binding	Pf00262	821	ENSG00000127022.14; ENSG00000283777.1	CANX	5; CHR_HG30_PATCH	Protein processing in endoplasmic reticulum; HTLV-I infection; Phagosome; Thyroid hormone synthesis; Antigen processing and presentation	Assembly of Viral Components at the Budding Site; Antigen Presentation: Folding, assembly and peptide loading of class I MHC; Interleukin-35 Signalling; Calnexin/calreticulin cycle; MHC class II antigen presentation		25	0	1.099	0.989804	25.02	1.44871e+08	1.47937e+08	1.33081e+08	1.18353e+08	1.55477e+08	1.49683e+08	1.68091e+08	1.5764e+08	1.39941e+08	1.27257e+08	1.01022e+08	1.38424e+08	1.33081e+08	1.10652e+08	1.41413e+08	1.33041e+08	1.2336e+08	9.07096e+07	1.11711e+08	5.575e+07	High	High	High	High	High	High
High	Q9BUJ2	Heterogeneous nuclear ribonucleoprotein U-like protein 1 OS=Homo sapiens GN=HNRNPUL1 PE=1 SV=2	23	72	16	95.7	6.92	metabolic process;regulation of biological process;response to stimulus	nucleus	protein binding;RNA binding	Pf00622, Pf02037, Pf13671	11100	ENSG00000105323.16	HNRNPUL1	19	Influenza A	mRNA Splicing - Major Pathway		5	0	0.556	0.13624	14.02	2.80246e+07	3.29867e+07	2.93617e+07	2.75133e+07	3.71666e+07	1.09226e+07	1.44307e+07	1.69337e+07	1.50408e+07	1.1282e+07	1.95423e+07	3.08654e+07	2.93617e+07	2.5723e+07	3.38047e+07	9.70821e+06	1.05905e+07	9.74406e+06	1.20066e+07	4.94256e+06	High	High	High	High	High	High
High	P17980	26S proteasome regulatory subunit 6A OS=Homo sapiens GN=PSMC3 PE=1 SV=3	37	59	13	49.2	5.24	metabolic process;regulation of biological process;response to stimulus;transport	cytoplasm;cytosol;extracellular;membrane;nucleus;organelle lumen;proteasome	catalytic activity;enzyme regulator activity;nucleotide binding;protein binding	Pf00004, Pf01078, Pf05496, Pf07724, Pf07728, Pf13191	5702	ENSG00000165916.8	PSMC3	11	Epstein-Barr virus infection; Proteasome	Regulation of RAS by GAPs; CDT1 association with the CDC6:ORC:origin complex; Downstream TCR signaling; UCH proteinases; NIK-->noncanonical NF-kB signaling; Hh mutants that don't undergo autocatalytic processing are degraded by ERAD; SCF-beta-TrCP mediated degradation of Emi1; Neutrophil degranulation; Cross-presentation of soluble exogenous antigens (endosomes); Separation of Sister Chromatids; …	Proteasome Degradation; Parkin-Ubiquitin Proteasomal System pathway	153	0	1.031	0.999004	41.18	1.45376e+07	1.73271e+07	1.18039e+07	8.68048e+06	1.59647e+07	1.65249e+07	1.29688e+07	1.83596e+07	1.4337e+07	1.15964e+07	10137428	1.62129e+07	1.18039e+07	8.11562e+06	1.45206e+07	1.46876e+07	9.51762e+06	1.05645e+07	1.14448e+07	5.0803e+06	High	High	High	High	High	High
High	P07910	Heterogeneous nuclear ribonucleoproteins C1/C2 OS=Homo sapiens GN=HNRNPC PE=1 SV=4	38	107	8	33.7	5.08	cell differentiation;cell organization and biogenesis;metabolic process;regulation of biological process	cytoskeleton;cytosol;extracellular;membrane;nucleus;spliceosomal complex	DNA binding;protein binding;RNA binding	Pf00076, Pf13893, Pf14259	3183	ENSG00000092199.17	HNRNPC	14	Spliceosome	mRNA Splicing - Major Pathway; SUMOylation of RNA binding proteins	mRNA Processing	11	0	0.459	0.0220062	11.77	7.90516e+07	1.11482e+08	8.35261e+07	7.50358e+07	1.05879e+08	4.51194e+07	4.16964e+07	4.15453e+07	3.78643e+07	3.48413e+07	5.51248e+07	1.04313e+08	8.35261e+07	7.0153e+07	9.63022e+07	4.0103e+07	3.06003e+07	2.39061e+07	3.0226e+07	1.52637e+07	High	High	High	High	High	High
High	Q9UHD9	Ubiquilin-2 OS=Homo sapiens GN=UBQLN2 PE=1 SV=2	24	54	4	65.7	5.22	metabolic process;regulation of biological process	cytoplasm;cytosol;membrane;nucleus;vacuole	protein binding	Pf00240, Pf00627, Pf11976	29978	ENSG00000188021.8	UBQLN2	X	Protein processing in endoplasmic reticulum	Cargo recognition for clathrin-mediated endocytosis		5	0	1.292	0.926749	19.43	2.1668e+06	2.86322e+06	1.67798e+06	3.46003e+06	2.26225e+06	4.69052e+06	4.19163e+06	3.59967e+06	3.40392e+06	2.67484e+06	1510965	2679096	1.67798e+06	3.23487e+06	2.05762e+06	4.16902e+06	3.07617e+06	2.07133e+06	2.71725e+06	1.17183e+06	High	High	High	High	High	High
High	Q8NBS9	Thioredoxin domain-containing protein 5 OS=Homo sapiens GN=TXNDC5 PE=1 SV=2	37	66	13	47.6	5.97	cellular homeostasis;metabolic process;regulation of biological process;response to stimulus;transport	endoplasmic reticulum;extracellular;organelle lumen	catalytic activity;protein binding	Pf00085, Pf13098, Pf13905	81567	ENSG00000239264.8	TXNDC5	6	Protein processing in endoplasmic reticulum	Neutrophil degranulation; Golgi Associated Vesicle Biogenesis; Lysosome Vesicle Biogenesis		10	0	1.035	0.999004	31.96	5.09817e+07	4.26361e+07	4.69764e+07	4.75701e+07	4.92043e+07	4.40221e+07	4.23401e+07	4.81939e+07	5.23655e+07	5.46379e+07	3.55509e+07	3.98944e+07	4.69764e+07	4.44746e+07	4.47535e+07	3.91276e+07	3.10728e+07	2.77319e+07	4.18019e+07	2.39364e+07	High	High	High	High	High	High
High	O00299	Chloride intracellular channel protein 1 OS=Homo sapiens GN=CLIC1 PE=1 SV=4	59	95	10	26.9	5.17	metabolic process;regulation of biological process;response to stimulus;transport	cytoplasm;membrane;mitochondrion;nucleus	catalytic activity;protein binding;transporter activity	Pf00043, Pf13409, Pf13410, Pf13417	1192	ENSG00000213719.8; ENSG00000206394.8; ENSG00000230685.6; ENSG00000226248.6; ENSG00000223639.6; ENSG00000226651.6; ENSG00000226417.6	CLIC1	6; CHR_HSCHR6_MHC_QBL_CTG1; CHR_HSCHR6_MHC_COX_CTG1; CHR_HSCHR6_MHC_DBB_CTG1; CHR_HSCHR6_MHC_SSTO_CTG1; CHR_HSCHR6_MHC_MANN_CTG1; CHR_HSCHR6_MHC_MCF_CTG1				0	0	1.152	0.989804	23.31	8.81308e+07	8.66223e+07	8.3881e+07	9.07102e+07	7.76931e+07	9.44144e+07	9.44268e+07	9.13089e+07	9.96017e+07	9.84163e+07	6.14559e+07	8.10519e+07	8.3881e+07	8.48075e+07	7.06654e+07	8.39172e+07	6.92984e+07	5.25413e+07	7.95092e+07	4.31153e+07	High	High	High	High	High	High
High	Q86VP6	Cullin-associated NEDD8-dissociated protein 1 OS=Homo sapiens GN=CAND1 PE=1 SV=2	18	71	17	136.3	5.78	cell differentiation;cell organization and biogenesis;cellular homeostasis;metabolic process;regulation of biological process;transport	cytoplasm;cytosol;extracellular;Golgi;membrane;nucleus;organelle lumen	protein binding	Pf08623, Pf12755, Pf13513	55832	ENSG00000111530.12	CAND1	12		Neutrophil degranulation; Iron uptake and transport; Neddylation	Endoderm Differentiation	9	0	0.963	0.989804	37.93	2.76936e+07	3.41816e+07	2.86511e+07	2.46343e+07	3.77411e+07	2.38555e+07	2.49393e+07	3.64776e+07	2.93764e+07	2.66611e+07	1.93115e+07	3.19835e+07	2.86511e+07	2.30313e+07	3.43273e+07	2.12032e+07	18302536	2.09901e+07	2.34504e+07	1.168e+07	High	High	High	High	High	High
High	Q96FQ6	Protein S100-A16 OS=Homo sapiens GN=S100A16 PE=1 SV=1	69	159	7	11.8	6.79	response to stimulus	cytoplasm;cytosol;membrane;nucleus	metal ion binding;protein binding;RNA binding	Pf01023, Pf13202, Pf13499, Pf13833	140576	ENSG00000188643.10	S100A16	1				0	0	1.16	0.989804	32.5	1.63619e+08	1.46236e+08	1.3534e+08	1.95246e+08	1.49218e+08	1.83376e+08	1.9302e+08	1.69817e+08	2.0173e+08	2.10907e+08	1.14096e+08	1.36832e+08	1.3534e+08	1.82541e+08	1.35721e+08	1.62988e+08	1.41654e+08	9.77164e+07	1.61035e+08	9.23967e+07	High	High	High	High	High	High
High	P27816	Microtubule-associated protein 4 OS=Homo sapiens GN=MAP4 PE=1 SV=3	22	76	23	120.9	5.43	cell division;cell organization and biogenesis;cellular component movement;regulation of biological process	cytoplasm;cytoskeleton	protein binding;RNA binding;structural molecule activity	Pf00418	4134	ENSG00000047849.21	MAP4	3				0	0	0.624	0.314347	36.75	3.71518e+07	3.59474e+07	3.63287e+07	3.37275e+07	4.6794e+07	1.99011e+07	1.66015e+07	2.07233e+07	1.85103e+07	2.04882e+07	2.59069e+07	3.36357e+07	3.63287e+07	3.15328e+07	4.25613e+07	1.76884e+07	1.21836e+07	1.19247e+07	1.47762e+07	8.9757e+06	High	High	High	High	High	High
High	P04040	Catalase OS=Homo sapiens GN=CAT PE=1 SV=3	28	46	13	59.7	7.39	cell differentiation;cell organization and biogenesis;metabolic process;regulation of biological process;response to stimulus;transport	cytosol;endoplasmic reticulum;extracellular;Golgi;membrane;mitochondrion;organelle lumen;vacuole	antioxidant activity;catalytic activity;metal ion binding;nucleotide binding;protein binding	Pf00199, Pf06628	847	ENSG00000121691.4	CAT	11	Peroxisome; Longevity regulating pathway - multiple species; Carbon metabolism; FoxO signaling pathway; Amyotrophic lateral sclerosis (ALS); Glyoxylate and dicarboxylate metabolism; Tryptophan metabolism; Longevity regulating pathway	Neutrophil degranulation; Detoxification of Reactive Oxygen Species	Selenium Micronutrient Network; Folate Metabolism; Amyotrophic lateral sclerosis (ALS); Oxidative Stress; Tryptophan metabolism; DNA Damage Response (only ATM dependent)	20	0	1.022	0.999004	21.75	1.65787e+07	1.72055e+07	1.67112e+07	1.90581e+07	1.68567e+07	1.80928e+07	1.87722e+07	1.81565e+07	1.72374e+07	1.36737e+07	1.15608e+07	1.60991e+07	1.67112e+07	1.7818e+07	1.53319e+07	1.60812e+07	1.37766e+07	1.04477e+07	1.37601e+07	5.99035e+06	High	High	High	High	High	High
High	P49006	MARCKS-related protein OS=Homo sapiens GN=MARCKSL1 PE=1 SV=2	77	62	7	19.5	4.67	regulation of biological process	cytoplasm;membrane	protein binding		65108	ENSG00000175130.6	MARCKSL1	1	Leishmaniasis; Fc gamma R-mediated phagocytosis			2	0	1.131	0.989804	46.14	7.39832e+07	7.45144e+07	3.66041e+07	6.4464e+07	8.46608e+07	9.23346e+07	1.09379e+08	9.20476e+07	8.27343e+07	5.78249e+07	5.15905e+07	6.97226e+07	3.66041e+07	6.02692e+07	7.70029e+07	8.20686e+07	8.02718e+07	5.29664e+07	6.60445e+07	2.53326e+07	High	High	High	High	High	High
High	Q99715	Collagen alpha-1(XII) chain OS=Homo sapiens GN=COL12A1 PE=1 SV=2	6	38	16	332.9	5.53	cell differentiation;cell organization and biogenesis;metabolic process	extracellular;organelle lumen	protein binding;structural molecule activity	Pf00041, Pf00092, Pf13519	1303	ENSG00000111799.20	COL12A1	6	Protein digestion and absorption	Collagen degradation; Assembly of collagen fibrils and other multimeric structures; Collagen chain trimerization		8	0	1.48	0.680044	72.58	7.49351e+06	9.20832e+06	3.79441e+07	8.87238e+06	8.29947e+06	1.95162e+07	1.23455e+07	1.21273e+07	2.09074e+07	2.02097e+07	5.22543e+06	8.61616e+06	3.79441e+07	8.29504e+06	7.54875e+06	1.73464e+07	9.06018e+06	6.97836e+06	1.66898e+07	8.85371e+06	Peak Found	High	High	High	Peak Found	High
High	P53999	Activated RNA polymerase II transcriptional coactivator p15 OS=Homo sapiens GN=SUB1 PE=1 SV=3	51	108	11	14.4	9.6	cell organization and biogenesis;metabolic process;regulation of biological process;response to stimulus	nucleus	catalytic activity;DNA binding;protein binding;RNA binding	Pf02229	10923	ENSG00000113387.11	SUB1	5				0	0	1.124	0.989804	26.82	1.203e+08	1.15948e+08	1.02551e+08	1.19894e+08	1.15909e+08	1.20835e+08	1.43293e+08	1.44221e+08	1.20954e+08	1.47518e+08	8.38883e+07	1.08492e+08	1.02551e+08	1.12092e+08	1.05425e+08	1.074e+08	1.05161e+08	8.29882e+07	9.65545e+07	6.46265e+07	High	High	High	High	High	High
High	P36952	Serpin B5 OS=Homo sapiens GN=SERPINB5 PE=1 SV=2	39	64	12	42.1	6.05	cell organization and biogenesis;cellular component movement;regulation of biological process	cytoplasm;extracellular	enzyme regulator activity;protein binding	Pf00079	5268	ENSG00000206075.13	SERPINB5	18	MicroRNAs in cancer; p53 signaling pathway			2	0	1.053	0.999004	21.58	4.51881e+07	4.18946e+07	4.04442e+07	4.65303e+07	3.46636e+07	4.09053e+07	4.52421e+07	4.66086e+07	3.96845e+07	4.61383e+07	31510854	3.92005e+07	4.04442e+07	4.35024e+07	3.15282e+07	3.63573e+07	3.32025e+07	2.68197e+07	3.1679e+07	2.02128e+07	High	High	High	High	High	High
High	P30044	Peroxiredoxin-5, mitochondrial OS=Homo sapiens GN=PRDX5 PE=1 SV=4	48	76	9	22.1	8.7	cell death;cellular homeostasis;defense response;metabolic process;regulation of biological process;response to stimulus	cytoplasm;cytosol;mitochondrion;nucleus;organelle lumen	antioxidant activity;catalytic activity;DNA binding;enzyme regulator activity;protein binding	Pf00578, Pf08534	25824	ENSG00000126432.13	PRDX5	11	Peroxisome	Detoxification of Reactive Oxygen Species	Selenium Micronutrient Network	5	0	1.067	0.998374	37.16	6.07533e+07	5.94033e+07	5.86626e+07	5.6766e+07	5.35314e+07	6.24875e+07	6.42984e+07	5.75034e+07	4.76732e+07	6.62536e+07	4.23649e+07	5.55833e+07	5.86626e+07	5.30721e+07	4.86893e+07	5.554e+07	4.71876e+07	3.30888e+07	3.80562e+07	2.90251e+07	High	High	High	High	High	High
High	P07339	Cathepsin D OS=Homo sapiens GN=CTSD PE=1 SV=1	38	89	13	44.5	6.54	metabolic process;transport	extracellular;membrane;organelle lumen;vacuole	catalytic activity;protein binding	Pf00026, Pf07966, Pf14541, Pf14543	1509	ENSG00000117984.13	CTSD	11	Lysosome; Tuberculosis; Apoptosis; Sphingolipid signaling pathway	Collagen degradation; Metabolism of Angiotensinogen to Angiotensins; Neutrophil degranulation; MHC class II antigen presentation	Prolactin Signaling Pathway	16	0	1.43	0.763618	28.13	5.65054e+07	5.35492e+07	4.16587e+07	4.84335e+07	6.0951e+07	7.70522e+07	8.58486e+07	7.1608e+07	7.72874e+07	5.55306e+07	3.94027e+07	5.01056e+07	4.16587e+07	4.52818e+07	5.54377e+07	6.84854e+07	6.3003e+07	4.1205e+07	6.16963e+07	2.43275e+07	High	High	High	High	High	High
High	Q08380	Galectin-3-binding protein OS=Homo sapiens GN=LGALS3BP PE=1 SV=1	30	100	15	65.3	5.27	defense response;regulation of biological process;response to stimulus;transport	extracellular;membrane;organelle lumen	protein binding;receptor activity	Pf00530, Pf07707	3959	ENSG00000108679.12	LGALS3BP	17		Platelet degranulation		4	0	1.352	0.875647	29.06	1.06118e+08	9.46308e+07	7.95579e+07	8.96845e+07	1.00032e+08	1.24995e+08	1.2958e+08	1.2225e+08	1.24147e+08	1.14228e+08	7.39992e+07	8.85455e+07	7.95579e+07	8.38485e+07	9.09835e+07	1.11098e+08	9.50965e+07	7.03457e+07	9.91033e+07	5.00423e+07	High	High	High	High	High	High
High	P31948	Stress-induced-phosphoprotein 1 OS=Homo sapiens GN=STIP1 PE=1 SV=1	35	78	21	62.6	6.8	response to stimulus	cytoplasm;cytosol;Golgi;nucleus	protein binding;RNA binding	Pf00515, Pf12895, Pf13414, Pf13424, Pf13432	10963	ENSG00000168439.16	STIP1	11	Prion diseases	HSP90 chaperone cycle for steroid hormone receptors (SHR)		4	0	1.072	0.998374	31.93	5.12117e+07	4.84485e+07	3.76494e+07	3.92116e+07	4.92898e+07	5.26221e+07	4.11512e+07	5.7392e+07	4.87177e+07	4.32659e+07	3.57113e+07	4.53329e+07	3.76494e+07	3.666e+07	4.48313e+07	4.67715e+07	3.02002e+07	3.30247e+07	3.88899e+07	1.89544e+07	High	High	High	High	High	High
High	P62701	40S ribosomal protein S4, X isoform OS=Homo sapiens GN=RPS4X PE=1 SV=2	62	82	8	29.6	10.15	cell organization and biogenesis;development;metabolic process;regulation of biological process;transport	cytoplasm;cytosol;membrane;ribosome	protein binding;RNA binding;structural molecule activity	Pf00900, Pf08071	6191	ENSG00000198034.10	RPS4X	X	Ribosome	Peptide chain elongation; Eukaryotic Translation Termination; Viral mRNA Translation; Formation of the ternary complex, and subsequently, the 43S complex; L13a-mediated translational silencing of Ceruloplasmin expression; Selenocysteine synthesis; Nonsense Mediated Decay (NMD) independent of the Exon Junction Complex (EJC); Nonsense Mediated Decay (NMD) enhanced by the Exon Junction Complex (EJC)…	Cytoplasmic Ribosomal Proteins	38	0	0.27	9.29868e-06	2.91	1.17246e+08	1.71174e+08	2.08099e+08	1.4698e+08	1.70186e+08	5.64219e+07	3.79155e+07	4.02712e+07	4.78837e+07	3.02157e+07	8.17587e+07	1.60166e+08	2.08099e+08	1.37415e+08	1.54792e+08	5.01489e+07	2.78256e+07	2.3173e+07	3.82242e+07	1.32372e+07	High	High	High	High	High	High
High	Q9NQW7	Xaa-Pro aminopeptidase 1 OS=Homo sapiens GN=XPNPEP1 PE=1 SV=3	26	73	12	69.9	5.67	metabolic process	cytoplasm;cytosol	catalytic activity;metal ion binding;protein binding	Pf00557, Pf01321	7511		XPNPEP1	10				0	0	1.022	0.999004	41.4	2.94788e+07	3.52585e+07	2.12938e+07	3.01825e+07	3.67867e+07	3.06469e+07	2.5918e+07	4.34252e+07	3.24474e+07	3.98334e+07	2.05563e+07	3.29911e+07	2.12938e+07	2.82184e+07	3.34592e+07	2.72395e+07	1.90209e+07	2.49879e+07	2.59018e+07	1.74507e+07	High	High	High	High	High	High
High	P09525	Annexin A4 OS=Homo sapiens GN=ANXA4 PE=1 SV=4	52	87	14	35.9	6.13	cell differentiation;regulation of biological process;response to stimulus	cell surface;cytoplasm;membrane;nucleus	enzyme regulator activity;metal ion binding;protein binding	Pf00191	307		ANXA4	2			Prostaglandin Synthesis and Regulation	1	0	1.095	0.989804	29.28	1.91516e+07	2.29009e+07	1.62098e+07	1.79154e+07	2.02888e+07	1.56741e+07	2.13962e+07	2.27326e+07	1.85598e+07	1.94933e+07	1.33549e+07	2.14282e+07	1.62098e+07	1.67496e+07	1.84536e+07	1.39314e+07	1.57024e+07	1.30809e+07	1.48158e+07	8.53985e+06	High	High	High	High	High	High
High	Q13162	Peroxiredoxin-4 OS=Homo sapiens GN=PRDX4 PE=1 SV=1	48	60	8	30.5	6.29	cell organization and biogenesis;cellular homeostasis;metabolic process;regulation of biological process;transport	cytoplasm;cytosol;endoplasmic reticulum;extracellular;mitochondrion;nucleus;organelle lumen	antioxidant activity;catalytic activity;protein binding	Pf00578, Pf08534, Pf10417	10549	ENSG00000123131.12	PRDX4	X		Neutrophil degranulation	Selenium Micronutrient Network	4	0	1.44	0.747368	21.6	2.84995e+07	2.29251e+07	2.9212e+07	2.42695e+07	2.07451e+07	3.96445e+07	3.68266e+07	3.3959e+07	3.87793e+07	3.72792e+07	1.98735e+07	2.14509e+07	2.9212e+07	2.26902e+07	1.88686e+07	3.52368e+07	2.70265e+07	1.95408e+07	3.09564e+07	1.63317e+07	High	High	High	High	High	High
High	P29966	Myristoylated alanine-rich C-kinase substrate OS=Homo sapiens GN=MARCKS PE=1 SV=4	36	58	8	31.5	4.45	cell organization and biogenesis;regulation of biological process	cytoplasm;cytoskeleton;membrane;nucleus	protein binding		4082	ENSG00000277443.2	MARCKS	6	MicroRNAs in cancer; Fc gamma R-mediated phagocytosis	Acetylcholine regulates insulin secretion	Brain-Derived Neurotrophic Factor (BDNF) signaling pathway	7	0	0.9	0.981696	30.61	2.94734e+07	3.08468e+07	1.97496e+07	4.01668e+07	2.56764e+07	2.87207e+07	2.87428e+07	2.83833e+07	3.12069e+07	2.66868e+07	2.05526e+07	2.88631e+07	1.97496e+07	3.7553e+07	2.33539e+07	2.55275e+07	2.10939e+07	1.63324e+07	2.49116e+07	1.16913e+07	High	High	High	High	High	High
High	P98179	RNA-binding protein 3 OS=Homo sapiens GN=RBM3 PE=1 SV=1	55	51	6	17.2	8.91	metabolic process;regulation of biological process	cytoplasm;nucleus	protein binding;RNA binding	Pf00076, Pf13893, Pf14259	5935	ENSG00000102317.17	RBM3	X				0	0	0.75	0.740372	23.49	3.28038e+07	2.76059e+07	1.64527e+07	1.95607e+07	1.87688e+07	2.96698e+07	2.07667e+07	1.96387e+07	2.18419e+07	1.2776e+07	2.2875e+07	2.58307e+07	1.64527e+07	1.82878e+07	1.7071e+07	2.63711e+07	1.52404e+07	1.13006e+07	1.74357e+07	5.59706e+06	High	High	High	High	High	High
High	P13010	X-ray repair cross-complementing protein 5 OS=Homo sapiens GN=XRCC5 PE=1 SV=3	25	69	15	82.7	5.81	cell differentiation;cell organization and biogenesis;cell proliferation;defense response;metabolic process;regulation of biological process;response to stimulus;transport	chromosome;cytoplasm;cytosol;extracellular;membrane;nucleus;organelle lumen	catalytic activity;DNA binding;enzyme regulator activity;nucleotide binding;protein binding;RNA binding	Pf02735, Pf03730, Pf03731, Pf08785	7520	ENSG00000079246.15	XRCC5	2	Non-homologous end-joining	2-LTR circle formation; Neutrophil degranulation; IRF3-mediated induction of type I IFN; Nonhomologous End-Joining (NHEJ)	Non-homologous end joining	18	0	0.843	0.929544	32.03	2.35618e+07	2.78283e+07	2.37374e+07	1.8934e+07	2.50782e+07	1.87587e+07	1.59083e+07	2.50341e+07	2.00804e+07	1.72978e+07	1.64303e+07	2.60387e+07	2.37374e+07	1.77019e+07	2.28098e+07	1.66731e+07	1.16749e+07	1.44052e+07	1.60296e+07	7.57803e+06	High	High	High	High	High	High
High	Q15366	Poly(rC)-binding protein 2 OS=Homo sapiens GN=PCBP2 PE=1 SV=1	42	76	5	38.6	6.79	defense response;metabolic process;regulation of biological process;response to stimulus	cytoplasm;cytosol;membrane;nucleus	DNA binding;protein binding;RNA binding	Pf00013, Pf13014	5094	ENSG00000197111.15	PCBP2	12		Negative regulators of DDX58/IFIH1 signaling; mRNA Splicing - Major Pathway	mRNA Processing	9	1	0.961	0.989804	22.63	3.20022e+07	3.45644e+07	3.04864e+07	2.75805e+07	3.72153e+07	3.29865e+07	2.93033e+07	3.12935e+07	3.43914e+07	2.86109e+07	2.2316e+07	3.23417e+07	3.04864e+07	2.57857e+07	3.3849e+07	2.9319e+07	2.15052e+07	1.8007e+07	2.74537e+07	1.25342e+07	High	High	High	High	High	High
High	P07858	Cathepsin B OS=Homo sapiens GN=CTSB PE=1 SV=3	22	47	6	37.8	6.3	cell differentiation;metabolic process;regulation of biological process;response to stimulus;transport	extracellular;mitochondrion;organelle lumen;vacuole	catalytic activity;protein binding	Pf00112, Pf08127	1508	ENSG00000164733.20	CTSB	8	Lysosome; NOD-like receptor signaling pathway; Renin secretion; Apoptosis; Antigen processing and presentation	Collagen degradation; Assembly of collagen fibrils and other multimeric structures; Neutrophil degranulation; MHC class II antigen presentation; Trafficking and processing of endosomal TLR		17	0	1.31	0.912439	42.37	2.54467e+07	2.33129e+07	1.60798e+07	1.963e+07	2.07212e+07	3.00612e+07	3.70714e+07	2.38612e+07	2.35546e+07	1.78783e+07	1.77447e+07	2.18137e+07	1.60798e+07	1.83527e+07	1.88469e+07	2.67189e+07	2.72061e+07	1.37303e+07	1.88029e+07	7.83235e+06	High	High	High	High	High	High
High	O75347	Tubulin-specific chaperone A OS=Homo sapiens GN=TBCA PE=1 SV=3	59	97	10	12.8	5.29	cell organization and biogenesis;metabolic process	cytoplasm;cytoskeleton	protein binding;RNA binding	Pf02970	6902	ENSG00000171530.13	TBCA	5		Post-chaperonin tubulin folding pathway		3	0	0.935	0.989804	21.16	8.53589e+07	7.73191e+07	6.1751e+07	7.66892e+07	6.29347e+07	7.67557e+07	7.01244e+07	7.38896e+07	6.9178e+07	6.40762e+07	5.95231e+07	7.2347e+07	6.1751e+07	71698873	5.7242e+07	6.82219e+07	5.14632e+07	4.25178e+07	5.52228e+07	2.80712e+07	High	High	High	High	High	High
High	Q07021	Complement component 1 Q subcomponent-binding protein, mitochondrial OS=Homo sapiens GN=C1QBP PE=1 SV=1	26	60	5	31.3	4.84	cell death;cell organization and biogenesis;defense response;metabolic process;regulation of biological process;response to stimulus	cell surface;cytoplasm;cytosol;extracellular;membrane;mitochondrion;nucleus;organelle lumen	protein binding;RNA binding	Pf02330	708	ENSG00000108561.8	C1QBP	17	Herpes simplex infection	Intrinsic Pathway of Fibrin Clot Formation	Mesodermal Commitment Pathway	5	0	1.303	0.923166	39.48	5.48499e+07	4.83701e+07	4.36521e+07	3.4897e+07	3.32549e+07	6.38455e+07	5.46703e+07	7.15318e+07	6.86645e+07	6.32454e+07	38248272	4.52596e+07	4.36521e+07	3.26262e+07	3.02469e+07	5.6747e+07	4.01217e+07	4.11611e+07	5.48129e+07	2.77073e+07	High	High	High	High	High	High
High	P07741	Adenine phosphoribosyltransferase OS=Homo sapiens GN=APRT PE=1 SV=2	60	50	8	19.6	6.02	metabolic process;response to stimulus;transport	cytoplasm;cytosol;extracellular;organelle lumen	catalytic activity;nucleotide binding	Pf00156	353	ENSG00000198931.10	APRT	16	Purine metabolism; Metabolic pathways	Neutrophil degranulation; Purine salvage		9	0	1.413	0.782534	32.05	4.46459e+07	5.01203e+07	4.07419e+07	4.48858e+07	4.90757e+07	6.65924e+07	7.78063e+07	5.80736e+07	5.8424e+07	6.53664e+07	3.11328e+07	4.68972e+07	4.07419e+07	4.1965e+07	4.46366e+07	5.91885e+07	5.71009e+07	3.3417e+07	4.66382e+07	2.86365e+07	High	High	High	High	High	High
High	P49773	Histidine triad nucleotide-binding protein 1 OS=Homo sapiens GN=HINT1 PE=1 SV=2	79	102	8	13.8	6.95	cell death;metabolic process;regulation of biological process;response to stimulus	cytoplasm;cytoskeleton;cytosol;membrane;nucleus	catalytic activity;nucleotide binding;protein binding	Pf01230, Pf11969	3094	ENSG00000169567.11	HINT1	5				0	0	1.263	0.946629	34.91	1.13548e+08	1.00087e+08	8.47208e+07	8.89749e+07	8.91141e+07	1.35289e+08	1.30618e+08	1.1052e+08	1.21758e+08	1.02772e+08	7.91801e+07	9.36511e+07	8.47208e+07	8.31851e+07	8.10534e+07	1.20248e+08	9.58586e+07	6.35956e+07	9.71957e+07	4.50235e+07	High	High	High	High	High	High
High	P07602	Prosaposin OS=Homo sapiens GN=PSAP PE=1 SV=2	24	96	14	58.1	5.17	cell differentiation;metabolic process;regulation of biological process;response to stimulus;transport	extracellular;membrane;mitochondrion;organelle lumen;vacuole	catalytic activity;enzyme regulator activity;protein binding	Pf02199, Pf03489, Pf05184	5660	ENSG00000197746.13	PSAP	10	Lysosome	Platelet degranulation ; Peptide ligand-binding receptors; Neutrophil degranulation; Glycosphingolipid metabolism		17	0	0.978	0.989804	38.97	2.5635e+08	2.12716e+08	1.52026e+08	2.35322e+08	2.03691e+08	2.32707e+08	2.56529e+08	1.98086e+08	1.82305e+08	1.81137e+08	1.78759e+08	1.99037e+08	1.52026e+08	2.20009e+08	1.85266e+08	2.06834e+08	1.88263e+08	1.13983e+08	1.45529e+08	7.93548e+07	High	High	High	High	High	High
High	O14979	Heterogeneous nuclear ribonucleoprotein D-like OS=Homo sapiens GN=HNRNPDL PE=1 SV=3	23	61	9	46.4	9.57	metabolic process;regulation of biological process;response to stimulus	cytoplasm;cytosol;nucleus;spliceosomal complex	DNA binding;protein binding;RNA binding	Pf00076, Pf08777, Pf13893, Pf14259	9987	ENSG00000152795.17	HNRNPDL; HNRPDL	4		Gene and protein expression by JAK-STAT signaling after Interleukin-12 stimulation; Interleukin-12 family signaling		5	0	1.082	0.998374	27.62	4.21815e+07	3.58154e+07	2.82451e+07	3.45304e+07	4.03523e+07	4.21612e+07	4.33524e+07	4.01141e+07	3.69773e+07	3.61105e+07	2.94143e+07	3.35123e+07	2.82451e+07	3.22834e+07	3.67023e+07	3.74736e+07	3.18156e+07	2.30826e+07	2.95179e+07	1.58197e+07	High	High	High	High	High	High
High	P26641	Elongation factor 1-gamma OS=Homo sapiens GN=EEF1G PE=1 SV=3	33	91	13	50.1	6.67	metabolic process;response to stimulus	cytoplasm;cytosol;endoplasmic reticulum;membrane;nucleus	catalytic activity;protein binding;RNA binding	Pf00043, Pf00647, Pf02798, Pf13409, Pf13410, Pf13417, Pf14497	1937	ENSG00000254772.9	EEF1G	11	Legionellosis	Eukaryotic Translation Elongation	Translation Factors	5	0	0.968	0.989804	28	4.26062e+07	5.20333e+07	4.90616e+07	4.07909e+07	4.79533e+07	4.40484e+07	4.56494e+07	4.78681e+07	5.48092e+07	4.41708e+07	2.97104e+07	4.86872e+07	4.90616e+07	3.81365e+07	4.36157e+07	3.9151e+07	3.35014e+07	2.75444e+07	4.37527e+07	1.93509e+07	High	High	High	High	High	High
High	P63244	Receptor of activated protein C kinase 1 OS=Homo sapiens GN=RACK1 PE=1 SV=3	59	77	15	35.1	7.69	cell death;cellular homeostasis;development;metabolic process;regulation of biological process;response to stimulus	cytoplasm;cytosol;membrane;mitochondrion;nucleus;ribosome	enzyme regulator activity;protein binding;RNA binding;structural molecule activity	Pf00400	10399	ENSG00000204628.11	GNB2L1; RACK1	5	Measles	Regulation of TNFR1 signaling; TNFR1-mediated ceramide production; TNFR1-induced NFkappaB signaling pathway	Androgen receptor signaling pathway; Brain-Derived Neurotrophic Factor (BDNF) signaling pathway; VEGFA-VEGFR2 Signaling Pathway; Interferon type I signaling pathways	11	0	0.92	0.989804	22.87	8.37054e+07	1.04644e+08	1.11395e+08	8.52209e+07	1.05162e+08	7.97281e+07	9.2781e+07	9.96578e+07	7.85287e+07	8.94786e+07	5.837e+07	9.79145e+07	1.11395e+08	7.96754e+07	9.56495e+07	7.08638e+07	6.80906e+07	5.73455e+07	6.26872e+07	3.91998e+07	High	High	High	High	High	High
High	Q14157	Ubiquitin-associated protein 2-like OS=Homo sapiens GN=UBAP2L PE=1 SV=2	16	53	12	114.5	7.11	regulation of biological process	cytoplasm	protein binding;RNA binding	Pf00627, Pf12478, Pf14555	9898	ENSG00000143569.18	UBAP2L	1				0	0	0.651	0.393735	31.23	1.57028e+07	1.35614e+07	1.16671e+07	1.30966e+07	1.51062e+07	7.74997e+06	6.32087e+06	1.134e+07	1.02525e+07	7.56378e+06	1.095e+07	1.26893e+07	1.16671e+07	1.22444e+07	1.37398e+07	6.88831e+06	4.63879e+06	6.52529e+06	8.18427e+06	3.31363e+06	High	High	High	High	High	High
High	P62805	Histone H4 OS=Homo sapiens GN=HIST1H4A PE=1 SV=2	57	68	9	11.4	11.36	cell organization and biogenesis;metabolic process;regulation of biological process;response to stimulus	chromosome;extracellular;membrane;nucleus	DNA binding;protein binding;RNA binding	Pf00125, Pf02969, Pf15630	8359; 8361; 8360; 8363; 8370; 554313; 8365; 8364; 121504; 8367; 8294; 8366; 8362; 8368	ENSG00000197061.4; ENSG00000275126.1; ENSG00000273542.1; ENSG00000197238.4; ENSG00000197837.3; ENSG00000276966.2; ENSG00000158406.4; ENSG00000270882.2; ENSG00000274618.1; ENSG00000278637.1; ENSG00000277157.1; ENSG00000278705.1; ENSG00000270276.2; ENSG00000276180.1	HIST1H4A; HIST1H4F; HIST1H4D; HIST1H4J; HIST2H4A; HIST2H4B; HIST1H4H; HIST1H4C; HIST4H4; HIST1H4E; HIST1H4I; HIST1H4B; HIST1H4K; HIST1H4L	6; 1; 12	Viral carcinogenesis; Systemic lupus erythematosus; Alcoholism	SIRT1 negatively regulates rRNA expression; RMTs methylate histone arginines; Nonhomologous End-Joining (NHEJ); Activation of anterior HOX genes in hindbrain development during early embryogenesis; NoRC negatively regulates rRNA expression; Meiotic synapsis; Transcriptional regulation by small RNAs; Meiotic recombination; PRC2 methylates histones and DNA; Recruitment and ATM-mediated phosphorylat…	Gastric Cancer Network 1; Histone Modifications; Type II interferon signaling (IFNG)	82	0	0.397	0.00405076	8.6	1.69204e+08	2.29549e+08	4.49946e+08	1.87495e+08	2.79677e+08	8.43692e+07	6.73976e+07	6.16142e+07	1.07314e+08	8.77361e+07	1.1799e+08	2.14788e+08	4.49946e+08	1.75294e+08	2.54379e+08	7.49889e+07	4.94621e+07	3.54543e+07	8.56657e+07	3.84364e+07	High	High	High	High	High	High
High	Q99729	Heterogeneous nuclear ribonucleoprotein A/B OS=Homo sapiens GN=HNRNPAB PE=1 SV=2	25	77	8	36.2	8.21	cell organization and biogenesis;regulation of biological process	cytoplasm;nucleus	DNA binding;protein binding;RNA binding	Pf00076, Pf08143, Pf13893, Pf14259	3182		HNRNPAB	5			Preimplantation Embryo; mRNA Processing	2	0	0.897	0.978193	29.94	4.99939e+07	4.26171e+07	4.07825e+07	4.46074e+07	3.94896e+07	5.06623e+07	4.32512e+07	4.10868e+07	3.72092e+07	3.1069e+07	3.48621e+07	3.98766e+07	4.07825e+07	4.17047e+07	3.59177e+07	4.50296e+07	3.17414e+07	2.36423e+07	2.97031e+07	1.36111e+07	High	High	High	High	High	High
High	P33316	Deoxyuridine 5'-triphosphate nucleotidohydrolase, mitochondrial OS=Homo sapiens GN=DUT PE=1 SV=4	42	100	8	26.5	9.36	metabolic process	mitochondrion;nucleus	catalytic activity;metal ion binding;protein binding;RNA binding	Pf00692	1854	ENSG00000128951.13	DUT	15	Metabolic pathways; Pyrimidine metabolism			2	0	1.341	0.886663	37.36	6.10569e+07	6.95464e+07	5.53798e+07	6.07024e+07	6.36697e+07	1.05823e+08	7.12751e+07	7.35808e+07	7.96888e+07	5.50357e+07	4.25766e+07	6.50742e+07	5.53798e+07	5.67524e+07	5.79105e+07	9.40575e+07	5.23077e+07	4.23402e+07	6.36133e+07	2.41107e+07	High	High	High	High	High	High
High	P13797	Plastin-3 OS=Homo sapiens GN=PLS3 PE=1 SV=4	31	70	12	70.8	5.6	cell organization and biogenesis	cytoplasm;cytosol;membrane	metal ion binding;protein binding	Pf00036, Pf00307, Pf13499	5358	ENSG00000102024.17	PLS3	X				0	3	1.076	0.998374	27.77	3.36685e+07	3.17181e+07	3.45753e+07	3.33359e+07	3.13917e+07	3.51435e+07	2.84513e+07	3.65746e+07	3.50305e+07	3.91791e+07	2.34779e+07	2.96784e+07	3.45753e+07	3.11667e+07	2.85522e+07	3.12362e+07	2.088e+07	2.10459e+07	2.79639e+07	1.7164e+07	High	High	High	High	High	High
High	P54727	UV excision repair protein RAD23 homolog B OS=Homo sapiens GN=RAD23B PE=1 SV=1	33	103	9	43.1	4.84	cell organization and biogenesis;metabolic process;regulation of biological process;response to stimulus	cytoplasm;cytosol;nucleus;proteasome	DNA binding;protein binding	Pf00240, Pf00627, Pf09280, Pf11976, Pf13881	5887	ENSG00000119318.12	RAD23B	9	Protein processing in endoplasmic reticulum; Nucleotide excision repair	Josephin domain DUBs; Formation of Incision Complex in GG-NER; DNA Damage Recognition in GG-NER; N-glycan trimming in the ER and Calnexin/Calreticulin cycle		13	2	1.101	0.989804	19.73	6.85092e+07	6.55768e+07	4.43438e+07	7.12246e+07	6.75244e+07	7.68726e+07	7.42063e+07	9.10584e+07	7.17696e+07	7.48357e+07	4.77733e+07	6.13598e+07	4.43438e+07	6.65898e+07	6.14165e+07	6.83258e+07	5.44589e+07	5.23972e+07	5.72916e+07	3.27849e+07	High	High	High	High	High	High
High	P49368	T-complex protein 1 subunit gamma OS=Homo sapiens GN=CCT3 PE=1 SV=4	40	71	19	60.5	6.49	cell organization and biogenesis;metabolic process;regulation of biological process;transport	cytoplasm;cytoskeleton;cytosol;membrane	nucleotide binding;protein binding;RNA binding	Pf00118	7203	ENSG00000163468.14	CCT3	1		BBSome-mediated cargo-targeting to cilium; Prefoldin mediated transfer of substrate to CCT/TriC; Cooperation of PDCL (PhLP1) and TRiC/CCT in G-protein beta folding; Association of TriC/CCT with target proteins during biosynthesis; Formation of tubulin folding intermediates by CCT/TriC; Folding of actin by CCT/TriC		13	0	0.841	0.929544	21.25	5.48607e+07	6.63e+07	5.86397e+07	4.89365e+07	6.93244e+07	5.07192e+07	4.1737e+07	5.7853e+07	5.45772e+07	4.79226e+07	3.82558e+07	6.20365e+07	5.86397e+07	4.57521e+07	6.30538e+07	4.50802e+07	3.06301e+07	3.329e+07	4.35675e+07	2.09945e+07	High	High	High	High	High	High
High	P20700	Lamin-B1 OS=Homo sapiens GN=LMNB1 PE=1 SV=2	30	63	13	66.4	5.16	regulation of biological process;response to stimulus	membrane;nucleus	catalytic activity;motor activity;protein binding;structural molecule activity	Pf00038, Pf00932, Pf01576, Pf07888, Pf09726, Pf09731, Pf10186, Pf12128	4001	ENSG00000113368.11	LMNB1	5	Apoptosis	Gene and protein expression by JAK-STAT signaling after Interleukin-12 stimulation; Breakdown of the nuclear lamina; Initiation of Nuclear Envelope Reformation; Clearance of Nuclear Envelope Membranes from Chromatin; Meiotic synapsis; Depolymerisation of the Nuclear Lamina; Formation of Senescence-Associated Heterochromatin Foci (SAHF); Deregulated CDK5 triggers multiple neurodegenerative pathway…	Fas Ligand (FasL) pathway and Stress induction of Heat Shock Proteins (HSP) regulation	34	1	0.972	0.989804	25.98	3.1113e+07	2.92505e+07	2.25347e+07	2.74366e+07	2.79457e+07	1.99589e+07	1.90407e+07	2.86913e+07	2.71281e+07	2.40028e+07	2.16959e+07	2.73695e+07	2.25347e+07	2.56512e+07	2.54179e+07	1.77399e+07	1.39737e+07	1.65096e+07	2.16556e+07	1.05154e+07	High	High	High	High	High	High
High	P36871	Phosphoglucomutase-1 OS=Homo sapiens GN=PGM1 PE=1 SV=3	36	121	19	61.4	6.76	metabolic process;transport	cytoplasm;cytoskeleton;cytosol;extracellular	catalytic activity;metal ion binding;protein binding	Pf00408, Pf02878, Pf02879, Pf02880	5236	ENSG00000079739.15	PGM1	1	Purine metabolism; Galactose metabolism; Starch and sucrose metabolism; Pentose phosphate pathway; Glycolysis / Gluconeogenesis; Amino sugar and nucleotide sugar metabolism; Metabolic pathways	Neutrophil degranulation; Galactose catabolism; Glycogen breakdown (glycogenolysis); Glycogen synthesis; Defective PGM1 causes PGM1-CDG (CDG1t)	Ectoderm Differentiation; Glycogen Metabolism; Glucuronidation	23	0	1.12	0.989804	29.44	5.20008e+07	5.64305e+07	5.11166e+07	5.69367e+07	5.80911e+07	5.8448e+07	5.85066e+07	6.4733e+07	6.0493e+07	7.3332e+07	3.62616e+07	5.28017e+07	5.11166e+07	5.32317e+07	5.28366e+07	5.19496e+07	4.29371e+07	3.72489e+07	4.82898e+07	3.21261e+07	High	High	High	High	High	High
High	P31942	Heterogeneous nuclear ribonucleoprotein H3 OS=Homo sapiens GN=HNRNPH3 PE=1 SV=2	40	84	10	36.9	6.87	cell differentiation;metabolic process	nucleus;spliceosomal complex	protein binding;RNA binding	Pf00076, Pf14259	3189	ENSG00000096746.17	HNRNPH3	10				0	0	1.035	0.999004	32.33	5.18751e+07	5.29499e+07	3.99905e+07	3.90069e+07	4.79675e+07	5.94901e+07	4.83568e+07	5.18936e+07	4.7364e+07	3.59036e+07	3.61739e+07	4.95449e+07	3.99905e+07	3.64687e+07	4.36286e+07	5.28759e+07	3.54883e+07	2.98608e+07	3.78093e+07	1.57291e+07	High	High	High	High	High	High
High	O00515	Ladinin-1 OS=Homo sapiens GN=LAD1 PE=1 SV=2	35	55	14	57.1	9.67		extracellular	protein binding;structural molecule activity		3898	ENSG00000159166.13	LAD1	1				0	0	0.402	0.00470069	6.25	2.53569e+07	2.58469e+07	2.51142e+07	2.35324e+07	2.56465e+07	9.48978e+06	4.42748e+06	1.24832e+07	8.80472e+06	7.51839e+06	1.7682e+07	2.41847e+07	2.51142e+07	2.20011e+07	2.33267e+07	8.43469e+06	3.24926e+06	7.18314e+06	7.02856e+06	3.29374e+06	High	High	High	High	High	High
High	P49588	Alanine--tRNA ligase, cytoplasmic OS=Homo sapiens GN=AARS PE=1 SV=2	19	75	15	106.7	5.53	metabolic process;regulation of biological process	cytoplasm;cytosol;membrane;mitochondrion	catalytic activity;metal ion binding;nucleotide binding;RNA binding	Pf01411, Pf02272, Pf07973	16	ENSG00000090861.15	AARS	16	Aminoacyl-tRNA biosynthesis	Cytosolic tRNA aminoacylation		5	0	1.249	0.946629	32.96	1.52863e+07	2.01996e+07	2.00139e+07	1.47135e+07	2.04656e+07	2.02648e+07	1.92246e+07	2.72874e+07	2.55236e+07	1.74301e+07	1.06595e+07	1.89007e+07	2.00139e+07	1.3756e+07	1.86144e+07	1.80117e+07	1.41087e+07	1.57018e+07	2.03747e+07	7.63597e+06	High	High	High	High	High	High
High	P50479	PDZ and LIM domain protein 4 OS=Homo sapiens GN=PDLIM4 PE=1 SV=2	50	70	13	35.4	7.91	cell organization and biogenesis	cytoplasm;cytoskeleton;nucleus;organelle lumen	metal ion binding;protein binding	Pf00412, Pf00595	8572	ENSG00000131435.12	PDLIM4	5				0	0	1.049	0.999004	28.06	9.21406e+07	8.30659e+07	7.69971e+07	7.81688e+07	7.95306e+07	9.46672e+07	9.99329e+07	8.75666e+07	1.06493e+08	8.21682e+07	64252071	77724237	7.69971e+07	7.30822e+07	7.23368e+07	8.41419e+07	7.33392e+07	5.03879e+07	8.501e+07	3.59972e+07	High	High	High	High	High	High
High	P31146	Coronin-1A OS=Homo sapiens GN=CORO1A PE=1 SV=4	36	96	14	51	6.68	cell organization and biogenesis;cellular component movement;defense response;regulation of biological process;response to stimulus;transport	cytoplasm;cytoskeleton;cytosol;endosome;membrane;nucleus	protein binding;RNA binding	Pf00400, Pf08953, Pf08954, Pf13094, Pf13863	11151	ENSG00000102879.15	CORO1A	16	Tuberculosis; Phagosome			2	2	1.149	0.989804	25.64	7.8887e+07	8.95852e+07	1.02877e+08	8.5914e+07	8.9406e+07	9.69731e+07	9.60989e+07	1.1349e+08	1.01193e+08	9.66535e+07	5.501e+07	8.38243e+07	1.02877e+08	8.03234e+07	8.13188e+07	8.61915e+07	7.05255e+07	6.53051e+07	8.07793e+07	4.2343e+07	High	High	High	High	High	High
High	P24534	Elongation factor 1-beta OS=Homo sapiens GN=EEF1B2 PE=1 SV=3	55	64	7	24.7	4.67	metabolic process;response to stimulus	cytoplasm;cytosol;endoplasmic reticulum;nucleus	protein binding;RNA binding	Pf00736, Pf14497	1933	ENSG00000283391.1; ENSG00000114942.13	EEF1B2	2; CHR_HSCHR2_6_CTG7_2		Eukaryotic Translation Elongation	Translation Factors	4	0	1.101	0.989804	26.69	4.04053e+07	3.39906e+07	3.19532e+07	2.97151e+07	3.50117e+07	4.25041e+07	3.60108e+07	4.06561e+07	3.6032e+07	3.49437e+07	2.81757e+07	3.18048e+07	3.19532e+07	2.77815e+07	3.18447e+07	3.77784e+07	2.64277e+07	2.33945e+07	2.87633e+07	1.53086e+07	High	High	High	High	High	High
High	Q15942	Zyxin OS=Homo sapiens GN=ZYX PE=1 SV=1	30	50	11	61.2	6.67	cell communication;cell organization and biogenesis;regulation of biological process;response to stimulus	cytoplasm;cytoskeleton;cytosol;membrane;nucleus	metal ion binding;protein binding;RNA binding	Pf00412	7791	ENSG00000159840.15	ZYX	7	Focal adhesion		Integrin-mediated Cell Adhesion; Focal Adhesion	3	0	0.829	0.91777	21.36	2.85315e+07	2.64577e+07	2.0525e+07	2.57694e+07	2.73371e+07	2.48119e+07	2.10713e+07	2.23811e+07	2.47696e+07	1.69532e+07	1.98958e+07	2.47563e+07	2.0525e+07	2.40926e+07	2.48644e+07	2.20533e+07	1.54639e+07	1.28786e+07	1.97728e+07	7.42706e+06	High	High	High	High	High	High
High	P69905	Hemoglobin subunit alpha OS=Homo sapiens GN=HBA1 PE=1 SV=2	49	158	7	15.2	8.68	cell organization and biogenesis;metabolic process;regulation of biological process;response to stimulus;transport	cytosol;extracellular;membrane;organelle lumen	antioxidant activity;catalytic activity;metal ion binding;protein binding;transporter activity	Pf00042	3040; 3039	ENSG00000206172.8; ENSG00000188536.12	HBA2; HBA1	16	Malaria; African trypanosomiasis	Scavenging of heme from plasma; Erythrocytes take up carbon dioxide and release oxygen; Erythrocytes take up oxygen and release carbon dioxide	Selenium Micronutrient Network; Vitamin B12 Metabolism; Folate Metabolism; Effects of Nitric Oxide	13	0	0.883	0.959757	44.08	5.07816e+08	4.59245e+08	1.11737e+09	5.70862e+08	5.13546e+08	4.1683e+08	4.81033e+08	3.38291e+08	6.33303e+08	5.0137e+08	3.54113e+08	4.29713e+08	1.11737e+09	5.33715e+08	4.67094e+08	3.70486e+08	3.53023e+08	1.94661e+08	5.05548e+08	2.19646e+08	High	High	High	High	High	High
High	Q9UK76	Jupiter microtubule associated homolog 1 OS=Homo sapiens GN=JPT1 PE=1 SV=3	38	38	5	16	5.6		cytoplasm;membrane;nucleus			51155	ENSG00000189159.15	HN1; JPT1	17				0	0	0.452	0.0183325	4.83	5.97152e+07	4.40181e+07	3.76674e+07	5.82405e+07	4.22202e+07	2.18441e+07	1.77241e+07	2.75033e+07	1.72826e+07	2.31294e+07	4.1641e+07	4.11875e+07	3.76674e+07	54450676	3.84013e+07	19415454	1.30074e+07	1.5826e+07	1.37962e+07	1.01328e+07	High	High	High	High	High	High
High	P15374	Ubiquitin carboxyl-terminal hydrolase isozyme L3 OS=Homo sapiens GN=UCHL3 PE=1 SV=1	40	72	9	26.2	4.92	metabolic process	cytoplasm;cytosol;nucleus	catalytic activity;protein binding	Pf01088	7347	ENSG00000118939.17	UCHL3	13		Synthesis of active ubiquitin: roles of E1 and E2 enzymes; UCH proteinases; Neddylation	Proteasome Degradation	8	0	1.225	0.959757	27.61	3.41871e+07	3.15372e+07	2.37103e+07	3.29969e+07	2.67465e+07	4.07572e+07	4.38837e+07	3.25867e+07	3.61493e+07	3.2996e+07	2.38396e+07	2.95091e+07	2.37103e+07	3.08497e+07	2.43272e+07	3.62258e+07	3.22056e+07	1.87512e+07	2.8857e+07	1.44553e+07	High	High	High	High	High	High
High	Q9NYL9	Tropomodulin-3 OS=Homo sapiens GN=TMOD3 PE=1 SV=1	44	54	10	39.6	5.19	cell organization and biogenesis;regulation of biological process	cytoplasm;cytoskeleton	protein binding	Pf03250	29766	ENSG00000138594.13	TMOD3	15		Striated Muscle Contraction		2	0	1.155	0.989804	26.33	1.937e+07	1.65741e+07	1.78158e+07	1.95216e+07	1.58574e+07	1.98717e+07	1.85862e+07	2.04747e+07	2.25863e+07	2.16538e+07	1.35072e+07	1.55083e+07	1.78158e+07	1.82513e+07	1.4423e+07	1.76623e+07	1.36401e+07	1.17816e+07	1.803e+07	9.48634e+06	High	High	High	High	High	High
High	P52907	F-actin-capping protein subunit alpha-1 OS=Homo sapiens GN=CAPZA1 PE=1 SV=3	60	71	8	32.9	5.69	cell organization and biogenesis;cellular component movement;coagulation;defense response;regulation of biological process;response to stimulus;transport	cytoplasm;cytoskeleton;cytosol;extracellular	protein binding	Pf01267	829	ENSG00000116489.12	CAPZA1	1	Endocytosis	COPI-independent Golgi-to-ER retrograde traffic; Gene and protein expression by JAK-STAT signaling after Interleukin-12 stimulation; Advanced glycosylation endproduct receptor signaling; Factors involved in megakaryocyte development and platelet production; COPI-mediated anterograde transport; MHC class II antigen presentation; HSP90 chaperone cycle for steroid hormone receptors (SHR); Interleuki…		26	3	1.008	0.998374	29.69	3.40639e+07	3.14032e+07	35085213	2.90065e+07	3.03068e+07	2.74511e+07	3.34628e+07	3.29418e+07	2.90079e+07	2.82378e+07	2.37537e+07	2.93838e+07	35085213	2.7119e+07	2.75654e+07	2.4399e+07	2.45578e+07	1.89555e+07	2.31562e+07	1.23707e+07	High	High	High	High	High	High
High	P35221	Catenin alpha-1 OS=Homo sapiens GN=CTNNA1 PE=1 SV=1	19	42	9	100	6.29	cell organization and biogenesis;regulation of biological process;response to stimulus	cytoplasm;cytoskeleton;cytosol;Golgi;membrane	protein binding;RNA binding;structural molecule activity	Pf01044	1495	ENSG00000044115.20	CTNNA1	5	Arrhythmogenic right ventricular cardiomyopathy (ARVC); Tight junction; Hippo signaling pathway; Endometrial cancer; Pathways in cancer; Adherens junction; Leukocyte transendothelial migration; Bacterial invasion of epithelial cells	Adherens junctions interactions; CDO in myogenesis; VEGFR2 mediated vascular permeability; RHO GTPases activate IQGAPs	Arrhythmogenic Right Ventricular Cardiomyopathy; Apoptosis-related network due to altered Notch3 in ovarian cancer; VEGFA-VEGFR2 Signaling Pathway; White fat cell differentiation	27	0	1.033	0.999004	28.45	1.24653e+07	1.16608e+07	1.04461e+07	1.10256e+07	1.23444e+07	1.22501e+07	1.12302e+07	1.24616e+07	1.40548e+07	1.24302e+07	8.69236e+06	1.0911e+07	1.04461e+07	1.03082e+07	1.12278e+07	1.08881e+07	8.24169e+06	7.17069e+06	1.12195e+07	5.44556e+06	High	High	High	High	High	High
High	P21964	Catechol O-methyltransferase OS=Homo sapiens GN=COMT PE=1 SV=2	41	42	11	30	5.47	cell communication;metabolic process;regulation of biological process;response to stimulus	cytoplasm;cytosol;membrane;mitochondrion	catalytic activity;metal ion binding;protein binding	Pf01596, Pf09445, Pf12847, Pf13578, Pf13659	1312	ENSG00000093010.13	COMT	22	Dopaminergic synapse; Tyrosine metabolism; Metabolic pathways; Steroid hormone biosynthesis	Enzymatic degradation of dopamine by COMT; Enzymatic degradation of Dopamine by monoamine oxidase; Methylation	Dopamine metabolism; Biogenic Amine Synthesis; Estrogen metabolism; Metapathway biotransformation; Methylation Pathways	19	0	1.183	0.989804	38.45	3.23577e+07	2.99013e+07	2.50609e+07	2.25153e+07	2.79812e+07	3.76485e+07	3.73338e+07	3.424e+07	3.54765e+07	2.9333e+07	22563879	2.79784e+07	2.50609e+07	2.10502e+07	2.54502e+07	3.34627e+07	2.73987e+07	1.97025e+07	2.83199e+07	12850541	High	High	High	High	High	High
High	Q9UBG0	C-type mannose receptor 2 OS=Homo sapiens GN=MRC2 PE=1 SV=2	10	46	13	166.6	5.83	cell differentiation;metabolic process;regulation of biological process;response to stimulus;transport	membrane	protein binding;receptor activity;signal transducer activity	Pf00040, Pf00059	9902	ENSG00000011028.13	MRC2	17	Tuberculosis; Phagosome	Cross-presentation of soluble exogenous antigens (endosomes)		7	0	1.132	0.989804	29.4	2.09664e+07	1.97777e+07	15687220	1.51252e+07	1.7832e+07	1.90575e+07	2.35446e+07	2.05825e+07	1.40076e+07	1.88969e+07	1.46205e+07	1.85059e+07	15687220	1.41409e+07	1.6219e+07	1.69386e+07	1.7279e+07	1.18437e+07	1.11819e+07	8.27857e+06	High	High	High	High	High	High
High	P45974	Ubiquitin carboxyl-terminal hydrolase 5 OS=Homo sapiens GN=USP5 PE=1 SV=2	23	65	15	95.7	5.03	metabolic process;regulation of biological process	cytosol;vacuole	catalytic activity;metal ion binding;protein binding	Pf00443, Pf00627, Pf02148, Pf13423	8078	ENSG00000111667.13	USP5	12		Synthesis of active ubiquitin: roles of E1 and E2 enzymes; Ub-specific processing proteases		6	0	1.069	0.998374	25.65	2.1826e+07	1.88563e+07	1.52278e+07	2.70262e+07	2.15198e+07	1.96086e+07	2.42267e+07	2.04269e+07	1.79932e+07	1.71533e+07	1.52199e+07	1.76437e+07	1.52278e+07	2.52676e+07	1.95732e+07	1.74285e+07	1.77796e+07	1.17541e+07	1.43635e+07	7.51472e+06	High	High	High	High	High	High
High	P38159	RNA-binding motif protein, X chromosome OS=Homo sapiens GN=RBMX PE=1 SV=3	38	82	6	42.3	10.05	cell differentiation;cell organization and biogenesis;metabolic process;regulation of biological process;response to stimulus	membrane;nucleus;spliceosomal complex	DNA binding;protein binding;RNA binding	Pf00076, Pf08081, Pf13893, Pf14259	27316	ENSG00000147274.14	RBMX	X	Spliceosome	mRNA Splicing - Major Pathway	mRNA Processing	6	10	0.208	5.70772e-08	1.83	6.05499e+07	8.59177e+07	102180234	8.04696e+07	1.17114e+08	2.0768e+07	1.764e+07	2.20843e+07	1.78593e+07	1.57782e+07	4.22231e+07	8.03926e+07	102180234	7.52333e+07	1.0652e+08	1.8459e+07	1.29457e+07	1.27078e+07	1.42565e+07	6.91231e+06	High	High	High	High	High	High
High	P05386	60S acidic ribosomal protein P1 OS=Homo sapiens GN=RPLP1 PE=1 SV=1	67	46	2	11.5	4.32	cell organization and biogenesis;metabolic process;regulation of biological process;transport	cytosol;ribosome	enzyme regulator activity;protein binding;structural molecule activity	Pf00428	6176	ENSG00000137818.11	RPLP1	15	Ribosome	Peptide chain elongation; Eukaryotic Translation Termination; Viral mRNA Translation; L13a-mediated translational silencing of Ceruloplasmin expression; Nonsense Mediated Decay (NMD) independent of the Exon Junction Complex (EJC); Selenocysteine synthesis; Nonsense Mediated Decay (NMD) enhanced by the Exon Junction Complex (EJC); GTP hydrolysis and joining of the 60S ribosomal subunit; Major path…	Cytoplasmic Ribosomal Proteins	34	0	1.351	0.875647	36.15	4.96367e+07	3.43965e+07	3.79706e+07	3.64746e+07	3.2955e+07	6.15666e+07	6.04411e+07	4.9479e+07	5.26411e+07	4.7208e+07	3.4613e+07	3.21846e+07	3.79706e+07	3.41011e+07	2.99741e+07	5.47215e+07	4.43568e+07	2.84714e+07	4.20219e+07	2.06814e+07	High	High	High	High	High	High
High	P17655	Calpain-2 catalytic subunit OS=Homo sapiens GN=CAPN2 PE=1 SV=6	28	68	14	79.9	4.98	cell organization and biogenesis;metabolic process;regulation of biological process;response to stimulus	chromosome;cytoplasm;cytoskeleton;cytosol;endoplasmic reticulum;Golgi;membrane;nucleus;vacuole	catalytic activity;metal ion binding;protein binding	Pf00648, Pf01067, Pf13833	824	ENSG00000162909.17	CAPN2	1	Protein processing in endoplasmic reticulum; Apoptosis; Focal adhesion; Alzheimer's disease	Degradation of the extracellular matrix; Deregulated CDK5 triggers multiple neurodegenerative pathways in Alzheimer's disease models	Integrin-mediated Cell Adhesion; Alzheimers Disease; VEGFA-VEGFR2 Signaling Pathway	12	0	1.018	0.999004	39.5	3.11034e+07	3.75009e+07	3.14498e+07	3.00408e+07	4.02885e+07	2.81641e+07	2.85688e+07	3.8807e+07	3.0639e+07	4.33855e+07	2.16892e+07	3.50894e+07	3.14498e+07	2.8086e+07	3.66443e+07	2.50328e+07	2.09662e+07	2.23305e+07	2.44583e+07	1.90068e+07	High	High	High	High	High	High
High	Q9UQ35	Serine/arginine repetitive matrix protein 2 OS=Homo sapiens GN=SRRM2 PE=1 SV=2	9	82	18	299.4	12.06	metabolic process	nucleus;spliceosomal complex	nucleotide binding;protein binding;RNA binding		23524	ENSG00000167978.16	SRRM2	16		mRNA Splicing - Major Pathway		4	0	0.951	0.989804	28.22	2.7689e+07	3.09725e+07	2.47524e+07	2.91951e+07	3.32545e+07	2.98164e+07	2.45843e+07	3.01523e+07	2.74498e+07	2.09065e+07	1.93083e+07	2.89808e+07	2.47524e+07	2.72953e+07	3.02465e+07	2.65014e+07	1.80421e+07	1.73503e+07	2.19124e+07	9.15896e+06	High	High	High	High	High	High
High	P78417	Glutathione S-transferase omega-1 OS=Homo sapiens GN=GSTO1 PE=1 SV=2	51	125	16	27.5	6.6	cellular homeostasis;metabolic process;regulation of biological process;response to stimulus	cytoplasm;cytosol	antioxidant activity;catalytic activity;protein binding	Pf00043, Pf00462, Pf02798, Pf13409, Pf13417, Pf14497	9446	ENSG00000148834.12	GSTO1	10	Glutathione metabolism; Metabolism of xenobiotics by cytochrome P450; Drug metabolism - cytochrome P450; Chemical carcinogenesis; Platinum drug resistance	Gene and protein expression by JAK-STAT signaling after Interleukin-12 stimulation; Glutathione conjugation; Methylation; Vitamin C (ascorbate) metabolism; Interleukin-12 family signaling	Myometrial Relaxation and Contraction Pathways; Metapathway biotransformation	20	0	1.241	0.946629	30.36	7.25953e+07	8.95956e+07	7.22431e+07	8.06566e+07	6.57948e+07	1.1121e+08	1.11682e+08	8.96139e+07	9.49138e+07	8.0236e+07	5.06227e+07	8.38341e+07	7.22431e+07	7.54081e+07	5.98434e+07	9.88458e+07	8.19619e+07	5.1566e+07	7.5767e+07	3.51507e+07	High	High	High	High	High	High
High	P46777	60S ribosomal protein L5 OS=Homo sapiens GN=RPL5 PE=1 SV=3	36	53	12	34.3	9.72	cell organization and biogenesis;metabolic process;regulation of biological process;transport	cytoplasm;cytosol;membrane;nucleus;ribosome	protein binding;RNA binding;structural molecule activity	Pf00861, Pf14204	6125	ENSG00000122406.12	RPL5	1	Ribosome	Peptide chain elongation; Eukaryotic Translation Termination; Viral mRNA Translation; L13a-mediated translational silencing of Ceruloplasmin expression; Nonsense Mediated Decay (NMD) independent of the Exon Junction Complex (EJC); Selenocysteine synthesis; Nonsense Mediated Decay (NMD) enhanced by the Exon Junction Complex (EJC); GTP hydrolysis and joining of the 60S ribosomal subunit; Major path…	Cytoplasmic Ribosomal Proteins	34	0	0.334	0.000362113	4.16	3.25895e+07	4.27211e+07	4.27794e+07	3.78195e+07	4.95721e+07	1.51497e+07	1.05412e+07	1.4795e+07	1.52649e+07	1.18605e+07	2.27255e+07	3.99739e+07	4.27794e+07	3.53585e+07	4.50881e+07	1.34653e+07	7736031	8.51338e+06	1.21855e+07	5.19596e+06	High	High	High	High	High	High
High	Q5ZPR3	CD276 antigen OS=Homo sapiens GN=CD276 PE=1 SV=1	26	53	6	57.2	4.91	cell proliferation;regulation of biological process;response to stimulus	membrane	protein binding	Pf00047, Pf07654, Pf07679, Pf08205, Pf13895, Pf13927	80381	ENSG00000103855.17	CD276	15	Cell adhesion molecules (CAMs)			1	0	1.322	0.901899	29.21	3.00696e+07	2.55834e+07	1.49994e+07	1.97761e+07	2.19824e+07	3.20247e+07	3.37899e+07	3.08179e+07	3.00502e+07	2.84058e+07	2.09684e+07	2.39383e+07	1.49994e+07	1.84892e+07	1.9994e+07	2.84641e+07	2.47979e+07	1.77334e+07	2.39882e+07	1.24443e+07	High	High	High	High	High	High
High	Q13185	Chromobox protein homolog 3 OS=Homo sapiens GN=CBX3 PE=1 SV=4	52	70	6	20.8	5.33	cell organization and biogenesis;metabolic process;regulation of biological process	chromosome;membrane;nucleus	protein binding	Pf00385, Pf01393	11335; 90416	ENSG00000122565.18	CBX3; C15orf57; CCDC32	7; 15		RNA Polymerase I Chain Elongation; ERCC6 (CSB) and EHMT2 (G9a) positively regulate rRNA expression; Transcriptional Regulation by E2F6	Exercise-induced Circadian Regulation	10	1	1.198	0.985368	39.2	3.09194e+07	2.90532e+07	3.34688e+07	2.36226e+07	2.37547e+07	3.45069e+07	3.01114e+07	2.97086e+07	3.39081e+07	2.36898e+07	2.15609e+07	2.71849e+07	3.34688e+07	2.20855e+07	2.1606e+07	3.06704e+07	2.20983e+07	1.7095e+07	2.70678e+07	1.03783e+07	High	High	High	High	High	High
High	P35052	Glypican-1 OS=Homo sapiens GN=GPC1 PE=1 SV=2	28	51	11	61.6	7.3	cell differentiation;cellular component movement;metabolic process;regulation of biological process	cytosol;endosome;extracellular;membrane;organelle lumen	metal ion binding;protein binding	Pf01153	2817	ENSG00000063660.8	GPC1	2	Proteoglycans in cancer	Defective B4GALT7 causes EDS, progeroid type; Retinoid metabolism and transport; Defective EXT2 causes exostoses 2; Defective EXT1 causes exostoses 1, TRPS2 and CHDS; Signaling by GPCR; HS-GAG biosynthesis; A tetrasaccharide linker sequence is required for GAG synthesis; Signaling by ROBO receptors; Cell surface interactions at the vascular wall; Defective B3GALT6 causes EDSP2 and SEMDJL1; HS-GAG…	VEGFA-VEGFR2 Signaling Pathway	29	0	1.209	0.977361	29.61	2.89937e+07	2.67373e+07	1.75135e+07	2.24067e+07	2.41788e+07	3.20232e+07	2.63245e+07	3.03296e+07	3.08209e+07	2.73661e+07	2.02181e+07	2.50179e+07	1.75135e+07	2.09487e+07	2.19918e+07	2.84628e+07	1.93191e+07	17452368	2.46035e+07	1.19889e+07	High	High	High	High	High	High
High	Q9UQ80	Proliferation-associated protein 2G4 OS=Homo sapiens GN=PA2G4 PE=1 SV=3	46	97	17	43.8	6.55	cell proliferation;metabolic process;regulation of biological process;transport	cytoplasm;extracellular;membrane;nucleus;organelle lumen	DNA binding;protein binding;RNA binding	Pf00557	5036	ENSG00000170515.13	PA2G4	12		Neutrophil degranulation		3	0	0.984	0.989804	21.66	7.37454e+07	8.31167e+07	8.07602e+07	7.30269e+07	8.30195e+07	8.79145e+07	7.19799e+07	7.79907e+07	7.8134e+07	7.05244e+07	5.14246e+07	7.77718e+07	8.07602e+07	6.82749e+07	7.55101e+07	7.814e+07	5.2825e+07	4.48777e+07	6.23722e+07	3.08961e+07	High	High	High	High	High	High
High	P30050	60S ribosomal protein L12 OS=Homo sapiens GN=RPL12 PE=1 SV=1	60	57	7	17.8	9.42	cell organization and biogenesis;metabolic process;transport	cytosol;membrane;ribosome	protein binding;RNA binding;structural molecule activity	Pf00298, Pf03946	6136	ENSG00000197958.12	RPL12	9	Ribosome	Peptide chain elongation; Eukaryotic Translation Termination; Viral mRNA Translation; L13a-mediated translational silencing of Ceruloplasmin expression; Nonsense Mediated Decay (NMD) independent of the Exon Junction Complex (EJC); Selenocysteine synthesis; Nonsense Mediated Decay (NMD) enhanced by the Exon Junction Complex (EJC); GTP hydrolysis and joining of the 60S ribosomal subunit; Major path…	Cytoplasmic Ribosomal Proteins	34	0	0.552	0.127447	15.34	1.28936e+08	1.23384e+08	1.30584e+08	7.46164e+07	9.10199e+07	1.06163e+08	8.82369e+07	9.95389e+07	7.77458e+07	1.07477e+08	8.99106e+07	1.15449e+08	1.30584e+08	6.97609e+07	8.27868e+07	9.43599e+07	6.47557e+07	5.7277e+07	6.20623e+07	4.70847e+07	High	High	High	High	High	High
High	Q12905	Interleukin enhancer-binding factor 2 OS=Homo sapiens GN=ILF2 PE=1 SV=2	41	54	11	43	5.26	metabolic process;regulation of biological process;response to stimulus;transport	cytoplasm;extracellular;membrane;nucleus;organelle lumen	catalytic activity;DNA binding;nucleotide binding;protein binding;RNA binding	Pf07528	3608	ENSG00000143621.16	ILF2	1		Neutrophil degranulation	B Cell Receptor Signaling Pathway	4	0	0.858	0.946629	29.99	1.84212e+07	2.33069e+07	2.38029e+07	1.81967e+07	2.80678e+07	1.62007e+07	1.4743e+07	2.12089e+07	1.53265e+07	2.02193e+07	1.28456e+07	2.18081e+07	2.38029e+07	1.70126e+07	2.55289e+07	1.43995e+07	1.08196e+07	1.22041e+07	1.22347e+07	8.85791e+06	High	High	High	High	High	High
High	Q92804	TATA-binding protein-associated factor 2N OS=Homo sapiens GN=TAF15 PE=1 SV=1	21	62	6	61.8	8.02	regulation of biological process	cytoplasm;nucleus	DNA binding;metal ion binding;protein binding;RNA binding	Pf00076, Pf00641, Pf13893, Pf14259	8148	ENSG00000270647.5; ENSG00000276833.2	TAF15	17; CHR_HSCHR17_7_CTG4	Basal transcription factors; Transcriptional misregulation in cancer			2	0	0.543	0.110741	16.26	1.70753e+07	1.97591e+07	1.26382e+07	1.8857e+07	2.21297e+07	1.07982e+07	9.7502e+06	1.12016e+07	1.17659e+07	7.21725e+06	1.19071e+07	1.84885e+07	1.26382e+07	1.763e+07	2.0128e+07	9.59762e+06	7.15552e+06	6.44567e+06	9.39235e+06	3.16181e+06	High	High	High	High	High	High
High	Q13347	Eukaryotic translation initiation factor 3 subunit I OS=Homo sapiens GN=EIF3I PE=1 SV=1	49	57	12	36.5	5.64	cell organization and biogenesis;metabolic process;regulation of biological process	cytoplasm;cytosol	protein binding;RNA binding	Pf00400	8668	ENSG00000084623.11	EIF3I	1	RNA transport	Formation of the ternary complex, and subsequently, the 43S complex; L13a-mediated translational silencing of Ceruloplasmin expression; Translation initiation complex formation; GTP hydrolysis and joining of the 60S ribosomal subunit; Formation of a pool of free 40S subunits; Ribosomal scanning and start codon recognition	Translation Factors	13	0	1.14	0.989804	23.84	2.9045e+07	3.11311e+07	2.76299e+07	2.72907e+07	2.74435e+07	3.30424e+07	3.56396e+07	3.33272e+07	3.40258e+07	3.19077e+07	20253871	2.91292e+07	2.76299e+07	2.55148e+07	2.49611e+07	2.93687e+07	2.61554e+07	1.91773e+07	2.71619e+07	1.39785e+07	High	High	High	High	High	High
High	Q9Y265	RuvB-like 1 OS=Homo sapiens GN=RUVBL1 PE=1 SV=1	31	59	11	50.2	6.42	cell division;cell organization and biogenesis;metabolic process;regulation of biological process;response to stimulus	cytoplasm;cytoskeleton;cytosol;membrane;nucleus	catalytic activity;nucleotide binding;protein binding	Pf00004, Pf01078, Pf01695, Pf05496, Pf06068, Pf06414, Pf07726, Pf13191, Pf13238, Pf13245, Pf13481	8607	ENSG00000175792.11	RUVBL1	3	Wnt signaling pathway	Ub-specific processing proteases; UCH proteinases; DNA Damage Recognition in GG-NER; HATs acetylate histones; Formation of the beta-catenin:TCF transactivating complex; Telomere Extension By Telomerase; Deposition of new CENPA-containing nucleosomes at the centromere	Gastric Cancer Network 1	25	0	0.976	0.989804	23.42	1.80423e+07	2.15491e+07	1.77814e+07	1.68171e+07	2.34036e+07	1.85402e+07	1.56898e+07	2.1448e+07	1.90728e+07	1.06659e+07	1.25814e+07	2.01633e+07	1.77814e+07	1.57228e+07	2.12866e+07	1.64789e+07	1.15145e+07	1.23417e+07	1.52253e+07	4.67264e+06	High	High	High	High	High	High
High	P16152	Carbonyl reductase [NADPH] 1 OS=Homo sapiens GN=CBR1 PE=1 SV=3	55	49	8	30.4	8.32	cell differentiation;metabolic process	cytoplasm;cytosol	catalytic activity	Pf00106, Pf01370, Pf08659, Pf13561	873; 54093	ENSG00000159228.12	CBR1; SETD4	21	Metabolism of xenobiotics by cytochrome P450; Arachidonic acid metabolism; Chemical carcinogenesis; Metabolic pathways	Synthesis of Prostaglandins (PG) and Thromboxanes (TX)	NRF2 pathway	10	3	0.937	0.989804	23.65	3.2748e+07	3.54764e+07	2.70712e+07	3.2999e+07	3.60637e+07	3.36194e+07	2.77828e+07	2.91529e+07	3.20572e+07	2.77377e+07	2.28361e+07	3.31951e+07	2.70712e+07	3.08516e+07	3.28016e+07	2.98816e+07	2.03894e+07	1.67753e+07	2.55903e+07	1.21517e+07	High	High	High	High	High	High
High	P35998	26S proteasome regulatory subunit 7 OS=Homo sapiens GN=PSMC2 PE=1 SV=3	34	58	13	48.6	5.95	cell differentiation;metabolic process;regulation of biological process;response to stimulus;transport	cytoplasm;cytosol;extracellular;membrane;nucleus;organelle lumen;proteasome	catalytic activity;nucleotide binding;protein binding	Pf00004, Pf00158, Pf07724, Pf07726, Pf07728, Pf13191, Pf13401	5701	ENSG00000161057.11	PSMC2	7	Epstein-Barr virus infection; Proteasome	Regulation of RAS by GAPs; CDT1 association with the CDC6:ORC:origin complex; Downstream TCR signaling; UCH proteinases; NIK-->noncanonical NF-kB signaling; Hh mutants that don't undergo autocatalytic processing are degraded by ERAD; SCF-beta-TrCP mediated degradation of Emi1; Neutrophil degranulation; Cross-presentation of soluble exogenous antigens (endosomes); Separation of Sister Chromatids; …	Proteasome Degradation; Parkin-Ubiquitin Proteasomal System pathway	153	0	0.858	0.946629	30.8	1.64281e+07	2.11457e+07	1.82805e+07	1.48116e+07	2.30921e+07	1.2822e+07	9.7931e+06	2.24068e+07	1.62114e+07	1.26172e+07	1.14557e+07	1.97859e+07	1.82805e+07	1.38477e+07	2.10034e+07	1.13964e+07	7.18701e+06	1.28934e+07	1.29411e+07	5.52747e+06	High	High	High	High	High	High
High	P68871	Hemoglobin subunit beta OS=Homo sapiens GN=HBB PE=1 SV=2	58	69	5	16	7.28	cell organization and biogenesis;coagulation;metabolic process;regulation of biological process;response to stimulus;transport	cytosol;extracellular;organelle lumen	antioxidant activity;catalytic activity;metal ion binding;protein binding;transporter activity	Pf00042	3043	ENSG00000244734.3	HBB	11	Malaria; African trypanosomiasis	Neutrophil degranulation; Scavenging of heme from plasma; Erythrocytes take up carbon dioxide and release oxygen; Erythrocytes take up oxygen and release carbon dioxide; Factors involved in megakaryocyte development and platelet production	Selenium Micronutrient Network; Vitamin B12 Metabolism; Folate Metabolism	17	0	0.923	0.989804	56.43	2.73404e+08	1.99486e+08	4.92587e+08	1.76834e+08	2.44433e+08	2.07936e+08	1.8663e+08	1.55168e+08	2.87294e+08	2.02614e+08	1.90652e+08	1.86658e+08	4.92587e+08	165326661	2.22323e+08	1.84817e+08	1.36965e+08	8.92872e+07	2.29339e+08	8.87634e+07	High	High	High	High	High	High
High	Q9NTK5	Obg-like ATPase 1 OS=Homo sapiens GN=OLA1 PE=1 SV=2	37	59	12	44.7	7.81	metabolic process;transport	cytoplasm;cytosol;extracellular;membrane;nucleus;organelle lumen	catalytic activity;metal ion binding;nucleotide binding;protein binding	Pf01926, Pf02421, Pf06071	29789	ENSG00000138430.15	OLA1	2		Platelet degranulation		4	0	0.962	0.989804	28.61	2.00677e+07	2.19713e+07	2.41355e+07	2.09847e+07	2.70976e+07	2.52252e+07	1.82165e+07	2.41149e+07	2.55671e+07	1.81559e+07	1.39938e+07	20558423	2.41355e+07	1.96191e+07	2.46466e+07	2.24206e+07	13368835	1.38763e+07	2.04095e+07	7.95395e+06	High	High	High	High	High	High
High	P68036	Ubiquitin-conjugating enzyme E2 L3 OS=Homo sapiens GN=UBE2L3 PE=1 SV=1	68	63	7	17.9	8.51	cell proliferation;metabolic process;regulation of biological process;response to stimulus	cytoplasm;cytosol;nucleus	catalytic activity;enzyme regulator activity;nucleotide binding;protein binding;RNA binding	Pf00179	7332	ENSG00000185651.14	UBE2L3	22	Ubiquitin mediated proteolysis; Parkinson's disease	Synthesis of active ubiquitin: roles of E1 and E2 enzymes; E3 ubiquitin ligases ubiquitinate target proteins; Antigen processing: Ubiquitination & Proteasome degradation	Parkin-Ubiquitin Proteasomal System pathway; Parkinsons Disease Pathway	13	0	1.291	0.926749	37.48	4.14272e+07	4.04584e+07	3.75841e+07	4.01469e+07	3.45073e+07	5.6413e+07	5.43645e+07	4.14852e+07	5.15583e+07	3.83995e+07	2.88883e+07	3.78567e+07	3.75841e+07	3.75345e+07	3.1386e+07	5.01409e+07	3.98973e+07	2.38716e+07	4.11575e+07	1.68225e+07	High	High	High	High	High	High
High	Q32MZ4	Leucine-rich repeat flightless-interacting protein 1 OS=Homo sapiens GN=LRRFIP1 PE=1 SV=2	18	54	12	89.2	4.65	metabolic process;regulation of biological process	cytoplasm;cytoskeleton;cytosol;membrane;nucleus	DNA binding;protein binding;RNA binding	Pf04111, Pf09738, Pf12128, Pf13654	9208	ENSG00000124831.18	LRRFIP1	2		Signaling by cytosolic FGFR1 fusion mutants; LRR FLII-interacting protein 1 (LRRFIP1) activates type I IFN production		10	0	0.887	0.959757	26.43	9.8369e+06	7.77791e+06	8.12644e+06	9.55211e+06	9.70236e+06	5.9586e+06	5.88491e+06	8.28883e+06	9.26216e+06	1.01232e+07	6.85953e+06	7.27774e+06	8.12644e+06	8.93053e+06	8.82474e+06	5.29612e+06	4.31884e+06	4.76959e+06	7.39372e+06	4.43491e+06	High	High	High	High	High	High
High	P06703	Protein S100-A6 OS=Homo sapiens GN=S100A6 PE=1 SV=1	43	158	7	10.2	5.48	cell organization and biogenesis;regulation of biological process;response to stimulus;transport	cytoplasm;cytosol;extracellular;membrane;nucleus	metal ion binding;protein binding;transporter activity	Pf01023	6277	ENSG00000197956.9	S100A6	1			Gastric cancer network 2; Prostaglandin Synthesis and Regulation	2	0	1.109	0.989804	31.83	1.46382e+09	1.41407e+09	1.3981e+09	2.27807e+09	1.33861e+09	1.46338e+09	1.61497e+09	1.37534e+09	1.63197e+09	2.10229e+09	1.02076e+09	1.32314e+09	1.3981e+09	2.12983e+09	1.21752e+09	1.30067e+09	1.1852e+09	7.91404e+08	1302756839	9.20994e+08	High	High	High	High	High	High
High	Q9Y3I0	tRNA-splicing ligase RtcB homolog OS=Homo sapiens GN=RTCB PE=1 SV=1	43	69	19	55.2	7.23	metabolic process	cytoplasm;cytosol;membrane;nucleus	catalytic activity;metal ion binding;nucleotide binding;protein binding;RNA binding	Pf01139	51493	ENSG00000100220.11	C22orf28; RTCB	22		tRNA processing in the nucleus		3	0	0.791	0.855814	20.16	3.67168e+07	3.96055e+07	3.05148e+07	2.94425e+07	4.27354e+07	3.24233e+07	2.80895e+07	3.14749e+07	2.79225e+07	2.69921e+07	2.56036e+07	3.70586e+07	3.05148e+07	2.75266e+07	3.88698e+07	2.88184e+07	2.06144e+07	1.81114e+07	2.22898e+07	1.1825e+07	High	High	High	High	High	High
High	P47756	F-actin-capping protein subunit beta OS=Homo sapiens GN=CAPZB PE=1 SV=4	34	51	7	31.3	5.59	cell organization and biogenesis;cellular component movement;coagulation;regulation of biological process;transport	cytoplasm;cytoskeleton;cytosol	protein binding	Pf01115	832	ENSG00000077549.17	CAPZB	1	Endocytosis	COPI-independent Golgi-to-ER retrograde traffic; COPI-mediated anterograde transport; MHC class II antigen presentation; HSP90 chaperone cycle for steroid hormone receptors (SHR); Factors involved in megakaryocyte development and platelet production		20	0	1.174	0.989804	21.26	2.84001e+07	3.46901e+07	3.36295e+07	2.95644e+07	3.32985e+07	3.70762e+07	3.86125e+07	3.86054e+07	3.7242e+07	3.78854e+07	1.98042e+07	3.24593e+07	3.36295e+07	2.76406e+07	3.02865e+07	3.2954e+07	2.83371e+07	2.22145e+07	2.97292e+07	1.65973e+07	High	High	High	High	High	High
High	P10599	Thioredoxin OS=Homo sapiens GN=TXN PE=1 SV=3	47	98	7	11.7	4.92	cell communication;cell proliferation;cellular component movement;cellular homeostasis;metabolic process;regulation of biological process;response to stimulus;transport	cytoplasm;cytosol;extracellular;mitochondrion;nucleus	antioxidant activity;catalytic activity;protein binding;RNA binding	Pf00085, Pf00462, Pf13098, Pf13899, Pf13905	7295	ENSG00000136810.12	TXN	9	NOD-like receptor signaling pathway	Interconversion of nucleotide di- and triphosphates; Protein repair; TP53 Regulates Metabolic Genes; The NLRP3 inflammasome; Oxidative Stress Induced Senescence; Detoxification of Reactive Oxygen Species	Selenium Micronutrient Network; TNF alpha Signaling Pathway; NRF2 pathway; VEGFA-VEGFR2 Signaling Pathway	25	0	0.969	0.989804	26.1	2.7388e+08	2.46743e+08	2.10796e+08	1.71573e+08	2.16877e+08	2.60055e+08	2.5814e+08	2.18074e+08	2.3423e+08	1.44848e+08	190984119	2.30876e+08	2.10796e+08	1.60408e+08	1.9726e+08	2.31141e+08	1.89445e+08	1.25485e+08	1.86979e+08	6.34567e+07	High	High	High	High	High	High
High	Q04917	14-3-3 protein eta OS=Homo sapiens GN=YWHAH PE=1 SV=4	48	96	7	28.2	4.84	cell organization and biogenesis;metabolic process;regulation of biological process;response to stimulus;transport	cytoplasm;cytosol;membrane;mitochondrion	catalytic activity;protein binding	Pf00244	7533	ENSG00000128245.14	YWHAH	22	Viral carcinogenesis; Epstein-Barr virus infection; Hippo signaling pathway; Oocyte meiosis; Cell cycle; PI3K-Akt signaling pathway	Translocation of GLUT4 to the plasma membrane; Chk1/Chk2(Cds1) mediated inactivation of Cyclin B:Cdk1 complex; TP53 Regulates Metabolic Genes; Activation of BAD and translocation to mitochondria ; RHO GTPases activate PKNs	Cell Cycle; Myometrial Relaxation and Contraction Pathways; Calcium Regulation in the Cardiac Cell; Sudden Infant Death Syndrome (SIDS) Susceptibility Pathways	32	0	1.164	0.989804	16.66	2.0594e+07	2.12415e+07	3.04249e+07	2.53273e+07	2.35545e+07	3.24912e+07	3.31685e+07	2.62802e+07	3.86297e+07	2.55282e+07	1.43608e+07	1.98755e+07	3.04249e+07	2.36792e+07	2.14239e+07	2.88788e+07	2.43419e+07	1.51223e+07	3.0837e+07	1.11837e+07	High	High	High	High	High	High
High	P18621	60S ribosomal protein L17 OS=Homo sapiens GN=RPL17 PE=1 SV=3	33	65	7	21.4	10.17	cell organization and biogenesis;metabolic process;transport	cytosol;nucleus;ribosome	protein binding;RNA binding;structural molecule activity	Pf00237	6139	ENSG00000215472.10; ENSG00000265681.7	RPL17	18	Ribosome	Peptide chain elongation; Eukaryotic Translation Termination; Viral mRNA Translation; L13a-mediated translational silencing of Ceruloplasmin expression; Nonsense Mediated Decay (NMD) independent of the Exon Junction Complex (EJC); Selenocysteine synthesis; Nonsense Mediated Decay (NMD) enhanced by the Exon Junction Complex (EJC); GTP hydrolysis and joining of the 60S ribosomal subunit; Major path…	Cytoplasmic Ribosomal Proteins	34	0	0.338	0.000418327	5.53	3.01421e+07	3.92465e+07	5.3057e+07	4.00705e+07	4.28933e+07	1.43898e+07	1.02139e+07	9.59368e+06	1.11621e+07	9.15423e+06	2.10189e+07	3.67227e+07	5.3057e+07	3.7463e+07	3.90134e+07	1.27899e+07	7.4958e+06	5.52043e+06	8.91035e+06	4.01039e+06	High	High	High	High	High	High
High	P16989	Y-box-binding protein 3 OS=Homo sapiens GN=YBX3 PE=1 SV=4	31	40	5	40.1	9.77	metabolic process;regulation of biological process;response to stimulus	cytoplasm;cytosol;nucleus	DNA binding;protein binding;RNA binding	Pf00313	8531	ENSG00000060138.12	CSDA; YBX3	12	Tight junction		RalA downstream regulated genes; Apoptosis-related network due to altered Notch3 in ovarian cancer	3	0	0.087	2.85155e-16	0.4	4.43566e+06	5.80886e+06	1.28059e+07	9.79678e+06	1.06467e+07	535020	574535	619735	770619	481275	3093106	5.43531e+06	1.28059e+07	9.15928e+06	9.68369e+06	475535	421643	356610	615163	210842	High	High	High	High	High	Peak Found
High	P35580	Myosin-10 OS=Homo sapiens GN=MYH10 PE=1 SV=3	6	41	3	228.9	5.54	cell organization and biogenesis;cellular component movement;metabolic process;regulation of biological process;transport	cytoplasm;cytosol;nucleus	catalytic activity;motor activity;nucleotide binding;protein binding;transporter activity	Pf00063, Pf00769, Pf01496, Pf01576, Pf02736, Pf04111, Pf05622, Pf05911, Pf06637, Pf07888, Pf09726, Pf12128, Pf13094, Pf13514	4628	ENSG00000133026.12	MYH10	17	Tight junction; Salmonella infection; Regulation of actin cytoskeleton	RHO GTPases activate PAKs; EPHA-mediated growth cone collapse; RHO GTPases Activate ROCKs; Sema4D induced cell migration and growth-cone collapse; RHO GTPases activate CIT; RHO GTPases activate PKNs	Regulation of Actin Cytoskeleton	18	0	0.933	0.989804	23.38	2.13659e+06	3.15236e+06	2.14015e+06	2.37167e+06	2.81143e+06	1.19089e+06	1.45697e+06	2.45199e+06	1.60273e+06	1.3087e+06	1.4899e+06	2.94964e+06	2.14015e+06	2.21734e+06	2.55713e+06	1058487	1.06925e+06	1.41093e+06	1.27941e+06	573330	High	High	Peak Found	High	High	High
High	P49321	Nuclear autoantigenic sperm protein OS=Homo sapiens GN=NASP PE=1 SV=2	20	50	12	85.2	4.3	cell organization and biogenesis;cell proliferation;metabolic process;response to stimulus;transport	cytoplasm;nucleus	protein binding	Pf00515, Pf10516, Pf13414, Pf13424	4678	ENSG00000132780.16	NASP	1				0	0	1.22	0.959757	38.01	3.29941e+07	3.42611e+07	2.29081e+07	3.07636e+07	2.42421e+07	4.17675e+07	3.89332e+07	3.48176e+07	4.13106e+07	2.64476e+07	2.30077e+07	3.20579e+07	2.29081e+07	2.87617e+07	2.20493e+07	3.71237e+07	2.85725e+07	2.00349e+07	3.29771e+07	1.15865e+07	High	High	High	High	High	High
High	P32119	Peroxiredoxin-2 OS=Homo sapiens GN=PRDX2 PE=1 SV=5	42	125	10	21.9	5.97	cell communication;cellular homeostasis;metabolic process;regulation of biological process;response to stimulus	cytoplasm;cytosol;membrane	antioxidant activity;catalytic activity;protein binding	Pf00578, Pf08534, Pf10417	7001	ENSG00000167815.11	PRDX2	19		TP53 Regulates Metabolic Genes; Deregulated CDK5 triggers multiple neurodegenerative pathways in Alzheimer's disease models; Detoxification of Reactive Oxygen Species	Selenium Micronutrient Network	12	0	1.266	0.946629	19.35	1.24606e+08	1.23637e+08	1.06352e+08	1.15239e+08	1.11051e+08	1.42145e+08	1.60685e+08	1.45276e+08	1.44896e+08	1.56563e+08	8.68908e+07	1.15686e+08	1.06352e+08	1.0774e+08	1.01006e+08	1.26341e+08	1.17924e+08	8.35953e+07	1.15666e+08	6.85891e+07	High	High	High	High	High	High
High	P02768	Serum albumin OS=Homo sapiens GN=ALB PE=1 SV=2	24	83	14	69.3	6.28	cell communication;cell organization and biogenesis;metabolic process;regulation of biological process;response to stimulus;transport	cytoplasm;endoplasmic reticulum;extracellular;Golgi;nucleus;organelle lumen	antioxidant activity;catalytic activity;DNA binding;metal ion binding;protein binding	Pf00273	213	ENSG00000163631.16	ALB	4	Thyroid hormone synthesis	Post-translational protein phosphorylation; Regulation of Insulin-like Growth Factor (IGF) transport and uptake by Insulin-like Growth Factor Binding Proteins (IGFBPs); Scavenging of heme from plasma; Platelet degranulation ; Defective SLCO1B1 causes hyperbilirubinemia, Rotor type (HBLRR); HDL remodeling; Defective SLCO1B3 causes hyperbilirubinemia, Rotor type (HBLRR); Transport of organic anions…	Selenium Micronutrient Network; Vitamin B12 Metabolism; Folate Metabolism	32	0	1.323	0.901899	45.06	4.17631e+08	3.62261e+08	3.09624e+08	4.32786e+08	3.45116e+08	4.17688e+08	5.30197e+08	4.07582e+08	4.35592e+08	4.94937e+08	2.91225e+08	3.38966e+08	3.09624e+08	4.04623e+08	3.13899e+08	3.71249e+08	3.89104e+08	2.34533e+08	3.47721e+08	2.16828e+08	High	High	High	High	High	High
High	Q99733	Nucleosome assembly protein 1-like 4 OS=Homo sapiens GN=NAP1L4 PE=1 SV=1	27	65	7	42.8	4.69	cell organization and biogenesis	cytoplasm;nucleus	protein binding;RNA binding	Pf00956	4676	ENSG00000273562.4; ENSG00000205531.12	NAP1L4	11; CHR_HSCHR11_1_CTG7				0	0	1.117	0.989804	21.77	2.19455e+07	2.69069e+07	2.0052e+07	2.50116e+07	2.52611e+07	2.79259e+07	2.86396e+07	2.70795e+07	2.45525e+07	2.8009e+07	1.53032e+07	2.51766e+07	2.0052e+07	2.33841e+07	2.29761e+07	2.48211e+07	2.10182e+07	1.55822e+07	1.95996e+07	1.22705e+07	High	High	High	High	High	High
High	Q9UJU6	Drebrin-like protein OS=Homo sapiens GN=DBNL PE=1 SV=1	29	69	11	48.2	5.05	cell organization and biogenesis;regulation of biological process;response to stimulus;transport	cytoplasm;cytoskeleton;cytosol;endosome;extracellular;Golgi;membrane;organelle lumen	enzyme regulator activity;protein binding	Pf00018, Pf00241, Pf07653, Pf14604	28988	ENSG00000136279.20	DBNL	7		Neutrophil degranulation; Caspase-mediated cleavage of cytoskeletal proteins; Neurexins and neuroligins	T-Cell antigen Receptor (TCR) Signaling Pathway	12	0	1.008	0.998374	25.78	1.73892e+07	1.47209e+07	1.17911e+07	1.53899e+07	1.76702e+07	1.39471e+07	1.57096e+07	1.80113e+07	1.61245e+07	1.58815e+07	1.2126e+07	1.37743e+07	1.17911e+07	1.43884e+07	1.60719e+07	1.23964e+07	1.1529e+07	1.03641e+07	1.28717e+07	6.95755e+06	High	High	High	High	High	High
High	Q14257	Reticulocalbin-2 OS=Homo sapiens GN=RCN2 PE=1 SV=1	22	18	5	36.9	4.4		endoplasmic reticulum;organelle lumen	metal ion binding;protein binding	Pf13499	5955	ENSG00000117906.13	RCN2	15				0	0	1.08	0.998374	32.7	5.75784e+06	4.5711e+06	3.3812e+06	4.65598e+06	3.0994e+06	2.96336e+06	4.58082e+06	6.75213e+06	2.68045e+06	2.77944e+06	4.0151e+06	4.27715e+06	3.3812e+06	4.353e+06	2819050	2.63389e+06	3.3618e+06	3.88534e+06	2.13973e+06	1.21765e+06	High	High	High	High	High	High
High	Q9Y230	RuvB-like 2 OS=Homo sapiens GN=RUVBL2 PE=1 SV=3	40	36	16	51.1	5.64	cell organization and biogenesis;metabolic process;regulation of biological process;response to stimulus	cytoplasm;cytosol;membrane;nucleus	catalytic activity;DNA binding;nucleotide binding;protein binding	Pf00004, Pf03796, Pf06068, Pf13481	10856	ENSG00000183207.13	RUVBL2	19		HATs acetylate histones; Telomere Extension By Telomerase		8	0	0.899	0.97968	26.91	1.79216e+07	2.45307e+07	2.67422e+07	1.64235e+07	2.84145e+07	2.11179e+07	9.15322e+06	1.926e+07	1.60657e+07	1.4607e+07	1.24972e+07	2.29532e+07	2.67422e+07	1.53548e+07	2.58443e+07	1.877e+07	6.71741e+06	1.10827e+07	12824813	6.39922e+06	High	High	High	High	High	High
High	O43852	Calumenin OS=Homo sapiens GN=CALU PE=1 SV=2	35	42	10	37.1	4.64	metabolic process	endoplasmic reticulum;extracellular;Golgi;membrane;organelle lumen	metal ion binding;protein binding	Pf13499	813	ENSG00000128595.16	CALU	7		Platelet degranulation ; Post-translational protein phosphorylation; Regulation of Insulin-like Growth Factor (IGF) transport and uptake by Insulin-like Growth Factor Binding Proteins (IGFBPs)	NOTCH1 regulation of human endothelial cell calcification	9	0	1.082	0.998374	35.93	1.58581e+07	1.37827e+07	1.46852e+07	1.75789e+07	1.37664e+07	2.0864e+07	1.46768e+07	1.95466e+07	1.64577e+07	1.9425e+07	1.10583e+07	1.28964e+07	1.46852e+07	1.6435e+07	1.25211e+07	1.85443e+07	1.07711e+07	1.12476e+07	1.31377e+07	8.50994e+06	High	High	High	High	High	High
High	P84090	Enhancer of rudimentary homolog OS=Homo sapiens GN=ERH PE=1 SV=1	38	65	4	12.3	5.92	metabolic process;regulation of biological process		DNA binding;nucleotide binding;protein binding;RNA binding	Pf01133	2079	ENSG00000100632.10	ERH	14				0	0	1.439	0.750212	42.96	6.7627e+07	6.01936e+07	5.05794e+07	5.65899e+07	6.35782e+07	9.87216e+07	9.79963e+07	8.62646e+07	8.95821e+07	4.00069e+07	4.71581e+07	5.63228e+07	5.05794e+07	5.29074e+07	5.78273e+07	8.77455e+07	7.1918e+07	4.96387e+07	7.15109e+07	1.75267e+07	High	High	High	High	High	High
High	P49915	GMP synthase [glutamine-hydrolyzing] OS=Homo sapiens GN=GMPS PE=1 SV=1	27	60	13	76.7	6.87	metabolic process	cytoplasm;cytosol	catalytic activity;nucleotide binding	Pf00117, Pf00733, Pf00958, Pf01171, Pf02540, Pf03054, Pf06508, Pf07722	8833	ENSG00000163655.15	GMPS	3	Purine metabolism; Metabolic pathways; Drug metabolism - other enzymes	Purine ribonucleoside monophosphate biosynthesis		7	0	1.055	0.999004	29.94	1.15964e+07	1.50678e+07	1.11257e+07	9.80254e+06	1.23627e+07	1.35046e+07	1.11475e+07	1.26315e+07	1.33672e+07	9.45549e+06	8.08645e+06	1.40988e+07	1.11257e+07	9.16466e+06	1.12444e+07	1.20031e+07	8.18095e+06	7.26849e+06	1.06707e+07	4.14237e+06	High	High	High	High	High	High
High	Q92597	Protein NDRG1 OS=Homo sapiens GN=NDRG1 PE=1 SV=1	30	36	7	42.8	5.82	cell organization and biogenesis;regulation of biological process;response to stimulus	cytoplasm;cytoskeleton;cytosol;membrane;nucleus	protein binding	Pf00561, Pf03096, Pf12697	10397	ENSG00000104419.14	NDRG1	8		TP53 regulates transcription of several additional cell death genes whose specific roles in p53-dependent apoptosis remain uncertain	VEGFA-VEGFR2 Signaling Pathway	7	0	0.506	0.0599649	17.58	2.11569e+07	1.45036e+07	2.03884e+07	3.3828e+07	1.25873e+07	3.83051e+06	4.46686e+06	8.34899e+06	8.44895e+06	2.48462e+07	1.47533e+07	1.35709e+07	2.03884e+07	3.16267e+07	1.14488e+07	3.40463e+06	3.27816e+06	4.8042e+06	6.74455e+06	1.08849e+07	High	High	High	High	High	High
High	Q9UHD8	Septin-9 OS=Homo sapiens GN=SEPT9 PE=1 SV=2	26	52	15	65.4	8.97	cell division;cell organization and biogenesis;regulation of biological process	cytoplasm;cytoskeleton	catalytic activity;nucleotide binding;protein binding	Pf00735, Pf01926, Pf03193, Pf04548	10801	ENSG00000184640.17	SEPT9	17	Bacterial invasion of epithelial cells			1	0	0.699	0.57272	19.22	2.0735e+07	2.28702e+07	2.28526e+07	2.10225e+07	2.30353e+07	1.60915e+07	1.2917e+07	1.44568e+07	1.6096e+07	1.05084e+07	14459082	2.13995e+07	2.28526e+07	1.96545e+07	2.09517e+07	1.43024e+07	9.47956e+06	8.31879e+06	1.2849e+07	4.60362e+06	High	High	High	High	High	High
High	P21810	Biglycan OS=Homo sapiens GN=BGN PE=1 SV=2	33	49	9	41.6	7.52	cell organization and biogenesis;metabolic process;regulation of biological process;response to stimulus	cell surface;cytoplasm;extracellular;membrane;organelle lumen	enzyme regulator activity;protein binding;structural molecule activity	Pf01462, Pf12799, Pf13855, Pf14580	633	ENSG00000182492.15	BGN	X		ECM proteoglycans; A tetrasaccharide linker sequence is required for GAG synthesis; Dermatan sulfate biosynthesis; Defective CHSY1 causes TPBS; Defective B4GALT7 causes EDS, progeroid type; Defective B3GALT6 causes EDSP2 and SEMDJL1; CS/DS degradation; Defective CHST14 causes EDS, musculocontractural type; Defective CHST3 causes SEDCJD; Chondroitin sulfate biosynthesis; Defective B3GAT3 causes JD…		20	0	2.767	0.00342922	75.44	1.37359e+07	1.42994e+07	3.1482e+07	1.36224e+07	1.20802e+07	5.09946e+07	4.99144e+07	2.46779e+07	6.6177e+07	2.50365e+07	9.5784e+06	1.33799e+07	3.1482e+07	1.27359e+07	1.09875e+07	4.53249e+07	3.66314e+07	1.42002e+07	5.28272e+07	1.09683e+07	High	High	High	High	High	High
High	P50991	T-complex protein 1 subunit delta OS=Homo sapiens GN=CCT4 PE=1 SV=4	29	63	12	57.9	7.83	metabolic process;regulation of biological process;transport	cytoplasm;cytoskeleton;cytosol	nucleotide binding;protein binding;RNA binding	Pf00118	10575	ENSG00000115484.14	CCT4	2		BBSome-mediated cargo-targeting to cilium; Prefoldin mediated transfer of substrate to CCT/TriC; Cooperation of PDCL (PhLP1) and TRiC/CCT in G-protein beta folding; Association of TriC/CCT with target proteins during biosynthesis; Formation of tubulin folding intermediates by CCT/TriC; Folding of actin by CCT/TriC		13	0	0.904	0.985368	24.89	4.59384e+07	5.24172e+07	6.9258e+07	4.30748e+07	6.41406e+07	4.32469e+07	3.86925e+07	4.54197e+07	5.06348e+07	4.75846e+07	3.2034e+07	4.90464e+07	6.9258e+07	4.02718e+07	5.83388e+07	3.84387e+07	2.83958e+07	2.61356e+07	4.04203e+07	2.08464e+07	High	High	High	High	High	High
High	P08729	Keratin, type II cytoskeletal 7 OS=Homo sapiens GN=KRT7 PE=1 SV=5	32	90	11	51.4	5.48	cell death	cytoplasm;cytosol;nucleus	protein binding;structural molecule activity	Pf00038, Pf12128	3855	ENSG00000135480.15	KRT7	12		Formation of the cornified envelope		3	0	0.762	0.773968	19.92	1.49467e+07	2.31628e+07	2.49792e+07	1.70625e+07	2.05997e+07	1.47722e+07	1.25807e+07	1.55429e+07	1.76628e+07	9.56045e+06	1.04227e+07	2.16733e+07	2.49792e+07	1.59522e+07	1.87364e+07	1.31298e+07	9.23276e+06	8.94377e+06	1.40997e+07	4.18835e+06	High	High	High	High	High	High
High	P51149	Ras-related protein Rab-7a OS=Homo sapiens GN=RAB7A PE=1 SV=1	64	62	12	23.5	6.7	cell organization and biogenesis;cellular homeostasis;metabolic process;regulation of biological process;response to stimulus;transport	cytoplasm;cytosol;endosome;Golgi;membrane;vacuole	catalytic activity;nucleotide binding;protein binding	Pf00025, Pf00071, Pf01926, Pf04670, Pf07728, Pf08477	7879	ENSG00000075785.12	RAB7A	3	Endocytosis; Amoebiasis; Tuberculosis; Phagosome; Salmonella infection	TBC/RABGAPs; Neutrophil degranulation; MHC class II antigen presentation; RAB GEFs exchange GTP for GDP on RABs; RAB geranylgeranylation		18	0	1.322	0.901899	19.43	3.74261e+07	4.16487e+07	3.64687e+07	3.3299e+07	3.90814e+07	4.57303e+07	5.07531e+07	4.64752e+07	5.01356e+07	5.09394e+07	2.60982e+07	3.89704e+07	3.64687e+07	31132164	3.55463e+07	4.06459e+07	3.72469e+07	2.67429e+07	40021853	2.23161e+07	High	High	High	High	High	High
High	Q9NVS9	Pyridoxine-5'-phosphate oxidase OS=Homo sapiens GN=PNPO PE=1 SV=1	31	42	7	30	7.06	metabolic process	cytosol	catalytic activity;nucleotide binding;protein binding	Pf01243, Pf10590, Pf12766	55163	ENSG00000108439.9	PNPO	17	Vitamin B6 metabolism; Metabolic pathways	Vitamins B6 activation to pyridoxal phosphate	Selenium Micronutrient Network	7	0	1.349	0.875823	36.29	1.71661e+07	1.5827e+07	1.05234e+07	1.74374e+07	1.53957e+07	2.56766e+07	2.7573e+07	1.94187e+07	1.90892e+07	1.62544e+07	1.19704e+07	1.48092e+07	1.05234e+07	1.63027e+07	1.40031e+07	2.28218e+07	2.02354e+07	1.1174e+07	1.52384e+07	7.12092e+06	High	High	High	High	High	High
High	Q92626	Peroxidasin homolog OS=Homo sapiens GN=PXDN PE=1 SV=2	13	42	15	165.2	7.17	cell organization and biogenesis;metabolic process;regulation of biological process;response to stimulus	endoplasmic reticulum;extracellular	antioxidant activity;catalytic activity;metal ion binding;protein binding;structural molecule activity	Pf00047, Pf00093, Pf03098, Pf05825, Pf07679, Pf07686, Pf08205, Pf12799, Pf13855, Pf13895, Pf13927	7837	ENSG00000130508.10	PXDN	2		Crosslinking of collagen fibrils	EGF/EGFR Signaling Pathway	5	0	0.957	0.989804	34.04	1.2446e+07	1.48392e+07	1.55144e+07	1.21432e+07	1.67524e+07	1.13286e+07	9.79459e+06	1.56183e+07	1.28648e+07	1.09075e+07	8.67891e+06	13884958	1.55144e+07	1.13531e+07	1.5237e+07	1.00691e+07	7.1881e+06	8.98716e+06	1.02696e+07	4.77849e+06	High	High	High	High	High	High
High	Q15637	Splicing factor 1 OS=Homo sapiens GN=SF1 PE=1 SV=4	18	60	9	68.3	8.98	cell differentiation;cell organization and biogenesis;metabolic process;regulation of biological process	nucleus;ribosome;spliceosomal complex	metal ion binding;protein binding;RNA binding	Pf00013, Pf00098, Pf13014	7536	ENSG00000168066.20	SF1	11		mRNA Splicing - Major Pathway		4	0	1.054	0.999004	38.25	2.65167e+07	2.2464e+07	1.82229e+07	1.97652e+07	2.35695e+07	2.41777e+07	2.36044e+07	2.56649e+07	2.80508e+07	1.61452e+07	1.84908e+07	2.10194e+07	1.82229e+07	1.84791e+07	2.14376e+07	2.14896e+07	1.73229e+07	1.47682e+07	2.23921e+07	7.07309e+06	High	High	High	High	High	High
High	P06737	Glycogen phosphorylase, liver form OS=Homo sapiens GN=PYGL PE=1 SV=4	18	51	10	97.1	7.17	cell death;metabolic process;transport	cytoplasm;cytosol;extracellular;organelle lumen	catalytic activity;nucleotide binding;protein binding	Pf00343	5836	ENSG00000100504.16	PYGL	14	Insulin signaling pathway; Glucagon signaling pathway; Starch and sucrose metabolism; Metabolic pathways; Insulin resistance	Neutrophil degranulation; Glycogen breakdown (glycogenolysis)	TNF alpha Signaling Pathway; Glycogen Metabolism	14	1	0.765	0.779115	30.95	8.53669e+06	1.28999e+07	1.46902e+07	9.38271e+06	1.15807e+07	8.09734e+06	7.14006e+06	1.11211e+07	8.93877e+06	1.13226e+07	5.95286e+06	1.20703e+07	1.46902e+07	8.77216e+06	1.05332e+07	7.19707e+06	5.23998e+06	6.39932e+06	7.13557e+06	4.96034e+06	High	High	High	High	High	High
High	Q04837	Single-stranded DNA-binding protein, mitochondrial OS=Homo sapiens GN=SSBP1 PE=1 SV=1	62	75	9	17.2	9.6	cell organization and biogenesis;metabolic process;regulation of biological process	mitochondrion;nucleus;organelle lumen	DNA binding;protein binding;RNA binding	Pf00436	6742	ENSG00000106028.10	SSBP1	7	Homologous recombination; DNA replication; Mismatch repair	Transcriptional activation of mitochondrial biogenesis		6	0	0.916	0.989804	20.6	5.585e+07	6.27161e+07	7.36426e+07	6.75911e+07	6.05394e+07	6.70683e+07	6.05701e+07	5.69156e+07	5.88675e+07	5.31171e+07	3.89457e+07	5.86831e+07	7.36426e+07	6.31928e+07	5.50634e+07	5.96115e+07	4.44514e+07	3.27506e+07	4.69923e+07	2.32701e+07	High	High	High	High	High	High
High	P11413	Glucose-6-phosphate 1-dehydrogenase OS=Homo sapiens GN=G6PD PE=1 SV=4	34	89	17	59.2	6.84	metabolic process;regulation of biological process;response to stimulus	cytoplasm;cytosol;membrane;nucleus	catalytic activity;nucleotide binding;protein binding	Pf00479, Pf02781	2539	ENSG00000160211.15	G6PD	X	Central carbon metabolism in cancer; Carbon metabolism; Glutathione metabolism; Pentose phosphate pathway; Metabolic pathways	TP53 Regulates Metabolic Genes; Pentose phosphate pathway (hexose monophosphate shunt)	Glutathione metabolism; Pentose Phosphate Pathway; Cori Cycle; NRF2 pathway; ATM Signaling Network in Development and Disease; Sulfation Biotransformation Reaction	19	0	0.893	0.972259	26.52	3.34556e+07	3.59596e+07	5.05235e+07	3.49074e+07	3.46239e+07	2.88967e+07	2.63626e+07	3.78982e+07	3.01745e+07	4.09526e+07	2.33295e+07	3.36471e+07	5.05235e+07	3.26359e+07	31492042	2.5684e+07	1.93471e+07	2.18075e+07	2.40874e+07	1.7941e+07	High	High	High	High	High	High
High	P62633	Cellular nucleic acid-binding protein OS=Homo sapiens GN=CNBP PE=1 SV=1	44	63	6	19.5	7.71	metabolic process;regulation of biological process	cytoplasm;cytosol;endoplasmic reticulum;nucleus	DNA binding;metal ion binding;protein binding;RNA binding	Pf00098	7555	ENSG00000169714.16	CNBP	3				0	0	1.35	0.875647	41.1	2.37643e+07	2.10462e+07	1.54583e+07	2.1413e+07	1.83371e+07	3.12155e+07	2.90182e+07	2.22225e+07	2.81604e+07	1.92691e+07	1.65715e+07	1.96928e+07	1.54583e+07	2.00196e+07	1.66785e+07	2.77449e+07	2.1296e+07	1.27874e+07	2.24796e+07	8.44161e+06	High	High	High	High	High	High
High	Q99798	Aconitate hydratase, mitochondrial OS=Homo sapiens GN=ACO2 PE=1 SV=2	21	37	14	85.4	7.61	metabolic process;response to stimulus	mitochondrion;organelle lumen	catalytic activity;metal ion binding	Pf00330, Pf00694	50	ENSG00000100412.15	ACO2	22	Citrate cycle (TCA cycle); Carbon metabolism; Biosynthesis of amino acids; 2-Oxocarboxylic acid metabolism; Metabolic pathways; Glyoxylate and dicarboxylate metabolism	Mitochondrial protein import; Metabolism of proteins; Citric acid cycle (TCA cycle)	Amino Acid metabolism; TCA Cycle	14	0	1.04	0.999004	25.92	1.4866e+07	1.09458e+07	1.08707e+07	8.76621e+06	1.30958e+07	1.22651e+07	1.2429e+07	1.08056e+07	1.01039e+07	8.04888e+06	1.03664e+07	1.02419e+07	1.08707e+07	8.19577e+06	1.19112e+07	1.09014e+07	9.12143e+06	6.21778e+06	8065685	3.52614e+06	High	High	High	High	High	High
High	P20962	Parathymosin OS=Homo sapiens GN=PTMS PE=1 SV=2	26	105	6	11.5	4.16	metabolic process	nucleus			5763	ENSG00000159335.15	PTMS	12				0	0	1.397	0.807879	42.15	6.89936e+07	6.26901e+07	3.64395e+07	7.80855e+07	4.84166e+07	9.13057e+07	1.15508e+08	6.47706e+07	7.15639e+07	5.17491e+07	4.81111e+07	5.86588e+07	3.64395e+07	7.30043e+07	4.40371e+07	8.11542e+07	8.47693e+07	3.72705e+07	5.71274e+07	2.26708e+07	High	High	High	High	High	High
High	Q8N0Y7	Probable phosphoglycerate mutase 4 OS=Homo sapiens GN=PGAM4 PE=3 SV=1	53	53	3	28.8	6.65	metabolic process;regulation of biological process	cytosol	catalytic activity	Pf00300	441531	ENSG00000226784.2	PGAM4	X	Central carbon metabolism in cancer; Carbon metabolism; Glycine, serine and threonine metabolism; Glucagon signaling pathway; Glycolysis / Gluconeogenesis; Biosynthesis of amino acids; Metabolic pathways			7	0	0.594	0.224364	18.73		1.4589e+06	1.71979e+06	1.57177e+06	891819	1.10886e+06				488633		1.36508e+06	1.71979e+06	1.46949e+06	811151	985578				214066	Not Found	High	High	Peak Found	High	High
High	Q9UHB6	LIM domain and actin-binding protein 1 OS=Homo sapiens GN=LIMA1 PE=1 SV=1	23	65	14	85.2	6.84	cell organization and biogenesis;regulation of biological process	cytoplasm;cytoskeleton	metal ion binding;protein binding	Pf00412	51474	ENSG00000050405.13	LIMA1	12				0	0	0.797	0.868361	18.09	2.96698e+07	3.22953e+07	2.84972e+07	2.85946e+07	3.4081e+07	2.09011e+07	1.80317e+07	2.89712e+07	2.54623e+07	2.49098e+07	2.06896e+07	3.02185e+07	2.84972e+07	2.67339e+07	3.09982e+07	1.85773e+07	1.32332e+07	1.66707e+07	2.03258e+07	1.09128e+07	High	High	High	High	High	High
High	O75607	Nucleoplasmin-3 OS=Homo sapiens GN=NPM3 PE=1 SV=3	51	30	5	19.3	4.63	metabolic process	cytoskeleton;cytosol;nucleus	protein binding;RNA binding	Pf02087, Pf03066	10360	ENSG00000107833.10	NPM3	10				0	0	1.329	0.894872	64.68	1.47368e+07	6.88554e+06	6.66474e+06	3.23288e+06	6.94935e+06	1.87912e+07	1.33008e+07	7.20213e+06	1.26132e+07	3.69825e+06	1.02764e+07	6.44275e+06	6.66474e+06	3.02251e+06	6.32075e+06	1.67019e+07	9.76123e+06	4.14428e+06	1.00688e+07	1.62017e+06	High	High	High	High	High	High
High	Q14247	Src substrate cortactin OS=Homo sapiens GN=CTTN PE=1 SV=2	31	58	16	61.5	5.4	cell organization and biogenesis;cellular component movement;regulation of biological process;transport	cytoplasm;cytoskeleton;cytosol;Golgi;membrane	protein binding	Pf00018, Pf02218, Pf07653, Pf14604	2017	ENSG00000085733.15	CTTN	11	Tight junction; Pathogenic Escherichia coli infection; Proteoglycans in cancer; Bacterial invasion of epithelial cells; Shigellosis	RHO GTPases activate PAKs; Clathrin-mediated endocytosis	Pathogenic Escherichia coli infection; Hepatitis C and Hepatocellular Carcinoma	14	0	0.869	0.946629	28.18	3.7512e+07	3.78973e+07	33713635	4.21386e+07	4.2072e+07	2.88909e+07	2.37998e+07	3.34899e+07	3.24578e+07	2.98283e+07	2.61582e+07	3.54602e+07	33713635	3.93965e+07	3.82664e+07	2.56788e+07	1.74663e+07	1.92709e+07	2.59101e+07	1.30675e+07	High	High	High	High	High	High
High	Q13442	28 kDa heat- and acid-stable phosphoprotein OS=Homo sapiens GN=PDAP1 PE=1 SV=1	38	72	8	20.6	8.87	cell proliferation;regulation of biological process;response to stimulus;transport	extracellular	RNA binding	Pf10252	11333	ENSG00000106244.12	PDAP1	7		Neutrophil degranulation		3	0	0.717	0.637146	12	3.43302e+07	3.49859e+07	2.75083e+07	3.19504e+07	3.15509e+07	2.65934e+07	2.142e+07	2.40854e+07	2.16246e+07	1.75008e+07	2.39394e+07	3.27361e+07	2.75083e+07	2.98713e+07	2.8697e+07	2.36367e+07	1.57198e+07	1.38593e+07	1.72623e+07	7.66696e+06	High	High	High	High	High	High
High	P36578	60S ribosomal protein L4 OS=Homo sapiens GN=RPL4 PE=1 SV=5	26	38	10	47.7	11.06	cell organization and biogenesis;metabolic process;transport	cytoplasm;cytosol;endoplasmic reticulum;membrane;nucleus;ribosome	protein binding;RNA binding;structural molecule activity	Pf00573, Pf14374	6124	ENSG00000174444.14	RPL4	15	Ribosome	Peptide chain elongation; Eukaryotic Translation Termination; Viral mRNA Translation; L13a-mediated translational silencing of Ceruloplasmin expression; Nonsense Mediated Decay (NMD) independent of the Exon Junction Complex (EJC); Selenocysteine synthesis; Nonsense Mediated Decay (NMD) enhanced by the Exon Junction Complex (EJC); GTP hydrolysis and joining of the 60S ribosomal subunit; Major path…	Cytoplasmic Ribosomal Proteins	34	0	0.227	3.42817e-07	2.87	2.72934e+07	3.9984e+07	5.62462e+07	3.27645e+07	4.87902e+07	8.26642e+06	6.67241e+06	8.03031e+06	8.9016e+06	2.82677e+06	1.90324e+07	3.74128e+07	5.62462e+07	3.06325e+07	4.4377e+07	7.34734e+06	4.89678e+06	4.62083e+06	7.10589e+06	1.23838e+06	High	High	High	High	High	High
High	Q13283	Ras GTPase-activating protein-binding protein 1 OS=Homo sapiens GN=G3BP1 PE=1 SV=1	35	54	11	52.1	5.52	metabolic process;regulation of biological process;response to stimulus;transport	cytoplasm;cytosol;membrane;nucleus	catalytic activity;DNA binding;nucleotide binding;protein binding;RNA binding	Pf00076, Pf02136, Pf13893, Pf14259	10146	ENSG00000145907.14	G3BP1	5				0	0	0.607	0.261795	21.9	3.6501e+07	4.00618e+07	3.41238e+07	3.05042e+07	3.0942e+07	2.4948e+07	1.66698e+07	1.98192e+07	1.73123e+07	1.59045e+07	2.54531e+07	3.74856e+07	3.41238e+07	2.85192e+07	2.81431e+07	2.21742e+07	1.22337e+07	1.14045e+07	1.38199e+07	6.96763e+06	High	High	High	High	High	High
High	Q9BWF3	RNA-binding protein 4 OS=Homo sapiens GN=RBM4 PE=1 SV=1	38	57	2	40.3	7.08	cell differentiation;metabolic process;regulation of biological process;response to stimulus	cytoplasm;cytosol;nucleus	metal ion binding;protein binding;RNA binding	Pf00076, Pf00098, Pf13893, Pf14259	5936	ENSG00000173933.19	RBM4	11		BMAL1:CLOCK,NPAS2 activates circadian gene expression		2	0	1.191	0.988303	26.26	2.55357e+07	2.37785e+07	1.77197e+07	1.9931e+07	2.732e+07	3.14964e+07	2.77846e+07	2.88149e+07	2.62834e+07	2.19969e+07	1.78068e+07	22249426	1.77197e+07	1.8634e+07	2.48488e+07	27994538	2.03907e+07	1.65808e+07	20981273	9.63667e+06	High	High	High	High	High	High
High	Q15424	Scaffold attachment factor B1 OS=Homo sapiens GN=SAFB PE=1 SV=4	15	49	7	102.6	5.47	cell organization and biogenesis;metabolic process;regulation of biological process;response to stimulus	nucleus	DNA binding;protein binding;RNA binding	Pf00076, Pf02037, Pf13893, Pf14259	6294	ENSG00000160633.12	SAFB	19			Structural Pathway of Interleukin 1 (IL-1)	1	4	1.109	0.989804	28.44	1.70596e+07	1.7399e+07	1.40226e+07	1.78245e+07	2.15679e+07	1.97788e+07	1.92934e+07	2.05784e+07	1.7581e+07	1.83014e+07	1.18961e+07	1.62801e+07	1.40226e+07	1.66646e+07	1.9617e+07	1.75797e+07	1.41591e+07	1.18413e+07	1.40344e+07	8.01768e+06	High	High	High	High	High	High
High	P33176	Kinesin-1 heavy chain OS=Homo sapiens GN=KIF5B PE=1 SV=1	17	51	7	109.6	6.51	cell differentiation;cell organization and biogenesis;cellular component movement;metabolic process;regulation of biological process;transport	cytoplasm;cytoskeleton;cytosol;membrane	catalytic activity;motor activity;nucleotide binding;protein binding	Pf00225, Pf01576, Pf02463, Pf03999, Pf04111, Pf04156, Pf05483, Pf05557, Pf05622, Pf06160, Pf07111, Pf07888, Pf10174, Pf12128, Pf13514, Pf13851, Pf14915	3799	ENSG00000170759.10	KIF5B	10	Dopaminergic synapse; Endocytosis	COPI-dependent Golgi-to-ER retrograde traffic; Kinesins; RHO GTPases activate KTN1; Insulin processing; MHC class II antigen presentation	Insulin Signaling	21	0	0.789	0.851723	24.76	1.04144e+07	1.15563e+07	1.02892e+07	8.78983e+06	1.37762e+07	5.97279e+06	5.36561e+06	9.56078e+06	8.7216e+06	7.19657e+06	7.26224e+06	1.08131e+07	1.02892e+07	8.21786e+06	1.253e+07	5.30873e+06	3.93774e+06	5.5015e+06	6.96221e+06	3.15275e+06	High	High	High	High	High	High
High	P19013	Keratin, type II cytoskeletal 4 OS=Homo sapiens GN=KRT4 PE=1 SV=4	24	27	9	57.3	6.61	cell death;cell differentiation;cell organization and biogenesis;regulation of biological process	cell surface;cytoskeleton;cytosol;nucleus	protein binding;structural molecule activity	Pf00038, Pf10234, Pf13166	3851		KRT4	12		Formation of the cornified envelope		3	1	0.253	2.82398e-06	8.11	1.97658e+06	3.80757e+06	1.67599e+06	8.18494e+07	788138		470894	1.20517e+06	1.22453e+06	620352	1.37832e+06	3562719	1.67599e+06	7.65233e+07	716848		345582	693482	977504	271771	Peak Found	Peak Found	Peak Found	High	Peak Found	Not Found
High	P02585	Troponin C, skeletal muscle OS=Homo sapiens GN=TNNC2 PE=1 SV=2	44	37	8	18.1	4.2	cellular component movement;regulation of biological process	cytosol	metal ion binding;protein binding	Pf00036, Pf13202, Pf13405, Pf13499, Pf13833	7125	ENSG00000101470.9	TNNC2	20	Calcium signaling pathway	Striated Muscle Contraction	Striated Muscle Contraction	4	0	7.009	5.70888e-11	129.63	1.37647e+06	1.40127e+06	929774	3.92084e+06	1.48567e+06	4.21434e+07	1.4941e+08	1.03076e+06		1.25635e+06	959850	1.31116e+06	929774	3.6657e+06	1351287	3.74578e+07	1.0965e+08	593124		550395	Peak Found	Peak Found	Peak Found	High	Peak Found	High
High	P05164	Myeloperoxidase OS=Homo sapiens GN=MPO PE=1 SV=1	14	53	9	83.8	8.97	cell organization and biogenesis;defense response;metabolic process;regulation of biological process;response to stimulus;transport	extracellular;mitochondrion;nucleus;organelle lumen;vacuole	antioxidant activity;catalytic activity;metal ion binding	Pf03098	4353	ENSG00000005381.7	MPO	17	Phagosome; Transcriptional misregulation in cancer	Neutrophil degranulation	Selenium Micronutrient Network; Vitamin B12 Metabolism; Folate Metabolism; Benzene metabolism	9	0	0.324	0.000215741	7.97	2.65515e+07	1.80662e+07	2.06586e+08	3.43656e+07	2.0085e+07	5.11518e+06	4.44486e+06	6.51393e+06	5.84819e+06	1.45991e+07	1.85151e+07	1.69044e+07	2.06586e+08	3.21294e+07	1.82683e+07	4.54647e+06	3.26202e+06	3.74827e+06	4.66844e+06	6.39572e+06	High	High	High	High	High	High
High	P30085	UMP-CMP kinase OS=Homo sapiens GN=CMPK1 PE=1 SV=3	37	47	7	22.2	5.57	metabolic process	cytoplasm;cytosol;nucleus	catalytic activity;nucleotide binding	Pf00406, Pf02223, Pf13207, Pf13238, Pf13521, Pf13671	51727		CMPK1	1	Metabolic pathways; Pyrimidine metabolism	Interconversion of nucleotide di- and triphosphates		5	0	1.2	0.982134	32.79	2.04709e+07	1.81461e+07	1.69147e+07	1.63243e+07	1.45504e+07	2.21013e+07	2.48848e+07	1.92027e+07	1.87075e+07	1.71673e+07	1.42749e+07	1.69792e+07	1.69147e+07	1.5262e+07	1.32343e+07	1.96441e+07	1.82626e+07	1.10497e+07	1.49337e+07	7.52085e+06	High	High	High	High	High	High
High	P62263	40S ribosomal protein S14 OS=Homo sapiens GN=RPS14 PE=1 SV=3	68	55	9	16.3	10.05	cell differentiation;cell organization and biogenesis;metabolic process;regulation of biological process;transport	cytosol;membrane;mitochondrion;ribosome	protein binding;RNA binding;structural molecule activity;translation regulator activity	Pf00411	6208	ENSG00000164587.11	RPS14	5	Ribosome	Peptide chain elongation; Eukaryotic Translation Termination; Viral mRNA Translation; Formation of the ternary complex, and subsequently, the 43S complex; L13a-mediated translational silencing of Ceruloplasmin expression; Selenocysteine synthesis; Nonsense Mediated Decay (NMD) independent of the Exon Junction Complex (EJC); Nonsense Mediated Decay (NMD) enhanced by the Exon Junction Complex (EJC)…	Cytoplasmic Ribosomal Proteins	39	0	0.2	2.66931e-08	1.35	5.57897e+07	7.64924e+07	9.45862e+07	6.49116e+07	8.99326e+07	1.73921e+07	1.2279e+07	1.32653e+07	1.60547e+07	1.13683e+07	3.89037e+07	7.15734e+07	9.45862e+07	6.06876e+07	8.17979e+07	1.54584e+07	9.01136e+06	7.63316e+06	1.2816e+07	4.98037e+06	High	High	High	High	High	High
High	Q9UL46	Proteasome activator complex subunit 2 OS=Homo sapiens GN=PSME2 PE=1 SV=4	42	42	10	27.4	5.73	metabolic process;regulation of biological process;response to stimulus;transport	cytoplasm;cytosol;membrane;proteasome	enzyme regulator activity;protein binding	Pf02251, Pf02252	5721	ENSG00000100911.15	PSME2	14	Proteasome; Antigen processing and presentation	Regulation of RAS by GAPs; CDT1 association with the CDC6:ORC:origin complex; Downstream TCR signaling; UCH proteinases; NIK-->noncanonical NF-kB signaling; Hh mutants that don't undergo autocatalytic processing are degraded by ERAD; SCF-beta-TrCP mediated degradation of Emi1; Cross-presentation of soluble exogenous antigens (endosomes); Separation of Sister Chromatids; Vpu mediated degradation o…	Proteasome Degradation	153	0	1.294	0.925452	30.95	1.5811e+07	2.0102e+07	1.63174e+07	1.51691e+07	1.4803e+07	2.09583e+07	1.9405e+07	2.08848e+07	2.19962e+07	1.67707e+07	1.10254e+07	1.88094e+07	1.63174e+07	1.4182e+07	1.3464e+07	1.86281e+07	1.4241e+07	1.20176e+07	1.7559e+07	7.34708e+06	High	High	High	High	High	High
High	Q15063	Periostin OS=Homo sapiens GN=POSTN PE=1 SV=2	17	31	11	93.3	7.53	cell communication;cell growth;cell organization and biogenesis;regulation of biological process;response to stimulus	cytoplasm;extracellular;Golgi	metal ion binding;protein binding	Pf02469, Pf07546	10631	ENSG00000133110.14	POSTN	13			Hypothesized Pathways in Pathogenesis of Cardiovascular Disease; Amplification and Expansion of Oncogenic Pathways as Metastatic Traits	2	0	1.749	0.299672	45.99	6.07468e+06	6.98372e+06	1.24201e+07	6.41907e+06	7.74835e+06	1.56917e+07	1.39869e+07	8.92095e+06	1.67346e+07	7.93159e+06	4.23604e+06	6.53462e+06	1.24201e+07	6.00136e+06	7.04748e+06	1.3947e+07	1.02648e+07	5.13333e+06	1.33588e+07	3.47476e+06	Peak Found	High	High	High	High	High
High	O75874	Isocitrate dehydrogenase [NADP] cytoplasmic OS=Homo sapiens GN=IDH1 PE=1 SV=2	33	60	12	46.6	7.01	metabolic process;regulation of biological process;response to stimulus;transport	cytoplasm;cytosol;extracellular;mitochondrion;organelle lumen	catalytic activity;metal ion binding;nucleotide binding;protein binding	Pf00180	3417	ENSG00000138413.13	IDH1	2	Peroxisome; Citrate cycle (TCA cycle); Central carbon metabolism in cancer; Carbon metabolism; Glutathione metabolism; Biosynthesis of amino acids; 2-Oxocarboxylic acid metabolism; Metabolic pathways	Neutrophil degranulation; NADPH regeneration; Abnormal conversion of 2-oxoglutarate to 2-hydroxyglutarate	Glutathione metabolism; TCA Cycle and Deficiency of Pyruvate Dehydrogenase complex (PDHc); Amino Acid metabolism	21	1	1.137	0.989804	25.34	2.92269e+07	3.72014e+07	2.96884e+07	2.92412e+07	3.48557e+07	4.2485e+07	3.33854e+07	3.77904e+07	3.8717e+07	3.38801e+07	2.03807e+07	3.48091e+07	2.96884e+07	2.73384e+07	3.17028e+07	3.77614e+07	2.4501e+07	2.17455e+07	3.09066e+07	1.48426e+07	High	High	High	High	High	High
High	Q92598	Heat shock protein 105 kDa OS=Homo sapiens GN=HSPH1 PE=1 SV=1	18	62	10	96.8	5.39	metabolic process;regulation of biological process;response to stimulus;transport	cytoplasm;cytosol;extracellular;nucleus;organelle lumen	enzyme regulator activity;nucleotide binding;protein binding	Pf00012	10808	ENSG00000120694.19	HSPH1	13	Protein processing in endoplasmic reticulum	Scavenging by Class F Receptors; Regulation of HSF1-mediated heat shock response		8	1	1.12	0.989804	28.65	2.30288e+07	2.2334e+07	1.85906e+07	2.13454e+07	2.27265e+07	2.28092e+07	1.61194e+07	2.92376e+07	2.41098e+07	2.76936e+07	1.60586e+07	2.08978e+07	1.85906e+07	1.99564e+07	2.06708e+07	2.02732e+07	1.18298e+07	1.6824e+07	1.92462e+07	1.21323e+07	High	High	High	High	High	High
High	Q07666	KH domain-containing, RNA-binding, signal transduction-associated protein 1 OS=Homo sapiens GN=KHDRBS1 PE=1 SV=1	17	50	5	48.2	8.66	cell organization and biogenesis;cell proliferation;metabolic process;regulation of biological process;response to stimulus	cytoplasm;cytosol;membrane;nucleus	DNA binding;protein binding;RNA binding	Pf00013, Pf13014	10657	ENSG00000121774.17	KHDRBS1	1		PTK6 Regulates Proteins Involved in RNA Processing	Leptin signaling pathway	5	3	0.196	1.6721e-08	2.17	4.9563e+07	6.81579e+07	5.99195e+07	5.28679e+07	7.73654e+07	1.24488e+07	8.99079e+06	8.81046e+06	1.23956e+07	9.17059e+06	3.45616e+07	6.3775e+07	5.99195e+07	4.94276e+07	7.03674e+07	1.10647e+07	6.5982e+06	5.06975e+06	9.89503e+06	4.01756e+06	High	High	High	High	High	High
High	Q96PK6	RNA-binding protein 14 OS=Homo sapiens GN=RBM14 PE=1 SV=2	23	42	14	69.4	9.67	cell organization and biogenesis;defense response;metabolic process;regulation of biological process;response to stimulus	cytoplasm;nucleus	protein binding;RNA binding	Pf00076, Pf13893, Pf14259	10432; 100526737	ENSG00000239306.4	RBM14; RBM14-RBM4	11		RUNX2 regulates bone development		5	0	0.667	0.449101	23.46	1.93923e+07	1.87187e+07	1.86461e+07	1.35708e+07	2.55746e+07	1.18559e+07	8.73007e+06	1.29573e+07	9.71893e+06	5.84805e+06	1.35228e+07	1.7515e+07	1.86461e+07	1.26878e+07	2.32612e+07	1.05377e+07	6.40686e+06	7.45593e+06	7.75835e+06	2.56198e+06	High	High	High	High	High	High
High	P37837	Transaldolase OS=Homo sapiens GN=TALDO1 PE=1 SV=2	42	80	16	37.5	6.81	metabolic process;regulation of biological process;response to stimulus	cytoplasm;cytosol;nucleus	catalytic activity;protein binding	Pf00923	6888	ENSG00000177156.10	TALDO1	11	Carbon metabolism; Pentose phosphate pathway; Biosynthesis of amino acids; Metabolic pathways	Gene and protein expression by JAK-STAT signaling after Interleukin-12 stimulation; Insulin effects increased synthesis of Xylulose-5-Phosphate; TALDO1 deficiency: failed conversion of Fru(6)P, E4P to SH7P, GA3P; Interleukin-12 family signaling; TALDO1 deficiency: failed conversion of SH7P, GA3P to Fru(6)P, E4P; Pentose phosphate pathway (hexose monophosphate shunt)	Pentose Phosphate Pathway; Cori Cycle	22	0	1.126	0.989804	25.87	5.06462e+07	5.9334e+07	4.46137e+07	5.93548e+07	4.92347e+07	6.08127e+07	6.59175e+07	5.76771e+07	6.19583e+07	5.31528e+07	3.5317e+07	5.55185e+07	4.46137e+07	5.54924e+07	4.47812e+07	54051404	4.83758e+07	3.31888e+07	4.94596e+07	2.32858e+07	High	High	High	High	High	High
High	P05455	Lupus La protein OS=Homo sapiens GN=SSB PE=1 SV=2	33	55	13	46.8	7.12	metabolic process;transport	cytoplasm;nucleus	protein binding;RNA binding	Pf00076, Pf05383, Pf08777, Pf14259	6741	ENSG00000138385.15	SSB	2	Systemic lupus erythematosus	RNA Polymerase III Abortive And Retractive Initiation; RNA Polymerase III Transcription Termination		5	0	0.864	0.946629	23.82	1.85893e+07	2.27806e+07	1.7363e+07	1.73053e+07	2.19476e+07	1.70255e+07	1.55818e+07	1.63801e+07	1.92196e+07	1.61456e+07	1.29628e+07	2.13156e+07	1.7363e+07	1.61792e+07	1.99624e+07	1.51325e+07	1.14353e+07	9.42551e+06	1.53425e+07	7.07323e+06	High	High	High	High	High	High
High	Q9BTT0	Acidic leucine-rich nuclear phosphoprotein 32 family member E OS=Homo sapiens GN=ANP32E PE=1 SV=1	29	40	6	30.7	3.85	cell organization and biogenesis;regulation of biological process;transport	cytoplasm;nucleus	enzyme regulator activity;protein binding	Pf12799, Pf13855, Pf14580	81611	ENSG00000143401.14	ANP32E	1				0	0	1.367	0.855814	28.93	1.31348e+07	1.20766e+07	6.51671e+06	1.04825e+07	1.04031e+07	1.50452e+07	1.66777e+07	1.40665e+07	1.31932e+07	1.20874e+07	9.15926e+06	1.13e+07	6.51671e+06	9.80037e+06	9.46205e+06	1.33724e+07	1.22395e+07	8.09419e+06	1.05317e+07	5.29538e+06	High	High	High	High	High	High
High	O00571	ATP-dependent RNA helicase DDX3X OS=Homo sapiens GN=DDX3X PE=1 SV=3	22	62	4	73.2	7.18	cell death;cell organization and biogenesis;defense response;metabolic process;regulation of biological process;response to stimulus;transport	cytoplasm;cytosol;extracellular;membrane;mitochondrion;nucleus;organelle lumen	catalytic activity;DNA binding;enzyme regulator activity;nucleotide binding;protein binding;RNA binding	Pf00270, Pf00271, Pf04851	1654	ENSG00000215301.9	DDX3X	X	Viral carcinogenesis; Hepatitis B; RIG-I-like receptor signaling pathway	Neutrophil degranulation	RIG-I-like Receptor Signaling	7	0	0.57	0.162708	11.34	2.14841e+07	2.49595e+07	2.39047e+07	1.99742e+07	2.58787e+07	1.58814e+07	1.11094e+07	1.33767e+07	1.46347e+07	1.04672e+07	1.49815e+07	2.33544e+07	2.39047e+07	1.86745e+07	2.35378e+07	1.41157e+07	8.15303e+06	7.69728e+06	1.16824e+07	4.58558e+06	High	High	High	High	High	High
High	O43488	Aflatoxin B1 aldehyde reductase member 2 OS=Homo sapiens GN=AKR7A2 PE=1 SV=3	30	65	7	39.6	7.17	metabolic process	cytoplasm;cytosol;Golgi	catalytic activity;protein binding	Pf00248	8574	ENSG00000053371.12	AKR7A2	1	Metabolism of xenobiotics by cytochrome P450	Aflatoxin activation and detoxification	Aflatoxin B1 metabolism; Metapathway biotransformation	6	0	1.163	0.989804	35.69	2.40766e+07	2.8921e+07	1.40251e+07	2.47165e+07	2.51499e+07	2.60579e+07	2.69607e+07	2.51625e+07	2.37753e+07	1.92087e+07	1.67893e+07	2.70612e+07	1.40251e+07	2.31082e+07	2.2875e+07	2.31608e+07	1.9786e+07	1.44791e+07	1.89792e+07	8.41515e+06	High	High	High	High	High	High
High	Q8N163	Cell cycle and apoptosis regulator protein 2 OS=Homo sapiens GN=CCAR2 PE=1 SV=2	18	59	14	102.8	5.22	cell death;cell organization and biogenesis;metabolic process;regulation of biological process;response to stimulus	cytoplasm;nucleus;organelle lumen;spliceosomal complex	enzyme regulator activity;protein binding;RNA binding	Pf14443, Pf14444	57805	ENSG00000158941.16	CCAR2; KIAA1967	8		Regulation of HSF1-mediated heat shock response		4	0	0.964	0.989804	40.77	3.25119e+07	3.47378e+07	2.57342e+07	2.65611e+07	3.91445e+07	2.71756e+07	2.97622e+07	3.12304e+07	3.1948e+07	2.36885e+07	2.26714e+07	3.2504e+07	2.57342e+07	2.48328e+07	3.56037e+07	2.41542e+07	2.1842e+07	1.79707e+07	2.55032e+07	1.03777e+07	High	High	High	High	High	High
High	P04080	Cystatin-B OS=Homo sapiens GN=CSTB PE=1 SV=2	77	64	5	11.1	7.56	regulation of biological process;response to stimulus;transport	cytoplasm;cytosol;extracellular;nucleus;organelle lumen	enzyme regulator activity;protein binding;RNA binding	Pf00031	1476	ENSG00000160213.6	CSTB	21		Neutrophil degranulation		3	0	1.071	0.998374	31.99	3.69615e+07	3.49037e+07	3.15114e+07	4.57476e+07	3.35172e+07	4.52447e+07	3.81246e+07	4.30019e+07	3.8542e+07	4.84384e+07	2.57743e+07	3.26591e+07	3.15114e+07	4.27707e+07	3.04855e+07	4.02143e+07	2.79791e+07	2.47443e+07	3.0767e+07	2.12204e+07	High	High	High	High	High	High
High	Q12765	Secernin-1 OS=Homo sapiens GN=SCRN1 PE=1 SV=2	26	64	10	46.4	4.75	metabolic process;transport	cytoplasm;membrane;nucleus	catalytic activity;protein binding	Pf03577	9805	ENSG00000136193.16	SCRN1	7				0	0	1.159	0.989804	34.74	2.25762e+07	1.70954e+07	1.17119e+07	1.91586e+07	1.78001e+07	2.10869e+07	1.94585e+07	2.12433e+07	2.0093e+07	1.95745e+07	1.5743e+07	1.59961e+07	1.17119e+07	1.79119e+07	1.61901e+07	18742449	1.42803e+07	1.22239e+07	1.60397e+07	8.57541e+06	High	High	High	High	High	High
High	Q00610	Clathrin heavy chain 1 OS=Homo sapiens GN=CLTC PE=1 SV=5	10	37	10	191.5	5.69	cell differentiation;cell division;cell organization and biogenesis;cellular component movement;metabolic process;regulation of biological process;response to stimulus;transport	cytoplasm;cytoskeleton;cytosol;endosome;membrane;vacuole	protein binding;RNA binding;structural molecule activity	Pf00637, Pf01394, Pf04053, Pf09268, Pf13838	1213	ENSG00000141367.11	CLTC	17	Lysosome; Endocytosis; Huntington's disease; Endocrine and other factor-regulated calcium reabsorption; Bacterial invasion of epithelial cells; Synaptic vesicle cycle	Cargo recognition for clathrin-mediated endocytosis; Formation of annular gap junctions; Golgi Associated Vesicle Biogenesis; Recycling pathway of L1; LDL clearance; Lysosome Vesicle Biogenesis; EPH-ephrin mediated repulsion of cells; Entry of Influenza Virion into Host Cell via Endocytosis; Retrograde neurotrophin signalling; VLDLR internalisation and degradation; WNT5A-dependent internalization…	Synaptic Vesicle Pathway; VEGFA-VEGFR2 Signaling Pathway; Complement and Coagulation Cascades	50	0	1.164	0.989804	37.1	1.36699e+07	1.88115e+07	1.40668e+07	1.1527e+07	1.62527e+07	1.68674e+07	1.44465e+07	2.04872e+07	1.94007e+07	1.54755e+07	9.53238e+06	1.76018e+07	1.40668e+07	1.07769e+07	1.47825e+07	1.49921e+07	1.06021e+07	1.17888e+07	1.54871e+07	6.7797e+06	High	High	High	High	High	High
High	Q92688	Acidic leucine-rich nuclear phosphoprotein 32 family member B OS=Homo sapiens GN=ANP32B PE=1 SV=1	29	76	4	28.8	4.06	cell organization and biogenesis;metabolic process;regulation of biological process	cytoplasm;nucleus	protein binding	Pf12799, Pf13855, Pf14580	10541	ENSG00000136938.8	ANP32B	9				0	0	1.12	0.989804	22.95	2.40875e+07	2.49756e+07	2.43628e+07	1.91549e+07	2.76039e+07	3.03515e+07	2.68633e+07	2.44895e+07	3.03617e+07	2.11823e+07	1.67968e+07	2.33695e+07	2.43628e+07	17908421	2.5107e+07	2.69769e+07	1.97146e+07	1.40918e+07	2.42369e+07	9.27978e+06	High	High	High	High	High	High
High	Q13263	Transcription intermediary factor 1-beta OS=Homo sapiens GN=TRIM28 PE=1 SV=5	19	60	12	88.5	5.77	cell organization and biogenesis;defense response;metabolic process;regulation of biological process;response to stimulus	chromosome;nucleus	catalytic activity;DNA binding;metal ion binding;protein binding;RNA binding	Pf00628, Pf00643	10155	ENSG00000130726.11	TRIM28	19		Generic Transcription Pathway	Corticotropin-releasing hormone signaling pathway; Mesodermal Commitment Pathway; ATM Signaling Network in Development and Disease	6	0	0.827	0.914827	30.09	4.00446e+07	4.29227e+07	2.69377e+07	3.32314e+07	3.78481e+07	3.32522e+07	3.16204e+07	3.91309e+07	2.86197e+07	2.8342e+07	2.79242e+07	4.01625e+07	2.69377e+07	3.10689e+07	34424583	2.95551e+07	2.32057e+07	2.25168e+07	2.28463e+07	1.24164e+07	High	High	High	High	High	High
High	P46782	40S ribosomal protein S5 OS=Homo sapiens GN=RPS5 PE=1 SV=4	26	69	8	22.9	9.72	cell organization and biogenesis;metabolic process;regulation of biological process;transport	cytosol;membrane;ribosome	protein binding;RNA binding;structural molecule activity	Pf00177	6193	ENSG00000083845.8	RPS5	19	Ribosome	Peptide chain elongation; Eukaryotic Translation Termination; Viral mRNA Translation; Formation of the ternary complex, and subsequently, the 43S complex; L13a-mediated translational silencing of Ceruloplasmin expression; Selenocysteine synthesis; Nonsense Mediated Decay (NMD) independent of the Exon Junction Complex (EJC); Nonsense Mediated Decay (NMD) enhanced by the Exon Junction Complex (EJC)…	Cytoplasmic Ribosomal Proteins	38	0	0.441	0.0140704	6.91	7.58008e+07	8.41005e+07	8.94189e+07	6.63858e+07	8.66837e+07	4.8049e+07	3.54044e+07	3.53746e+07	4.55283e+07	2.97025e+07	5.28579e+07	7.86923e+07	8.94189e+07	6.20659e+07	7.88428e+07	4.27068e+07	2.59828e+07	2.03554e+07	3.63439e+07	1.30124e+07	High	High	High	High	High	High
High	P02675	Fibrinogen beta chain OS=Homo sapiens GN=FGB PE=1 SV=2	23	56	9	55.9	8.27	cell organization and biogenesis;coagulation;defense response;metabolic process;regulation of biological process;response to stimulus;transport	cell surface;cytoplasm;extracellular;membrane;organelle lumen	protein binding;structural molecule activity	Pf00147, Pf08702	2244	ENSG00000171564.11	FGB	4	Complement and coagulation cascades; Platelet activation	Integrin cell surface interactions; Signaling by BRAF and RAF fusions; MAP2K and MAPK activation; GRB2:SOS provides linkage to MAPK signaling for Integrins ; Signaling by RAS mutants; Signaling by high-kinase activity BRAF mutants; Signaling by moderate kinase activity BRAF mutants; Platelet degranulation ; p130Cas linkage to MAPK signaling for integrins; Paradoxical activation of RAF signaling b…	Blood Clotting Cascade; VEGFA-VEGFR2 Signaling Pathway; Complement and Coagulation Cascades	38	0	0.884	0.959757	39.98	3.13865e+07	2.31282e+07	5.44672e+07	2.21956e+07	4.30479e+07	2.72212e+07	2.81977e+07	3.0388e+07	3.08e+07	3.06743e+07	2.18866e+07	2.16409e+07	5.44672e+07	2.07512e+07	3.91541e+07	2.41947e+07	2.06939e+07	1.7486e+07	2.45868e+07	1.34382e+07	High	High	High	High	High	High
High	Q12888	TP53-binding protein 1 OS=Homo sapiens GN=TP53BP1 PE=1 SV=2	8	49	13	213.4	4.7	cell organization and biogenesis;metabolic process;regulation of biological process;response to stimulus	chromosome;cytoplasm;nucleus	DNA binding;protein binding	Pf09038, Pf15057	7158	ENSG00000067369.13	TP53BP1	15	NOD-like receptor signaling pathway	G2/M DNA damage checkpoint; Recruitment and ATM-mediated phosphorylation of repair and signaling proteins at DNA double strand breaks; SUMOylation of transcription factors; Processing of DNA double-strand break ends; Nonhomologous End-Joining (NHEJ)	ATM Signaling Pathway; ATM Signaling Network in Development and Disease	20	0	1.092	0.992384	32	1.39502e+07	9.37483e+06	4.82287e+06	1.15752e+07	1.33359e+07	1.33028e+07	1.13154e+07	1.53253e+07	1.40346e+07	1.4444e+07	9.72785e+06	8.77197e+06	4.82287e+06	1.08219e+07	12129618	1.18238e+07	8.30421e+06	8.81853e+06	1.12035e+07	6.32778e+06	High	High	High	High	High	High
High	P62841	40S ribosomal protein S15 OS=Homo sapiens GN=RPS15 PE=1 SV=2	50	22	5	17	10.39	cell differentiation;cell organization and biogenesis;metabolic process;transport	cytosol;membrane;nucleus;ribosome	DNA binding;protein binding;RNA binding;structural molecule activity	Pf00203	6209	ENSG00000115268.9	RPS15	19	Ribosome	Peptide chain elongation; Eukaryotic Translation Termination; Viral mRNA Translation; Formation of the ternary complex, and subsequently, the 43S complex; L13a-mediated translational silencing of Ceruloplasmin expression; Selenocysteine synthesis; Nonsense Mediated Decay (NMD) independent of the Exon Junction Complex (EJC); Nonsense Mediated Decay (NMD) enhanced by the Exon Junction Complex (EJC)…	Cytoplasmic Ribosomal Proteins	38	0	0.088	2.85155e-16	0.61	2.27369e+07	2.37237e+07	3.12431e+07	2.84255e+07	2.7364e+07	2.66397e+06	2.03176e+06	1.81305e+06	3.65048e+06	870493	1.5855e+07	2.21981e+07	3.12431e+07	2.65758e+07	2.48888e+07	2.36779e+06	1.49108e+06	1.04327e+06	2.91408e+06	381355	High	High	High	High	High	High
High	Q96I24	Far upstream element-binding protein 3 OS=Homo sapiens GN=FUBP3 PE=1 SV=2	24	66	11	61.6	8.38	metabolic process;regulation of biological process	cytoplasm;membrane;nucleus	DNA binding;protein binding;RNA binding	Pf00013, Pf07650, Pf13014	8939	ENSG00000107164.15	FUBP3	9				0	0	0.988	0.989804	19.09	2.34731e+07	2.62902e+07	1.90936e+07	2.56825e+07	2.70398e+07	2.17851e+07	2.46688e+07	2.48267e+07	2.31959e+07	1.60953e+07	1.63684e+07	2.45996e+07	1.90936e+07	2.40113e+07	2.4594e+07	1.9363e+07	1.81041e+07	1.42859e+07	1.85166e+07	7.05121e+06	High	High	High	High	High	High
High	O00410	Importin-5 OS=Homo sapiens GN=IPO5 PE=1 SV=4	10	48	9	123.6	4.94	regulation of biological process;response to stimulus;transport	cytoplasm;membrane;nucleus	enzyme regulator activity;protein binding;RNA binding;transporter activity	Pf02985, Pf12755, Pf13513, Pf13646	3843	ENSG00000065150.18	IPO5	13		vRNP Assembly		6	0	1.281	0.934368	34.89	9.50674e+06	9.4694e+06	9.32626e+06	7.33338e+06	9.65364e+06	1.34346e+07	1.0391e+07	1.15933e+07	1.48124e+07	9.95615e+06	6.6293e+06	8.86046e+06	9.32626e+06	6.85618e+06	8.78043e+06	1.19409e+07	7625800	6.67104e+06	1.18243e+07	4.3617e+06	High	High	High	High	High	High
High	P52943	Cysteine-rich protein 2 OS=Homo sapiens GN=CRIP2 PE=1 SV=1	48	50	8	22.5	8.72	regulation of biological process		metal ion binding;protein binding	Pf00412	1397	ENSG00000182809.10	CRIP2	14				0	0	1.027	0.999004	26.08	1.81593e+07	2.3111e+07	1.50072e+07	2.1017e+07	2.34474e+07	2.09034e+07	1.78439e+07	2.03459e+07	2.21716e+07	1.67992e+07	1.2663e+07	2.16248e+07	1.50072e+07	1.96494e+07	2.13265e+07	1.85793e+07	1.30954e+07	1.17075e+07	1.76989e+07	7.35957e+06	High	High	High	High	High	High
High	Q9Y281	Cofilin-2 OS=Homo sapiens GN=CFL2 PE=1 SV=1	46	82	2	18.7	7.88	cell organization and biogenesis;cellular homeostasis;regulation of biological process	cytoplasm;cytoskeleton;nucleus	protein binding	Pf00241	1073	ENSG00000165410.14	CFL2	14	Pertussis; Regulation of actin cytoskeleton; Fc gamma R-mediated phagocytosis; Axon guidance		Leptin signaling pathway; Regulation of Microtubule Cytoskeleton; Regulation of Actin Cytoskeleton; G13 Signaling Pathway	8	0	1.429	0.763618	43.96	3.20161e+06	2.89186e+06	3.25087e+06	835442	3.76226e+06	4.1713e+06	4.86866e+06	5.76256e+06	2.75958e+06	950149	2.23257e+06	2.7059e+06	3.25087e+06	781078	3.42195e+06	3.70752e+06	3.57304e+06	3.31591e+06	2202896	416252	High	High	Peak Found	Peak Found	High	High
High	Q9P2E9	Ribosome-binding protein 1 OS=Homo sapiens GN=RRBP1 PE=1 SV=4	10	41	10	152.4	8.6	cell differentiation;metabolic process;regulation of biological process;transport	endoplasmic reticulum;membrane;ribosome	receptor activity;RNA binding	Pf03276, Pf04156, Pf05104, Pf09606, Pf12128, Pf13779	6238		RRBP1	20	Protein processing in endoplasmic reticulum		Ectoderm Differentiation	2	0	1.134	0.989804	27.24	1.00213e+07	1.07394e+07	7.73886e+06	9.36342e+06	9.30432e+06	1.15937e+07	1.18429e+07	1.04708e+07	1.04959e+07	1.00437e+07	6.98812e+06	1.00488e+07	7.73886e+06	8.75412e+06	8.46271e+06	1.03047e+07	8.69134e+06	6.02515e+06	8.37858e+06	4.40006e+06	High	High	High	High	High	High
High	P26006	Integrin alpha-3 OS=Homo sapiens GN=ITGA3 PE=1 SV=5	14	70	15	116.5	6.77	cell differentiation;cell organization and biogenesis;cellular component movement;regulation of biological process;response to stimulus	cell surface;membrane	metal ion binding;protein binding	Pf01839, Pf08441, Pf13517	3675	ENSG00000005884.17	ITGA3	17	Arrhythmogenic right ventricular cardiomyopathy (ARVC); Dilated cardiomyopathy; Hematopoietic cell lineage; Pathways in cancer; Focal adhesion; Regulation of actin cytoskeleton; Small cell lung cancer; ECM-receptor interaction; PI3K-Akt signaling pathway; Hypertrophic cardiomyopathy (HCM)	Integrin cell surface interactions; Laminin interactions; Basigin interactions; MET activates PTK2 signaling	Integrin-mediated Cell Adhesion; Arrhythmogenic Right Ventricular Cardiomyopathy; Primary Focal Segmental Glomerulosclerosis FSGS; Focal Adhesion; Focal Adhesion-PI3K-Akt-mTOR-signaling pathway	26	0	0.889	0.960029	24.51	4.60225e+07	3.58744e+07	4.31925e+07	4.37153e+07	3.30101e+07	3.83222e+07	3.75865e+07	3.76979e+07	3.92445e+07	5.00386e+07	3.20927e+07	3.35674e+07	4.31925e+07	4.08706e+07	3.00242e+07	3.40615e+07	2.75841e+07	2.16923e+07	3.13278e+07	2.19215e+07	High	High	High	High	High	High
High	O75368	SH3 domain-binding glutamic acid-rich-like protein OS=Homo sapiens GN=SH3BGRL PE=1 SV=1	62	66	9	12.8	5.25	cellular homeostasis;regulation of biological process	cytoplasm;nucleus	catalytic activity;protein binding	Pf00462, Pf04908	6451	ENSG00000131171.12	SH3BGRL	X				0	0	1.056	0.999004	22.29	6.86195e+07	5.54832e+07	3.99887e+07	6.22562e+07	5.17762e+07	5.38399e+07	6.16666e+07	5.86286e+07	5.13487e+07	6.07059e+07	4.78502e+07	5.19153e+07	3.99887e+07	5.8205e+07	4.70928e+07	4.78539e+07	4.52562e+07	3.37363e+07	4.09902e+07	2.65947e+07	High	High	High	High	High	High
High	P25398	40S ribosomal protein S12 OS=Homo sapiens GN=RPS12 PE=1 SV=3	47	97	5	14.5	7.21	cell organization and biogenesis;metabolic process;transport	cytoplasm;cytosol;membrane;ribosome	RNA binding;structural molecule activity	Pf01248	6206	ENSG00000112306.7	RPS12	6	Ribosome	Peptide chain elongation; Eukaryotic Translation Termination; Viral mRNA Translation; Formation of the ternary complex, and subsequently, the 43S complex; L13a-mediated translational silencing of Ceruloplasmin expression; Selenocysteine synthesis; Nonsense Mediated Decay (NMD) independent of the Exon Junction Complex (EJC); Nonsense Mediated Decay (NMD) enhanced by the Exon Junction Complex (EJC)…	Cytoplasmic Ribosomal Proteins	38	0	0.981	0.989804	24.18	1.51731e+08	1.51173e+08	1.25776e+08	1.34251e+08	1.39954e+08	1.62466e+08	1.45495e+08	1.26784e+08	1.39855e+08	1.23839e+08	1.05806e+08	1.41451e+08	1.25776e+08	1.25515e+08	1.27295e+08	1.44403e+08	106776351	7.29546e+07	1.11642e+08	5.42528e+07	High	High	High	High	High	High
High	Q99439	Calponin-2 OS=Homo sapiens GN=CNN2 PE=1 SV=4	37	52	8	33.7	7.33	cell organization and biogenesis;regulation of biological process;response to stimulus;transport	cytoskeleton;extracellular;membrane;organelle lumen	protein binding	Pf00307, Pf00402	1265	ENSG00000064666.14	CNN2	19		Gene and protein expression by JAK-STAT signaling after Interleukin-12 stimulation; Neutrophil degranulation; Interleukin-12 family signaling	Myometrial Relaxation and Contraction Pathways	8	1	1.24	0.946629	33.25	2.54543e+07	2.51292e+07	1.96137e+07	1.75793e+07	2.13004e+07	3.31528e+07	2.91569e+07	2.84292e+07	2.99299e+07	2.19769e+07	1.77499e+07	2.35133e+07	1.96137e+07	1.64354e+07	1.93737e+07	2.94668e+07	2.13978e+07	1.63589e+07	2.38922e+07	9.6279e+06	High	High	High	High	High	High
High	Q13148	TAR DNA-binding protein 43 OS=Homo sapiens GN=TARDBP PE=1 SV=1	28	55	9	44.7	6.19	cell organization and biogenesis;metabolic process;regulation of biological process;response to stimulus	cytoplasm;nucleus	DNA binding;protein binding;RNA binding	Pf00076, Pf13893, Pf14259	23435	ENSG00000120948.16	TARDBP	1				0	0	0.998	0.995032	36.09	1.3915e+07	1.8369e+07	1.43511e+07	1.25557e+07	1.75337e+07	1.61999e+07	1.4267e+07	1.4489e+07	1.77625e+07	1.16564e+07	9.70332e+06	1.71877e+07	1.43511e+07	1.17387e+07	1.59477e+07	1.43988e+07	1.04703e+07	8.33732e+06	1.41793e+07	5.10655e+06	High	High	High	High	High	High
High	Q03154	Aminoacylase-1 OS=Homo sapiens GN=ACY1 PE=1 SV=1	38	70	13	45.9	6.18	metabolic process	cytoplasm;cytosol	catalytic activity;metal ion binding;protein binding	Pf01546, Pf07687	95	ENSG00000243989.8	ACY1	3	Arginine biosynthesis; Biosynthesis of amino acids; 2-Oxocarboxylic acid metabolism; Metabolic pathways	Defective ACY1 causes encephalopathy; Aflatoxin activation and detoxification	Urea cycle and metabolism of amino groups	12	0	1.18	0.989804	28.38	2.78194e+07	2.83013e+07	1.9884e+07	3.02282e+07	2.08744e+07	2.96009e+07	3.49535e+07	2.75678e+07	2.60052e+07	2.63772e+07	1.93992e+07	2.64814e+07	1.9884e+07	2.82611e+07	1.89862e+07	2.63098e+07	2.56519e+07	1.58632e+07	2.07592e+07	1.15556e+07	High	High	High	High	High	High
High	Q02790	Peptidyl-prolyl cis-trans isomerase FKBP4 OS=Homo sapiens GN=FKBP4 PE=1 SV=3	24	38	9	51.8	5.43	cell organization and biogenesis;metabolic process;regulation of biological process;response to stimulus;transport	cytoplasm;cytoskeleton;cytosol;mitochondrion;nucleus	catalytic activity;nucleotide binding;protein binding;RNA binding	Pf00254, Pf00515, Pf07719, Pf13174, Pf13371, Pf13414, Pf13424, Pf13432, Pf14559	2288	ENSG00000004478.7	FKBP4	12	Estrogen signaling pathway	Attenuation phase; HSP90 chaperone cycle for steroid hormone receptors (SHR)	Androgen receptor signaling pathway	8	0	1.005	0.998374	34.89	7.8598e+06	8.52446e+06	6.35127e+06	4.86914e+06	8.65584e+06	7.54152e+06	6.76501e+06	7.61173e+06	7.72309e+06	3.97054e+06	5.48085e+06	7.97629e+06	6.35127e+06	4.55229e+06	7.87288e+06	6.70304e+06	4.96474e+06	4.37997e+06	6.16512e+06	1.73946e+06	High	High	High	High	High	High
High	Q15717	ELAV-like protein 1 OS=Homo sapiens GN=ELAVL1 PE=1 SV=2	40	68	11	36.1	9.17	development;metabolic process;regulation of biological process	cytoplasm;cytosol;membrane;nucleus	protein binding;RNA binding	Pf00076, Pf13893, Pf14259	1994	ENSG00000066044.14	ELAVL1	19	AMPK signaling pathway	HuR (ELAVL1) binds and stabilizes mRNA; mRNA Splicing - Major Pathway	AMP-activated Protein Kinase (AMPK) Signaling; Endoderm Differentiation; Preimplantation Embryo; Focal Adhesion-PI3K-Akt-mTOR-signaling pathway	11	0	0.602	0.246396	13.56	5.7667e+07	6.7872e+07	5.17528e+07	5.43944e+07	6.51514e+07	4.73731e+07	3.28523e+07	3.83379e+07	3.37558e+07	2.54549e+07	4.02127e+07	6.35074e+07	5.17528e+07	5.08548e+07	5.92582e+07	4.21061e+07	2.41098e+07	2.20605e+07	2.69463e+07	1.11516e+07	High	High	High	High	High	High
High	Q8WXX5	DnaJ homolog subfamily C member 9 OS=Homo sapiens GN=DNAJC9 PE=1 SV=1	37	66	12	29.9	5.73	regulation of biological process;response to stimulus	cytoplasm;cytosol;membrane;nucleus	protein binding	Pf00226	23234	ENSG00000213551.4	DNAJC9	10				0	0	1.156	0.989804	21.15	2.41273e+07	2.16207e+07	1.64442e+07	2.27481e+07	1.65508e+07	2.77656e+07	2.44145e+07	2.34342e+07	2.36603e+07	1.94505e+07	1.68246e+07	2.02304e+07	1.64442e+07	2.12678e+07	1.50537e+07	24678599	1.79174e+07	1.34846e+07	1.88874e+07	8.5211e+06	High	High	High	High	High	High
High	Q8WX93	Palladin OS=Homo sapiens GN=PALLD PE=1 SV=3	12	49	14	150.5	7.09	cell organization and biogenesis;cellular component movement	cytoplasm;cytoskeleton;cytosol;membrane;nucleus	protein binding	Pf00047, Pf07679, Pf13895, Pf13927	23022		PALLD	4				0	0	0.975	0.989804	24.5	2.36468e+07	2.23194e+07	1.99757e+07	2.25113e+07	2.42305e+07	2.50744e+07	1.9546e+07	2.35069e+07	2.26429e+07	1.91422e+07	1.64895e+07	2.08841e+07	1.99757e+07	2.10464e+07	2.20388e+07	2.22866e+07	1.43445e+07	1.35264e+07	1.80752e+07	8.38602e+06	High	High	High	High	High	High
High	Q02818	Nucleobindin-1 OS=Homo sapiens GN=NUCB1 PE=1 SV=4	31	44	11	53.8	5.25	metabolic process;regulation of biological process;response to stimulus	cytoplasm;endoplasmic reticulum;endosome;extracellular;Golgi;membrane;nucleus;organelle lumen	DNA binding;metal ion binding;protein binding		4924	ENSG00000104805.15	NUCB1	19		Post-translational protein phosphorylation; Regulation of Insulin-like Growth Factor (IGF) transport and uptake by Insulin-like Growth Factor Binding Proteins (IGFBPs)		4	0	1.322	0.901899	23.89	1.44647e+07	1.31277e+07	1.02498e+07	1.41729e+07	1.22402e+07	1.81209e+07	1.79442e+07	1.61144e+07	1.89587e+07	1.62073e+07	1.00867e+07	1.22835e+07	1.02498e+07	1.32506e+07	1.1133e+07	1.61062e+07	1.3169e+07	9.2726e+06	15134211	7.1003e+06	High	High	High	High	High	High
High	O75083	WD repeat-containing protein 1 OS=Homo sapiens GN=WDR1 PE=1 SV=4	19	68	12	66.2	6.65	cell differentiation;cell organization and biogenesis;cellular component movement;metabolic process;regulation of biological process;transport	cytoplasm;cytoskeleton;cytosol;extracellular	protein binding	Pf00400, Pf04762, Pf08662, Pf14783	9948	ENSG00000071127.16	WDR1	4		Platelet degranulation	Hypertrophy Model	5	0	0.963	0.989804	21.21	5.34147e+07	6.78786e+07	6.29299e+07	5.34794e+07	6.99929e+07	5.45689e+07	4.86814e+07	6.63878e+07	5.29441e+07	5.9032e+07	3.72475e+07	6.35136e+07	6.29299e+07	4.99993e+07	6.36618e+07	4.85019e+07	3.57265e+07	3.82011e+07	4.22638e+07	2.58614e+07	High	High	High	High	High	High
High	P50281	Matrix metalloproteinase-14 OS=Homo sapiens GN=MMP14 PE=1 SV=3	17	76	9	65.9	7.77	cell differentiation;cell organization and biogenesis;cell proliferation;cellular component movement;metabolic process;regulation of biological process;response to stimulus	cytoplasm;cytoskeleton;cytosol;endosome;membrane;nucleus;organelle lumen	catalytic activity;enzyme regulator activity;metal ion binding;protein binding	Pf00045, Pf00413, Pf01471, Pf11857	4323	ENSG00000157227.12	MMP14	14	TNF signaling pathway; GnRH signaling pathway	Collagen degradation; Activation of Matrix Metalloproteinases	Matrix Metalloproteinases; AGE/RAGE pathway; VEGFA-VEGFR2 Signaling Pathway; Senescence and Autophagy in Cancer	10	0	1.009	0.998374	20.84	4.29509e+07	4.0462e+07	30448881	4.55189e+07	4.41455e+07	4.11295e+07	4.5437e+07	4.49891e+07	3.88156e+07	4.53004e+07	2.99508e+07	3.78601e+07	30448881	4.25569e+07	4.01524e+07	3.65566e+07	3.33455e+07	2.58878e+07	3.09854e+07	1.98457e+07	High	High	High	High	High	High
High	P07203	Glutathione peroxidase 1 OS=Homo sapiens GN=GPX1 PE=1 SV=4	57	42	9	22.1	6.55	cell death;cell differentiation;cell proliferation;cellular component movement;cellular homeostasis;metabolic process;regulation of biological process;response to stimulus	cytoplasm;cytosol;mitochondrion;organelle lumen	antioxidant activity;catalytic activity;protein binding	Pf00255	2876	ENSG00000233276.3	GPX1	3	Glutathione metabolism; Huntington's disease; Arachidonic acid metabolism; Thyroid hormone synthesis; Amyotrophic lateral sclerosis (ALS)	Synthesis of 12-eicosatetraenoic acid derivatives; Synthesis of 15-eicosatetraenoic acid derivatives; Detoxification of Reactive Oxygen Species; Synthesis of 5-eicosatetraenoic acids; Purine catabolism	Glutathione metabolism; Selenium Micronutrient Network; Folate Metabolism; Amyotrophic lateral sclerosis (ALS); Selenium Metabolism and Selenoproteins; Association Between Physico-Chemical Features and Toxicity Associated Pathways; One carbon metabolism and related pathways; TYROBP Causal Network; Oxidative Stress	27	0	1.142	0.989804	31.69	2.37319e+07	2.59784e+07	2.03076e+07	2.2896e+07	2.27706e+07	3.20955e+07	3.39492e+07	2.32478e+07	2.34635e+07	2.51715e+07	1.65489e+07	2.43078e+07	2.03076e+07	2.14061e+07	2.07109e+07	2.85271e+07	2.49148e+07	1.33774e+07	1.87303e+07	1.10274e+07	High	High	High	High	High	High
High	P42765	3-ketoacyl-CoA thiolase, mitochondrial OS=Homo sapiens GN=ACAA2 PE=1 SV=2	32	42	10	41.9	8.09	cell organization and biogenesis;metabolic process;regulation of biological process;response to stimulus	membrane;mitochondrion;organelle lumen	catalytic activity;protein binding;RNA binding	Pf00108, Pf02801, Pf02803	10449	ENSG00000167315.17	ACAA2	18	Fatty acid degradation; Fatty acid elongation; Metabolic pathways; Valine, leucine and isoleucine degradation; Fatty acid metabolism	Mitochondrial Fatty Acid Beta-Oxidation	Fatty Acid Biosynthesis	10	0	0.965	0.989804	20.63	1.72888e+07	2.16552e+07	2.46811e+07	2.05142e+07	1.75464e+07	2.11794e+07	1.92442e+07	1.81614e+07	2.056e+07	1.79958e+07	1.20559e+07	2.02626e+07	2.46811e+07	1.91793e+07	1.59592e+07	1.88246e+07	1.4123e+07	1.04505e+07	1.64125e+07	7883814	High	High	High	High	High	High
High	Q9Y224	RNA transcription, translation and transport factor protein OS=Homo sapiens GN=RTRAF PE=1 SV=1	58	53	12	28.1	6.65	metabolic process;regulation of biological process;transport	cytoplasm;cytoskeleton;cytosol;nucleus	protein binding;RNA binding	Pf10036	51637	ENSG00000087302.8	C14orf166; RTRAF	14		tRNA processing in the nucleus		3	0	1.162	0.989804	27.26	2.16206e+07	2.28192e+07	1.79694e+07	2.12314e+07	2.16106e+07	2.2853e+07	2.53539e+07	2.43674e+07	1.94087e+07	2.03352e+07	15076655	2.13518e+07	1.79694e+07	1.98499e+07	1.96558e+07	2.03122e+07	1.86069e+07	1.40216e+07	1.54934e+07	8.90866e+06	High	High	High	High	High	High
High	P13489	Ribonuclease inhibitor OS=Homo sapiens GN=RNH1 PE=1 SV=2	35	42	12	49.9	4.82	metabolic process;regulation of biological process	cytoplasm;cytosol	enzyme regulator activity;protein binding		6050	ENSG00000276230.4; ENSG00000023191.16	RNH1	11; CHR_HSCHR11_1_CTG8				0	0	0.946	0.989804	21.86	9.2079e+07	2.07627e+07	1.65353e+07	1.37449e+07	2.25399e+07	1.73718e+07	1.7584e+07	1.88439e+07	1.91563e+07	1.63638e+07	6.42092e+07	1.94276e+07	1.65353e+07	12850464	2.05011e+07	1.54403e+07	1.29046e+07	1.08432e+07	1.5292e+07	7.16886e+06	High	High	High	High	High	High
High	P56537	Eukaryotic translation initiation factor 6 OS=Homo sapiens GN=EIF6 PE=1 SV=1	31	43	5	26.6	4.68	cell organization and biogenesis;metabolic process;regulation of biological process;response to stimulus;transport	cytoplasm;cytosol;nucleus	protein binding;RNA binding	Pf01912	3692	ENSG00000242372.6	EIF6	20	Ribosome biogenesis in eukaryotes		Translation Factors	2	0	0.985	0.989804	22.9	1.77546e+07	1.93734e+07	1.60074e+07	1.52062e+07	1.79937e+07	1.63988e+07	1.67308e+07	1.73861e+07	1.75329e+07	1.45293e+07	1.23807e+07	1.81275e+07	1.60074e+07	1.42167e+07	1.63661e+07	1.45756e+07	1.22785e+07	1.00044e+07	1.3996e+07	6.36517e+06	High	High	High	High	High	High
High	P55786	Puromycin-sensitive aminopeptidase OS=Homo sapiens GN=NPEPPS PE=1 SV=2	16	38	7	103.2	5.72	metabolic process;response to stimulus	cytoplasm;cytosol;nucleus	catalytic activity;metal ion binding	Pf01433, Pf11838, Pf13485	9520	ENSG00000141279.15	NPEPPS	17		Antigen processing: Ubiquitination & Proteasome degradation		4	0	0.917	0.989804	29.85	1.38295e+07	1.73266e+07	1.60829e+07	1.2759e+07	1.91358e+07	1.34227e+07	1.00399e+07	1.95755e+07	1.5739e+07	1.80031e+07	9.64369e+06	1.62124e+07	1.60829e+07	1.19288e+07	1.74049e+07	1.19303e+07	7.3681e+06	1.12642e+07	1.2564e+07	7.887e+06	High	High	High	High	High	High
High	P23526	Adenosylhomocysteinase OS=Homo sapiens GN=AHCY PE=1 SV=4	29	56	10	47.7	6.34	defense response;metabolic process;response to stimulus;transport	cytoplasm;cytosol;nucleus	catalytic activity;nucleotide binding;protein binding	Pf00670, Pf02254, Pf02826, Pf05221	191	ENSG00000101444.12	AHCY	20	Metabolic pathways; Cysteine and methionine metabolism	Metabolism of ingested SeMet, Sec, MeSec into H2Se; Defective AHCY causes Hypermethioninemia with S-adenosylhomocysteine hydrolase deficiency (HMAHCHD); Sulfur amino acid metabolism; Methylation	Folate Metabolism; Trans-sulfuration pathway; One Carbon Metabolism; Trans-sulfuration and one carbon metabolism	18	0	0.932	0.989804	32.24	1.93908e+07	2.50894e+07	2.39281e+07	1.61036e+07	2.67198e+07	2.13285e+07	1.58412e+07	2.5252e+07	2.28709e+07	1.78645e+07	1.35217e+07	2.3476e+07	2.39281e+07	1.50557e+07	2.43029e+07	1.89571e+07	1.16256e+07	1.45306e+07	1.82572e+07	7.82629e+06	High	High	High	High	High	High
High	P18124	60S ribosomal protein L7 OS=Homo sapiens GN=RPL7 PE=1 SV=1	29	51	9	29.2	10.65	cell organization and biogenesis;metabolic process;transport	cytoplasm;cytosol;membrane;nucleus;ribosome	DNA binding;protein binding;RNA binding;structural molecule activity	Pf00327, Pf08079	6129	ENSG00000147604.13	RPL7	8	Ribosome	Peptide chain elongation; Eukaryotic Translation Termination; Viral mRNA Translation; L13a-mediated translational silencing of Ceruloplasmin expression; Nonsense Mediated Decay (NMD) independent of the Exon Junction Complex (EJC); Selenocysteine synthesis; Nonsense Mediated Decay (NMD) enhanced by the Exon Junction Complex (EJC); GTP hydrolysis and joining of the 60S ribosomal subunit; Major path…	Cytoplasmic Ribosomal Proteins	34	0	0.408	0.00556525	10.63	2.6335e+07	2.98898e+07	5.55222e+07	3.007e+07	4.07136e+07	1.22555e+07	8.95432e+06	7.81846e+06	1.17722e+07	8.78351e+06	1.83641e+07	2.79677e+07	5.55222e+07	2.81132e+07	3.70309e+07	1.08929e+07	6571435	4.49893e+06	9.39742e+06	3.84798e+06	High	High	High	High	High	High
High	Q9H0U4	Ras-related protein Rab-1B OS=Homo sapiens GN=RAB1B PE=1 SV=1	56	42	2	22.2	5.73	cell organization and biogenesis;metabolic process;regulation of biological process;response to stimulus;transport	cytoplasm;cytosol;Golgi;membrane;mitochondrion	catalytic activity;nucleotide binding;protein binding	Pf00025, Pf00071, Pf01926, Pf04670, Pf08477, Pf09439	81876	ENSG00000174903.15	RAB1B	11	Legionellosis	COPI-dependent Golgi-to-ER retrograde traffic; COPII (Coat Protein 2) Mediated Vesicle Transport; COPI-mediated anterograde transport; Golgi Cisternae Pericentriolar Stack Reorganization; RAB GEFs exchange GTP for GDP on RABs; RAB geranylgeranylation		21	0	1.476	0.684821	25.21	4.68258e+06	4.04152e+06	2.96588e+06	4.15837e+06	4.59948e+06	6.14764e+06	4.94401e+06	6.40756e+06	4.85253e+06	6.48415e+06	3.26529e+06	3.78162e+06	2.96588e+06	3.88777e+06	4.18344e+06	5.46413e+06	3.62834e+06	3.68706e+06	3.87364e+06	2.84065e+06	High	High	High	High	High	High
High	P46783	40S ribosomal protein S10 OS=Homo sapiens GN=RPS10 PE=1 SV=1	55	55	4	18.9	10.15	cell organization and biogenesis;metabolic process;transport	cytoplasm;cytosol;membrane;nucleus;ribosome	protein binding;RNA binding;structural molecule activity	Pf03501	6204	ENSG00000124614.13	RPS10	6	Ribosome	Peptide chain elongation; Eukaryotic Translation Termination; Viral mRNA Translation; Formation of the ternary complex, and subsequently, the 43S complex; L13a-mediated translational silencing of Ceruloplasmin expression; Selenocysteine synthesis; Nonsense Mediated Decay (NMD) independent of the Exon Junction Complex (EJC); Nonsense Mediated Decay (NMD) enhanced by the Exon Junction Complex (EJC)…	Cytoplasmic Ribosomal Proteins	38	0	0.223	2.31674e-07	2.56	3.32643e+07	2.49689e+07	3.88792e+07	2.10245e+07	3.1589e+07	8.61266e+06	5.91646e+06	8.98497e+06	8.05849e+06	4.72214e+06	2.31961e+07	2.33633e+07	3.88792e+07	1.96564e+07	2.87317e+07	7.65509e+06	4.342e+06	5.17017e+06	6.43286e+06	2.06873e+06	High	High	High	High	High	High
High	P50990	T-complex protein 1 subunit theta OS=Homo sapiens GN=CCT8 PE=1 SV=4	26	56	13	59.6	5.6	cell organization and biogenesis;metabolic process;regulation of biological process;transport	cytoplasm;cytoskeleton;cytosol;extracellular;organelle lumen	catalytic activity;nucleotide binding;protein binding	Pf00118	10694	ENSG00000156261.12	CCT8	21		BBSome-mediated cargo-targeting to cilium; Prefoldin mediated transfer of substrate to CCT/TriC; Cooperation of PDCL (PhLP1) and TRiC/CCT in G-protein beta folding; Association of TriC/CCT with target proteins during biosynthesis; Neutrophil degranulation; Folding of actin by CCT/TriC; Formation of tubulin folding intermediates by CCT/TriC		16	0	0.897	0.978193	25.64	2.6246e+07	3.01826e+07	2.65978e+07	2.21405e+07	3.30227e+07	2.19302e+07	1.80366e+07	2.87724e+07	2.19339e+07	2.58212e+07	1.8302e+07	2.82417e+07	2.65978e+07	2.06998e+07	3.00356e+07	1.9492e+07	1.32368e+07	1.65563e+07	1.75092e+07	1.13121e+07	High	High	High	High	High	High
High	P06732	Creatine kinase M-type OS=Homo sapiens GN=CKM PE=1 SV=2	22	33	8	43.1	7.25	metabolic process	cytoplasm;cytosol	catalytic activity;nucleotide binding;protein binding	Pf00217, Pf02807	1158	ENSG00000104879.4	CKM	19	Metabolic pathways; Arginine and proline metabolism	Creatine metabolism	Urea cycle and metabolism of amino groups	7	1	3.059	0.000853992	127.51	1.00853e+06	1.72456e+06	558804	2.06548e+06	434282	7.34589e+07	1.96782e+08	567072	4.74208e+06		703276	1.61366e+06	558804	1.93108e+06	394999	6.52916e+07	1.44415e+08	326306	3.78547e+06		Peak Found	Peak Found	Peak Found	Peak Found	Peak Found	High
High	P02792	Ferritin light chain OS=Homo sapiens GN=FTL PE=1 SV=2	51	45	8	20	5.78	cellular homeostasis;transport	cytosol;extracellular;membrane;organelle lumen;vacuole	metal ion binding;protein binding	Pf00210	2512	ENSG00000087086.14	FTL	19	Mineral absorption	Neutrophil degranulation; Golgi Associated Vesicle Biogenesis; Iron uptake and transport; Scavenging by Class A Receptors	NRF2 pathway	14	0	1.256	0.946629	28.98	3.45222e+07	2.37232e+07	1.91275e+07	3.0167e+07	2.97898e+07	3.80506e+07	4.24986e+07	2.67799e+07	3.33825e+07	4.14957e+07	2.40732e+07	2.21977e+07	1.91275e+07	2.82039e+07	2.70952e+07	3.38201e+07	3.11891e+07	1.54098e+07	2.66483e+07	1.81789e+07	High	High	High	High	High	High
High	P48643	T-complex protein 1 subunit epsilon OS=Homo sapiens GN=CCT5 PE=1 SV=1	23	56	12	59.6	5.66	metabolic process;regulation of biological process;response to stimulus;transport	cytoplasm;cytoskeleton;cytosol	nucleotide binding;protein binding;RNA binding	Pf00118	22948	ENSG00000150753.11	CCT5	5		BBSome-mediated cargo-targeting to cilium; Prefoldin mediated transfer of substrate to CCT/TriC; Cooperation of PDCL (PhLP1) and TRiC/CCT in G-protein beta folding; Association of TriC/CCT with target proteins during biosynthesis; Formation of tubulin folding intermediates by CCT/TriC; Folding of actin by CCT/TriC		13	0	0.974	0.989804	26.31	4.31068e+07	4.87221e+07	5.27667e+07	4.03405e+07	4.80995e+07	4.44373e+07	3.87035e+07	5.32188e+07	4.2897e+07	4.97173e+07	30059558	4.55889e+07	5.27667e+07	3.77155e+07	4.37487e+07	3.94967e+07	2.84039e+07	3.06234e+07	3.42435e+07	2.17807e+07	High	High	High	High	High	High
High	Q9BS26	Endoplasmic reticulum resident protein 44 OS=Homo sapiens GN=ERP44 PE=1 SV=1	28	54	9	46.9	5.26	cellular homeostasis;metabolic process;regulation of biological process;response to stimulus;transport	cell surface;endoplasmic reticulum;extracellular;membrane;organelle lumen	catalytic activity;metal ion binding;protein binding	Pf00085, Pf01216, Pf07449, Pf13098, Pf13848	23071	ENSG00000023318.7	ERP44	9		Neutrophil degranulation		3	0	1.228	0.957864	22.23	3.10028e+07	2.98729e+07	2.8618e+07	3.38616e+07	3.13236e+07	3.78751e+07	3.99651e+07	3.74958e+07	4.1276e+07	4.16187e+07	2.16191e+07	2.79519e+07	2.8618e+07	3.16581e+07	2.84902e+07	3.36641e+07	2.93298e+07	2.1576e+07	3.29495e+07	1.82328e+07	High	High	High	High	High	High
High	O95372	Acyl-protein thioesterase 2 OS=Homo sapiens GN=LYPLA2 PE=1 SV=1	40	29	8	24.7	7.23	cellular component movement;metabolic process	cytoplasm;cytosol	catalytic activity;protein binding	Pf00561, Pf02230, Pf03959, Pf07859, Pf12695, Pf12697	11313	ENSG00000011009.10	LYPLA2	1	Glycerophospholipid metabolism	L1CAM interactions		4	0	1.172	0.989804	30.36	1.738e+07	1.85623e+07	1.71598e+07	1.62238e+07	1.58828e+07	2.18531e+07	2.09758e+07	1.87624e+07	1.88264e+07	1.67985e+07	1.21195e+07	1.73686e+07	1.71598e+07	1.51681e+07	1.44462e+07	1.94234e+07	1.53938e+07	10796309	1.50286e+07	7.35927e+06	High	High	Peak Found	High	High	High
High	P35270	Sepiapterin reductase OS=Homo sapiens GN=SPR PE=1 SV=1	37	34	7	28	8.05	metabolic process;regulation of biological process	cytoplasm;cytosol	catalytic activity;nucleotide binding	Pf00106	6697	ENSG00000116096.5	SPR	2	Folate biosynthesis; Metabolic pathways	eNOS activation and regulation; Tetrahydrobiopterin (BH4) synthesis, recycling, salvage and regulation		6	0	1.268	0.946629	33.91	9.09298e+06	5.6187e+06	5.98242e+06	4.38984e+06	5.60337e+06	7.78041e+06	6.48474e+06	7.24622e+06	6.29622e+06	9.12006e+06	6.34077e+06	5.25739e+06	5.98242e+06	4.10418e+06	5.09652e+06	6.91537e+06	4.75905e+06	4.16965e+06	5.02609e+06	3.99542e+06	High	High	High	High	High	High
High	Q9Y5S9	RNA-binding protein 8A OS=Homo sapiens GN=RBM8A PE=1 SV=1	41	65	5	19.9	5.72	metabolic process;regulation of biological process;transport	cytoplasm;cytosol;nucleus;spliceosomal complex	protein binding;RNA binding	Pf00076, Pf08777, Pf13893, Pf14259	9939	ENSG00000265241.6	RBM8A; LOC101060541	1	Spliceosome; mRNA surveillance pathway; RNA transport	mRNA 3'-end processing; mRNA Splicing - Major Pathway; Cleavage of Growing Transcript in the Termination Region ; Regulation of expression of SLITs and ROBOs; Transport of Mature mRNA derived from an Intron-Containing Transcript; Nonsense Mediated Decay (NMD) enhanced by the Exon Junction Complex (EJC)		20	0	0.859	0.946629	14.45	4.13632e+07	3.9107e+07	2.44922e+07	4.43525e+07	3.85483e+07	3.39149e+07	3.45664e+07	3.68305e+07	3.37269e+07	3.33006e+07	2.88437e+07	3.65921e+07	2.44922e+07	41466406	3.50614e+07	3.01442e+07	2.53678e+07	2.11931e+07	2.69232e+07	1.45887e+07	High	High	High	High	High	High
High	P16949	Stathmin OS=Homo sapiens GN=STMN1 PE=1 SV=3	60	73	11	17.3	5.97	cell differentiation;cell organization and biogenesis;development;regulation of biological process;response to stimulus	cytoplasm;cytoskeleton;cytosol;membrane	protein binding;signal transducer activity	Pf00836, Pf09726	3925	ENSG00000117632.22	STMN1	1	MicroRNAs in cancer; MAPK signaling pathway		Regulation of Microtubule Cytoskeleton; Retinoblastoma (RB) in Cancer; Rac1/Pak1/p38/MMP-2 pathway; MAPK Signaling Pathway; EGF/EGFR Signaling Pathway	7	0	0.726	0.660074	21.37	8.50702e+07	6.18143e+07	4.7808e+07	7.27563e+07	6.07739e+07	4.01785e+07	3.7429e+07	6.36772e+07	4.35301e+07	5.55448e+07	5.93217e+07	5.78393e+07	4.7808e+07	6.80219e+07	5.52766e+07	3.57114e+07	2.74686e+07	3.66414e+07	3.47488e+07	2.43337e+07	High	High	High	High	High	High
High	P50579	Methionine aminopeptidase 2 OS=Homo sapiens GN=METAP2 PE=1 SV=1	17	28	6	52.9	5.82	metabolic process;regulation of biological process	cytoplasm;cytosol;membrane	catalytic activity;metal ion binding;RNA binding	Pf00557	10988	ENSG00000111142.13	METAP2	12		Signaling by GPCR; Inactivation, recovery and regulation of the phototransduction cascade		5	0	0.896	0.977361	33.41	1.08244e+07	1.11335e+07	9.37544e+06	9.80085e+06	1.19887e+07	9.65532e+06	9.76277e+06	8.89205e+06	9.47452e+06	5.95555e+06	7.54815e+06	1.04176e+07	9.37544e+06	9.16309e+06	1.09042e+07	8.58183e+06	7.16475e+06	5.1167e+06	7.56324e+06	2.60908e+06	High	High	High	High	High	High
High	Q9NQC3	Reticulon-4 OS=Homo sapiens GN=RTN4 PE=1 SV=2	7	17	4	129.9	4.5	cell death;cell organization and biogenesis;cellular component movement;regulation of biological process	endoplasmic reticulum;membrane	protein binding;RNA binding	Pf02453	57142	ENSG00000115310.17	RTN4	2	Alzheimer's disease	Signalling by NGF; Axonal growth inhibition (RHOA activation)	Spinal Cord Injury	8	0	0.798	0.872517	10.03	4.29717e+06	5.17805e+06	5.27897e+06	5.0994e+06	4.61706e+06	3.43025e+06	3.01917e+06	4.31123e+06	3.79427e+06	4.44547e+06	2.99653e+06	4845071	5.27897e+06	4767570	4.19943e+06	3.04887e+06	2.21573e+06	2.48078e+06	3028856	1947522	High	High	High	High	High	High
High	P17661	Desmin OS=Homo sapiens GN=DES PE=1 SV=3	12	80	3	53.5	5.27	cell organization and biogenesis;cellular component movement;regulation of biological process	cytoplasm;cytoskeleton;cytosol;membrane;nucleus	protein binding;structural molecule activity	Pf00038, Pf03962, Pf04732	1674	ENSG00000175084.11	DES	2	Arrhythmogenic right ventricular cardiomyopathy (ARVC); Dilated cardiomyopathy; Hypertrophic cardiomyopathy (HCM)	Striated Muscle Contraction	Arrhythmogenic Right Ventricular Cardiomyopathy; Striated Muscle Contraction	7	0	1.178	0.989804	14.7	3.93069e+06	4.02639e+06	4.05781e+06	3.46262e+06	4.46418e+06	4.93212e+06	7.13357e+06	4.31475e+06	4.05666e+06	4.27125e+06	2.74098e+06	3.76747e+06	4.05781e+06	3.23729e+06	4.06037e+06	4.38376e+06	5.23522e+06	2.48281e+06	3238315	1.8712e+06	Peak Found	Peak Found	Peak Found	Peak Found	Peak Found	High
High	P10644	cAMP-dependent protein kinase type I-alpha regulatory subunit OS=Homo sapiens GN=PRKAR1A PE=1 SV=1	34	50	10	43	5.35	cell organization and biogenesis;cell proliferation;coagulation;metabolic process;regulation of biological process;response to stimulus	cytoplasm;cytosol;membrane	catalytic activity;enzyme regulator activity;nucleotide binding;protein binding	Pf00027, Pf02197	5573	ENSG00000108946.14	PRKAR1A	17	Insulin signaling pathway	Signaling by GPCR; PKA activation in glucagon signalling; PKA activation; DARPP-32 events; Glucagon-like Peptide-1 (GLP1) regulates insulin secretion; Hedgehog 'off' state; Vasopressin regulates renal water homeostasis via Aquaporins; Factors involved in megakaryocyte development and platelet production	miRs in Muscle Cell Differentiation; Mesodermal Commitment Pathway; Myometrial Relaxation and Contraction Pathways; G Protein Signaling Pathways; Calcium Regulation in the Cardiac Cell; Sudden Infant Death Syndrome (SIDS) Susceptibility Pathways	33	0	1.09	0.993875	36.99	1.44685e+07	1.55697e+07	1.13186e+07	1.09985e+07	1.62558e+07	1.79529e+07	1.47125e+07	1.47614e+07	1.48012e+07	7.44576e+06	1.00893e+07	1.45685e+07	1.13186e+07	1.02828e+07	1.47854e+07	1.59569e+07	1.07973e+07	8.49408e+06	1.18154e+07	3.26192e+06	High	High	High	High	High	High
High	Q9NPH2	Inositol-3-phosphate synthase 1 OS=Homo sapiens GN=ISYNA1 PE=1 SV=1	19	44	9	61	5.76	metabolic process	cytoplasm;cytosol	catalytic activity;protein binding	Pf01658, Pf07994	51477	ENSG00000105655.18	ISYNA1	19	Inositol phosphate metabolism; Metabolic pathways	Synthesis of IP2, IP, and Ins in the cytosol		5	0	1.419	0.773968	41.02	1.88293e+07	2.00686e+07	1.13256e+07	1.64973e+07	1.68399e+07	2.54518e+07	2.71742e+07	2.06033e+07	7.60664e+08	3.75893e+07	1.31302e+07	1.87781e+07	1.13256e+07	1.54238e+07	1.53167e+07	2.2622e+07	1.99428e+07	1.18556e+07	6.07217e+08	1.64676e+07	High	High	High	High	High	High
High	Q16576	Histone-binding protein RBBP7 OS=Homo sapiens GN=RBBP7 PE=1 SV=1	23	70	4	47.8	5.05	cell organization and biogenesis;cell proliferation;development;metabolic process;regulation of biological process;response to stimulus	cytosol;nucleus	catalytic activity;protein binding;RNA binding	Pf00400, Pf12265	5931	ENSG00000102054.17	RBBP7	X		RMTs methylate histone arginines; Regulation of TP53 Activity through Acetylation; PKMTs methylate histone lysines; Activation of anterior HOX genes in hindbrain development during early embryogenesis; HATs acetylate histones; Neddylation; Deposition of new CENPA-containing nucleosomes at the centromere; ERCC6 (CSB) and EHMT2 (G9a) positively regulate rRNA expression; Regulation of PTEN gene tran…	Retinoblastoma (RB) in Cancer; Interactome of polycomb repressive complex 2 (PRC2)	41	0	1.214	0.967926	18.38	1.56781e+07	1.46094e+07	1.18257e+07	1.43488e+07	1.51613e+07	1.87266e+07	1.73027e+07	1.63244e+07	1.8534e+07	1.71715e+07	1.09328e+07	1.36699e+07	1.18257e+07	1.34151e+07	1.37899e+07	1.66445e+07	12698179	9.39346e+06	1.47951e+07	7.52267e+06	High	High	High	High	High	High
High	P49411	Elongation factor Tu, mitochondrial OS=Homo sapiens GN=TUFM PE=1 SV=2	30	41	12	49.5	7.61	metabolic process;response to stimulus	membrane;mitochondrion	catalytic activity;nucleotide binding;protein binding;RNA binding	Pf00009, Pf03143, Pf03144	7284		TUFM	16		Mitochondrial translation elongation		4	0	0.961	0.989804	31.44	2.08217e+07	2.56883e+07	2.28939e+07	1.9246e+07	2.33594e+07	2.3324e+07	1.69338e+07	2.6642e+07	2.51584e+07	1.76001e+07	1.45195e+07	2.40364e+07	2.28939e+07	1.79936e+07	2.12464e+07	2.07308e+07	1.24275e+07	1.53304e+07	20083244	7.71045e+06	High	High	High	High	High	High
High	P12532	Creatine kinase U-type, mitochondrial OS=Homo sapiens GN=CKMT1A PE=1 SV=1	29	35	8	47	8.34	metabolic process	membrane;mitochondrion	catalytic activity;nucleotide binding	Pf00217, Pf02807	1159; 548596	ENSG00000223572.9; ENSG00000237289.9	CKMT1B; CKMT1A	15	Metabolic pathways; Arginine and proline metabolism	Creatine metabolism		6	0	0.559	0.140623	7.25	2.76628e+07	2.61347e+07	3.49147e+07	3.09455e+07	2.82493e+07	1.99444e+07	1.36738e+07	1.37015e+07	1.25478e+07	1.22362e+07	1.929e+07	2.44541e+07	3.49147e+07	2.89319e+07	2.56941e+07	1.77269e+07	1.0035e+07	7.88416e+06	1.00166e+07	5.36059e+06	High	High	High	High	High	High
High	P02794	Ferritin heavy chain OS=Homo sapiens GN=FTH1 PE=1 SV=2	47	68	8	21.2	5.55	cellular homeostasis;metabolic process;regulation of biological process;response to stimulus;transport	cytosol;extracellular;nucleus;vacuole	catalytic activity;metal ion binding;protein binding	Pf00210	2495	ENSG00000167996.15	FTH1	11	Mineral absorption	Neutrophil degranulation; Golgi Associated Vesicle Biogenesis; Iron uptake and transport; Scavenging by Class A Receptors	Iron metabolism in placenta; NRF2 pathway	15	0	1.146	0.989804	27.12	1.8069e+08	1.66255e+08	1.45696e+08	1.76758e+08	1.47188e+08	2.0223e+08	2.40523e+08	1.57714e+08	1.66712e+08	1.92105e+08	1.26e+08	1.55564e+08	1.45696e+08	1.65256e+08	1.33874e+08	1.79746e+08	1.76516e+08	9.07522e+07	1.33081e+08	8.41594e+07	High	High	High	High	High	High
High	P43686	26S proteasome regulatory subunit 6B OS=Homo sapiens GN=PSMC4 PE=1 SV=2	29	33	8	47.3	5.21	metabolic process;regulation of biological process;response to stimulus;transport	cytoplasm;cytosol;membrane;nucleus;proteasome	catalytic activity;nucleotide binding;protein binding;RNA binding	Pf00004, Pf00006, Pf00910, Pf01057, Pf01078, Pf05496, Pf07724, Pf07726, Pf07728, Pf13191	5704	ENSG00000281221.2; ENSG00000013275.7	PSMC4	19; CHR_HG2021_PATCH	Epstein-Barr virus infection; Proteasome	Regulation of RAS by GAPs; CDT1 association with the CDC6:ORC:origin complex; Downstream TCR signaling; UCH proteinases; NIK-->noncanonical NF-kB signaling; Hh mutants that don't undergo autocatalytic processing are degraded by ERAD; SCF-beta-TrCP mediated degradation of Emi1; Cross-presentation of soluble exogenous antigens (endosomes); Separation of Sister Chromatids; Vpu mediated degradation o…	Proteasome Degradation; Parkin-Ubiquitin Proteasomal System pathway	152	0	1.033	0.999004	29.06	8.62137e+06	9.96766e+06	8.96858e+06	6.07863e+06	1.0244e+07	9.13716e+06	6.71124e+06	1.02931e+07	1.01818e+07	8.78658e+06	6.01191e+06	9.32668e+06	8.96858e+06	5.68308e+06	9.31742e+06	8.12128e+06	4.92527e+06	5.9229e+06	8.12786e+06	3.84933e+06	High	High	High	High	High	High
High	Q96EP5	DAZ-associated protein 1 OS=Homo sapiens GN=DAZAP1 PE=1 SV=1	25	33	6	43.4	8.56	cell differentiation;cell proliferation;development;regulation of biological process	cytoplasm;cytosol;nucleus	protein binding;RNA binding	Pf00076, Pf13893, Pf14259	26528	ENSG00000071626.16	DAZAP1	19	mRNA surveillance pathway			1	0	1.149	0.989804	28.68	5.50761e+06	5.70193e+06	4.05358e+06	5.12273e+06	5.68354e+06	6.61364e+06	6.35901e+06	6.51817e+06	5.92122e+06	5.51121e+06	3.8406e+06	5.33526e+06	4.05358e+06	4.78938e+06	5.16944e+06	5.87832e+06	4.66678e+06	3.75071e+06	4.72674e+06	2.41441e+06	High	High	High	High	High	High
High	Q99714	3-hydroxyacyl-CoA dehydrogenase type-2 OS=Homo sapiens GN=HSD17B10 PE=1 SV=3	44	35	7	26.9	7.78	cell organization and biogenesis;metabolic process	cytoplasm;membrane;mitochondrion;organelle lumen	catalytic activity;protein binding;RNA binding	Pf00106, Pf08659, Pf13561	3028	ENSG00000072506.12	HSD17B10	X	Alzheimer's disease; Metabolic pathways; Valine, leucine and isoleucine degradation	tRNA processing in the mitochondrion; rRNA processing in the mitochondrion; Branched-chain amino acid catabolism; tRNA modification in the mitochondrion	Alzheimers Disease; Valproic acid pathway; Tryptophan metabolism	15	0	1.039	0.999004	24.02	6.0444e+06	9.61386e+06	8.93334e+06	1.01456e+07	1.05665e+07	9.94131e+06	8.57772e+06	8.3275e+06	1.22369e+07	7.30263e+06	4.21492e+06	8.99562e+06	8.93334e+06	9.48545e+06	9.6107e+06	8.83602e+06	6.29506e+06	4.79184e+06	9.76833e+06	3.19922e+06	High	High	High	High	High	High
High	P05204	Non-histone chromosomal protein HMG-17 OS=Homo sapiens GN=HMGN2 PE=1 SV=3	51	44	3	9.4	9.99		chromosome;cytoplasm;nucleus	DNA binding;protein binding;RNA binding		3151	ENSG00000198830.10	HMGN2	1				0	0	0.215	1.22198e-07	2.64	1.69314e+07	2.27723e+07	4.01909e+07	3.19015e+07	1.542e+07	5.60783e+06	3.71947e+06	679373	4.9088e+06	2.029e+06	1.18067e+07	2.13079e+07	4.01909e+07	2.98256e+07	1.40252e+07	4.98434e+06	2.72966e+06	390927	3.91856e+06	888887	High	High	High	High	High	High
High	Q8TCD5	5'(3')-deoxyribonucleotidase, cytosolic type OS=Homo sapiens GN=NT5C PE=1 SV=2	51	31	7	23.4	6.64	metabolic process	cytoplasm;cytosol;mitochondrion;nucleus	catalytic activity;metal ion binding;nucleotide binding;receptor activity;signal transducer activity	Pf06941	30833	ENSG00000125458.6	NT5C	17	Purine metabolism; Nicotinate and nicotinamide metabolism; Metabolic pathways; Pyrimidine metabolism	Pyrimidine catabolism; Purine catabolism		9	0	1.074	0.998374	36.37	5.62939e+06	7.37424e+06	5.70139e+06	7.18013e+06	7.0598e+06	8.96676e+06	8.83688e+06	7.1847e+06	8.82952e+06	3.99817e+06	3.92552e+06	6.90003e+06	5.70139e+06	6.7129e+06	6.42122e+06	7.96982e+06	6.48525e+06	4.13425e+06	7.04835e+06	1.75156e+06	High	High	High	High	High	High
High	P38606	V-type proton ATPase catalytic subunit A OS=Homo sapiens GN=ATP6V1A PE=1 SV=2	19	44	9	68.3	5.52	cellular homeostasis;metabolic process;regulation of biological process;response to stimulus;transport	cytosol;membrane;mitochondrion	catalytic activity;nucleotide binding;transporter activity	Pf00006, Pf00306, Pf02874	523	ENSG00000114573.9	ATP6V1A	3	Phagosome; mTOR signaling pathway; Oxidative phosphorylation; Vibrio cholerae infection; Metabolic pathways; Epithelial cell signaling in Helicobacter pylori infection; Collecting duct acid secretion; Synaptic vesicle cycle; Rheumatoid arthritis	Transferrin endocytosis and recycling; ROS, RNS production in phagocytes; Ion channel transport; Insulin receptor recycling		20	0	1.036	0.999004	28.37	1.10067e+07	1.41033e+07	1.29478e+07	1.07515e+07	1.42583e+07	1.15068e+07	1.09034e+07	1.35717e+07	1.39094e+07	1.34403e+07	7.67528e+06	1.31964e+07	1.29478e+07	1.00519e+07	1.29686e+07	1.02275e+07	8.00184e+06	7.80945e+06	1.11035e+07	5.88807e+06	High	High	High	High	High	High
High	Q14134	Tripartite motif-containing protein 29 OS=Homo sapiens GN=TRIM29 PE=1 SV=2	21	48	12	65.8	7.15	metabolic process;regulation of biological process	cytoplasm	metal ion binding;protein binding	Pf00643, Pf03938	23650	ENSG00000137699.16	TRIM29	11		Interferon gamma signaling		4	0	0.885	0.959757	20.92	2.54058e+07	2.50571e+07	2.07494e+07	2.67833e+07	2.91893e+07	2.32285e+07	2.14624e+07	2.38453e+07	2.3296e+07	2.04115e+07	1.77161e+07	2.34457e+07	2.07494e+07	2.50405e+07	2.65491e+07	2.06459e+07	1.57509e+07	1.37211e+07	1.85965e+07	8.9421e+06	High	High	High	High	High	High
High	P62328	Thymosin beta-4 OS=Homo sapiens GN=TMSB4X PE=1 SV=2	57	59	5	5.1	5.06	cell differentiation;cell organization and biogenesis;metabolic process;regulation of biological process;response to stimulus;transport	cytoplasm;cytoskeleton;cytosol;extracellular;membrane;nucleus;organelle lumen	catalytic activity;metal ion binding;nucleotide binding;protein binding;RNA binding;structural molecule activity	Pf01290	7114	ENSG00000205542.10	TMSB4X	X	Regulation of actin cytoskeleton	Platelet degranulation	TarBasePathway; Regulation of Actin Cytoskeleton	7	0	0.975	0.989804	26.09	1.73717e+07	1.65013e+07	1.98857e+07	2.67415e+07	1.50306e+07	1.71601e+07	1.76674e+07	1.76492e+07	1.4544e+07	2.20905e+07	1.21137e+07	1.54401e+07	1.98857e+07	2.50014e+07	1.36711e+07	1.52522e+07	1.29658e+07	1.01558e+07	1.16101e+07	9.67764e+06	High	High	High	High	High	High
High	P00491	Purine nucleoside phosphorylase OS=Homo sapiens GN=PNP PE=1 SV=2	38	31	9	32.1	6.95	metabolic process;regulation of biological process;response to stimulus;transport	cytoplasm;cytoskeleton;cytosol;extracellular;nucleus;organelle lumen	catalytic activity	Pf01048	4860	ENSG00000198805.11	PNP	14	Purine metabolism; Nicotinate and nicotinamide metabolism; Metabolic pathways; Pyrimidine metabolism	Neutrophil degranulation; Purine salvage; Purine catabolism		13	0	0.993	0.993875	39.29	7.6415e+06	1.00124e+07	8828692	4.52476e+06	9.53832e+06	7.86335e+06	4.73316e+06	9.66884e+06	6.44565e+06	9.76296e+06	5.32862e+06	9.36854e+06	8828692	4.23032e+06	8.67554e+06	6.98909e+06	3.4736e+06	5.56368e+06	5.14538e+06	4.27707e+06	High	High	High	Peak Found	High	High
High	O75531	Barrier-to-autointegration factor OS=Homo sapiens GN=BANF1 PE=1 SV=1	56	50	4	10.1	6.09	cell organization and biogenesis;metabolic process;regulation of biological process;response to stimulus;transport	chromosome;cytoplasm;cytosol;nucleus	DNA binding;protein binding	Pf02961	8815	ENSG00000175334.7	BANF1	11		2-LTR circle formation; APOBEC3G mediated resistance to HIV-1 infection; Integration of viral DNA into host genomic DNA; Vpr-mediated nuclear import of PICs; Autointegration results in viral DNA circles; Initiation of Nuclear Envelope Reformation; Clearance of Nuclear Envelope Membranes from Chromatin		23	0	0.761	0.770869	14.17	4.12859e+07	2.96942e+07	30613293	3.51003e+07	3.45688e+07	2.86786e+07	2.59318e+07	2.62949e+07	2.9945e+07	2.73112e+07	2.87898e+07	2.77847e+07	30613293	3.28162e+07	31441924	2.54901e+07	1.90309e+07	1.51307e+07	2.39043e+07	1.19648e+07	High	High	High	High	High	High
High	Q9UHV9	Prefoldin subunit 2 OS=Homo sapiens GN=PFDN2 PE=1 SV=1	52	62	7	16.6	6.58	metabolic process;regulation of biological process	cytoplasm;cytosol;mitochondrion;nucleus	protein binding	Pf01920	5202	ENSG00000143256.4	PFDN2	1		Prefoldin mediated transfer of substrate to CCT/TriC		5	0	1.061	0.999004	25.46	4.12638e+07	3.71216e+07	3.10048e+07	4.20744e+07	3.21104e+07	4.16648e+07	4.40423e+07	3.34714e+07	4.23134e+07	3.17145e+07	2.87744e+07	3.47345e+07	3.10048e+07	3.93365e+07	2.92059e+07	3.70325e+07	3.2322e+07	1.92602e+07	3.37776e+07	1.38939e+07	High	High	High	High	High	High
High	Q9Y3F4	Serine-threonine kinase receptor-associated protein OS=Homo sapiens GN=STRAP PE=1 SV=1	40	47	12	38.4	5.12	cell organization and biogenesis;metabolic process;regulation of biological process	cytoplasm;cytosol;nucleus	protein binding;RNA binding	Pf00400	11171	ENSG00000023734.10	STRAP	12	RNA transport	Downregulation of TGF-beta receptor signaling	TGF-beta Signaling Pathway	7	0	1.178	0.989804	23.16	1.64511e+07	2.09539e+07	1.75148e+07	1.8418e+07	2.14758e+07	2.45542e+07	2.0305e+07	2.44534e+07	2.55681e+07	2.16962e+07	1.14718e+07	1.96064e+07	1.75148e+07	1.72195e+07	1.95332e+07	2.18242e+07	1.49016e+07	1.40711e+07	2.04103e+07	9.50492e+06	High	High	High	High	High	High
High	Q15459	Splicing factor 3A subunit 1 OS=Homo sapiens GN=SF3A1 PE=1 SV=1	14	48	9	88.8	5.22	cell organization and biogenesis;metabolic process;regulation of biological process	nucleus;spliceosomal complex	protein binding;RNA binding	Pf00240, Pf01805, Pf12230, Pf14560	10291	ENSG00000099995.18	SF3A1	22	Spliceosome	mRNA Splicing - Major Pathway	mRNA Processing	6	0	0.955	0.989804	32.94	1.3359e+07	1.45057e+07	1.24644e+07	1.11287e+07	1.28196e+07	1.33207e+07	1.17388e+07	1.52343e+07	1.304e+07	1.0592e+07	9.31559e+06	1.35729e+07	1.24644e+07	1.04045e+07	1.166e+07	1.18397e+07	8.61495e+06	8.7662e+06	1.04095e+07	4.64026e+06	High	High	High	High	High	High
High	P62760	Visinin-like protein 1 OS=Homo sapiens GN=VSNL1 PE=1 SV=2	59	58	9	22.1	5.15	regulation of biological process	cytosol;membrane	metal ion binding;protein binding	Pf00036, Pf13202, Pf13405, Pf13499, Pf13833	7447	ENSG00000163032.11	VSNL1	2				0	0	1.358	0.870972	28.76	1.95387e+07	1.998e+07	1.48502e+07	2.04445e+07	1.98139e+07	2.66572e+07	2.45492e+07	2.37553e+07	2.82877e+07	2.32518e+07	1.36249e+07	18695115	1.48502e+07	1.91142e+07	1.80217e+07	2.36934e+07	1.80163e+07	1.36694e+07	2.25813e+07	1.01864e+07	High	High	High	High	High	High
High	Q01469	Fatty acid-binding protein, epidermal OS=Homo sapiens GN=FABP5 PE=1 SV=3	65	60	7	15.2	7.01	metabolic process;transport	cytoplasm;cytosol;extracellular;membrane;organelle lumen	protein binding;transporter activity	Pf00061	2171	ENSG00000164687.10	FABP5	8	PPAR signaling pathway	Triglyceride catabolism; Signaling by Retinoic Acid; Neutrophil degranulation	PPAR signaling pathway	12	0	0.877	0.947708	22.46	5.53452e+07	4.47221e+07	3.70448e+07	4.24843e+07	4.10726e+07	4.45627e+07	4.43086e+07	4.18957e+07	3.97655e+07	3.70108e+07	3.85937e+07	4.18462e+07	3.70448e+07	3.97197e+07	3.73574e+07	3.96082e+07	3.25174e+07	2.41078e+07	3.17436e+07	1.62141e+07	High	High	High	High	High	High
High	Q9Y570	Protein phosphatase methylesterase 1 OS=Homo sapiens GN=PPME1 PE=1 SV=3	32	37	11	42.3	5.97	metabolic process;regulation of biological process		catalytic activity;enzyme regulator activity;protein binding	Pf00561, Pf12695, Pf12697	51400	ENSG00000214517.9	PPME1	11		Cyclin A/B1/B2 associated events during G2/M transition		5	0	0.975	0.989804	29.83	1.71092e+07	2.20044e+07	1.65582e+07	1.5337e+07	1.93456e+07	1.65649e+07	1.62497e+07	1.81591e+07	1.81316e+07	1.88341e+07	1.19307e+07	20589346	1.65582e+07	1.4339e+07	1.75958e+07	1.47232e+07	1.19254e+07	1.04492e+07	1.44739e+07	8.25104e+06	High	High	High	High	High	High
High	Q09028	Histone-binding protein RBBP4 OS=Homo sapiens GN=RBBP4 PE=1 SV=3	34	70	6	47.6	4.89	cell organization and biogenesis;metabolic process;regulation of biological process;response to stimulus	cytosol;nucleus	catalytic activity;DNA binding;protein binding	Pf00400, Pf12265	5928	ENSG00000162521.18	RBBP4	1		Regulation of TP53 Activity through Acetylation; Polo-like kinase mediated events; PKMTs methylate histone lysines; Activation of anterior HOX genes in hindbrain development during early embryogenesis; Cyclin A:Cdk2-associated events at S phase entry; Deposition of new CENPA-containing nucleosomes at the centromere; Transcription of E2F targets under negative control by p107 (RBL1) and p130 (RBL2…	Retinoblastoma (RB) in Cancer; Interactome of polycomb repressive complex 2 (PRC2)	50	5	1.237	0.946629	31.55	4.81312e+07	3.82462e+07	2.67348e+07	3.54074e+07	3.70271e+07	4.97222e+07	5.41648e+07	5.92695e+07	4.52157e+07	4.5102e+07	3.35632e+07	3.57868e+07	2.67348e+07	3.31033e+07	3.36778e+07	4.4194e+07	3.97507e+07	3.4105e+07	3.60944e+07	1.97588e+07	High	High	High	High	High	High
High	P23297	Protein S100-A1 OS=Homo sapiens GN=S100A1 PE=1 SV=2	30	63	4	10.5	4.5	regulation of biological process;response to stimulus	cytoplasm;endoplasmic reticulum;extracellular;nucleus	metal ion binding;protein binding	Pf01023	6271	ENSG00000160678.11	S100A1	1		Regulation of TLR by endogenous ligand		4	0	0.922	0.989804	38.62	4.12539e+07	3.56088e+07	3.2421e+07	4.66666e+07	2.77984e+07	2.84484e+07	4.07964e+07	3.083e+07	3.41345e+07	3.87879e+07	2.87675e+07	3.33189e+07	3.2421e+07	4.36299e+07	2.52839e+07	2.52855e+07	2.99399e+07	1.77403e+07	2.72486e+07	1.69927e+07	High	High	High	High	High	High
High	P40261	Nicotinamide N-methyltransferase OS=Homo sapiens GN=NNMT PE=1 SV=1	39	57	9	29.6	5.74	metabolic process;response to stimulus	cytoplasm;cytosol	catalytic activity	Pf01234, Pf08241	4837	ENSG00000166741.7	NNMT	11	Nicotinate and nicotinamide metabolism; Metabolic pathways	Metabolism of ingested SeMet, Sec, MeSec into H2Se; Methylation; Nicotinamide salvaging	Metapathway biotransformation; Methylation Pathways	15	0	1.431	0.763618	26.71	5.62307e+07	5.99645e+07	4.19684e+07	5.25148e+07	5.59798e+07	7.60825e+07	7.90605e+07	7.8431e+07	7.36105e+07	7.45473e+07	3.92111e+07	5.61084e+07	4.19684e+07	4.90976e+07	5.09162e+07	6.76235e+07	5.80213e+07	4.51311e+07	5.87612e+07	3.26585e+07	High	High	High	High	High	High
High	P10768	S-formylglutathione hydrolase OS=Homo sapiens GN=ESD PE=1 SV=2	36	50	7	31.4	7.02	metabolic process	cytoplasm;organelle lumen	catalytic activity;protein binding	Pf00326, Pf00756, Pf05448, Pf12695, Pf12697	2098	ENSG00000139684.13	ESD	13	Carbon metabolism	Glutathione conjugation	Phase I biotransformations, non P450	6	0	1.156	0.989804	41.74	6.22429e+06	6.47287e+06	8.9704e+06	4.36156e+06	6.11878e+06	6.28523e+06	7.44967e+06	6.02191e+06	7.83428e+06	5.78366e+06	4.34036e+06	6.05662e+06	8.9704e+06	4.07774e+06	5.56532e+06	5.58643e+06	5.4672e+06	3.46515e+06	6.25388e+06	2.53377e+06	High	High	High	High	High	High
High	Q9BXP5	Serrate RNA effector molecule homolog OS=Homo sapiens GN=SRRT PE=1 SV=1	12	34	12	100.6	5.96	cell proliferation;metabolic process;regulation of biological process;response to stimulus	cytoplasm;nucleus	DNA binding;protein binding;RNA binding	Pf04959, Pf12066	51593	ENSG00000087087.18	SRRT	7		RNA polymerase II transcribes snRNA genes; mRNA Splicing - Major Pathway		7	0	0.555	0.134653	12.24	1.33223e+07	1.43385e+07	1.17742e+07	1.20775e+07	1.4314e+07	8.48224e+06	5.86568e+06	9.11226e+06	8.0768e+06	3.26465e+06	9.28999e+06	1.34165e+07	1.17742e+07	1.12916e+07	1.30192e+07	7.53917e+06	4.30474e+06	5.24341e+06	6.44748e+06	1.43021e+06	High	High	High	High	High	High
High	P07686	Beta-hexosaminidase subunit beta OS=Homo sapiens GN=HEXB PE=1 SV=3	23	66	12	63.1	6.76	cell organization and biogenesis;cellular component movement;cellular homeostasis;metabolic process;regulation of biological process;reproduction;response to stimulus;transport	extracellular;membrane;organelle lumen;vacuole	catalytic activity;protein binding	Pf00728, Pf14845	3074		HEXB	5	Lysosome; Glycosphingolipid biosynthesis - ganglio series; Glycosaminoglycan degradation; Amino sugar and nucleotide sugar metabolism; Other glycan degradation; Metabolic pathways; Glycosphingolipid biosynthesis - globo and isoglobo series	Neutrophil degranulation; CS/DS degradation; Glycosphingolipid metabolism; Hyaluronan uptake and degradation; Keratan sulfate degradation		22	1	1.352	0.875647	27.39	6.415e+07	6.18247e+07	4.5356e+07	6.28885e+07	6.41637e+07	7.63212e+07	8.86243e+07	7.93356e+07	7.37849e+07	7.78504e+07	4.47335e+07	5.7849e+07	4.5356e+07	5.87962e+07	5.83599e+07	6.78356e+07	65039980	4.56516e+07	5.89004e+07	3.41056e+07	High	High	High	High	High	High
High	Q14444	Caprin-1 OS=Homo sapiens GN=CAPRIN1 PE=1 SV=2	18	52	11	78.3	5.25	cell differentiation;regulation of biological process	cytoplasm;cytosol;membrane	protein binding;RNA binding	Pf12287	4076	ENSG00000135387.20	CAPRIN1	11				0	0	1.231	0.954787	20.07	2.94193e+07	3.05031e+07	2.34193e+07	2.77599e+07	3.08153e+07	3.5658e+07	3.60984e+07	3.45339e+07	3.47827e+07	2.74611e+07	2.05149e+07	2.85416e+07	2.34193e+07	2.59535e+07	2.8028e+07	3.16935e+07	2.64921e+07	1.98716e+07	2.7766e+07	1.20305e+07	High	High	High	High	High	High
High	P07954	Fumarate hydratase, mitochondrial OS=Homo sapiens GN=FH PE=1 SV=3	19	27	8	54.6	8.76	metabolic process	cytoplasm;mitochondrion;organelle lumen	catalytic activity;protein binding	Pf00206, Pf10415	2271	ENSG00000091483.6	FH	1	Citrate cycle (TCA cycle); Carbon metabolism; Pyruvate metabolism; Pathways in cancer; Renal cell carcinoma; Metabolic pathways	Citric acid cycle (TCA cycle)	TCA Cycle and Deficiency of Pyruvate Dehydrogenase complex (PDHc); Amino Acid metabolism; TCA Cycle	13	0	0.956	0.989804	24.61	1.76447e+07	2.2479e+07	2.0176e+07	2.08281e+07	1.82153e+07	2.15247e+07	1.85929e+07	1.50999e+07	2.03626e+07	1.9594e+07	1.23041e+07	2.10335e+07	2.0176e+07	1.94728e+07	1.65677e+07	1.91316e+07	1.36451e+07	8.68886e+06	1.62549e+07	8.58394e+06	High	High	High	High	High	High
High	P41250	Glycine--tRNA ligase OS=Homo sapiens GN=GARS PE=1 SV=3	21	57	13	83.1	7.03	metabolic process	cytoplasm;cytosol;extracellular;mitochondrion;organelle lumen	catalytic activity;nucleotide binding;protein binding	Pf00458, Pf00587, Pf03129	2617	ENSG00000106105.13	GARS	7	Aminoacyl-tRNA biosynthesis	Mitochondrial tRNA aminoacylation; Cytosolic tRNA aminoacylation		6	0	1.159	0.989804	24.96	2.39888e+07	2.56939e+07	1.78323e+07	2.37499e+07	2.14749e+07	2.59849e+07	2.52302e+07	2.67865e+07	2.33423e+07	2.55345e+07	1.6728e+07	2.40416e+07	1.78323e+07	2.22045e+07	1.95324e+07	2.30958e+07	1.85161e+07	1.54136e+07	1.86335e+07	1.11865e+07	High	High	High	High	High	High
High	Q8WUM4	Programmed cell death 6-interacting protein OS=Homo sapiens GN=PDCD6IP PE=1 SV=1	13	36	9	96	6.52	cell death;cell division;cell organization and biogenesis;regulation of biological process;transport	cytoplasm;cytoskeleton;cytosol;extracellular;membrane	protein binding	Pf03097, Pf08391, Pf13949	10015	ENSG00000170248.13	PDCD6IP	3	Endocytosis	Budding and maturation of HIV virion; Uptake and function of anthrax toxins		9	0	1.035	0.999004	29.54	8.14648e+06	1.07506e+07	8.42391e+06	6.52176e+06	1.28325e+07	9.32861e+06	8.72099e+06	1.20022e+07	9.88491e+06	1.07405e+07	5.68076e+06	1.00593e+07	8.42391e+06	6.09738e+06	1.16718e+07	8.29144e+06	6.4002e+06	6.90633e+06	7.89084e+06	4.7053e+06	High	High	High	High	High	High
High	P09661	U2 small nuclear ribonucleoprotein A' OS=Homo sapiens GN=SNRPA1 PE=1 SV=2	44	47	9	28.4	8.62	metabolic process;regulation of biological process;response to stimulus	nucleus;spliceosomal complex	protein binding;RNA binding	Pf12799, Pf13855, Pf14580	6627	ENSG00000131876.16	SNRPA1	15	Spliceosome	Gene and protein expression by JAK-STAT signaling after Interleukin-12 stimulation; Interleukin-12 family signaling; mRNA Splicing - Major Pathway	mRNA Processing	11	0	0.574	0.171803	12.75	1.92686e+07	1.94049e+07	1.81258e+07	2.08217e+07	2.14077e+07	1.36335e+07	1.11835e+07	1.10866e+07	1.09157e+07	7.50929e+06	1.34365e+07	1.8157e+07	1.81258e+07	1.94668e+07	1.94713e+07	1.21177e+07	8.20743e+06	6.37951e+06	8.71366e+06	3.28976e+06	High	High	High	High	High	High
High	P13646	Keratin, type I cytoskeletal 13 OS=Homo sapiens GN=KRT13 PE=1 SV=4	26	88	2	49.6	4.96	cell death;cell organization and biogenesis;response to stimulus	cytoskeleton;cytosol;nucleus	protein binding;structural molecule activity	Pf00038	3860	ENSG00000171401.14	KRT13	17		Formation of the cornified envelope		3	0	0.973	0.989804	9.65	139785		142312	4.19841e+07					146728	137300	97476.1		142312	39252062					117128	60150	Peak Found	Not Found	Peak Found	High	Not Found	Not Found
High	P05362	Intercellular adhesion molecule 1 OS=Homo sapiens GN=ICAM1 PE=1 SV=2	17	31	8	57.8	7.99	cell communication;cell organization and biogenesis;cellular component movement;cellular homeostasis;defense response;regulation of biological process;response to stimulus	cell surface;membrane	protein binding;receptor activity;signal transducer activity	Pf03921, Pf07679, Pf13895	3383	ENSG00000090339.8	ICAM1	19	TNF signaling pathway; Epstein-Barr virus infection; Cell adhesion molecules (CAMs); Natural killer cell mediated cytotoxicity; NF-kappa B signaling pathway; AGE-RAGE signaling pathway in diabetic complications; HTLV-I infection; Malaria; Leukocyte transendothelial migration; Viral myocarditis; Staphylococcus aureus infection; Influenza A; African trypanosomiasis; Rheumatoid arthritis	Integrin cell surface interactions; Interleukin-10 signaling; Interleukin-4 and 13 signaling; Immunoregulatory interactions between a Lymphoid and a non-Lymphoid cell; Interferon gamma signaling	Selenium Micronutrient Network; Vitamin B12 Metabolism; Folate Metabolism; RANKL/RANK (Receptor activator of NFKB (ligand)) Signaling Pathway; Interleukin-11 Signaling Pathway; Spinal Cord Injury; IL1 and megakaryocytes in obesity; Photodynamic therapy-induced NF-kB survival signaling; VEGFA-VEGFR2 Signaling Pathway; Type II interferon signaling (IFNG)	35	0	0.569	0.159756	15.04	1.37516e+07	9.94205e+06	1.49492e+07	1.23802e+07	8.11315e+06	4.87803e+06	3.6925e+06	6.92781e+06	5.23964e+06	1.08175e+07	9.58935e+06	9.30271e+06	1.49492e+07	1.15746e+07	7.37929e+06	4.33568e+06	2.70987e+06	3986429	4.18266e+06	4.73904e+06	High	High	High	High	High	High
High	P15880	40S ribosomal protein S2 OS=Homo sapiens GN=RPS2 PE=1 SV=2	32	50	9	31.3	10.24	cell organization and biogenesis;metabolic process;regulation of biological process;transport	cytosol;membrane;nucleus;ribosome	protein binding;RNA binding;structural molecule activity	Pf00333, Pf03719	6187	ENSG00000140988.15	RPS2	16	Ribosome	Peptide chain elongation; Protein methylation; Eukaryotic Translation Termination; Viral mRNA Translation; RMTs methylate histone arginines; Formation of the ternary complex, and subsequently, the 43S complex; L13a-mediated translational silencing of Ceruloplasmin expression; Selenocysteine synthesis; Nonsense Mediated Decay (NMD) independent of the Exon Junction Complex (EJC); Nonsense Mediated …	Cytoplasmic Ribosomal Proteins	44	0	0.427	0.00978835	17.03	4.08952e+07	5.69367e+07	5.80051e+07	4.11743e+07	6.71576e+07	2.77048e+07	2.49958e+07	3.04041e+07	2.66442e+07	3.29125e+07	2.85173e+07	5.32753e+07	5.80051e+07	3.8495e+07	6.10829e+07	2.46246e+07	1.8344e+07	1.74952e+07	2.12693e+07	1.44187e+07	High	High	High	High	High	High
High	Q9H1E3	Nuclear ubiquitous casein and cyclin-dependent kinase substrate 1 OS=Homo sapiens GN=NUCKS1 PE=1 SV=1	26	39	6	27.3	5.08	cell organization and biogenesis;cellular homeostasis;metabolic process;regulation of biological process;response to stimulus	chromosome;cytoplasm;nucleus	DNA binding;protein binding;RNA binding		64710	ENSG00000069275.12	NUCKS1	1				0	0	0.462	0.0234481	6.77	2.98747e+07	3.19785e+07	3.41432e+07	3.50999e+07	4.10251e+07	1.61908e+07	1.5471e+07	1.85695e+07	1.74972e+07	1.59816e+07	2.08324e+07	2.99221e+07	3.41432e+07	3.28159e+07	3.73142e+07	14390660	1.13539e+07	1.06854e+07	1.39676e+07	7.0014e+06	High	High	High	High	High	High
High	O95336	6-phosphogluconolactonase OS=Homo sapiens GN=PGLS PE=1 SV=2	48	42	9	27.5	6.05	metabolic process	cytoplasm;cytosol	catalytic activity;protein binding	Pf01182	25796	ENSG00000130313.6	PGLS	19	Carbon metabolism; Pentose phosphate pathway; Metabolic pathways	Pentose phosphate pathway (hexose monophosphate shunt)	Pentose Phosphate Pathway	7	0	1.219	0.960029	28.21	1.98854e+07	2.10251e+07	1.51734e+07	1.72181e+07	1.91849e+07	2.32575e+07	2.63398e+07	2.32038e+07	1.65049e+07	2.45001e+07	1.38666e+07	1.9673e+07	1.51734e+07	1.60977e+07	1.74496e+07	2.06717e+07	1.93304e+07	1.3352e+07	1.31754e+07	1.07333e+07	High	High	High	High	High	High
High	Q9Y2W1	Thyroid hormone receptor-associated protein 3 OS=Homo sapiens GN=THRAP3 PE=1 SV=2	13	35	11	108.6	10.15	metabolic process;regulation of biological process;response to stimulus	nucleus	DNA binding;nucleotide binding;protein binding;receptor activity;RNA binding	Pf15440	9967	ENSG00000054118.13	THRAP3	1		Transcriptional regulation of white adipocyte differentiation; PPARA activates gene expression	Interactome of polycomb repressive complex 2 (PRC2)	7	0	0.572	0.167112	12.5	1.52099e+07	1.52311e+07	1.42364e+07	1.29322e+07	1.72295e+07	1.09999e+07	1.02584e+07	1.21031e+07	1.04621e+07	9.41239e+06	1.06063e+07	1.42516e+07	1.42364e+07	1.20906e+07	1.5671e+07	9.77689e+06	7528495	6.9644e+06	8.35158e+06	4.12349e+06	High	High	High	High	High	High
High	Q01995	Transgelin OS=Homo sapiens GN=TAGLN PE=1 SV=4	52	49	11	22.6	8.84	cell differentiation	cytoplasm	protein binding	Pf00307, Pf00402	6876	ENSG00000149591.16	TAGLN	11				0	0	1.47	0.695739	41.17	2.42218e+07	2.006e+07	2.82812e+07	2.51503e+07	1.82671e+07	4.33928e+07	3.56028e+07	2.67655e+07	3.88581e+07	3.33008e+07	1.68905e+07	1.877e+07	2.82812e+07	2.35137e+07	1.66147e+07	3.85683e+07	2.61283e+07	1.54015e+07	3.10193e+07	1.45888e+07	High	High	High	High	High	High
High	Q01844	RNA-binding protein EWS OS=Homo sapiens GN=EWSR1 PE=1 SV=1	8	46	4	68.4	9.33	metabolic process;regulation of biological process	cytoplasm;membrane;nucleus	metal ion binding;protein binding;RNA binding	Pf00076, Pf00641, Pf14259	2130	ENSG00000182944.17	EWSR1	22	Transcriptional misregulation in cancer			1	0	0.442	0.0145628	4	1.17303e+07	1.1478e+07	9.67528e+06	1.13709e+07	1.43995e+07	4.82856e+06	4.6663e+06	4.25323e+06	4.85853e+06	2.63767e+06	8.17982e+06	1.07399e+07	9.67528e+06	1.0631e+07	1.3097e+07	4.29172e+06	3.42452e+06	2.44741e+06	3.87843e+06	1.15554e+06	High	High	High	High	High	High
High	Q15435	Protein phosphatase 1 regulatory subunit 7 OS=Homo sapiens GN=PPP1R7 PE=1 SV=1	24	33	8	41.5	4.91	regulation of biological process	chromosome;cytoplasm;nucleus	enzyme regulator activity;protein binding	Pf12799, Pf13855, Pf14580	5510	ENSG00000115685.14	PPP1R7	2				0	0	1.216	0.962319	27.67	6.97016e+06	6.96031e+06	5.42884e+06	7.94472e+06	6.64812e+06	5.67654e+06	9.5951e+06	9.14553e+06	8.22873e+06	8.66753e+06	4.86048e+06	6.51272e+06	5.42884e+06	7.42774e+06	6.04677e+06	5.04541e+06	7.0417e+06	5.26256e+06	6.56876e+06	3.79717e+06	High	High	High	High	High	High
High	Q08209	Serine/threonine-protein phosphatase 2B catalytic subunit alpha isoform OS=Homo sapiens GN=PPP3CA PE=1 SV=1	19	71	5	58.7	5.86	cellular homeostasis;metabolic process;regulation of biological process;response to stimulus;transport	cytosol;membrane;mitochondrion;nucleus	catalytic activity;metal ion binding;protein binding	Pf00149	5530	ENSG00000138814.16	PPP3CA	4	Dopaminergic synapse; Th1 and Th2 cell differentiation; T cell receptor signaling pathway; Osteoclast differentiation; Glutamatergic synapse; Amphetamine addiction; cGMP-PKG signaling pathway; Renin secretion; B cell receptor signaling pathway; VEGF signaling pathway; MAPK signaling pathway; Oxytocin signaling pathway; Natural killer cell mediated cytotoxicity; Long-term potentiation; Tuberculosi…	Signaling by GPCR; FCERI mediated Ca+2 mobilization; DARPP-32 events; Ca2+ pathway; CLEC7A (Dectin-1) induces NFAT activation; Calcineurin activates NFAT	Physiological and Pathological Hypertrophy of the Heart; Energy Metabolism; MicroRNAs in cardiomyocyte hypertrophy; Alzheimers Disease; Spinal Cord Injury; Amyotrophic lateral sclerosis (ALS); T-Cell Receptor and Co-stimulatory Signaling; Cardiac Hypertrophic Response; Initiation of transcription and translation elongation at the HIV-1 LTR; G Protein Signaling Pathways; MAPK Signaling Pathway; VE…	56	5	1.184	0.989804	28.11	3.17275e+07	3.20334e+07	2.50674e+07	2.27324e+07	2.56891e+07	3.67562e+07	3.46111e+07	3.38954e+07	3.23909e+07	3.07219e+07	2.21244e+07	29973415	2.50674e+07	2.12532e+07	2.33654e+07	3.26696e+07	2.54006e+07	1.95042e+07	2.58567e+07	1.3459e+07	High	High	High	High	High	High
High	P08133	Annexin A6 OS=Homo sapiens GN=ANXA6 PE=1 SV=3	21	55	12	75.8	5.6	cell organization and biogenesis;cellular homeostasis;regulation of biological process;response to stimulus;transport	cytoplasm;membrane;mitochondrion	metal ion binding;nucleotide binding;protein binding;transporter activity	Pf00191	309	ENSG00000197043.13	ANXA6	5		Smooth Muscle Contraction	Calcium Regulation in the Cardiac Cell; Prostaglandin Synthesis and Regulation	4	0	1.214	0.967926	31.4	1.41039e+07	1.85858e+07	1.30061e+07	1.36882e+07	1.94379e+07	2.06922e+07	1.97254e+07	1.87559e+07	1.82732e+07	1.87113e+07	9.83504e+06	1.73906e+07	1.30061e+07	1.27975e+07	1.76797e+07	1.83916e+07	1.44761e+07	1.07926e+07	1.4587e+07	8.19726e+06	High	High	High	High	High	High
High	Q6P5R6	60S ribosomal protein L22-like 1 OS=Homo sapiens GN=RPL22L1 PE=1 SV=2	45	38	4	14.6	9.38	metabolic process	ribosome	RNA binding;structural molecule activity	Pf01776	200916	ENSG00000163584.17	RPL22L1	3	Ribosome	Peptide chain elongation; Eukaryotic Translation Termination; Viral mRNA Translation; L13a-mediated translational silencing of Ceruloplasmin expression; Nonsense Mediated Decay (NMD) independent of the Exon Junction Complex (EJC); Selenocysteine synthesis; Nonsense Mediated Decay (NMD) enhanced by the Exon Junction Complex (EJC); GTP hydrolysis and joining of the 60S ribosomal subunit; Major path…		33	0	0.556	0.135634	8.54	3.08703e+07	3.74911e+07	3.15919e+07	3.47917e+07	3.23163e+07	2.66752e+07	1.75819e+07	1.93395e+07	1.99515e+07	1.6399e+07	2.15267e+07	3.50802e+07	3.15919e+07	3.25277e+07	2.93932e+07	2.37094e+07	1.29031e+07	1.11284e+07	1.59267e+07	7.18428e+06	High	High	High	High	High	High
High	Q86V81	THO complex subunit 4 OS=Homo sapiens GN=ALYREF PE=1 SV=3	35	26	5	26.9	11.15	cell differentiation;metabolic process;regulation of biological process;response to stimulus;transport	cytoplasm;cytosol;membrane;nucleus;spliceosomal complex	protein binding;RNA binding	Pf00076, Pf13893, Pf14259	10189		ALYREF	17	Spliceosome; mRNA surveillance pathway; RNA transport; Herpes simplex infection	mRNA 3'-end processing; Transport of Mature mRNA Derived from an Intronless Transcript; mRNA Splicing - Major Pathway; Transport of the SLBP Dependant Mature mRNA; Cleavage of Growing Transcript in the Termination Region ; Transport of Mature mRNA derived from an Intron-Containing Transcript; Transport of the SLBP independent Mature mRNA		19	0	0.112	6.2671e-15	0.5	4.39928e+07	5.54647e+07	5.68921e+07	5.02725e+07	5.0068e+07	8.86625e+06	5.47223e+06	6.67073e+06	6.70252e+06	3.60001e+06	30677368	5.1898e+07	5.68921e+07	4.70012e+07	4.55391e+07	7.88049e+06	4.01598e+06	3.8385e+06	5.35043e+06	1.57713e+06	High	High	High	High	High	High
High	Q16787	Laminin subunit alpha-3 OS=Homo sapiens GN=LAMA3 PE=1 SV=2	4	43	11	366.4	7.24	cell differentiation;cell organization and biogenesis;cellular component movement;regulation of biological process;transport	extracellular	catalytic activity;motor activity;protein binding;structural molecule activity	Pf00038, Pf00052, Pf00053, Pf00054, Pf00055, Pf01576, Pf02210, Pf03938, Pf05557, Pf06008, Pf06009, Pf06873, Pf07888, Pf07926, Pf10174, Pf11985, Pf12795, Pf13385, Pf13851	3909		LAMA3	18	Amoebiasis; Pathways in cancer; Toxoplasmosis; Focal adhesion; Small cell lung cancer; ECM-receptor interaction; Metabolic pathways; PI3K-Akt signaling pathway	ECM proteoglycans; Laminin interactions; Degradation of the extracellular matrix; MET activates PTK2 signaling; Type I hemidesmosome assembly; Anchoring fibril formation; Non-integrin membrane-ECM interactions	Alpha 6 Beta 4 signaling pathway; Focal Adhesion; Overview of nanoparticle effects; Focal Adhesion-PI3K-Akt-mTOR-signaling pathway	28	0	0.72	0.647048	19.54	7.76708e+06	7.94226e+06	1.8813e+07	1.11907e+07	9.5504e+06	4.70358e+06	3.48697e+06	6.4058e+06	5.42322e+06	8.54747e+06	5.41619e+06	7.43152e+06	1.8813e+07	1.04625e+07	8.68653e+06	4.18063e+06	2.55904e+06	3.68605e+06	4.3292e+06	3.74457e+06	High	High	High	High	High	High
High	O43809	Cleavage and polyadenylation specificity factor subunit 5 OS=Homo sapiens GN=NUDT21 PE=1 SV=1	52	34	9	26.2	8.82	cell organization and biogenesis;metabolic process	nucleus	catalytic activity;protein binding;RNA binding	Pf13869	11051	ENSG00000167005.13	NUDT21	16	mRNA surveillance pathway	Cleavage of Growing Transcript in the Termination Region ; Processing of Intronless Pre-mRNAs; mRNA 3'-end processing; mRNA Splicing - Major Pathway	mRNA Processing	13	0	0.726	0.660074	14.82	3.52428e+07	4.30121e+07	4.11177e+07	3.92477e+07	4.40051e+07	3.50829e+07	2.56359e+07	2.97917e+07	3.25016e+07	1.56744e+07	2.45757e+07	4.02462e+07	4.11177e+07	36693752	4.00246e+07	3.11824e+07	1.88138e+07	1.71428e+07	2.59451e+07	6.86683e+06	High	High	High	High	High	High
High	Q9UN86	Ras GTPase-activating protein-binding protein 2 OS=Homo sapiens GN=G3BP2 PE=1 SV=2	15	17	6	54.1	5.55	cell organization and biogenesis;regulation of biological process;response to stimulus;transport	cytoplasm;cytosol	protein binding;RNA binding;structural molecule activity	Pf00076, Pf02136, Pf14259	9908	ENSG00000138757.14	G3BP2	4				0	0	0.405	0.00513611	5.41	1.04874e+07	1.4987e+07	1.20666e+07	1.07525e+07	1.35546e+07	5.77951e+06	3.12977e+06	3.65795e+06	5.75695e+06	2.85502e+06	7.31315e+06	1.40232e+07	1.20666e+07	1.00528e+07	1.23286e+07	5.13694e+06	2.29689e+06	2.10487e+06	4.59561e+06	1.25076e+06	High	High	High	High	High	Peak Found
High	P62906	60S ribosomal protein L10a OS=Homo sapiens GN=RPL10A PE=1 SV=2	28	38	8	24.8	9.94	cell organization and biogenesis;metabolic process;response to stimulus;transport	cytosol;membrane;nucleus;ribosome	protein binding;RNA binding;structural molecule activity	Pf00687	4736	ENSG00000198755.10	RPL10A	6	Ribosome	Peptide chain elongation; Eukaryotic Translation Termination; Viral mRNA Translation; L13a-mediated translational silencing of Ceruloplasmin expression; Nonsense Mediated Decay (NMD) independent of the Exon Junction Complex (EJC); Selenocysteine synthesis; Nonsense Mediated Decay (NMD) enhanced by the Exon Junction Complex (EJC); GTP hydrolysis and joining of the 60S ribosomal subunit; Major path…	Cytoplasmic Ribosomal Proteins	34	0	0.438	0.0131833	10.45	2.76945e+07	3.47546e+07	3.9937e+07	2.75577e+07	3.98481e+07	1.62824e+07	1.31276e+07	1.65306e+07	1.39899e+07	1.34294e+07	1.93121e+07	32519692	3.9937e+07	2.57644e+07	3.62437e+07	1.44721e+07	9.63417e+06	9.51209e+06	1.11677e+07	5.8833e+06	High	High	High	High	High	High
High	Q04637	Eukaryotic translation initiation factor 4 gamma 1 OS=Homo sapiens GN=EIF4G1 PE=1 SV=4	11	29	11	175.4	5.33	cell organization and biogenesis;defense response;metabolic process;regulation of biological process;response to stimulus	cytoplasm;cytosol;membrane;nucleus	nucleotide binding;protein binding;RNA binding;structural molecule activity	Pf00566, Pf02020, Pf02847, Pf02854	1981	ENSG00000114867.20	EIF4G1	3	RNA transport; Viral myocarditis	ISG15 antiviral mechanism; mTORC1-mediated signalling; L13a-mediated translational silencing of Ceruloplasmin expression; Nonsense Mediated Decay (NMD) independent of the Exon Junction Complex (EJC); Nonsense Mediated Decay (NMD) enhanced by the Exon Junction Complex (EJC); GTP hydrolysis and joining of the 60S ribosomal subunit; Deadenylation of mRNA; Ribosomal scanning and start codon recogniti…	Translation Factors	32	0	0.547	0.117648	15.31	9.49705e+06	1.3782e+07	14860446	8.06276e+06	1.75826e+07	5.23449e+06	3.02218e+06	7.45172e+06	5.86521e+06	5.294e+06	6.62255e+06	1.28958e+07	14860446	7.5381e+06	1.59922e+07	4.65251e+06	2.21793e+06	4.28789e+06	4.68203e+06	2.31925e+06	High	High	High	High	High	Peak Found
High	P61758	Prefoldin subunit 3 OS=Homo sapiens GN=VBP1 PE=1 SV=3	50	36	10	22.6	7.11	cell organization and biogenesis;metabolic process	cytoplasm;cytosol;nucleus	protein binding	Pf02996	7411		VBP1	X		Prefoldin mediated transfer of substrate to CCT/TriC		5	0	1.321	0.901899	40.97	1.29671e+07	1.01725e+07	9.43205e+06	1.03376e+07	1.01412e+07	1.37024e+07	2.06783e+07	2.18967e+07	1.72933e+07	1.80032e+07	9.04234e+06	9.51835e+06	9.43205e+06	9.66491e+06	9.22389e+06	1.2179e+07	1.51755e+07	1.25999e+07	1.38048e+07	7.88706e+06	High	High	High	High	High	High
High	Q12874	Splicing factor 3A subunit 3 OS=Homo sapiens GN=SF3A3 PE=1 SV=1	19	45	9	58.8	5.38	cell organization and biogenesis;metabolic process	nucleus;spliceosomal complex	metal ion binding;protein binding;RNA binding	Pf11931, Pf12108, Pf13297	10946	ENSG00000183431.11	SF3A3	1	Spliceosome	mRNA Splicing - Major Pathway	Exercise-induced Circadian Regulation; mRNA Processing	7	0	1.04	0.999004	30.68	1.98252e+07	1.87139e+07	1.50072e+07	1.6292e+07	1.76709e+07	1.84737e+07	1.84837e+07	2.01006e+07	1.7686e+07	1.50036e+07	1.38246e+07	1.75105e+07	1.50072e+07	1.52319e+07	1.60725e+07	1.64198e+07	1.35649e+07	1.15664e+07	1.41182e+07	6.57295e+06	High	High	High	High	High	High
[truncated: 1,078 more rows]
[truncated: 6 more columns]

## Sheet: LFQ Intensities
										Filtered for at least 2 protein unique peptides, at least 3 of 5 replicates														Normalized Abundance; IMPUTED missing values using 1.5-fold the minimum for that particular sample, labeled in blue																				Log 2 transformed
																																		Protein Ids	1521				1502
	Sum LFQ Int									4.8617e+10	6.53037e+10	6.78446e+10	6.54235e+10	6.33876e+10		6.14646e+10	5.01622e+10	3.92801e+10	5.53398e+10	2.93324e+10
	Median									5.84022e+10																										median CV	16.9105			median CV	16.7456
[truncated: 1,529 more rows]
[truncated: 4 more columns]

## Sheet: Physicochemical Properties
Exclusive proteins determined by plotting a Venn Diagram using Venny 2.1 (available through https://bioinfogp.cnb.csic.es/tools/venny/)
GRAVY index calculated using GRAVY calculator (available through http://www.gravy-calculator.de/index.php)
Input: LFQ Intensities, filtered for at least 2 protein unique peptides and at least 3 variables in 5 replicates
Found Exclusively in Xylene					Found Exclusively in Water
[truncated: 27 more rows]

## Sheet: Multiple Comparison
Calculated using GraphPad Prism 9.0
[truncated: 1,532 more rows]

[truncated: 2 more sheets: PCA, Pearson Correlation]
