# Supplementary material for: A Non-Hazardous Deparaffinization Protocol Enables Quantitative Proteomics of Core Needle Biopsy-Sized Formalin-Fixed and Paraffin-Embedded (FFPE) Tissue Specimens
Source: Int J Mol Sci. 2022 Apr 18;23(8):4443. doi: 10.3390/ijms23084443 (PMC9031572; doi:10.3390/ijms23084443)
Supplement: Supplementary file 1 [file ijms-23-04443-s001.zip › Supplementary Table S2 - Homogenization.xlsx]

## Sheet: Proteins.raw
Checked	Protein FDR Confidence: Combined	Master	Accession	Description	Exp. q-value: Combined	Sum PEP Score	Coverage [%]	# Peptides	# PSMs	# Protein Unique Peptides	# Unique Peptides	# AAs	MW [kDa]	calc. pI	Score Sequest HT: Sequest HT	# Peptides (by Search Engine): Sequest HT	Biological Process	Cellular Component	Molecular Function	Pfam IDs	Entrez Gene ID	Ensembl Gene ID	Gene Symbol	Chromosome	KEGG Pathways	Reactome Pathways	WikiPathways	# Protein Pathway Groups	Abundance Ratio: (Disposable) / (BioMasher)	Abundance Ratio Adj. P-Value: (Disposable) / (BioMasher)	Abundance Ratio Variability [%]: (Disposable) / (BioMasher)	Abundances (Grouped): BioMasher	Abundances (Grouped): Disposable	Abundances (Grouped) CV [%]: BioMasher	Abundances (Grouped) CV [%]: Disposable	Abundance: F2: Sample, BioMasher	Abundance: F3: Sample, BioMasher	Abundance: F6: Sample, BioMasher	Abundance: F9: Sample, BioMasher	Abundance: F10: Sample, BioMasher	Abundance: F1: Sample, Disposable	Abundance: F4: Sample, Disposable	Abundance: F5: Sample, Disposable	Abundance: F7: Sample, Disposable	Abundance: F8: Sample, Disposable	Found in Sample: [S2] F2: Sample, BioMasher	Found in Sample: [S3] F3: Sample, BioMasher	Found in Sample: [S6] F6: Sample, BioMasher	Found in Sample: [S9] F9: Sample, BioMasher
FALSE	High	Master Protein	P60709	Actin, cytoplasmic 1	0	1173.31	85	42	1507	2	2	375	41.7	5.48	3769.76	42	cell organization and biogenesis;cellular component movement;metabolic process;regulation of biological process;response to stimulus	cytoplasm;cytoskeleton;cytosol;membrane;nucleus	DNA binding;nucleotide binding;protein binding;structural molecule activity	Pf00022	60	ENSG00000075624.13	ACTB	7	Arrhythmogenic right ventricular cardiomyopathy (ARVC); Tight junction; Pathogenic Escherichia coli infection; Dilated cardiomyopathy; Hippo signaling pathway; Rap1 signaling pathway; Oxytocin signaling pathway; Thyroid hormone signaling pathway; Phagosome; Apoptosis; Focal adhesion; Proteoglycans in cancer; Salmonella infection; Adherens junction; Regulation of actin cytoskeleton; Leukocyte tran…	Formation of annular gap junctions; Cell-extracellular matrix interactions; UCH proteinases; MAP2K and MAPK activation; Interaction between L1 and Ankyrins; Factors involved in megakaryocyte development and platelet production; Translocation of GLUT4 to the plasma membrane; EPH-ephrin mediated repulsion of cells; Prefoldin mediated transfer of substrate to CCT/TriC; EPHB-mediated forward signalin…	Arrhythmogenic Right Ventricular Cardiomyopathy; Pathogenic Escherichia coli infection; Common Pathways Underlying Drug Addiction; Myometrial Relaxation and Contraction Pathways; Focal Adhesion; Fas Ligand (FasL) pathway and Stress induction of Heat Shock Proteins (HSP) regulation; Regulation of Actin Cytoskeleton	102	0.824	0.714504	56.21	115.8	84.2	26.5	29.82	248677	493836	252444	367080	312702	2.27277e+06	3.03996e+06	1.06635e+06	1.60321e+06	2.83044e+06	Peak Found	Peak Found	High	High
FALSE	High	Master Protein	P63261	Actin, cytoplasmic 2	0	1162.71	85	42	1515	2	2	375	41.8	5.48	3800.22	42	cell organization and biogenesis;cellular component movement;regulation of biological process;response to stimulus	cytoplasm;cytoskeleton;cytosol;membrane;nucleus	nucleotide binding;protein binding;structural molecule activity	Pf00022	71	ENSG00000184009.9	ACTG1	17	Arrhythmogenic right ventricular cardiomyopathy (ARVC); Tight junction; Pathogenic Escherichia coli infection; Dilated cardiomyopathy; Hippo signaling pathway; Rap1 signaling pathway; Oxytocin signaling pathway; Thyroid hormone signaling pathway; Phagosome; Apoptosis; Focal adhesion; Proteoglycans in cancer; Salmonella infection; Adherens junction; Regulation of actin cytoskeleton; Leukocyte tran…	Signaling by BRAF and RAF fusions; Formation of annular gap junctions; Cell-extracellular matrix interactions; MAP2K and MAPK activation; Clathrin-mediated endocytosis; Interaction between L1 and Ankyrins; VEGFA-VEGFR2 Pathway; RHO GTPases activate IQGAPs; Signaling by RAS mutants; Recycling pathway of L1; Signaling by high-kinase activity BRAF mutants; Signaling by moderate kinase activity BRAF …	Arrhythmogenic Right Ventricular Cardiomyopathy; Pathogenic Escherichia coli infection; Common Pathways Underlying Drug Addiction; Myometrial Relaxation and Contraction Pathways; Focal Adhesion; Fas Ligand (FasL) pathway and Stress induction of Heat Shock Proteins (HSP) regulation; Striated Muscle Contraction; Regulation of Actin Cytoskeleton	80	0.724	0.348541	76.25	94.5	105.5	29.42	50.58	288312	665810	697525	737230	750316	7.98548e+06	1.05775e+07	1.3413e+06	3.13305e+06	4.87162e+06	High	High	High	High
FALSE	High	Master Protein	P68133	Actin, alpha skeletal muscle	0	774.189	80	36	1202	2	2	377	42	5.39	2522.89	36	cell organization and biogenesis;cellular component movement;regulation of biological process;response to stimulus	cytoplasm;cytoskeleton;cytosol	nucleotide binding;protein binding;structural molecule activity	Pf00022	58	ENSG00000143632.14	ACTA1	1		Striated Muscle Contraction	Myometrial Relaxation and Contraction Pathways; Fas Ligand (FasL) pathway and Stress induction of Heat Shock Proteins (HSP) regulation; Association Between Physico-Chemical Features and Toxicity Associated Pathways; Striated Muscle Contraction	6	4.065	8.87291e-06	0	8.8	191.2					58191.6							9.34066e+06	Not Found	Not Found	High	Not Found
FALSE	High	Master Protein	P12814	Alpha-actinin-1	0	681.69	72	62	508	36	37	892	103	5.41	1234.64	62	cell differentiation;cell organization and biogenesis;regulation of biological process;transport	cytoplasm;cytoskeleton;cytosol;extracellular;membrane;organelle lumen	metal ion binding;protein binding;RNA binding	Pf00036, Pf00307, Pf00435, Pf08726, Pf11971, Pf13405, Pf13499	87	ENSG00000072110.13	ACTN1	14	Viral carcinogenesis; Amoebiasis; Arrhythmogenic right ventricular cardiomyopathy (ARVC); Tight junction; Focal adhesion; Adherens junction; Regulation of actin cytoskeleton; Leukocyte transendothelial migration; Systemic lupus erythematosus	Platelet degranulation ; Nephrin family interactions; Regulation of cytoskeletal remodeling and cell spreading by IPP complex components; Syndecan interactions	Arrhythmogenic Right Ventricular Cardiomyopathy; Focal Adhesion; Regulation of Actin Cytoskeleton	24	1.192	0.989807	61.19	84.3	115.7	13.62	19.44	1.26956e+07	3.16465e+07	1.98041e+07	1.58322e+07	2.70384e+07	2.55558e+08	3.93119e+08	1.70129e+08	1.76993e+08	1.68506e+08	High	High	High	High
FALSE	High	Master Protein	P08670	Vimentin	0	680.949	81	57	663	46	47	466	53.6	5.12	1698.04	57	cell differentiation;cell organization and biogenesis;cellular component movement;metabolic process;regulation of biological process;response to stimulus	cytoplasm;cytoskeleton;cytosol;membrane	protein binding;RNA binding;structural molecule activity	Pf00038, Pf04111, Pf04156, Pf04732, Pf05622, Pf10186	7431	ENSG00000026025.15	VIM	10	MicroRNAs in cancer; Epstein-Barr virus infection	Interleukin-4 and 13 signaling; Caspase-mediated cleavage of cytoskeletal proteins; Striated Muscle Contraction	Allograft Rejection; Spinal Cord Injury; Primary Focal Segmental Glomerulosclerosis FSGS; Apoptosis-related network due to altered Notch3 in ovarian cancer; Striated Muscle Contraction; TGF-B Signaling in Thyroid Cells for Epithelial-Mesenchymal Transition; T-Cell antigen Receptor (TCR) Signaling Pathway	20	1.544	0.714504	60.56	73.2	126.8	18.22	17.88	4.86263e+07	7.6548e+07	6.16426e+07	4.82983e+07	1.14338e+08	1.01709e+09	1.40089e+09	6.69764e+08	6.53607e+08	6.27915e+08	High	High	High	High
FALSE	High	Master Protein	P06733	Alpha-enolase	0	658.101	79	46	429	42	42	434	47.1	7.39	1075.07	46	metabolic process;regulation of biological process;response to stimulus	cell surface;cytoplasm;cytosol;membrane;nucleus	catalytic activity;DNA binding;metal ion binding;protein binding;RNA binding	Pf00113, Pf03952, Pf13378	2023	ENSG00000074800.13	ENO1	1	HIF-1 signaling pathway; Carbon metabolism; Glycolysis / Gluconeogenesis; RNA degradation; Biosynthesis of amino acids; Metabolic pathways	Gluconeogenesis; Glycolysis	Glycolysis and Gluconeogenesis	12	1.886	0.283317	63.07	71.7	128.3	14.26	12.38	3.22511e+07	7.08785e+07	4.43098e+07	3.20197e+07	6.46869e+07	7.24525e+08	9.93944e+08	5.2916e+08	5.52182e+08	4.91351e+08	High	High	High	High
FALSE	High	Master Protein	O43707	Alpha-actinin-4	0	651.455	73	70	530	43	45	911	104.8	5.44	1334.84	70	cell organization and biogenesis;cellular component movement;regulation of biological process;response to stimulus;transport	cytoplasm;cytoskeleton;cytosol;extracellular;nucleus;organelle lumen	DNA binding;metal ion binding;protein binding;RNA binding	Pf00307, Pf00435, Pf08726, Pf11971, Pf13499	81	ENSG00000282844.1; ENSG00000130402.11	ACTN4	19; CHR_HG26_PATCH	Viral carcinogenesis; Amoebiasis; Arrhythmogenic right ventricular cardiomyopathy (ARVC); Tight junction; Focal adhesion; Adherens junction; Regulation of actin cytoskeleton; Leukocyte transendothelial migration; Systemic lupus erythematosus	Platelet degranulation ; Nephrin family interactions	Arrhythmogenic Right Ventricular Cardiomyopathy; Primary Focal Segmental Glomerulosclerosis FSGS; Striated Muscle Contraction	18	1.033	0.983753	48.47	95.8	104.2	8.47	9.88	1.72184e+07	3.63057e+07	2.46359e+07	1.94e+07	3.34502e+07	2.70118e+08	3.33677e+08	1.6851e+08	1.88489e+08	1.87914e+08	High	High	High	High
FALSE	High	Master Protein	P11142	Heat shock cognate 71 kDa protein	0	555.196	68	45	470	31	38	646	70.9	5.52	1200.44	45	cell communication;cell organization and biogenesis;metabolic process;regulation of biological process;response to stimulus;transport	cytoplasm;cytosol;endosome;extracellular;membrane;nucleus;organelle lumen;spliceosomal complex	catalytic activity;nucleotide binding;protein binding;RNA binding	Pf00012, Pf02463, Pf06723	3312	ENSG00000109971.13	HSPA8	11	Endocytosis; Longevity regulating pathway - multiple species; Epstein-Barr virus infection; Spliceosome; MAPK signaling pathway; Protein processing in endoplasmic reticulum; Toxoplasmosis; Measles; Influenza A; Estrogen signaling pathway; Legionellosis; Antigen processing and presentation	Protein methylation; Clathrin-mediated endocytosis; Regulation of HSF1-mediated heat shock response; Golgi Associated Vesicle Biogenesis; GABA synthesis, release, reuptake and degradation; Lysosome Vesicle Biogenesis; CHL1 interactions; AUF1 (hnRNP D0) binds and destabilizes mRNA; Attenuation phase; Neutrophil degranulation; mRNA Splicing - Major Pathway; Interleukin-4 and 13 signaling; HSP90 cha…	Parkin-Ubiquitin Proteasomal System pathway; MAPK Signaling Pathway; Exercise-induced Circadian Regulation	52	2.023	0.172323	46.71	71.9	128.1	11.4	4.65	3.03736e+07	6.44447e+07	4.18538e+07	3.13045e+07	5.6976e+07	6.5252e+08	8.9407e+08	4.69635e+08	5.76539e+08	5.77041e+08	High	High	High	High
FALSE	High	Master Protein	P11021	Endoplasmic reticulum chaperone BiP	0	539.322	58	41	390	38	39	654	72.3	5.16	1040.13	41	cell communication;cell death;cell differentiation;cell organization and biogenesis;metabolic process;regulation of biological process;response to stimulus;transport	cell surface;cytoplasm;endoplasmic reticulum;membrane;mitochondrion;nucleus;organelle lumen	catalytic activity;metal ion binding;nucleotide binding;protein binding	Pf00012, Pf01968, Pf06723	3309	ENSG00000044574.7	HSPA5	9	Prion diseases; Protein export; Protein processing in endoplasmic reticulum; Thyroid hormone synthesis; Antigen processing and presentation	Platelet degranulation ; PERK regulates gene expression; ATF6 (ATF6-alpha) activates chaperone genes; Antigen Presentation: Folding, assembly and peptide loading of class I MHC; Regulation of HSF1-mediated heat shock response; IRE1alpha activates chaperones	Parkin-Ubiquitin Proteasomal System pathway; Apoptosis-related network due to altered Notch3 in ovarian cancer; Photodynamic therapy-induced unfolded protein response; MAPK Signaling Pathway	27	1.384	0.875462	52	83.1	116.9	14.56	9.85	2.53884e+07	5.38386e+07	3.56546e+07	2.3478e+07	4.94963e+07	4.48187e+08	5.96712e+08	2.64088e+08	3.69845e+08	3.84446e+08	High	High	High	High
FALSE	High	Master Protein	P04264	Keratin, type II cytoskeletal 1	0	486.863	67	50	468	44	44	644	66	8.12	1135.39	50	cell death;defense response;metabolic process;regulation of biological process;response to stimulus;transport	cytoskeleton;cytosol;extracellular;membrane;nucleus	catalytic activity;motor activity;protein binding;receptor activity;structural molecule activity	Pf00038, Pf01576, Pf05103, Pf05957, Pf12128, Pf13166, Pf13514	3848	ENSG00000167768.4	KRT1	12		Formation of the cornified envelope; Neutrophil degranulation	Corticotropin-releasing hormone signaling pathway	7	0.547	0.0334258	70.05	139.9	60.1	25.3	25.23	9.18429e+07	7.59916e+07	1.18504e+08	8.6239e+07	1.4768e+08	3.93303e+08	4.37652e+08	3.84797e+08	3.60074e+08	5.54308e+08	High	High	High	High
FALSE	High	Master Protein	P02751	Fibronectin	0	477.179	32	57	309	57	57	2386	262.5	5.71	706.55	57	cell differentiation;cell organization and biogenesis;cellular component movement;defense response;metabolic process;regulation of biological process;response to stimulus;transport	extracellular;membrane;organelle lumen	enzyme regulator activity;protein binding	Pf00039, Pf00040, Pf00041	2335	ENSG00000115414.18	FN1	2	Amoebiasis; Pathways in cancer; AGE-RAGE signaling pathway in diabetic complications; Focal adhesion; Proteoglycans in cancer; Regulation of actin cytoskeleton; Bacterial invasion of epithelial cells; Small cell lung cancer; ECM-receptor interaction; PI3K-Akt signaling pathway	Post-translational protein phosphorylation; Integrin cell surface interactions; Regulation of Insulin-like Growth Factor (IGF) transport and uptake by Insulin-like Growth Factor Binding Proteins (IGFBPs); Signaling by BRAF and RAF fusions; MET activates PTK2 signaling; MAP2K and MAPK activation; Molecules associated with elastic fibres; GRB2:SOS provides linkage to MAPK signaling for Integrins ; …	miRNA targets in ECM and membrane receptors; Focal Adhesion; Overview of nanoparticle effects; Rac1/Pak1/p38/MMP-2 pathway; TGF-beta Signaling Pathway; Simplified Interaction Map Between LOXL4 and Oxidative Stress Pathway; Association Between Physico-Chemical Features and Toxicity Associated Pathways; TGF-B Signaling in Thyroid Cells for Epithelial-Mesenchymal Transition; Focal Adhesion-PI3K-Akt-…	68	1.665	0.531998	44.22	73.1	126.9	12.71	6.03	1.10409e+07	1.88464e+07	1.28145e+07	1.06484e+07	2.20216e+07	2.31148e+08	2.88087e+08	1.55925e+08	1.75819e+08	2.09638e+08	High	High	High	High
FALSE	High	Master Protein	P14618	Pyruvate kinase PKM	0	474.291	73	36	281	33	36	531	57.9	7.84	747.58	36	cell death;cell organization and biogenesis;metabolic process;response to stimulus;transport	cytoplasm;cytosol;extracellular;mitochondrion;nucleus;organelle lumen	catalytic activity;metal ion binding;nucleotide binding;protein binding;RNA binding	Pf00224, Pf02887	5315	ENSG00000067225.17	PKM	15	Viral carcinogenesis; Central carbon metabolism in cancer; Carbon metabolism; Purine metabolism; Pyruvate metabolism; Type II diabetes mellitus; Glucagon signaling pathway; Glycolysis / Gluconeogenesis; Biosynthesis of amino acids; Metabolic pathways	Glycolysis; Neutrophil degranulation	Photodynamic therapy-induced HIF-1 survival signaling; Amino Acid metabolism; Glycolysis and Gluconeogenesis	20	1.558	0.693893	60.12	83.3	116.7	14.34	34.28	1.58664e+07	3.7675e+07	2.38519e+07	2.30368e+07	4.04218e+07	3.46293e+08	6.8787e+08	3.13827e+08	2.30102e+08	2.0885e+08	High	High	High	High
FALSE	High	Master Protein	O75369	Filamin-B	0	464.683	37	71	268	67	67	2602	278	5.73	622.09	71	cell differentiation;cell organization and biogenesis;development;regulation of biological process;response to stimulus	cytoplasm;cytoskeleton;cytosol;membrane;nucleus	protein binding;RNA binding	Pf00307, Pf00630	2317	ENSG00000136068.14	FLNB	3	MAPK signaling pathway; Focal adhesion; Proteoglycans in cancer; Salmonella infection	ISG15 antiviral mechanism	VEGFA-VEGFR2 Signaling Pathway	10	1.207	0.988838	51.21	82.9	117.1	31.46	27.41	6.04952e+06	1.26693e+07	7.25662e+06	5.95791e+06	1.85917e+07	1.2736e+08	1.91484e+08	7.68615e+07	7.56053e+07	6.66191e+07	High	High	High	High
FALSE	High	Master Protein	Q6UVK1	Chondroitin sulfate proteoglycan 4	0	442.664	31	61	339	61	61	2322	250.4	5.47	817.59	61	cell differentiation;cell proliferation;cellular component movement;development;metabolic process;regulation of biological process;response to stimulus	cell surface;extracellular;membrane;organelle lumen	protein binding;signal transducer activity	Pf00054, Pf02210	1464	ENSG00000173546.7	CSPG4	15		A tetrasaccharide linker sequence is required for GAG synthesis; Dermatan sulfate biosynthesis; Defective CHSY1 causes TPBS; Defective B4GALT7 causes EDS, progeroid type; Defective B3GALT6 causes EDSP2 and SEMDJL1; CS/DS degradation; Defective CHST14 causes EDS, musculocontractural type; Defective CHST3 causes SEDCJD; Chondroitin sulfate biosynthesis; Defective B3GAT3 causes JDSSDHD	Spinal Cord Injury	19	1.236	0.988838	58.78	85.3	114.7	29.6	28.68	1.02776e+07	3.60516e+07	1.62031e+07	1.39992e+07	2.89339e+07	2.0162e+08	4.09536e+08	1.53348e+08	1.59242e+08	1.46934e+08	High	High	High	High
FALSE	High	Master Protein	P22626	Heterogeneous nuclear ribonucleoproteins A2/B1	0	423.101	62	32	415	27	27	353	37.4	8.95	1039.93	32	metabolic process;regulation of biological process;response to stimulus;transport	cytoplasm;extracellular;membrane;nucleus;spliceosomal complex	DNA binding;protein binding;RNA binding	Pf00076, Pf13893, Pf14259	3181	ENSG00000122566.20	HNRNPA2B1	7		Gene and protein expression by JAK-STAT signaling after Interleukin-12 stimulation; Interleukin-12 family signaling; mRNA Splicing - Major Pathway	mRNA Processing	10	2.67	0.00977396	61.01	51.4	148.6	15.2	13.32	1.70994e+07	4.00353e+07	2.46923e+07	1.78389e+07	3.21481e+07	5.45615e+08	9.24006e+08	4.4665e+08	5.97374e+08	5.1071e+08	High	High	High	High
FALSE	High	Master Protein	P35527	Keratin, type I cytoskeletal 9	0	417.057	64	35	331	34	34	623	62	5.24	837.28	35	cell death;cell organization and biogenesis	cytosol;membrane;nucleus	structural molecule activity	Pf00038, Pf13166	3857	ENSG00000171403.9	KRT9	17		Formation of the cornified envelope		3	0.705	0.307934	60.53	117.5	82.5	43.1	22.75	7.63463e+07	4.18879e+07	5.48558e+07	6.18829e+07	7.22667e+07	3.18209e+08	3.85765e+08	2.74094e+08	2.8797e+08	4.44331e+08	High	High	High	High
FALSE	High	Master Protein	P35579	Myosin-9	0	416.262	34	60	210	54	56	1960	226.4	5.6	519.07	60	cell differentiation;cell organization and biogenesis;cellular component movement;metabolic process;regulation of biological process;response to stimulus;transport	cytoplasm;cytoskeleton;cytosol;extracellular;membrane;nucleus	catalytic activity;motor activity;nucleotide binding;protein binding;RNA binding;transporter activity	Pf00063, Pf01442, Pf01496, Pf01576, Pf01765, Pf02736, Pf03962, Pf04111, Pf04156, Pf05911, Pf06637, Pf07888, Pf09731, Pf11068, Pf11559, Pf12128, Pf13094	4627	ENSG00000100345.20	MYH9	22	Tight junction; Salmonella infection; Regulation of actin cytoskeleton	RHO GTPases activate PAKs; EPHA-mediated growth cone collapse; RHO GTPases Activate ROCKs; Sema4D induced cell migration and growth-cone collapse; Regulation of actin dynamics for phagocytic cup formation; RHO GTPases activate CIT; RHO GTPases activate PKNs	Primary Focal Segmental Glomerulosclerosis FSGS; VEGFA-VEGFR2 Signaling Pathway	23	1.625	0.594146	41.92	65.9	134.1	8.27	13.41	4.13525e+06	8.00005e+06	5.96708e+06	4.87115e+06	9.12391e+06	1.06175e+08	1.40505e+08	7.93131e+07	8.41418e+07	6.76359e+07	High	High	High	High
FALSE	High	Master Protein	P07437	Tubulin beta chain	0	408.958	75	28	399	5	5	444	49.6	4.89	1066.69	28	cell division;cell organization and biogenesis;cellular component movement;defense response;regulation of biological process;response to stimulus;transport	cytoplasm;cytoskeleton;extracellular;membrane;nucleus;organelle lumen	catalytic activity;nucleotide binding;protein binding;structural molecule activity	Pf00091, Pf03953, Pf10644	203068	ENSG00000232575.10; ENSG00000196230.12; ENSG00000227739.10; ENSG00000224156.10; ENSG00000235067.10; ENSG00000229684.10; ENSG00000183311.16; ENSG00000232421.10	TUBB	6; CHR_HSCHR6_MHC_MANN_CTG1; CHR_HSCHR6_MHC_COX_CTG1; CHR_HSCHR6_MHC_APD_CTG1; CHR_HSCHR6_MHC_DBB_CTG1; CHR_HSCHR6_MHC_MCF_CTG1; CHR_HSCHR6_MHC_QBL_CTG1; CHR_HSCHR6_MHC_SSTO_CTG1	Pathogenic Escherichia coli infection; Gap junction; Phagosome	Neutrophil degranulation; Regulation of PLK1 Activity at G2/M Transition; AURKA Activation by TPX2; Anchoring of the basal body to the plasma membrane; Recruitment of NuMA to mitotic centrosomes; Loss of Nlp from mitotic centrosomes; Recruitment of mitotic centrosome proteins and complexes	Pathogenic Escherichia coli infection; Parkin-Ubiquitin Proteasomal System pathway	24	1.837	0.330786	69.37	84.8	115.2	16.72	23.77	5.89346e+06	1.06681e+07	6.50479e+06	5.77277e+06	7.43576e+06	8.40197e+07	1.57715e+08	5.60857e+07	7.3192e+07	6.43565e+07	High	High	High	High
FALSE	High	Master Protein	P55072	Transitional endoplasmic reticulum ATPase	0	405.657	58	47	288	46	47	806	89.3	5.26	713.79	47	cell communication;cell organization and biogenesis;metabolic process;regulation of biological process;response to stimulus;transport	cytoplasm;cytosol;endoplasmic reticulum;extracellular;membrane;nucleus;organelle lumen;proteasome	catalytic activity;enzyme regulator activity;nucleotide binding;protein binding;RNA binding	Pf00004, Pf00910, Pf01057, Pf01078, Pf02359, Pf02933, Pf05496, Pf05673, Pf06068, Pf07724, Pf07726, Pf07728, Pf09336, Pf13191, Pf13207, Pf13401	7415	ENSG00000165280.15	VCP	9	Protein processing in endoplasmic reticulum; Legionellosis	Protein methylation; Translesion Synthesis by POLH; N-glycan trimming in the ER and Calnexin/Calreticulin cycle; Josephin domain DUBs; Ovarian tumor domain proteases; ABC-family proteins mediated transport; HSF1 activation; Hh mutants that don't undergo autocatalytic processing are degraded by ERAD; E3 ubiquitin ligases ubiquitinate target proteins; Neutrophil degranulation; Defective CFTR causes…		35	1.574	0.672725	56.97	75.6	124.4	11.5	9.22	1.15871e+07	1.81885e+07	1.676e+07	1.13872e+07	2.38195e+07	2.39591e+08	2.96925e+08	1.91974e+08	1.91939e+08	1.76004e+08	High	High	High	High
FALSE	High	Master Protein	P04406	Glyceraldehyde-3-phosphate dehydrogenase	0	403.035	70	24	299	23	24	335	36	8.46	688.78	24	cell death;cell organization and biogenesis;defense response;metabolic process;regulation of biological process;response to stimulus	cytoplasm;cytoskeleton;cytosol;membrane;nucleus	catalytic activity;enzyme regulator activity;nucleotide binding;protein binding	Pf00044, Pf02800	2597	ENSG00000111640.14	GAPDH	12	HIF-1 signaling pathway; Carbon metabolism; Alzheimer's disease; Glycolysis / Gluconeogenesis; Biosynthesis of amino acids; Metabolic pathways	Gluconeogenesis; Glycolysis	Cori Cycle; Alzheimers Disease; Glycolysis and Gluconeogenesis; Sudden Infant Death Syndrome (SIDS) Susceptibility Pathways	15	1.207	0.988838	68.34	89.9	110.1	9.36	16.4	3.01063e+07	5.65531e+07	3.90694e+07	3.18322e+07	6.14991e+07	5.206e+08	7.68082e+08	3.31895e+08	3.57528e+08	3.71026e+08	High	High	High	High
FALSE	High	Master Protein	P08238	Heat shock protein HSP 90-beta	0	397.25	56	42	290	16	25	724	83.2	5.03	686.46	42	cell organization and biogenesis;metabolic process;regulation of biological process;response to stimulus;transport	cell surface;cytoplasm;cytosol;extracellular;membrane;mitochondrion;nucleus;organelle lumen	enzyme regulator activity;nucleotide binding;protein binding;RNA binding	Pf00183, Pf02518, Pf13589	3326	ENSG00000096384.19	HSP90AB1	6	NOD-like receptor signaling pathway; Progesterone-mediated oocyte maturation; Pathways in cancer; Prostate cancer; Protein processing in endoplasmic reticulum; Estrogen signaling pathway; PI3K-Akt signaling pathway; Antigen processing and presentation	Sema3A PAK dependent Axon repulsion; HSF1 activation; Attenuation phase; Neutrophil degranulation; Aryl hydrocarbon receptor signalling; Uptake and function of diphtheria toxin; Regulation of actin dynamics for phagocytic cup formation; The NLRP3 inflammasome; HSP90 chaperone cycle for steroid hormone receptors (SHR); The role of GTSE1 in G2/M progression after G2 checkpoint	NRF2 pathway; Focal Adhesion-PI3K-Akt-mTOR-signaling pathway	42	1.413	0.843428	44.45	79.4	120.6	19.36	21.39	7.04042e+06	1.91984e+07	1.00316e+07	9.34668e+06	1.40625e+07	1.46132e+08	2.53597e+08	1.36633e+08	1.17251e+08	1.07069e+08	High	High	High	High
FALSE	High	Master Protein	P68371	Tubulin beta-4B chain	0	393.683	75	28	346	2	3	445	49.8	4.89	919.08	28	cell organization and biogenesis;cellular component movement;defense response;regulation of biological process;response to stimulus;transport	cytoplasm;cytoskeleton;cytosol;extracellular;nucleus;organelle lumen	catalytic activity;nucleotide binding;protein binding;RNA binding;structural molecule activity	Pf00091, Pf03953, Pf10644	10383	ENSG00000188229.5	TUBB4B	9	Pathogenic Escherichia coli infection; Gap junction; Phagosome	COPI-independent Golgi-to-ER retrograde traffic; COPI-dependent Golgi-to-ER retrograde traffic; Carboxyterminal post-translational modifications of tubulin; Regulation of PLK1 Activity at G2/M Transition; Recruitment of NuMA to mitotic centrosomes; Hedgehog 'off' state; Loss of Nlp from mitotic centrosomes; Translocation of GLUT4 to the plasma membrane; Prefoldin mediated transfer of substrate to…	Pathogenic Escherichia coli infection; Parkin-Ubiquitin Proteasomal System pathway	74	1.225	0.988838	54.31	92.2	107.8	24.22	22.44	2.28413e+06	3.64173e+06	2.2661e+06	1.57192e+06	2.54237e+06	2.31441e+07	4.38876e+07	1.57041e+07	2.25706e+07	1.88839e+07	High	High	Peak Found	High
FALSE	High	Master Protein	P06748	Nucleophosmin	0	380.659	80	27	262	26	27	294	32.6	4.78	582.16	27	cell growth;cell organization and biogenesis;cellular homeostasis;metabolic process;regulation of biological process;response to stimulus;transport	cytoplasm;cytoskeleton;cytosol;membrane;nucleus	DNA binding;enzyme regulator activity;protein binding;RNA binding	Pf03066	4869	ENSG00000181163.13	NPM1	5		Nuclear import of Rev protein; TFAP2A acts as a transcriptional repressor during retinoic acid induced cell differentiation; TP53 regulates transcription of additional cell cycle genes whose exact role in the p53 pathway remain uncertain; Deposition of new CENPA-containing nucleosomes at the centromere		18	1.453	0.806439	52.94	88.1	111.9	18.03	9.94	5.12539e+07	9.61089e+07	6.46015e+07	3.96805e+07	7.46525e+07	8.24768e+08	8.71628e+08	4.74792e+08	6.87793e+08	6.0956e+08	High	High	High	High
FALSE	High	Master Protein	P35555	Fibrillin-1	0	379.646	20	50	212	47	47	2871	312	4.93	423.5	50	cell organization and biogenesis;metabolic process;regulation of biological process;response to stimulus	cell surface;extracellular;membrane;organelle lumen	metal ion binding;protein binding;structural molecule activity	Pf00683, Pf06247, Pf07645, Pf12662, Pf12947, Pf14670	2200		FBN1	15		Post-translational protein phosphorylation; Integrin cell surface interactions; Regulation of Insulin-like Growth Factor (IGF) transport and uptake by Insulin-like Growth Factor Binding Proteins (IGFBPs); Molecules associated with elastic fibres; Degradation of the extracellular matrix	Hypothesized Pathways in Pathogenesis of Cardiovascular Disease	10	2.13	0.111248	74.34	73.3	126.7	36.85	66.77	6.20752e+06	7.57425e+06	6.43233e+06	3.30944e+06	4.52162e+06	5.13673e+07	1.0112e+08	6.61909e+07	1.51644e+08	2.33561e+08	High	High	High	High
FALSE	High	Master Protein	P0DP25	Calmodulin-3	0	369.586	100	16	294	14	14	149	16.8	4.22	813.8	16	metabolic process;regulation of biological process;response to stimulus;transport	cytoplasm;cytoskeleton;cytosol;extracellular;membrane	catalytic activity;enzyme regulator activity;metal ion binding;protein binding;transporter activity	Pf00036, Pf08726, Pf12763, Pf13202, Pf13405, Pf13499, Pf13833, Pf14658	808; 805; 801	ENSG00000160014.16; ENSG00000143933.16; ENSG00000198668.10	CALM3; CALM2; CALM1	19; 2; 14	Dopaminergic synapse; Phototransduction; Vascular smooth muscle contraction; Insulin signaling pathway; Amphetamine addiction; cGMP-PKG signaling pathway; Renin secretion; Neurotrophin signaling pathway; Rap1 signaling pathway; Oxytocin signaling pathway; Olfactory transduction; Circadian entrainment; Long-term potentiation; Glioma; Phosphatidylinositol signaling system; Adrenergic signaling in c…	Smooth Muscle Contraction; Uptake and function of anthrax toxins; Stimuli-sensing channels; Translocation of GLUT4 to the plasma membrane; Synthesis of IP3 and IP4 in the cytosol; Reduction of cytosolic Ca++ levels; CREB phosphorylation through the activation of CaMKII; Ion homeostasis; Ca2+ pathway; Phase 0 - rapid depolarisation; Calcineurin activates NFAT; Platelet degranulation ; eNOS activat…	Physiological and Pathological Hypertrophy of the Heart; MicroRNAs in cardiomyocyte hypertrophy; Alzheimers Disease; Endothelin Pathways; T-Cell Receptor and Co-stimulatory Signaling; Common Pathways Underlying Drug Addiction; Cardiac Hypertrophic Response; Myometrial Relaxation and Contraction Pathways; Melatonin metabolism and effects; G Protein Signaling Pathways; T-Cell antigen Receptor (TCR)…	150	1.388	0.872168	53.26	80.8	119.2	9.42	15.18	2.01538e+07	3.65315e+07	3.13741e+07	2.7326e+07	3.31789e+07	3.16017e+08	3.98689e+08	2.72529e+08	3.72128e+08	3.53621e+08	High	High	High	High
FALSE	High	Master Protein	Q15149	Plectin	0	366.405	20	88	296	85	87	4684	531.5	5.96	517.71	88	cell organization and biogenesis	cytoplasm;cytoskeleton;cytosol;membrane	protein binding;RNA binding;structural molecule activity	Pf00307, Pf00681, Pf03501, Pf07812	5339	ENSG00000178209.14	PLEC	8		Assembly of collagen fibrils and other multimeric structures; Caspase-mediated cleavage of cytoskeletal proteins; Type I hemidesmosome assembly		11	1.084	0.988838	42.12	91.5	108.5	6.95	25.12	6.40365e+06	1.36626e+07	1.08304e+07	8.37365e+06	1.35385e+07	1.09773e+08	1.23892e+08	1.18797e+08	1.01935e+08	7.57962e+07	High	High	High	High
FALSE	High	Master Protein	P27482	Calmodulin-like protein 3	0	355.924	97	20	270	18	18	149	16.9	4.42	699.65	20			metal ion binding;protein binding	Pf00036, Pf08726, Pf13202, Pf13405, Pf13499, Pf13833	810	ENSG00000178363.4	CALML3	10	Dopaminergic synapse; Phototransduction; Vascular smooth muscle contraction; Insulin signaling pathway; Amphetamine addiction; cGMP-PKG signaling pathway; Renin secretion; Neurotrophin signaling pathway; Rap1 signaling pathway; Oxytocin signaling pathway; Olfactory transduction; Circadian entrainment; Long-term potentiation; Glioma; Phosphatidylinositol signaling system; Adrenergic signaling in c…		Alzheimers Disease	33	1.091	0.988838	55.38	97.3	102.7	22.68	17.65	3.09556e+07	6.56317e+07	4.68578e+07	5.37613e+07	4.58707e+07	3.53419e+08	4.63178e+08	3.68723e+08	4.34849e+08	3.67843e+08	High	High	High	High
FALSE	High	Master Protein	P02545	Prelamin-A/C	0	355.149	64	46	252	45	45	664	74.1	7.02	604.44	46	cell organization and biogenesis;regulation of biological process;response to stimulus;transport	cytosol;membrane;nucleus	protein binding;structural molecule activity	Pf00038, Pf00932	4000	ENSG00000160789.19	LMNA	1	Arrhythmogenic right ventricular cardiomyopathy (ARVC); Dilated cardiomyopathy; Apoptosis; Hypertrophic cardiomyopathy (HCM)	Signaling by BRAF and RAF fusions; Breakdown of the nuclear lamina; XBP1(S) activates chaperone genes; Initiation of Nuclear Envelope Reformation; Clearance of Nuclear Envelope Membranes from Chromatin; Depolymerisation of the Nuclear Lamina; Deregulated CDK5 triggers multiple neurodegenerative pathways in Alzheimer's disease models	Arrhythmogenic Right Ventricular Cardiomyopathy; Adipogenesis; Fas Ligand (FasL) pathway and Stress induction of Heat Shock Proteins (HSP) regulation	33	1.412	0.843428	53.62	82.7	117.3	10.24	10.77	9.71179e+06	2.30407e+07	1.61409e+07	1.39113e+07	2.11969e+07	2.05789e+08	2.60962e+08	1.60543e+08	1.56615e+08	1.4375e+08	High	High	High	High
FALSE	High	Master Protein	P09651	Heterogeneous nuclear ribonucleoprotein A1	0	354.179	51	26	288	9	9	372	38.7	9.13	656.79	26	cell communication;metabolic process;regulation of biological process;response to stimulus;transport	cytoplasm;membrane;nucleus;spliceosomal complex	DNA binding;protein binding;RNA binding	Pf00076, Pf13893, Pf14259	3178	ENSG00000135486.17	HNRNPA1	12	Spliceosome	mRNA Splicing - Major Pathway; FGFR2 alternative splicing	mRNA Processing	11	2.463	0.0257545	36.06	53.6	146.4	16.72	17.43	5.27205e+06	1.29118e+07	9.50206e+06	5.75965e+06	1.00341e+07	1.65072e+08	2.60107e+08	1.59543e+08	1.55484e+08	1.2263e+08	High	High	High	High
FALSE	High	Master Protein	P30101	Protein disulfide-isomerase A3	0	351.035	64	36	356	36	36	505	56.7	6.35	785.17	36	cellular homeostasis;metabolic process;regulation of biological process;response to stimulus;transport	cell surface;endoplasmic reticulum;membrane;nucleus;organelle lumen	catalytic activity;protein binding;RNA binding	Pf00085, Pf13098, Pf13848, Pf13899, Pf13905	2923	ENSG00000167004.12	PDIA3	15	Protein processing in endoplasmic reticulum; Antigen processing and presentation	ER-Phagosome pathway; Calnexin/calreticulin cycle; Antigen Presentation: Folding, assembly and peptide loading of class I MHC		13	1.325	0.9534	51.22	81.2	118.8	18.75	11.27	1.86644e+07	4.71624e+07	2.51984e+07	2.04064e+07	3.79481e+07	3.89138e+08	5.13178e+08	2.3705e+08	2.84157e+08	2.76384e+08	High	High	High	High
FALSE	High	Master Protein	P18206	Vinculin	0	346.672	50	54	243	54	54	1134	123.7	5.66	578.79	54	cell growth;cell organization and biogenesis;cellular component movement;regulation of biological process;transport	cytoplasm;cytoskeleton;cytosol;extracellular;membrane;organelle lumen	protein binding;structural molecule activity	Pf01044	7414	ENSG00000035403.17	VCL	10	Amoebiasis; Focal adhesion; Adherens junction; Regulation of actin cytoskeleton; Leukocyte transendothelial migration; Bacterial invasion of epithelial cells; Shigellosis	Signaling by BRAF and RAF fusions; MAP2K and MAPK activation; Smooth Muscle Contraction; Signaling by RAS mutants; Signaling by high-kinase activity BRAF mutants; Signaling by moderate kinase activity BRAF mutants; Platelet degranulation ; Paradoxical activation of RAF signaling by kinase inactive BRAF; Neutrophil degranulation; Interleukin-20 family signaling	Integrin-mediated Cell Adhesion; Primary Focal Segmental Glomerulosclerosis FSGS; Focal Adhesion; VEGFA-VEGFR2 Signaling Pathway; Regulation of Actin Cytoskeleton	37	1.178	0.994129	36.2	87.9	112.1	10.32	6.75	7.24235e+06	1.43215e+07	1.15587e+07	7.57127e+06	1.54543e+07	1.28839e+08	1.58548e+08	9.42885e+07	1.00936e+08	9.43807e+07	High	High	High	High
FALSE	High	Master Protein	P06454	Prothymosin alpha	0	327.16	43	10	262	10	10	111	12.2	3.78	712.74	10	cell organization and biogenesis;metabolic process	cytosol;nucleus	protein binding		5757	ENSG00000187514.16	PTMA	2	Epstein-Barr virus infection			1	1.122	0.994129	76.44	80.9	119.1	24.2	52.43	2.618e+07	3.03647e+07	3.23569e+07	3.46754e+07	3.19692e+07	1.7316e+08	1.28878e+08	3.02409e+08	3.93415e+08	3.53963e+08	High	High	High	High
FALSE	High	Master Protein	P14625	Endoplasmin	0	320.846	53	45	245	39	43	803	92.4	4.84	585.13	45	cell organization and biogenesis;metabolic process;regulation of biological process;response to stimulus;transport	cytosol;endoplasmic reticulum;extracellular;membrane;nucleus;organelle lumen	metal ion binding;nucleotide binding;protein binding;RNA binding	Pf00183, Pf02518, Pf13589	7184	ENSG00000166598.14	HSP90B1	12	Pathways in cancer; Prostate cancer; Protein processing in endoplasmic reticulum; Thyroid hormone synthesis; Estrogen signaling pathway; PI3K-Akt signaling pathway	Post-translational protein phosphorylation; Regulation of Insulin-like Growth Factor (IGF) transport and uptake by Insulin-like Growth Factor Binding Proteins (IGFBPs); ATF6 (ATF6-alpha) activates chaperone genes; Interleukin-4 and 13 signaling; Trafficking and processing of endosomal TLR; Scavenging by Class A Receptors	Photodynamic therapy-induced unfolded protein response; Focal Adhesion-PI3K-Akt-mTOR-signaling pathway; Sudden Infant Death Syndrome (SIDS) Susceptibility Pathways	26	1.243	0.988838	55.36	95.6	104.4	27.63	28.33	1.47431e+07	3.77052e+07	1.62987e+07	1.3097e+07	3.03067e+07	2.39081e+08	4.32713e+08	1.44325e+08	1.67635e+08	1.62111e+08	High	High	High	High
FALSE	High	Master Protein	P62937	Peptidyl-prolyl cis-trans isomerase A	0	319.565	90	17	349	14	16	165	18	7.81	758.1	17	cell organization and biogenesis;cellular component movement;metabolic process;regulation of biological process;response to stimulus;transport	cytoplasm;cytosol;extracellular;membrane;nucleus;organelle lumen	catalytic activity;protein binding;RNA binding	Pf00160	5478	ENSG00000196262.13	PPIA	7		Budding and maturation of HIV virion; Gene and protein expression by JAK-STAT signaling after Interleukin-12 stimulation; Minus-strand DNA synthesis; Binding and entry of HIV virion; Basigin interactions; APOBEC3G mediated resistance to HIV-1 infection; Uncoating of the HIV Virion; Calcineurin activates NFAT; Platelet degranulation ; Plus-strand DNA synthesis; Integration of provirus; Neutrophil …	Prolactin Signaling Pathway	34	1.317	0.962137	62.13	80.4	119.6	3.97	12.95	5.48861e+07	9.30688e+07	8.0457e+07	6.15114e+07	9.31243e+07	9.80862e+08	1.02381e+09	5.38351e+08	8.1912e+08	8.77789e+08	High	High	High	High
FALSE	High	Master Protein	P10809	60 kDa heat shock protein, mitochondrial	0	318.215	62	32	194	32	32	573	61	5.87	516.82	32	cell organization and biogenesis;cell proliferation;metabolic process;regulation of biological process;response to stimulus;transport	cell surface;cytoplasm;cytosol;endosome;membrane;mitochondrion;organelle lumen	catalytic activity;DNA binding;nucleotide binding;protein binding;RNA binding	Pf00118	3329	ENSG00000144381.16	HSPD1	2	Type I diabetes mellitus; Tuberculosis; RNA degradation; Legionellosis	TFAP2A acts as a transcriptional repressor during retinoic acid induced cell differentiation; Mitochondrial protein import; Metabolism of proteins	Apoptosis-related network due to altered Notch3 in ovarian cancer; Sudden Infant Death Syndrome (SIDS) Susceptibility Pathways	13	1.099	0.989807	47.95	95.9	104.1	16.69	10.58	1.20521e+07	1.81948e+07	1.4039e+07	8.68948e+06	1.87133e+07	1.39007e+08	1.71741e+08	7.71453e+07	1.16212e+08	1.10967e+08	High	High	High	High
FALSE	High	Master Protein	Q92945	Far upstream element-binding protein 2	0	316.513	57	34	173	30	30	711	73.1	7.3	435.72	34	metabolic process;regulation of biological process;response to stimulus;transport	cytoplasm;cytosol;membrane;nucleus	DNA binding;protein binding;RNA binding	Pf00013, Pf07650, Pf09005, Pf13014	8570	ENSG00000088247.17	KHSRP	19		ATF4 activates genes; KSRP (KHSRP) binds and destabilizes mRNA	Preimplantation Embryo	8	1.389	0.872168	54.33	82.7	117.3	14.92	8.04	5.4234e+06	1.19336e+07	8.98567e+06	6.4417e+06	8.26365e+06	9.79594e+07	1.06158e+08	7.20995e+07	8.75062e+07	7.66785e+07	High	High	High	High
FALSE	High	Master Protein	P07900	Heat shock protein HSP 90-alpha	0	316.489	51	39	257	19	24	732	84.6	5.02	528.52	39	cell organization and biogenesis;metabolic process;regulation of biological process;response to stimulus;transport	cytoplasm;cytosol;extracellular;membrane;nucleus;organelle lumen	catalytic activity;enzyme regulator activity;nucleotide binding;protein binding;RNA binding	Pf00183, Pf02518, Pf13589	3320	ENSG00000080824.18	HSP90AA1	14	NOD-like receptor signaling pathway; Progesterone-mediated oocyte maturation; Pathways in cancer; Prostate cancer; Protein processing in endoplasmic reticulum; Estrogen signaling pathway; PI3K-Akt signaling pathway; Antigen processing and presentation	Sema3A PAK dependent Axon repulsion; Regulation of PLK1 Activity at G2/M Transition; Recruitment of NuMA to mitotic centrosomes; Loss of Nlp from mitotic centrosomes; Scavenging by Class F Receptors; Neutrophil degranulation; Uptake and function of diphtheria toxin; Regulation of actin dynamics for phagocytic cup formation; The role of GTSE1 in G2/M progression after G2 checkpoint; HSP90 chaperon…	Nucleotide-binding Oligomerization Domain (NOD) pathway; TNF alpha Signaling Pathway; Corticotropin-releasing hormone signaling pathway; Aryl Hydrocarbon Receptor; EBV LMP1 signaling; Aryl Hydrocarbon Receptor Pathway; Constitutive Androstane Receptor Pathway; NRF2 pathway; VEGFA-VEGFR2 Signaling Pathway; Focal Adhesion-PI3K-Akt-mTOR-signaling pathway	86	1.114	0.993243	47.25	91.7	108.3	14.22	20.03	6.78737e+06	1.61489e+07	1.04457e+07	8.03494e+06	1.18713e+07	1.01639e+08	1.71897e+08	9.91577e+07	8.36805e+07	7.79163e+07	High	High	High	High
FALSE	High	Master Protein	P61978	Heterogeneous nuclear ribonucleoprotein K	0	312.34	60	30	249	30	30	463	50.9	5.54	617.38	30	metabolic process;regulation of biological process;response to stimulus	cytoplasm;membrane;nucleus;spliceosomal complex	DNA binding;protein binding;RNA binding	Pf00013, Pf08067, Pf13014, Pf13083	3190	ENSG00000165119.20	HNRNPK	9	Viral carcinogenesis; MicroRNAs in cancer; Spliceosome; Herpes simplex infection	mRNA Splicing - Major Pathway; SUMOylation of RNA binding proteins	mRNA Processing	14	2.181	0.0898882	70.89	68.1	131.9	7.43	8.95	1.34265e+07	2.8518e+07	2.21401e+07	1.70986e+07	2.52921e+07	3.55199e+08	4.74362e+08	2.87592e+08	2.79025e+08	2.76998e+08	High	High	High	High
FALSE	High	Master Protein	P67936	Tropomyosin alpha-4 chain	0	309.393	81	36	294	17	17	248	28.5	4.69	622.6	36	cell differentiation;cell organization and biogenesis;cellular component movement	cytoplasm;cytoskeleton;cytosol;membrane	metal ion binding;protein binding;structural molecule activity	Pf00261, Pf12718	7171	ENSG00000167460.14	TPM4	19	Dilated cardiomyopathy; Adrenergic signaling in cardiomyocytes; Cardiac muscle contraction; Hypertrophic cardiomyopathy (HCM)	Smooth Muscle Contraction; Striated Muscle Contraction	Striated Muscle Contraction	8	1.071	0.988838	32.39	91.7	108.3	16.08	5.06	8.03834e+06	1.93586e+07	1.25909e+07	8.29947e+06	1.59057e+07	1.32518e+08	1.68959e+08	8.60848e+07	1.06457e+08	1.08222e+08	High	High	High	High
FALSE	High	Master Protein	P31947	14-3-3 protein sigma	0	301.622	75	24	327	18	18	248	27.8	4.74	697.58	24	cell differentiation;cell organization and biogenesis;regulation of biological process;response to stimulus	cytoplasm;cytosol;extracellular;membrane;mitochondrion;nucleus	enzyme regulator activity;protein binding	Pf00244	2810	ENSG00000175793.11	SFN	1	Aldosterone-regulated sodium reabsorption; p53 signaling pathway; Cell cycle	Translocation of GLUT4 to the plasma membrane; Chk1/Chk2(Cds1) mediated inactivation of Cyclin B:Cdk1 complex; TP53 Regulates Transcription of Genes Involved in G2 Cell Cycle Arrest; TP53 Regulates Metabolic Genes; Activation of BAD and translocation to mitochondria ; RHO GTPases activate PKNs	miRNA Regulation of DNA Damage Response; Myometrial Relaxation and Contraction Pathways; Calcium Regulation in the Cardiac Cell; DNA Damage Response	31	0.886	0.774347	54.42	99.3	100.7	18.52	20.87	3.12362e+07	4.00965e+07	3.78355e+07	2.2713e+07	5.27773e+07	3.88737e+08	2.67625e+08	2.47217e+08	2.77974e+08	2.39882e+08	High	High	High	High
FALSE	High	Master Protein	Q13813	Spectrin alpha chain, non-erythrocytic 1	0	297.235	24	56	208	56	56	2472	284.4	5.35	459.96	56	cell organization and biogenesis;cellular component movement;metabolic process;regulation of biological process;response to stimulus;transport	cytoplasm;cytoskeleton;cytosol;extracellular;membrane;organelle lumen	metal ion binding;protein binding;structural molecule activity	Pf00018, Pf00036, Pf00435, Pf07653, Pf08239, Pf08726, Pf13405, Pf13499, Pf14604	6709	ENSG00000197694.15	SPTAN1	9	Tight junction; Apoptosis	Interaction between L1 and Ankyrins; Caspase-mediated cleavage of cytoskeletal proteins; NCAM signaling for neurite out-growth; Nephrin family interactions; Neutrophil degranulation; COPI-mediated anterograde transport; RAF/MAP kinase cascade; Interleukin-20 family signaling	Fas Ligand (FasL) pathway and Stress induction of Heat Shock Proteins (HSP) regulation	33	1.175	0.994129	38.11	89.3	110.7	14.85	4.49	4.9152e+06	1.04771e+07	6.81011e+06	4.59701e+06	9.91627e+06	7.556e+07	9.58253e+07	4.99348e+07	6.42946e+07	6.49967e+07	High	High	High	High
FALSE	High	Master Protein	P13645	Keratin, type I cytoskeletal 10	0	296.267	54	34	272	25	29	584	58.8	5.21	583.26	34	cell death;cell differentiation;metabolic process	cytoplasm;cytoskeleton;cytosol;membrane;nucleus	structural molecule activity	Pf00038, Pf04111	3858	ENSG00000186395.7	KRT10	17	Staphylococcus aureus infection	Formation of the cornified envelope		4	0.408	0.000731325	68.92	143.6	56.4	36.13	30.99	3.13308e+07	5.53875e+07	9.14969e+07	4.31193e+07	1.11604e+08	1.55751e+08	1.7684e+08	1.29876e+08	1.71387e+08	2.5296e+08	High	High	High	High
FALSE	High	Master Protein	P02533	Keratin, type I cytoskeletal 14	0	294.127	70	38	275	12	13	472	51.5	5.16	602.12	38	cell death;cell differentiation;cell organization and biogenesis;response to stimulus	cytoplasm;cytosol;nucleus	protein binding;structural molecule activity	Pf00038, Pf13514	3861	ENSG00000186847.5	KRT14	17		Formation of the cornified envelope; Type I hemidesmosome assembly	Corticotropin-releasing hormone signaling pathway	7	1.024	0.977675	52.39	89.8	110.2	12.19	12.42	3.32172e+06	4.56873e+06	4.18424e+06	4.04902e+06	6.25324e+06	4.40297e+07	6.63322e+07	4.39766e+07	4.05561e+07	4.34991e+07	High	High	High	High
FALSE	High	Master Protein	P60174	Triosephosphate isomerase	0	293.542	80	23	251	23	23	286	30.8	5.92	670.58	23	development;metabolic process	cytosol;nucleus	catalytic activity;protein binding	Pf00121	7167	ENSG00000111669.14	TPI1	12	Carbon metabolism; Inositol phosphate metabolism; Fructose and mannose metabolism; Glycolysis / Gluconeogenesis; Biosynthesis of amino acids; Metabolic pathways	Gluconeogenesis; Glycolysis	Fatty Acid Beta Oxidation; Cori Cycle; Glycolysis and Gluconeogenesis	14	1.357	0.914391	57.54	95.8	104.2	10.93	14.09	2.99164e+07	5.34635e+07	4.42603e+07	2.95516e+07	6.32137e+07	5.13429e+08	4.75735e+08	2.55157e+08	3.52283e+08	3.48583e+08	High	High	High	High
FALSE	High	Master Protein	P07237	Protein disulfide-isomerase	0	293.015	63	37	228	37	37	508	57.1	4.87	497.35	37	cell organization and biogenesis;cellular homeostasis;metabolic process;regulation of biological process;response to stimulus	endoplasmic reticulum;extracellular;membrane;organelle lumen	catalytic activity;metal ion binding;protein binding;RNA binding	Pf00085, Pf01216, Pf13098, Pf13848, Pf13899, Pf13905	5034	ENSG00000185624.14	P4HB	17	Protein processing in endoplasmic reticulum	Post-translational protein phosphorylation; Regulation of Insulin-like Growth Factor (IGF) transport and uptake by Insulin-like Growth Factor Binding Proteins (IGFBPs); VLDL assembly; Chylomicron assembly; Collagen biosynthesis and modifying enzymes; Interleukin-12 family signaling; Detoxification of Reactive Oxygen Species; Hedgehog ligand biogenesis		23	1.108	0.989807	52.99	91.1	108.9	15.88	8.19	1.74336e+07	2.97468e+07	1.92387e+07	1.37051e+07	2.75336e+07	2.31463e+08	2.95551e+08	1.398e+08	1.74419e+08	1.91378e+08	High	High	High	High
FALSE	High	Master Protein	P22314	Ubiquitin-like modifier-activating enzyme 1	0	288.032	39	35	174	35	35	1058	117.8	5.76	498.41	35	metabolic process;response to stimulus	cytoplasm;cytosol;membrane;mitochondrion;nucleus	catalytic activity;nucleotide binding;protein binding;RNA binding	Pf00899, Pf02134, Pf09358, Pf10585	7317	ENSG00000130985.16	UBA1	X	Ubiquitin mediated proteolysis; Parkinson's disease	Synthesis of active ubiquitin: roles of E1 and E2 enzymes; Antigen processing: Ubiquitination & Proteasome degradation	Proteasome Degradation; Parkin-Ubiquitin Proteasomal System pathway; Parkinsons Disease Pathway	13	1.351	0.925378	56.35	89.9	110.1	14.6	14.52	4.74403e+06	1.25146e+07	9.07801e+06	6.5173e+06	1.16873e+07	9.71255e+07	1.3259e+08	8.08876e+07	7.34146e+07	6.66705e+07	High	High	High	High
FALSE	High	Master Protein	P37802	Transgelin-2	0	286.065	91	20	273	19	19	199	22.4	8.25	733.17	20	cell differentiation;transport	cytosol;extracellular	protein binding	Pf00307, Pf00402	8407	ENSG00000158710.14	TAGLN2	1		Platelet degranulation		4	1.065	0.988838	54.3	98.6	101.4	13.36	8.44	3.75704e+07	6.93188e+07	6.0493e+07	3.43302e+07	7.50595e+07	5.14505e+08	5.81798e+08	3.02546e+08	4.35175e+08	4.27469e+08	High	High	High	High
FALSE	High	Master Protein	P52272	Heterogeneous nuclear ribonucleoprotein M	0	284.672	55	36	192	36	36	730	77.5	8.7	419.73	36	metabolic process;regulation of biological process;response to stimulus	membrane;nucleus;spliceosomal complex	protein binding;RNA binding	Pf00076, Pf11532, Pf11608, Pf13893, Pf14259	4670	ENSG00000099783.11	HNRNPM	19	Spliceosome	mRNA Splicing - Major Pathway; FGFR2 alternative splicing	mRNA Processing	11	3.118	0.00116977	55.42	50.1	149.9	16.24	17.47	4.49886e+06	1.15522e+07	7.86144e+06	8.167e+06	1.09566e+07	1.86961e+08	2.90673e+08	1.96072e+08	1.8581e+08	1.52727e+08	High	High	High	High
FALSE	High	Master Protein	Q13509	Tubulin beta-3 chain	0	284.478	60	25	271	8	8	450	50.4	4.93	740.74	25	cell organization and biogenesis;cellular component movement	cytoplasm;cytoskeleton;nucleus	catalytic activity;nucleotide binding;protein binding;structural molecule activity	Pf00091, Pf03953, Pf10644	10381	ENSG00000258947.6	TUBB3	16	Pathogenic Escherichia coli infection; Gap junction; Phagosome	COPI-independent Golgi-to-ER retrograde traffic; COPI-dependent Golgi-to-ER retrograde traffic; Carboxyterminal post-translational modifications of tubulin; Recruitment of NuMA to mitotic centrosomes; Hedgehog 'off' state; Translocation of GLUT4 to the plasma membrane; Prefoldin mediated transfer of substrate to CCT/TriC; Microtubule-dependent trafficking of connexons from Golgi to the plasma mem…	Pathogenic Escherichia coli infection; Parkin-Ubiquitin Proteasomal System pathway; Exercise-induced Circadian Regulation	66	1.501	0.767498	41.28	71.5	128.5	25.88	37.4	966320	2.42036e+06	1.1459e+06	831327	1.85821e+06	2.2279e+07	4.16794e+07	1.56164e+07	1.40658e+07	1.06149e+07	High	Peak Found	Peak Found	High
FALSE	High	Master Protein	P07355	Annexin A2	0	283.102	63	30	257	8	30	339	38.6	7.75	641.04	30	cell organization and biogenesis;metabolic process;regulation of biological process;response to stimulus;transport	cell surface;cytoplasm;cytosol;endoplasmic reticulum;endosome;extracellular;membrane;nucleus;organelle lumen	enzyme regulator activity;metal ion binding;protein binding;RNA binding	Pf00191	302	ENSG00000182718.16	ANXA2	15		Dissolution of Fibrin Clot; Gene and protein expression by JAK-STAT signaling after Interleukin-12 stimulation; Smooth Muscle Contraction; Neutrophil degranulation; Interleukin-12 family signaling	Prostaglandin Synthesis and Regulation	12	1.151	0.997607	47.57	96.1	103.9	16.94	20.93	2.29725e+07	4.71051e+07	3.13512e+07	2.00899e+07	4.88309e+07	4.13808e+08	4.88986e+08	2.23537e+08	2.41653e+08	2.14531e+08	High	High	High	High
FALSE	High	Master Protein	Q15084	Protein disulfide-isomerase A6	0	280.111	54	23	164	23	23	440	48.1	5.08	463.92	23	cellular homeostasis;metabolic process;regulation of biological process;response to stimulus;transport	cytosol;endoplasmic reticulum;membrane;organelle lumen	catalytic activity;protein binding	Pf00085, Pf13098, Pf13848, Pf13899, Pf13905	10130	ENSG00000143870.12	PDIA6	2	Protein processing in endoplasmic reticulum	Post-translational protein phosphorylation; Regulation of Insulin-like Growth Factor (IGF) transport and uptake by Insulin-like Growth Factor Binding Proteins (IGFBPs); XBP1(S) activates chaperone genes	Photodynamic therapy-induced unfolded protein response	9	1.293	0.975946	56.75	85.6	114.4	15.35	15.61	1.07905e+07	2.27668e+07	1.62898e+07	1.08219e+07	2.53608e+07	2.19974e+08	3.02136e+08	1.24318e+08	1.57583e+08	1.49277e+08	High	High	High	High
FALSE	High	Master Protein	P07737	Profilin-1	0	280.077	84	16	245	16	16	140	15	8.27	603.62	16	cell organization and biogenesis;regulation of biological process;response to stimulus	cytoplasm;cytoskeleton;cytosol;membrane;nucleus	enzyme regulator activity;nucleotide binding;protein binding;RNA binding	Pf00235	5216	ENSG00000108518.7	PFN1	17	Rap1 signaling pathway; Salmonella infection; Regulation of actin cytoskeleton; Shigellosis	Platelet degranulation ; Signaling by ROBO receptors; RHO GTPases Activate Formins; PCP/CE pathway	Association Between Physico-Chemical Features and Toxicity Associated Pathways; VEGFA-VEGFR2 Signaling Pathway; Regulation of Actin Cytoskeleton; G13 Signaling Pathway	22	0.983	0.938968	48.39	101.9	98.1	6.15	20.73	2.40077e+07	4.44839e+07	3.47352e+07	3.25887e+07	4.7653e+07	4.39105e+08	4.30236e+08	2.16672e+08	2.22887e+08	2.43768e+08	High	High	High	High
FALSE	High	Master Protein	P35908	Keratin, type II cytoskeletal 2 epidermal	0	278.489	59	33	232	21	24	639	65.4	8	547.09	33	cell death;cell organization and biogenesis;cell proliferation;cellular component movement;metabolic process	cytoskeleton;cytosol;membrane;nucleus	protein binding;structural molecule activity	Pf00038, Pf08614, Pf12128, Pf13166	3849	ENSG00000172867.3	KRT2	12		Formation of the cornified envelope		3	0.323	1.15008e-05	67.87	156.8	43.2	47.19	37.41	8.3974e+06	1.79396e+07	2.88142e+07	1.34435e+07	4.51932e+07	3.68757e+07	3.91622e+07	3.86598e+07	3.28945e+07	6.4687e+07	High	High	High	High
FALSE	High	Master Protein	P05387	60S acidic ribosomal protein P2	0	277.436	96	11	143	10	10	115	11.7	4.54	503.22	11	cell organization and biogenesis;metabolic process;transport	cytosol;membrane;ribosome	protein binding;structural molecule activity	Pf00428	6181	ENSG00000177600.8	RPLP2	11	Ribosome	Peptide chain elongation; Eukaryotic Translation Termination; Viral mRNA Translation; L13a-mediated translational silencing of Ceruloplasmin expression; Nonsense Mediated Decay (NMD) independent of the Exon Junction Complex (EJC); Selenocysteine synthesis; Nonsense Mediated Decay (NMD) enhanced by the Exon Junction Complex (EJC); GTP hydrolysis and joining of the 60S ribosomal subunit; Major path…	Cytoplasmic Ribosomal Proteins	34	1.192	0.989807	70.37	88.6	111.4	15.39	19.38	1.88141e+07	2.33195e+07	2.54574e+07	1.74004e+07	2.60547e+07	2.45614e+08	1.90837e+08	1.26264e+08	1.94311e+08	2.00135e+08	High	High	High	High
FALSE	High	Master Protein	P63241	Eukaryotic translation initiation factor 5A-1	0	275.118	92	19	151	5	10	154	16.8	5.24	433.94	19	cell death;cellular homeostasis;metabolic process;regulation of biological process;response to stimulus;transport	cytoplasm;cytosol;endoplasmic reticulum;membrane;nucleus	protein binding;RNA binding	Pf01287	1984	ENSG00000132507.17	EIF5A	17		Hypusine synthesis from eIF5A-lysine	Translation Factors; eIF5A regulation in response to inhibition of the nuclear export system	6	1.371	0.891702	78.24	75.5	124.5	9	19.47	4.201e+06	7.50765e+06	6.77737e+06	5.32701e+06	6.8149e+06	8.65667e+07	1.07086e+08	3.92375e+07	7.99435e+07	7.50806e+07	High	High	High	High
FALSE	High	Master Protein	P13639	Elongation factor 2	0	268.96	47	37	198	36	36	858	95.3	6.83	430.94	37	cell differentiation;cell proliferation;metabolic process;regulation of biological process;response to stimulus;transport	cytoplasm;cytosol;extracellular;membrane;nucleus;organelle lumen;ribosome	catalytic activity;nucleotide binding;protein binding;RNA binding	Pf00009, Pf00679, Pf03144, Pf03764, Pf14492	1938	ENSG00000167658.15	EEF2	19	Oxytocin signaling pathway; AMPK signaling pathway	Peptide chain elongation; Protein methylation; Synthesis of diphthamide-EEF2; Neutrophil degranulation; Uptake and function of diphtheria toxin	Translation Factors; AMP-activated Protein Kinase (AMPK) Signaling; Brain-Derived Neurotrophic Factor (BDNF) signaling pathway	20	1.611	0.615048	62.02	104.2	95.8	17.42	23.16	1.51486e+07	2.07127e+07	1.33334e+07	1.47173e+07	2.16836e+07	1.40698e+08	2.29976e+08	9.76449e+07	9.44573e+07	9.06536e+07	High	High	High	High
FALSE	High	Master Protein	P16144	Integrin beta-4	0	260.08	25	38	161	38	38	1822	202	6.09	345.38	38	cell communication;cell differentiation;cell organization and biogenesis;cellular component movement;metabolic process;regulation of biological process;response to stimulus	cell surface;membrane;nucleus	protein binding;receptor activity	Pf00041, Pf00362, Pf03160, Pf07965, Pf07974	3691	ENSG00000132470.13	ITGB4	17	Arrhythmogenic right ventricular cardiomyopathy (ARVC); Dilated cardiomyopathy; Focal adhesion; Regulation of actin cytoskeleton; ECM-receptor interaction; PI3K-Akt signaling pathway; Hypertrophic cardiomyopathy (HCM)	Laminin interactions; Assembly of collagen fibrils and other multimeric structures; Type I hemidesmosome assembly; Syndecan interactions	Integrin-mediated Cell Adhesion; Arrhythmogenic Right Ventricular Cardiomyopathy; Alpha 6 Beta 4 signaling pathway; Primary Focal Segmental Glomerulosclerosis FSGS; Focal Adhesion; TGF-beta Signaling Pathway; Regulation of Apoptosis by Parathyroid Hormone-related Protein; Focal Adhesion-PI3K-Akt-mTOR-signaling pathway	24	1.69	0.500405	49.91	70.4	129.6	7.79	10.09	4.81216e+06	1.00355e+07	7.11739e+06	5.47393e+06	8.76943e+06	1.06736e+08	1.44602e+08	7.01459e+07	1.05943e+08	9.4473e+07	High	High	High	High
FALSE	High	Master Protein	P68366	Tubulin alpha-4A chain	0	255.505	55	23	180	4	6	448	49.9	5.06	470.16	23	cell organization and biogenesis;regulation of biological process;transport	cytoplasm;cytoskeleton;cytosol;extracellular	catalytic activity;nucleotide binding;protein binding;structural molecule activity	Pf00091, Pf03953	7277	ENSG00000127824.13	TUBA4A	2	Pathogenic Escherichia coli infection; Gap junction; Phagosome; Apoptosis	COPI-independent Golgi-to-ER retrograde traffic; COPI-dependent Golgi-to-ER retrograde traffic; Carboxyterminal post-translational modifications of tubulin; Regulation of PLK1 Activity at G2/M Transition; Recruitment of NuMA to mitotic centrosomes; Hedgehog 'off' state; Loss of Nlp from mitotic centrosomes; Translocation of GLUT4 to the plasma membrane; Prefoldin mediated transfer of substrate to…	Pathogenic Escherichia coli infection; Parkin-Ubiquitin Proteasomal System pathway	76	1.682	0.507489	68.95	73.1	126.9	29.12	56.85	640152	1.80202e+06	892176	789650	2.07041e+06	1.98305e+07	4.90802e+07	9.98348e+06	1.02086e+07	1.24852e+07	High	High	High	High
FALSE	High	Master Protein	P27797	Calreticulin	0	254.392	54	22	153	22	22	417	48.1	4.44	302.62	22	cell differentiation;cell organization and biogenesis;cellular homeostasis;metabolic process;regulation of biological process;response to stimulus;transport	cell surface;cytoplasm;cytosol;endoplasmic reticulum;extracellular;Golgi;membrane;nucleus;organelle lumen	DNA binding;metal ion binding;protein binding;RNA binding	Pf00262	811	ENSG00000179218.13	CALR	19	Chagas disease (American trypanosomiasis); Protein processing in endoplasmic reticulum; HTLV-I infection; Phagosome; Antigen processing and presentation	Scavenging by Class F Receptors; Assembly of Viral Components at the Budding Site; ATF6 (ATF6-alpha) activates chaperone genes; Antigen Presentation: Folding, assembly and peptide loading of class I MHC; ER-Phagosome pathway; Calnexin/calreticulin cycle; Scavenging by Class A Receptors	Androgen receptor signaling pathway; Photodynamic therapy-induced unfolded protein response; Calcium Regulation in the Cardiac Cell	32	1.18	0.993243	68.34	103	97	13.36	8.24	1.30738e+07	2.65721e+07	1.4818e+07	1.58248e+07	2.23394e+07	1.74257e+08	1.69591e+08	1.12579e+08	1.28132e+08	1.29824e+08	High	High	High	High
FALSE	High	Master Protein	P63104	14-3-3 protein zeta/delta	0	252.261	81	25	234	17	17	245	27.7	4.79	503.29	25	cell organization and biogenesis;metabolic process;regulation of biological process;response to stimulus;transport	cytoplasm;cytosol;membrane;mitochondrion;nucleus	catalytic activity;protein binding;RNA binding	Pf00244	7534	ENSG00000164924.17	YWHAZ	8	Viral carcinogenesis; Pathogenic Escherichia coli infection; Hepatitis B; Epstein-Barr virus infection; Hippo signaling pathway; Oocyte meiosis; Cell cycle; PI3K-Akt signaling pathway	Chk1/Chk2(Cds1) mediated inactivation of Cyclin B:Cdk1 complex; Interleukin-3, 5 and GM-CSF signaling; KSRP (KHSRP) binds and destabilizes mRNA; Activation of BAD and translocation to mitochondria ; GP1b-IX-V activation signalling; Translocation of GLUT4 to the plasma membrane; Rap1 signalling; Deactivation of the beta-catenin transactivating complex; TP53 Regulates Metabolic Genes; RHO GTPases a…	Cell Cycle; Prolactin Signaling Pathway; Pathogenic Escherichia coli infection; Myometrial Relaxation and Contraction Pathways; Calcium Regulation in the Cardiac Cell; Sudden Infant Death Syndrome (SIDS) Susceptibility Pathways	51	0.92	0.828038	59.85	105.5	94.5	6.37	11.37	1.66257e+07	3.24907e+07	2.36987e+07	2.06844e+07	2.84314e+07	2.20961e+08	2.0477e+08	1.48829e+08	1.47904e+08	1.59067e+08	High	High	High	High
FALSE	High	Master Protein	P04083	Annexin A1	0	242.481	70	26	193	26	26	346	38.7	7.02	488.55	26	cell differentiation;cell organization and biogenesis;cellular component movement;defense response;metabolic process;regulation of biological process;response to stimulus;transport	cell surface;cytoplasm;cytoskeleton;cytosol;endosome;extracellular;membrane;nucleus;vacuole	catalytic activity;DNA binding;enzyme regulator activity;metal ion binding;protein binding;RNA binding;structural molecule activity	Pf00191	301	ENSG00000135046.13	ANXA1	9		Gastrin-CREB signalling pathway via PKC and MAPK; G alpha (i) signalling events; Smooth Muscle Contraction; Interleukin-4 and 13 signaling; Formyl peptide receptors bind formyl peptides and many other ligands	Integrated Breast Cancer Pathway; Spinal Cord Injury; VEGFA-VEGFR2 Signaling Pathway; Prostaglandin Synthesis and Regulation	20	1.044	0.984268	51.64	93.8	106.2	12.39	19.35	8.2615e+06	1.84025e+07	1.34567e+07	9.28143e+06	1.90791e+07	1.87916e+08	1.99124e+08	9.53527e+07	1.08094e+08	1.00405e+08	High	High	High	High
FALSE	High	Master Protein	P38646	Stress-70 protein, mitochondrial	0	239.047	46	32	194	31	31	679	73.6	6.16	470.78	32	cell differentiation;cell organization and biogenesis;metabolic process;regulation of biological process;response to stimulus	cytoplasm;mitochondrion;nucleus;organelle lumen	nucleotide binding;protein binding;RNA binding	Pf00012, Pf06723	3313	ENSG00000113013.12	HSPA9	5	Tuberculosis; RNA degradation	Gene and protein expression by JAK-STAT signaling after Interleukin-12 stimulation; Mitochondrial protein import; Regulation of HSF1-mediated heat shock response; Interleukin-12 family signaling; Cristae formation; Metabolism of proteins	Parkin-Ubiquitin Proteasomal System pathway	17	1.057	0.988838	40.29	100.4	99.6	14.93	16.44	9.08414e+06	1.42986e+07	1.27481e+07	7.196e+06	1.37777e+07	1.17334e+08	1.20169e+08	5.24121e+07	8.81846e+07	8.51351e+07	High	High	High	High
FALSE	High	Master Protein	P51991	Heterogeneous nuclear ribonucleoprotein A3	0	238.052	43	26	167	24	24	378	39.6	9.01	415.48	26	metabolic process;transport	cytoplasm;nucleus;spliceosomal complex	protein binding;RNA binding;transporter activity	Pf00076, Pf13893, Pf14259	220988	ENSG00000170144.20	HNRNPA3	2	Spliceosome	mRNA Splicing - Major Pathway		5	2.75	0.00700521	66.47	43	157	11.92	18.22	2.35878e+06	5.78227e+06	4.12069e+06	3.054e+06	5.23957e+06	1.14846e+08	2.04111e+08	9.50789e+07	1.08439e+08	8.86006e+07	High	High	High	High
FALSE	High	Master Protein	P13647	Keratin, type II cytoskeletal 5	0	233.854	54	40	277	24	24	590	62.3	7.74	529.82	40	cell death;cell organization and biogenesis;metabolic process	cytoplasm;cytosol;membrane;mitochondrion;nucleus	catalytic activity;motor activity;protein binding;structural molecule activity	Pf00038, Pf01576, Pf02994, Pf03961, Pf04111, Pf05957, Pf12128	3852	ENSG00000186081.11	KRT5	12		Formation of the cornified envelope; Type I hemidesmosome assembly		6	1.021	0.977675	43.49	102.4	97.6	11	10.25	6.77638e+06	1.04589e+07	1.03951e+07	9.11842e+06	1.41043e+07	8.66331e+07	1.25271e+08	7.22583e+07	6.75384e+07	7.34953e+07	High	High	High	High
FALSE	High	Master Protein	P06396	Gelsolin	0	223.356	32	23	150	23	23	782	85.6	6.28	350.64	23	cell death;cell organization and biogenesis;metabolic process;regulation of biological process;response to stimulus;transport	cytoplasm;cytoskeleton;cytosol;extracellular;membrane;nucleus;organelle lumen	metal ion binding;protein binding	Pf00626	2934	ENSG00000148180.19	GSN	9	Viral carcinogenesis; Regulation of actin cytoskeleton; Fc gamma R-mediated phagocytosis	Neutrophil degranulation; Caspase-mediated cleavage of cytoskeletal proteins; Amyloid fiber formation	Regulation of Actin Cytoskeleton; Senescence and Autophagy in Cancer	15	1.679	0.512904	54.65	68.7	131.3	19.17	15.82	4.53399e+06	1.24905e+07	7.48653e+06	6.28675e+06	1.2774e+07	1.36784e+08	1.57983e+08	1.14921e+08	9.41276e+07	9.2634e+07	High	High	High	High
FALSE	High	Master Protein	P18669	Phosphoglycerate mutase 1	0	223.038	65	18	136	6	11	254	28.8	7.18	363.23	18	metabolic process;regulation of biological process;transport	cytoplasm;cytosol;extracellular;membrane;organelle lumen	catalytic activity;protein binding	Pf00300	5223; 643576	ENSG00000171314.8	PGAM1; LOC643576	10; 12	Central carbon metabolism in cancer; Carbon metabolism; Glycine, serine and threonine metabolism; Glucagon signaling pathway; Glycolysis / Gluconeogenesis; Biosynthesis of amino acids; Metabolic pathways	Gluconeogenesis; Glycolysis; Neutrophil degranulation	Cori Cycle; Glycolysis and Gluconeogenesis	17	1.804	0.365164	50.15	72.8	127.2	18.47	8.1	6.85471e+06	1.06466e+07	7.21931e+06	5.31965e+06	1.28273e+07	1.4997e+08	1.5414e+08	9.60288e+07	1.01172e+08	1.11646e+08	High	High	High	High
FALSE	High	Master Protein	P0DMV9	Heat shock 70 kDa protein 1B	0	215.844	50	29	159	12	24	641	70	5.66	384.83	29	cell organization and biogenesis;metabolic process;regulation of biological process;response to stimulus;transport	cytoplasm;cytoskeleton;cytosol;endoplasmic reticulum;extracellular;mitochondrion;nucleus	catalytic activity;nucleotide binding;protein binding;receptor activity;RNA binding	Pf00012, Pf06723	3304; 3303	ENSG00000232804.5; ENSG00000234475.5; ENSG00000231555.4; ENSG00000235941.5; ENSG00000204389.9; ENSG00000204388.6; ENSG00000212866.6; ENSG00000237724.5; ENSG00000224501.5	HSPA1B; HSPA1A	6; CHR_HSCHR6_MHC_APD_CTG1; CHR_HSCHR6_MHC_DBB_CTG1; CHR_HSCHR6_MHC_QBL_CTG1; CHR_HSCHR6_MHC_COX_CTG1	Endocytosis; Longevity regulating pathway - multiple species; Prion diseases; Epstein-Barr virus infection; Spliceosome; MAPK signaling pathway; Protein processing in endoplasmic reticulum; Toxoplasmosis; Measles; Influenza A; Estrogen signaling pathway; Legionellosis; Antigen processing and presentation	AUF1 (hnRNP D0) binds and destabilizes mRNA; Attenuation phase; Neutrophil degranulation; Regulation of HSF1-mediated heat shock response; Viral RNP Complexes in the Host Cell Nucleus; HSP90 chaperone cycle for steroid hormone receptors (SHR)	Apoptosis Modulation and Signaling; Parkin-Ubiquitin Proteasomal System pathway; NRF2 pathway; MAPK Signaling Pathway; Apoptosis Modulation by HSP70; VEGFA-VEGFR2 Signaling Pathway	38	1.251	0.988838	41.48	88.3	111.7	15.94	12.03	3.59187e+06	6.84758e+06	4.44309e+06	2.95226e+06	6.62767e+06	5.77409e+07	7.79339e+07	3.37577e+07	4.72762e+07	4.226e+07	High	High	High	High
FALSE	High	Master Protein	Q96AE4	Far upstream element-binding protein 1	0	215.591	52	29	163	24	24	644	67.5	7.61	348.34	29	metabolic process;regulation of biological process	nucleus	DNA binding;protein binding;RNA binding	Pf00013, Pf07650, Pf13014	8880	ENSG00000162613.16	FUBP1	1				0	1.821	0.348541	42.33	71.7	128.3	23.07	8.09	3.30086e+06	7.92023e+06	4.59796e+06	2.77616e+06	5.54281e+06	7.4356e+07	8.82057e+07	5.02206e+07	6.87771e+07	5.7388e+07	High	High	High	High
FALSE	High	Master Protein	P04075	Fructose-bisphosphate aldolase A	0	214.43	52	26	216	23	23	364	39.4	8.09	411.62	26	cell organization and biogenesis;cellular homeostasis;metabolic process;regulation of biological process;transport	cytoplasm;cytoskeleton;cytosol;extracellular;membrane;nucleus;organelle lumen	catalytic activity;protein binding;RNA binding	Pf00274	226	ENSG00000149925.17	ALDOA	16	HIF-1 signaling pathway; Carbon metabolism; Fructose and mannose metabolism; Pentose phosphate pathway; Glycolysis / Gluconeogenesis; Biosynthesis of amino acids; Metabolic pathways	Platelet degranulation ; Gluconeogenesis; Glycolysis; Neutrophil degranulation	Glycolysis and Gluconeogenesis; Sudden Infant Death Syndrome (SIDS) Susceptibility Pathways	21	1.494	0.768785	53.02	78.1	121.9	16.58	9.33	1.65431e+07	3.40342e+07	2.43838e+07	1.48162e+07	3.64574e+07	3.33012e+08	4.1839e+08	2.09481e+08	2.39689e+08	3.02996e+08	High	High	High	High
FALSE	High	Master Protein	Q16643	Drebrin	0	212.989	45	30	153	30	30	649	71.4	4.45	352.87	30	cell communication;cell differentiation;cell organization and biogenesis;cell proliferation;development;regulation of biological process	cytoplasm;cytoskeleton;membrane	protein binding	Pf00241	1627	ENSG00000113758.13	DBN1	5				0	1.136	0.994129	44.42	94.9	105.1	23.87	13.61	4.23424e+06	1.22786e+07	7.81655e+06	4.38844e+06	9.65728e+06	7.31697e+07	1.12682e+08	5.72993e+07	5.93704e+07	5.47662e+07	High	High	High	High
FALSE	High	Master Protein	P23528	Cofilin-1	0	210.993	87	19	175	14	14	166	18.5	8.09	402.63	19	cell organization and biogenesis;cellular component movement;metabolic process;regulation of biological process;response to stimulus	cytoplasm;cytoskeleton;cytosol;membrane;nucleus	protein binding	Pf00241	1072	ENSG00000172757.12	CFL1	11	Pertussis; Regulation of actin cytoskeleton; Fc gamma R-mediated phagocytosis; Axon guidance	Platelet degranulation ; Sema3A PAK dependent Axon repulsion; Gene and protein expression by JAK-STAT signaling after Interleukin-12 stimulation; EPHB-mediated forward signaling; Regulation of actin dynamics for phagocytic cup formation; Interleukin-12 family signaling	Brain-Derived Neurotrophic Factor (BDNF) signaling pathway; VEGFA-VEGFR2 Signaling Pathway; EGF/EGFR Signaling Pathway; Regulation of Actin Cytoskeleton; G13 Signaling Pathway	27	0.947	0.872168	78.67	105	95	7.97	14.05	1.76191e+07	3.11075e+07	2.49294e+07	2.26028e+07	2.82258e+07	2.03565e+08	1.74483e+08	1.4323e+08	1.64585e+08	1.48686e+08	High	High	High	High
FALSE	High	Master Protein	P09382	Galectin-1	0	210.57	95	11	154	11	11	135	14.7	5.5	416.21	11	cell death;cell differentiation;cellular homeostasis;metabolic process;regulation of biological process;response to stimulus	cell surface;cytoplasm;cytosol;extracellular;nucleus;organelle lumen	protein binding;RNA binding;signal transducer activity	Pf00337	3956	ENSG00000100097.11	LGALS1	22		Post-translational protein phosphorylation; Regulation of Insulin-like Growth Factor (IGF) transport and uptake by Insulin-like Growth Factor Binding Proteins (IGFBPs)		4	1.183	0.991654	64.19	85.2	114.8	23.23	30.78	2.60256e+07	2.84034e+07	2.7988e+07	1.7982e+07	4.31904e+07	3.29356e+08	2.63463e+08	1.26233e+08	2.99093e+08	3.17365e+08	High	High	High	High
FALSE	High	Master Protein	O60664	Perilipin-3	0	209.975	64	18	126	18	18	434	47	5.44	370	18	transport	cytoplasm;cytosol;endosome;Golgi;membrane	protein binding	Pf03036	10226	ENSG00000105355.8	PLIN3	19		Triglyceride catabolism; Retrograde transport at the Trans-Golgi-Network		8	1.067	0.988838	40.8	87.2	112.8	10.15	15.44	3.19162e+06	5.90616e+06	5.2968e+06	3.41892e+06	6.84348e+06	6.12691e+07	5.60086e+07	4.24831e+07	4.47123e+07	3.64617e+07	High	High	High	High
FALSE	High	Master Protein	Q04695	Keratin, type I cytoskeletal 17	0	207.411	60	34	244	14	16	432	48.1	5.02	486.38	34	cell death;cell organization and biogenesis;regulation of biological process;response to stimulus	cytoplasm;cytoskeleton;cytosol	protein binding;receptor activity;signal transducer activity;structural molecule activity	Pf00038, Pf07888	3872	ENSG00000128422.15	KRT17	17		Formation of the cornified envelope		3	1.121	0.994129	33.89	98.3	101.7	8.08	14.5	5.25267e+06	1.15081e+07	8.65885e+06	6.463e+06	1.05588e+07	7.47838e+07	1.18397e+08	63982384	6.01671e+07	5.93353e+07	High	High	High	High
FALSE	High	Master Protein	P00558	Phosphoglycerate kinase 1	0	207.098	71	26	141	22	26	417	44.6	8.1	313.25	26	cell differentiation;metabolic process;regulation of biological process;response to stimulus	cytoplasm;cytosol;membrane	catalytic activity;nucleotide binding;protein binding	Pf00162	5230	ENSG00000102144.13	PGK1	X	HIF-1 signaling pathway; Carbon metabolism; Glycolysis / Gluconeogenesis; Biosynthesis of amino acids; Metabolic pathways	Gluconeogenesis; Glycolysis	Cori Cycle; Photodynamic therapy-induced HIF-1 survival signaling; Glycolysis and Gluconeogenesis	13	1.179	0.993243	53.68	90.1	109.9	22.65	14.02	6.95646e+06	1.38394e+07	8.54771e+06	6.09279e+06	1.70311e+07	1.30383e+08	1.55309e+08	7.63093e+07	8.10507e+07	8.31981e+07	High	High	High	High
FALSE	High	Master Protein	P09493	Tropomyosin alpha-1 chain	0	204.434	65	29	194	8	8	284	32.7	4.74	399.38	29	cell organization and biogenesis;cellular component movement;regulation of biological process;response to stimulus	cytoplasm;cytoskeleton;cytosol	protein binding;structural molecule activity	Pf00261, Pf12718	7168	ENSG00000140416.19	TPM1	15	Dilated cardiomyopathy; MicroRNAs in cancer; Adrenergic signaling in cardiomyocytes; Cardiac muscle contraction; Hypertrophic cardiomyopathy (HCM)	Smooth Muscle Contraction; Striated Muscle Contraction	Striated Muscle Contraction	9	1.347	0.930179	73.34	92.2	107.8	17.91	49.65	725030	1.3853e+06	1.4478e+06	751192	1.32925e+06	1.04573e+07	1.30348e+07	6.17225e+06	1.33942e+07	2.22434e+07	High	High	High	High
FALSE	High	Master Protein	P06753	Tropomyosin alpha-3 chain	0	202.915	54	26	205	7	7	285	32.9	4.72	427.42	26	cell organization and biogenesis;cellular component movement	cytoplasm;cytoskeleton;cytosol	protein binding;structural molecule activity	Pf00261, Pf12718	7170	ENSG00000143549.19	TPM3	1	Dilated cardiomyopathy; Pathways in cancer; Adrenergic signaling in cardiomyocytes; Thyroid cancer; Cardiac muscle contraction; Hypertrophic cardiomyopathy (HCM)	Smooth Muscle Contraction; Striated Muscle Contraction	Striated Muscle Contraction	10	1.074	0.988838	37.74	89.6	110.4	19.83	11.46	4.04457e+06	8.86251e+06	7.04331e+06	3.59685e+06	6.69583e+06	6.21795e+07	8.17726e+07	3.5218e+07	5.43405e+07	5.32024e+07	High	High	High	High
FALSE	High	Master Protein	P52597	Heterogeneous nuclear ribonucleoprotein F	0	202.69	55	16	194	14	14	415	45.6	5.58	509.83	16	metabolic process;regulation of biological process;response to stimulus	cytosol;membrane;nucleus;spliceosomal complex	protein binding;RNA binding	Pf00076, Pf08080, Pf14259	3185	ENSG00000169813.16	HNRNPF	10		Gene and protein expression by JAK-STAT signaling after Interleukin-12 stimulation; mRNA Splicing - Major Pathway; FGFR2 alternative splicing; Interleukin-12 family signaling	Mecp2 and Associated Rett Syndrome	15	1.807	0.364582	59.07	70.7	129.3	16.99	8.9	1.01417e+07	2.17345e+07	1.4517e+07	9.30243e+06	1.56907e+07	2.35903e+08	2.83401e+08	1.617e+08	2.30765e+08	1.97444e+08	High	High	High	High
FALSE	High	Master Protein	Q16658	Fascin	0	202.125	52	24	161	24	24	493	54.5	7.24	306.58	24	cell organization and biogenesis;cell proliferation;cellular component movement;regulation of biological process	cytoplasm;cytoskeleton;cytosol	protein binding;RNA binding	Pf06268	6624	ENSG00000075618.17	FSCN1	7	MicroRNAs in cancer	Interleukin-4 and 13 signaling		5	1.754	0.423255	62.91	65.4	134.6	21.16	37.26	4.5495e+06	1.23895e+07	6.66427e+06	6.05801e+06	1.26196e+07	1.33555e+08	2.7836e+08	1.02667e+08	8.7786e+07	7.9291e+07	High	High	High	High
FALSE	High	Master Protein	P07951	Tropomyosin beta chain	0	200.81	65	29	193	7	7	284	32.8	4.7	424.13	29	cell organization and biogenesis;cellular component movement;regulation of biological process	cytoplasm;cytoskeleton;cytosol	protein binding;structural molecule activity	Pf00261, Pf12718	7169	ENSG00000198467.13	TPM2	9	Dilated cardiomyopathy; Adrenergic signaling in cardiomyocytes; Cardiac muscle contraction; Hypertrophic cardiomyopathy (HCM)	Smooth Muscle Contraction; Striated Muscle Contraction	Striated Muscle Contraction	8	1.29	0.977675	73.99	57.2	142.8	79.88	108.72	41581	153663	258991	37035.1		2.07574e+06	1.53484e+06	420194	1554742	6.84398e+06	Peak Found	High	Peak Found	Peak Found
FALSE	High	Master Protein	P04259	Keratin, type II cytoskeletal 6B	0	200.573	56	34	202	2	3	564	60	8	419.84	34	cell death;cell organization and biogenesis;metabolic process	cytosol	catalytic activity;motor activity;protein binding;structural molecule activity	Pf00038, Pf01576, Pf04111, Pf13166	3854	ENSG00000185479.5	KRT6B	12		Formation of the cornified envelope		3	1.013	0.972778	76.16	96.7	103.3	19.5	24.64	1.0538e+06	2.44295e+06	1.59794e+06	1.28124e+06	2.98324e+06	1.49141e+07	2.542e+07	1.43629e+07	1.1395e+07	9897497	High	High	High	High
FALSE	High	Master Protein	P19012	Keratin, type I cytoskeletal 15	0	198.074	52	27	191	11	18	456	49.2	4.77	456.16	27	cell death;cell organization and biogenesis	cytosol;nucleus	protein binding;structural molecule activity	Pf00038	3866	ENSG00000171346.15	KRT15	17		Formation of the cornified envelope		3	1.038	0.984268	38.17	98.7	101.3	6.47	5.25	5.37245e+06	9.38712e+06	8.38293e+06	6.61722e+06	9.03934e+06	6.73857e+07	8.48172e+07	4.79123e+07	6.30199e+07	5.96164e+07	High	High	High	High
FALSE	High	Master Protein	Q9Y490	Talin-1	0	197.398	19	35	137	31	35	2541	269.6	6.07	277.19	35	cell organization and biogenesis;cellular component movement;regulation of biological process;response to stimulus;transport	cell surface;cytoplasm;cytoskeleton;cytosol;extracellular;membrane	protein binding;structural molecule activity	Pf00373, Pf01608, Pf02174, Pf08913, Pf09141, Pf09379	7094	ENSG00000137076.20	TLN1	9	Rap1 signaling pathway; HTLV-I infection; Focal adhesion; Platelet activation	SEMA3A-Plexin repulsion signaling by inhibiting Integrin adhesion; Signaling by BRAF and RAF fusions; MAP2K and MAPK activation; Smooth Muscle Contraction; XBP1(S) activates chaperone genes; GRB2:SOS provides linkage to MAPK signaling for Integrins ; Signaling by RAS mutants; Signaling by high-kinase activity BRAF mutants; Signaling by moderate kinase activity BRAF mutants; p130Cas linkage to MAP…	Integrin-mediated Cell Adhesion; Primary Focal Segmental Glomerulosclerosis FSGS; Focal Adhesion	43	0.942	0.866921	39.06	106.2	93.8	20.44	12.45	2.7715e+06	5.52734e+06	4.07678e+06	2.01392e+06	5.33754e+06	3.73522e+07	4.46558e+07	2.02427e+07	2.45522e+07	2.67747e+07	High	High	High	High
FALSE	High	Master Protein	P31943	Heterogeneous nuclear ribonucleoprotein H	0	196.467	49	16	155	8	8	449	49.2	6.3	418.38	16	metabolic process;regulation of biological process;response to stimulus	cytosol;membrane;nucleus;spliceosomal complex	protein binding;RNA binding	Pf00076, Pf08080, Pf14259	3187	ENSG00000169045.17; ENSG00000284254.1	HNRNPH1	5; CHR_HG30_PATCH		mRNA Splicing - Major Pathway; FGFR2 alternative splicing	Mecp2 and Associated Rett Syndrome; mRNA Processing	11	1.474	0.790038	66.66	72.1	127.9	26.22	24.24	1.69243e+06	1.90105e+06	1.75299e+06	1.55734e+06	1.51299e+06	2.96365e+07	4.01903e+07	1.13765e+07	2.25069e+07	2.21315e+07	High	High	High	High
FALSE	High	Master Protein	P62258	14-3-3 protein epsilon	0	195.841	78	24	202	21	21	255	29.2	4.74	426.19	24	cell organization and biogenesis;cellular component movement;cellular homeostasis;metabolic process;regulation of biological process;response to stimulus;transport	cytoplasm;cytosol;membrane;mitochondrion;nucleus	protein binding;RNA binding	Pf00244	7531	ENSG00000108953.16; ENSG00000274474.3	YWHAE	17; CHR_HSCHR17_2_CTG2	Viral carcinogenesis; Epstein-Barr virus infection; Neurotrophin signaling pathway; Hippo signaling pathway; Oocyte meiosis; Cell cycle; PI3K-Akt signaling pathway	Regulation of PLK1 Activity at G2/M Transition; Recruitment of NuMA to mitotic centrosomes; Loss of Nlp from mitotic centrosomes; NADE modulates death signalling; Translocation of GLUT4 to the plasma membrane; Deregulated CDK5 triggers multiple neurodegenerative pathways in Alzheimer's disease models; Chk1/Chk2(Cds1) mediated inactivation of Cyclin B:Cdk1 complex; Signaling by Hippo; AURKA Activa…	Cell Cycle; Myometrial Relaxation and Contraction Pathways; VEGFA-VEGFR2 Signaling Pathway; Calcium Regulation in the Cardiac Cell; Sudden Infant Death Syndrome (SIDS) Susceptibility Pathways	65	0.854	0.715966	49.86	111.5	88.5	11.58	14.15	1.0713e+07	2.33711e+07	1.59666e+07	1.35141e+07	1.75692e+07	1.28263e+08	1.34455e+08	1.06943e+08	9.17589e+07	9.42313e+07	High	High	High	High
FALSE	High	Master Protein	P27348	14-3-3 protein theta	0	195.493	80	23	198	15	15	245	27.7	4.78	414.05	23	cell organization and biogenesis;regulation of biological process;response to stimulus;transport	cytoplasm;cytosol;membrane;mitochondrion	protein binding	Pf00244	10971	ENSG00000134308.13	YWHAQ	2	Viral carcinogenesis; Pathogenic Escherichia coli infection; Hepatitis B; Epstein-Barr virus infection; Hippo signaling pathway; Oocyte meiosis; Cell cycle; PI3K-Akt signaling pathway	Translocation of GLUT4 to the plasma membrane; Chk1/Chk2(Cds1) mediated inactivation of Cyclin B:Cdk1 complex; TP53 Regulates Metabolic Genes; Activation of BAD and translocation to mitochondria ; RHO GTPases activate PKNs	Cell Cycle; Pathogenic Escherichia coli infection; Primary Focal Segmental Glomerulosclerosis FSGS; IL-3 Signaling Pathway; Myometrial Relaxation and Contraction Pathways; Calcium Regulation in the Cardiac Cell; Sudden Infant Death Syndrome (SIDS) Susceptibility Pathways	37	0.933	0.849943	50.39	103.9	96.1	9.21	8.16	3.9979e+06	8.42319e+06	6.96655e+06	4.78155e+06	7.56719e+06	5.41589e+07	5.86484e+07	3.473e+07	3.61198e+07	3.91307e+07	High	High	High	High
FALSE	High	Master Protein	P31946	14-3-3 protein beta/alpha	0	194.176	72	19	193	9	9	246	28.1	4.83	423.52	19	cell organization and biogenesis;metabolic process;regulation of biological process;response to stimulus;transport	cytoplasm;cytosol;membrane;mitochondrion;nucleus	protein binding	Pf00244	7529	ENSG00000166913.12	YWHAB	20	Viral carcinogenesis; Hepatitis B; Epstein-Barr virus infection; Hippo signaling pathway; Oocyte meiosis; Cell cycle; PI3K-Akt signaling pathway	MAP2K and MAPK activation; mTORC1-mediated signalling; Negative regulation of MAPK pathway; ARMS-mediated activation; Tristetraprolin (TTP, ZFP36) binds and destabilizes mRNA; Translocation of GLUT4 to the plasma membrane; Rap1 signalling; Paradoxical activation of RAF signaling by kinase inactive BRAF; Frs2-mediated activation; Butyrate Response Factor 1 (BRF1) binds and destabilizes mRNA; Inter…	Cell Cycle; IL-3 Signaling Pathway; Myometrial Relaxation and Contraction Pathways; Calcium Regulation in the Cardiac Cell; Sudden Infant Death Syndrome (SIDS) Susceptibility Pathways	68	0.992	0.953665	34.69	101.2	98.8	9.93	11.89	3.63633e+06	6.30972e+06	6.16604e+06	3.99715e+06	6.28582e+06	4.13645e+07	4.65989e+07	3.67088e+07	3.98793e+07	3.69763e+07	High	High	High	High
FALSE	High	Master Protein	Q01082	Spectrin beta chain, non-erythrocytic 1	0	192.493	17	34	136	33	33	2364	274.4	5.57	282.19	34	cell organization and biogenesis;cellular component movement;metabolic process;regulation of biological process;response to stimulus;transport	cytoplasm;cytoskeleton;cytosol;membrane;nucleus	protein binding;RNA binding;structural molecule activity	Pf00169, Pf00307, Pf00435, Pf11971, Pf12128, Pf15410	6711	ENSG00000115306.15	SPTBN1	2		Nephrin family interactions; Interaction between L1 and Ankyrins; COPI-mediated anterograde transport; RAF/MAP kinase cascade; NCAM signaling for neurite out-growth; Interleukin-20 family signaling	TGF-beta Signaling Pathway; Sudden Infant Death Syndrome (SIDS) Susceptibility Pathways	25	1.136	0.994129	44.16	92.2	107.8	16.01	7.04	2.02998e+06	5.12529e+06	3.82031e+06	2.54793e+06	5.32852e+06	4.284e+07	5.08166e+07	2.7947e+07	3.00624e+07	3.16307e+07	High	High	High	High
FALSE	High	Master Protein	P29034	Protein S100-A2	0	186.628	40	9	209	9	9	98	11.1	4.78	385.11	9	cellular component movement		metal ion binding;protein binding	Pf01023, Pf13499	6273		S100A2	1				0	1.061	0.988838	71.11	109.8	90.2	35.11	26.7	8.16733e+07	1.01104e+08	7.24042e+07	3.81407e+07	1.51008e+08	8.34488e+08	5.2677e+08	3.43415e+08	4.92161e+08	4.97968e+08	High	High	High	High
FALSE	High	Master Protein	P23246	Splicing factor, proline- and glutamine-rich	0	180.102	37	28	122	27	27	707	76.1	9.44	243.77	28	cell organization and biogenesis;defense response;metabolic process;regulation of biological process;response to stimulus	chromosome;cytoplasm;nucleus	DNA binding;protein binding;RNA binding	Pf00076, Pf08075, Pf13893, Pf14259	6421	ENSG00000116560.10	SFPQ	1		PTK6 Regulates Proteins Involved in RNA Processing	mRNA Processing	5	1.992	0.193734	38.78	61.2	138.8	12.49	11.79	2.55987e+06	5.66894e+06	4.24091e+06	3.5832e+06	4.31269e+06	8.14188e+07	1.11827e+08	7.4049e+07	6.95922e+07	6.55219e+07	High	High	High	High
FALSE	High	Master Protein	P60660	Myosin light polypeptide 6	0	179.236	79	14	142	10	10	151	16.9	4.65	391.58	14	cellular component movement	cytosol;membrane	catalytic activity;metal ion binding;motor activity;protein binding;structural molecule activity	Pf00036, Pf13405, Pf13499	4637	ENSG00000092841.18	MYL6	12	Vascular smooth muscle contraction; Oxytocin signaling pathway	RHO GTPases activate PAKs; EPHA-mediated growth cone collapse; RHO GTPases Activate ROCKs; Sema4D induced cell migration and growth-cone collapse; Smooth Muscle Contraction; RHO GTPases activate CIT; RHO GTPases activate PKNs	Focal Adhesion	19	1.301	0.968382	50.92	86.7	113.3	11.92	21.17	1.35884e+07	2.43349e+07	1.59103e+07	1.30459e+07	1.98854e+07	1.82865e+08	2.21666e+08	1.14703e+08	2.07082e+08	2.16687e+08	High	High	High	High
FALSE	High	Master Protein	Q9BUF5	Tubulin beta-6 chain	0	178.854	50	18	150	5	7	446	49.8	4.88	371.39	18	cell organization and biogenesis	cytoplasm;cytoskeleton;nucleus	catalytic activity;nucleotide binding;structural molecule activity	Pf00091, Pf03953, Pf10644	84617	ENSG00000176014.12	TUBB6	18	Pathogenic Escherichia coli infection; Gap junction; Phagosome	COPI-independent Golgi-to-ER retrograde traffic; COPI-dependent Golgi-to-ER retrograde traffic; Carboxyterminal post-translational modifications of tubulin; Recruitment of NuMA to mitotic centrosomes; Hedgehog 'off' state; Translocation of GLUT4 to the plasma membrane; Prefoldin mediated transfer of substrate to CCT/TriC; Microtubule-dependent trafficking of connexons from Golgi to the plasma mem…	Pathogenic Escherichia coli infection; Parkin-Ubiquitin Proteasomal System pathway	65	1.636	0.575267	29.86	60	140	9.52	31.45	545042	776217	767291	541409	951821	7.15569e+06	2.42096e+07	1.16799e+07	1.25835e+07	1.28194e+07	High	High	High	High
FALSE	High	Master Protein	Q07955	Serine/arginine-rich splicing factor 1	0	178.646	60	24	180	23	23	248	27.7	10.36	432.18	24	cell differentiation;cell organization and biogenesis;metabolic process;regulation of biological process;transport	cytoplasm;nucleus;spliceosomal complex	protein binding;RNA binding	Pf00076, Pf13893, Pf14259	6426	ENSG00000136450.12	SRSF1	17	Spliceosome; Herpes simplex infection	Cleavage of Growing Transcript in the Termination Region ; Transport of Mature mRNA derived from an Intron-Containing Transcript; mRNA 3'-end processing; mRNA Splicing - Major Pathway; mRNA Splicing - Minor Pathway	mRNA Processing	15	2.096	0.129724	44.19	61	139	14.01	12.03	1.05099e+07	2.23888e+07	1.31199e+07	1.05703e+07	1.85691e+07	2.38248e+08	3.83022e+08	2.07351e+08	2.39738e+08	2.04668e+08	High	High	High	High
FALSE	High	Master Protein	P19338	Nucleolin	0	173.593	32	23	126	23	23	710	76.6	4.7	287.19	23	regulation of biological process;response to stimulus	cytoplasm;membrane;nucleus	DNA binding;protein binding;RNA binding	Pf00076, Pf13893, Pf14259	4691	ENSG00000115053.15	NCL	2	Pathogenic Escherichia coli infection	Major pathway of rRNA processing in the nucleolus and cytosol	Pathogenic Escherichia coli infection; VEGFA-VEGFR2 Signaling Pathway	7	1.346	0.930179	40.05	87.2	112.8	14.04	18.38	5.6471e+06	8.82812e+06	5.6893e+06	4.99529e+06	9.28162e+06	9.36941e+07	1.27805e+08	5.12412e+07	6.68294e+07	5.73683e+07	High	High	High	High
FALSE	High	Master Protein	P31939	Bifunctional purine biosynthesis protein PURH	0	173.557	46	23	100	23	23	592	64.6	6.71	253.61	23	metabolic process;response to stimulus	cytosol;membrane;mitochondrion	catalytic activity;protein binding	Pf01808, Pf02142	471	ENSG00000138363.14	ATIC	2	Antifolate resistance; Purine metabolism; One carbon pool by folate; Metabolic pathways	Purine ribonucleoside monophosphate biosynthesis	One Carbon Metabolism	9	1.512	0.744861	39.92	73.5	126.5	17.6	16.02	2.01492e+06	4.83533e+06	3.09418e+06	2.01859e+06	4.55407e+06	5.35182e+07	6.78207e+07	3.33132e+07	3.43056e+07	3.22243e+07	High	High	High	High
FALSE	High	Master Protein	P24821	Tenascin	0	172.209	14	24	113	24	24	2201	240.7	4.89	252.57	24	cell communication;cell differentiation;cell organization and biogenesis;metabolic process;regulation of biological process;response to stimulus	extracellular;membrane;organelle lumen	protein binding	Pf00041, Pf00147, Pf07974	3371	ENSG00000041982.15	TNC	9	MicroRNAs in cancer; Focal adhesion; ECM-receptor interaction; PI3K-Akt signaling pathway	ECM proteoglycans; Post-translational protein phosphorylation; Integrin cell surface interactions; Regulation of Insulin-like Growth Factor (IGF) transport and uptake by Insulin-like Growth Factor Binding Proteins (IGFBPs); Syndecan interactions	Focal Adhesion; TGF-beta Signaling Pathway; Amplification and Expansion of Oncogenic Pathways as Metastatic Traits; TGF-B Signaling in Thyroid Cells for Epithelial-Mesenchymal Transition; Focal Adhesion-PI3K-Akt-mTOR-signaling pathway	18	1.783	0.389546	49.65	58.8	141.2	13.9	15.63	2.44939e+06	3.6476e+06	2.64775e+06	2.88794e+06	3.48852e+06	5.09942e+07	5.43593e+07	4.54927e+07	5.11772e+07	5.48538e+07	High	High	High	High
FALSE	High	Master Protein	Q14697	Neutral alpha-glucosidase AB	0	171.45	33	28	110	28	28	944	106.8	6.14	240.58	28	metabolic process	endoplasmic reticulum;Golgi;membrane;organelle lumen	catalytic activity;RNA binding	Pf01055, Pf13802	23193	ENSG00000089597.16	GANAB	11	N-Glycan biosynthesis; Protein processing in endoplasmic reticulum; Metabolic pathways	Calnexin/calreticulin cycle		8	1.751	0.425501	66.85	66.6	133.4	33.4	37.46	2.32073e+06	7.18192e+06	3.69185e+06	2.58965e+06	8.13037e+06	6.46214e+07	1.47237e+08	6.56485e+07	4.70627e+07	4.33313e+07	High	High	High	High
FALSE	High	Master Protein	P08865	40S ribosomal protein SA	0	165.471	56	15	121	15	15	295	32.8	4.87	368.57	15	cell organization and biogenesis;metabolic process;transport	cytoplasm;cytosol;membrane;nucleus;ribosome	protein binding;receptor activity;RNA binding;structural molecule activity	Pf00318	3921	ENSG00000168028.13	RPSA	3	Ribosome	Peptide chain elongation; Eukaryotic Translation Termination; Viral mRNA Translation; Formation of the ternary complex, and subsequently, the 43S complex; L13a-mediated translational silencing of Ceruloplasmin expression; Selenocysteine synthesis; Nonsense Mediated Decay (NMD) independent of the Exon Junction Complex (EJC); Nonsense Mediated Decay (NMD) enhanced by the Exon Junction Complex (EJC)…	Cytoplasmic Ribosomal Proteins	38	0.864	0.734906	50.32	105.9	94.1	8.98	4.07	1.48956e+07	2.93729e+07	2.26518e+07	1.59511e+07	2.46566e+07	1.67486e+08	2.01949e+08	1.18997e+08	1.28704e+08	1.48012e+08	High	High	High	High
FALSE	High	Master Protein	P43243	Matrin-3	0	163.397	24	20	105	20	20	847	94.6	6.25	222.64	20	defense response;regulation of biological process;response to stimulus	membrane;nucleus	metal ion binding;protein binding;RNA binding;structural molecule activity	Pf00076, Pf13893, Pf14259	9782	ENSG00000015479.18; ENSG00000280987.4	MATR3	5				0	1.583	0.662098	56.16	76.8	123.2	17.21	7.96	2.04741e+06	4.93273e+06	4.25598e+06	2.81967e+06	3.72338e+06	4.86129e+07	5.88653e+07	3.83817e+07	40187267	3.63344e+07	High	High	High	High
FALSE	High	Master Protein	P31949	Protein S100-A11	0	163.093	59	10	237	10	10	105	11.7	7.12	502.34	10	regulation of biological process;response to stimulus;transport	cytoplasm;extracellular;nucleus;organelle lumen	metal ion binding;protein binding	Pf00036, Pf01023, Pf13499, Pf13833	6282	ENSG00000163191.5	S100A11	1		Neutrophil degranulation		3	0.916	0.82279	54.1	110.8	89.2	14.32	8.43	8.98578e+07	1.94667e+08	1.10941e+08	1.05209e+08	1.45439e+08	1.05567e+09	1.14857e+09	6.48484e+08	7.52365e+08	7.16061e+08	High	High	High	High
FALSE	High	Master Protein	P51858	Hepatoma-derived growth factor	0	160.193	69	17	119	16	16	240	26.8	4.73	279.43	17	cell proliferation;metabolic process;regulation of biological process;response to stimulus	cytoplasm;extracellular;nucleus	DNA binding;nucleotide binding;protein binding;RNA binding	Pf00855	3068	ENSG00000143321.18	HDGF	1		XBP1(S) activates chaperone genes		4	1.237	0.988838	49.05	89.2	110.8	11.46	9.75	3.29175e+06	7.77182e+06	5.14654e+06	4.93454e+06	7.06324e+06	6.00214e+07	73948948	4.60414e+07	4.62688e+07	4.19835e+07	High	High	High	High
FALSE	High	Master Protein	Q562R1	Beta-actin-like protein 2	0	158.754	25	13	404	2	2	376	42	5.59	718.86	13		cytoplasm;cytoskeleton	nucleotide binding;protein binding	Pf00022	345651	ENSG00000169067.3	ACTBL2	5				0																		Not Found	Not Found	Not Found	Not Found
FALSE	High	Master Protein	P06576	ATP synthase subunit beta, mitochondrial	0	158.565	51	16	90	16	16	529	56.5	5.4	279.85	16	cell differentiation;cell organization and biogenesis;cellular homeostasis;metabolic process;regulation of biological process;transport	cell surface;membrane;mitochondrion;nucleus;organelle lumen	catalytic activity;nucleotide binding;protein binding;transporter activity	Pf00006, Pf00306, Pf02874	506	ENSG00000110955.8	ATP5B	12	Huntington's disease; Parkinson's disease; Alzheimer's disease; Oxidative phosphorylation; Metabolic pathways	Transcriptional activation of mitochondrial biogenesis; Cristae formation; Mitochondrial protein import; Formation of ATP by chemiosmotic coupling; Metabolism of proteins	Electron Transport Chain; Oxidative phosphorylation	17	1.18	0.993243	55.46	85.8	114.2	26.47	10.86	1.82972e+06	3.65043e+06	3.16636e+06	4.04505e+06	4.37186e+06	3.68323e+07	5.35481e+07	2.87914e+07	2.74751e+07	3.02596e+07	High	High	High	High
FALSE	High	Master Protein	Q9Y4L1	Hypoxia up-regulated protein 1	0	155.352	27	22	76	21	22	999	111.3	5.22	185.52	22	regulation of biological process;response to stimulus;transport	endoplasmic reticulum;extracellular;membrane;organelle lumen	nucleotide binding;protein binding	Pf00012	10525	ENSG00000280682.2; ENSG00000149428.18	HYOU1	11; CHR_HG2217_PATCH	Protein processing in endoplasmic reticulum	Scavenging by Class F Receptors; XBP1(S) activates chaperone genes		8	1.672	0.525518	60.45	64.3	135.7	19.6	38.37	1.00359e+06	2.42932e+06	1.60907e+06	1.11561e+06	2.73147e+06	3.18904e+07	6.80016e+07	2.12431e+07	2.10524e+07	2.05151e+07	High	High	High	High
FALSE	High	Master Protein	P50552	Vasodilator-stimulated phosphoprotein	0	155.278	53	19	121	19	19	380	39.8	8.94	275.53	19	cell organization and biogenesis;cellular component movement;regulation of biological process	cytoplasm;cytoskeleton;cytosol;membrane	protein binding	Pf00568	7408	ENSG00000125753.13	VASP	19	cGMP-PKG signaling pathway; Rap1 signaling pathway; Focal adhesion; Leukocyte transendothelial migration; Fc gamma R-mediated phagocytosis; Platelet activation	Cell-extracellular matrix interactions; Generation of second messenger molecules; Signaling by ROBO receptors	Integrin-mediated Cell Adhesion; Focal Adhesion	18	1.531	0.724081	51.95	70.1	129.9	22.64	14.7	2.52682e+06	6.69941e+06	3.32522e+06	2.93558e+06	6.43708e+06	6.607e+07	8.77361e+07	3.70886e+07	4.87117e+07	4.38608e+07	High	High	High	High
FALSE	High	Master Protein	Q14103	Heterogeneous nuclear ribonucleoprotein D0	0	152.676	42	17	101	14	14	355	38.4	7.81	216.23	17	metabolic process;regulation of biological process;response to stimulus	cytoplasm;cytosol;nucleus	DNA binding;protein binding;RNA binding	Pf00076, Pf13893, Pf14259	3184	ENSG00000138668.18	HNRNPD	4		mRNA Splicing - Major Pathway	mRNA Processing	5	1.902	0.26947	38.96	58.7	141.3	10.26	17.7	1.66419e+06	3.68898e+06	2.33248e+06	2.19093e+06	3.15894e+06	5.20001e+07	7.58897e+07	3.83166e+07	4.26404e+07	3.13042e+07	High	High	High	High
FALSE	High	Master Protein	P50454	Serpin H1	0	152.544	57	20	95	20	20	418	46.4	8.69	261.86	20	cell organization and biogenesis;metabolic process;regulation of biological process;response to stimulus	cytoplasm;endoplasmic reticulum;membrane;organelle lumen	enzyme regulator activity;protein binding;RNA binding	Pf00079	871	ENSG00000149257.13	SERPINH1	11		Collagen biosynthesis and modifying enzymes	Endochondral Ossification	4	2.003	0.186746	64.25	62.7	137.3	30.46	38.11	1.44553e+06	4.80557e+06	2.02212e+06	2.22243e+06	4.72793e+06	5.21112e+07	1.25493e+08	3.87673e+07	3.87595e+07	4.23985e+07	High	High	High	High
FALSE	High	Master Protein	P22392	Nucleoside diphosphate kinase B	0	150.429	75	11	160	2	6	152	17.3	8.41	329.8	11	cell organization and biogenesis;cellular homeostasis;metabolic process;regulation of biological process;response to stimulus;transport	cytoplasm;cytosol;extracellular;membrane;nucleus;organelle lumen	catalytic activity;DNA binding;metal ion binding;nucleotide binding;protein binding	Pf00334	4831; 654364	ENSG00000243678.11	NME2; NME1-NME2	17	Purine metabolism; Metabolic pathways; Pyrimidine metabolism	Interconversion of nucleotide di- and triphosphates; Neutrophil degranulation	Nucleotide Metabolism	10	1.315	0.962137	40.91	91.1	108.9	23.99	9.69	6.53809e+06	8.46833e+06	5.5426e+06	4.33802e+06	9.78523e+06	8.12518e+07	8.2308e+07	5.48956e+07	5.91882e+07	5.43896e+07	High	High	High	High
FALSE	High	Master Protein	P08779	Keratin, type I cytoskeletal 16	0	149.882	41	23	158	6	6	473	51.2	5.05	339.73	23	cell death;cell differentiation;cell organization and biogenesis;cell proliferation;cellular component movement;defense response;regulation of biological process;response to stimulus	cytoskeleton;cytosol;nucleus	protein binding;structural molecule activity	Pf00038, Pf07888, Pf13514	3868	ENSG00000186832.8	KRT16	17		Formation of the cornified envelope		3	1.101	0.994129	74.24	94.6	105.4	47.46	64.34	138063	624602	396583	112359	410388	1.91755e+06	4.17964e+06	4.53404e+06	804098	2.66255e+06	Peak Found	High	High	Peak Found
FALSE	High	Master Protein	P29401	Transketolase	0	149.771	38	23	111	22	23	623	67.8	7.66	255.9	23	metabolic process;regulation of biological process	cytosol	catalytic activity;metal ion binding;protein binding	Pf00456, Pf00676, Pf02775, Pf02779, Pf02780, Pf09364	7086	ENSG00000163931.15	TKT	3	Carbon metabolism; Pentose phosphate pathway; Biosynthesis of amino acids; Metabolic pathways	Insulin effects increased synthesis of Xylulose-5-Phosphate; Pentose phosphate pathway (hexose monophosphate shunt)	Pentose Phosphate Pathway	10	1.321	0.95741	49.99	91.1	108.9	12.9	28.99	3.70209e+06	8.98503e+06	5.63127e+06	5.4285e+06	8.64081e+06	6.95588e+07	1.33589e+08	7.02786e+07	5.21813e+07	4.81423e+07	High	High	High	High
FALSE	High	Master Protein	P46940	Ras GTPase-activating-like protein IQGAP1	0	149.518	18	21	85	21	21	1657	189.1	6.48	238.68	21	cell growth;regulation of biological process;response to stimulus;transport	cytoplasm;cytoskeleton;cytosol;membrane;nucleus	enzyme regulator activity;metal ion binding;protein binding	Pf00307, Pf00397, Pf00616, Pf03836, Pf11016	8826	ENSG00000140575.12	IQGAP1	15	Proteoglycans in cancer; Adherens junction; Regulation of actin cytoskeleton	Signaling by BRAF and RAF fusions; MAP2K and MAPK activation; RHO GTPases activate IQGAPs; Glucagon-like Peptide-1 (GLP1) regulates insulin secretion; Signaling by RAS mutants; Signaling by high-kinase activity BRAF mutants; Signaling by moderate kinase activity BRAF mutants; Nephrin family interactions; Paradoxical activation of RAF signaling by kinase inactive BRAF; Neutrophil degranulation; In…	VEGFA-VEGFR2 Signaling Pathway; EGF/EGFR Signaling Pathway; Regulation of Actin Cytoskeleton; G13 Signaling Pathway	35	0.894	0.791955	42.45	101.4	98.6	13.71	15.16	2.67886e+06	6.50578e+06	4.36326e+06	3.13483e+06	6.06297e+06	3.71111e+07	5.37923e+07	3.04341e+07	2.66054e+07	26918868	High	High	High	High
FALSE	High	Master Protein	P25398	40S ribosomal protein S12	0	149.152	79	11	119	11	11	132	14.5	7.21	284.23	11	cell organization and biogenesis;metabolic process;transport	cytoplasm;cytosol;membrane;ribosome	RNA binding;structural molecule activity	Pf01248	6206	ENSG00000112306.7	RPS12	6	Ribosome	Peptide chain elongation; Eukaryotic Translation Termination; Viral mRNA Translation; Formation of the ternary complex, and subsequently, the 43S complex; L13a-mediated translational silencing of Ceruloplasmin expression; Selenocysteine synthesis; Nonsense Mediated Decay (NMD) independent of the Exon Junction Complex (EJC); Nonsense Mediated Decay (NMD) enhanced by the Exon Junction Complex (EJC)…	Cytoplasmic Ribosomal Proteins	38	1.462	0.799152	59.15	85.6	114.4	13.22	21.3	1.07232e+07	1.92664e+07	1.30102e+07	1.10784e+07	1.42707e+07	1.81051e+08	1.77247e+08	7.00635e+07	1.31576e+08	1.41747e+08	High	High	High	High
FALSE	High	Master Protein	P61981	14-3-3 protein gamma	0	147.849	61	18	159	11	11	247	28.3	4.89	310.68	18	cell organization and biogenesis;regulation of biological process;response to stimulus;transport	cytoplasm;cytosol;membrane;mitochondrion	enzyme regulator activity;protein binding;RNA binding	Pf00244	7532	ENSG00000170027.6	YWHAG	7	Viral carcinogenesis; Epstein-Barr virus infection; Hippo signaling pathway; Oocyte meiosis; Cell cycle; PI3K-Akt signaling pathway	Chk1/Chk2(Cds1) mediated inactivation of Cyclin B:Cdk1 complex; Regulation of PLK1 Activity at G2/M Transition; AURKA Activation by TPX2; Anchoring of the basal body to the plasma membrane; Recruitment of NuMA to mitotic centrosomes; Activation of BAD and translocation to mitochondria ; Recruitment of mitotic centrosome proteins and complexes; Loss of Nlp from mitotic centrosomes; Translocation o…	Cell Cycle; Prolactin Signaling Pathway; Myometrial Relaxation and Contraction Pathways; Calcium Regulation in the Cardiac Cell; Sudden Infant Death Syndrome (SIDS) Susceptibility Pathways	48	0.867	0.742836	43.42	108.3	91.7	10.54	17.12	4.87103e+06	1.04496e+07	7.44529e+06	5.77561e+06	8.11534e+06	5.48886e+07	5.76445e+07	5.12722e+07	4.34364e+07	4.34312e+07	High	High	High	High
FALSE	High	Master Protein	Q15365	Poly(rC)-binding protein 1	0	145.309	53	13	104	8	8	356	37.5	7.09	280.75	13	metabolic process;regulation of biological process	cytoplasm;cytosol;membrane;nucleus	DNA binding;protein binding;RNA binding	Pf00013, Pf13014	5093	ENSG00000169564.6	PCBP1	2	Spliceosome	mRNA Splicing - Major Pathway		5	1.141	0.997631	37.01	86.3	113.7	13.43	9.14	3.53849e+06	7.74628e+06	7.31785e+06	4.75539e+06	7.50365e+06	6.81079e+07	8.28604e+07	4.00484e+07	5.07697e+07	5.97081e+07	High	High	High	High
FALSE	High	Master Protein	P23284	Peptidyl-prolyl cis-trans isomerase B	0	145.077	61	15	129	14	14	216	23.7	9.41	250.59	15	metabolic process;regulation of biological process	endoplasmic reticulum;membrane;nucleus;organelle lumen	catalytic activity;protein binding;RNA binding	Pf00160	5479	ENSG00000166794.4	PPIB	15		Collagen biosynthesis and modifying enzymes	Prolactin Signaling Pathway	4	1.251	0.988838	66.25	87.6	112.4	14.42	15.32	6.31829e+06	1.12726e+07	8.36721e+06	5.63977e+06	1.32577e+07	1.20991e+08	1.64268e+08	6.66504e+07	8.34622e+07	8.65455e+07	High	High	High	High
FALSE	High	Master Protein	Q01518	Adenylyl cyclase-associated protein 1	0	144.854	42	15	84	15	15	475	51.9	8.06	180.96	15	cell organization and biogenesis;cellular component movement;regulation of biological process;response to stimulus;transport	cytoplasm;cytoskeleton;extracellular;membrane;organelle lumen	protein binding	Pf01213, Pf07986, Pf08603	10487	ENSG00000131236.16	CAP1	1		Platelet degranulation ; Neutrophil degranulation; Role of ABL in ROBO-SLIT signaling	Angiopoietin Like Protein 8 Regulatory Pathway; Insulin Signaling	13	1.072	0.988838	79.65	98.1	101.9	18.03	27.17	2.64892e+06	5.95183e+06	2.85457e+06	3.33029e+06	4.91207e+06	3.47955e+07	6.35304e+07	3.79776e+07	2.89502e+07	2.43957e+07	High	High	High	High
FALSE	High	Master Protein	Q9C0C2	182 kDa tankyrase-1-binding protein	0	144.021	20	25	60	25	25	1729	181.7	4.86	120.96	25	cell organization and biogenesis;metabolic process;regulation of biological process;response to stimulus	chromosome;cytoplasm;cytoskeleton;cytosol;nucleus	protein binding	Pf15327	85456	ENSG00000149115.13	TNKS1BP1	11		TP53 regulates transcription of additional cell cycle genes whose exact role in the p53 pathway remain uncertain; Deadenylation of mRNA		9	1.057	0.988838	48.89	82.7	117.3	39.69	20.18	744124	3.59635e+06	1.70178e+06	1.21485e+06	1.96632e+06	1.73278e+07	2.40667e+07	1.41456e+07	1.58138e+07	9.67912e+06	High	High	High	High
FALSE	High	Master Protein	Q99497	Protein/nucleic acid deglycase DJ-1	0	142.3	73	14	138	14	14	189	19.9	6.79	302.59	14	cell communication;cell organization and biogenesis;defense response;metabolic process;regulation of biological process;response to stimulus;transport	chromosome;cytoplasm;cytosol;endoplasmic reticulum;membrane;mitochondrion;nucleus;organelle lumen	antioxidant activity;catalytic activity;DNA binding;enzyme regulator activity;metal ion binding;protein binding;RNA binding	Pf01965, Pf13278	11315	ENSG00000116288.12	PARK7	1	Parkinson's disease		Androgen receptor signaling pathway; Synaptic Vesicle Pathway; Parkinsons Disease Pathway	4	1.073	0.988838	51.65	95.6	104.4	7.87	11.74	1.08044e+07	2.13662e+07	1.67435e+07	1.14255e+07	2.02969e+07	1.64846e+08	1.50011e+08	9.51877e+07	125715709	1.29991e+08	High	High	High	High
FALSE	High	Master Protein	P08758	Annexin A5	0	141.718	73	24	132	22	22	320	35.9	5.05	329.38	24	coagulation;regulation of biological process;response to stimulus;transport	cytoplasm;cytosol;extracellular;membrane	enzyme regulator activity;metal ion binding;protein binding	Pf00191	308	ENSG00000164111.14	ANXA5	4		Platelet degranulation	Apoptosis-related network due to altered Notch3 in ovarian cancer; Simplified Interaction Map Between LOXL4 and Oxidative Stress Pathway; Prostaglandin Synthesis and Regulation	7	0.931	0.843428	57.57	102.5	97.5	12.43	12.5	1.31099e+07	2.91698e+07	2.22557e+07	2.14076e+07	2.67857e+07	1.76809e+08	2.26744e+08	1.67132e+08	1.59654e+08	1.47977e+08	High	High	High	High
FALSE	High	Master Protein	P63220	40S ribosomal protein S21	0	141.628	76	9	134	9	9	83	9.1	8.5	382.17	9	cell organization and biogenesis;metabolic process;transport	cytosol;ribosome	protein binding;RNA binding;structural molecule activity	Pf01249	6227	ENSG00000171858.17	RPS21	20	Ribosome	Peptide chain elongation; Eukaryotic Translation Termination; Viral mRNA Translation; Formation of the ternary complex, and subsequently, the 43S complex; L13a-mediated translational silencing of Ceruloplasmin expression; Selenocysteine synthesis; Nonsense Mediated Decay (NMD) independent of the Exon Junction Complex (EJC); Nonsense Mediated Decay (NMD) enhanced by the Exon Junction Complex (EJC)…	Cytoplasmic Ribosomal Proteins	38	0.908	0.807583	54.55	97.5	102.5	9.39	11.57	1.10784e+07	1.92206e+07	1.41854e+07	1.34094e+07	1.65777e+07	1.33237e+08	1.74688e+08	8.0971e+07	1.25533e+08	1.28627e+08	High	High	High	High
FALSE	High	Master Protein	P34932	Heat shock 70 kDa protein 4	0	141.607	32	23	92	22	22	840	94.3	5.19	186.47	23	cell organization and biogenesis;response to stimulus;transport	cytoplasm;cytosol	nucleotide binding;protein binding	Pf00012, Pf06723	3308	ENSG00000170606.14	HSPA4	5	Antigen processing and presentation	Regulation of HSF1-mediated heat shock response	Parkin-Ubiquitin Proteasomal System pathway	6	1.448	0.807583	43.11	71.8	128.2	15.43	22.67	1.52498e+06	3.39581e+06	2.21852e+06	1.79376e+06	3.84771e+06	2.88219e+07	5.59328e+07	3.12905e+07	2.8709e+07	2.38303e+07	High	High	High	High
FALSE	High	Master Protein	P49327	Fatty acid synthase	0	141.56	13	27	78	27	27	2511	273.3	6.44	183.58	27	cell differentiation;metabolic process;regulation of biological process;response to stimulus	cytoplasm;cytosol;Golgi;membrane;mitochondrion	catalytic activity;nucleotide binding;protein binding;RNA binding	Pf00106, Pf00107, Pf00108, Pf00109, Pf00698, Pf00975, Pf02801, Pf08242, Pf08659, Pf13602, Pf14765	2194	ENSG00000169710.8	FASN	17	Insulin signaling pathway; Fatty acid biosynthesis; AMPK signaling pathway; Metabolic pathways; Fatty acid metabolism	ChREBP activates metabolic gene expression; Fatty acyl-CoA biosynthesis; Vitamin B5 (pantothenate) metabolism; Activation of gene expression by SREBF (SREBP)	AMP-activated Protein Kinase (AMPK) Signaling; Sterol Regulatory Element-Binding Proteins (SREBP) signalling; SREBF and miR33 in cholesterol and lipid homeostasis; Liver X Receptor Pathway; Fatty Acid Biosynthesis; Angiopoietin Like Protein 8 Regulatory Pathway	23	1.128	0.994129	45.83	95.2	104.8	9.98	22.42	2.32401e+06	3.95917e+06	3.38812e+06	2.42566e+06	4.95764e+06	3.64804e+07	5.95127e+07	2.21252e+07	2.65987e+07	2.43499e+07	High	High	High	High
FALSE	High	Master Protein	Q06830	Peroxiredoxin-1	0	141.386	67	18	118	15	15	199	22.1	8.13	261.17	18	cell proliferation;cellular homeostasis;defense response;metabolic process;regulation of biological process;response to stimulus	cytoplasm;cytosol;mitochondrion;nucleus	antioxidant activity;catalytic activity;protein binding;RNA binding	Pf00578, Pf08534, Pf10417	5052	ENSG00000117450.13	PRDX1	1	Peroxisome	TP53 Regulates Metabolic Genes; Deregulated CDK5 triggers multiple neurodegenerative pathways in Alzheimer's disease models; Detoxification of Reactive Oxygen Species	Androgen receptor signaling pathway; Selenium Micronutrient Network; NRF2 pathway	15	1.116	0.994129	52.74	98.1	101.9	12.83	10.63	1.10885e+07	2.12746e+07	1.64863e+07	9.9222e+06	1.88712e+07	1.5138e+08	1.70041e+08	8.38124e+07	1.28641e+08	1.22989e+08	High	High	High	High
FALSE	High	Master Protein	Q00839	Heterogeneous nuclear ribonucleoprotein U	0	139.456	22	16	104	16	16	825	90.5	6	228.16	16	cell differentiation;metabolic process;regulation of biological process;response to stimulus	cell surface;chromosome;cytoplasm;membrane;nucleus;spliceosomal complex	DNA binding;nucleotide binding;protein binding;RNA binding	Pf00622, Pf13671	3192	ENSG00000153187.18	HNRNPU	1	Spliceosome	mRNA Splicing - Major Pathway	mRNA Processing	6	1.323	0.956833	63.18	75.8	124.2	19.98	18.81	3.95473e+06	1.01555e+07	5.72468e+06	6.5784e+06	7.2776e+06	8.20845e+07	1.23898e+08	6.94012e+07	5.36079e+07	6.10033e+07	High	High	High	High
FALSE	High	Master Protein	Q16555	Dihydropyrimidinase-related protein 2	0	137.925	44	18	70	14	15	572	62.3	6.38	194.23	18	cell differentiation;cell organization and biogenesis;cellular component movement;development;metabolic process;regulation of biological process;response to stimulus;transport	cytoplasm;cytoskeleton;cytosol;membrane	catalytic activity;protein binding	Pf01979, Pf07969, Pf13147, Pf13594	1808	ENSG00000092964.17	DPYSL2	8	Axon guidance	Recycling pathway of L1; CRMPs in Sema3A signaling	Regulation of Microtubule Cytoskeleton; Brain-Derived Neurotrophic Factor (BDNF) signaling pathway	9	1.93	0.246155	45.79	60	140	21.63	12.66	803680	1.4967e+06	1.14952e+06	1.14563e+06	2.3508e+06	2.32291e+07	3.84242e+07	1.81837e+07	1.98193e+07	2.09749e+07	High	High	High	High
FALSE	High	Master Protein	Q07065	Cytoskeleton-associated protein 4	0	137.356	42	20	84	20	20	602	66	5.92	178.11	20	metabolic process;transport	cytoplasm;cytoskeleton;cytosol;endoplasmic reticulum;membrane;organelle lumen	RNA binding	Pf13166	10970	ENSG00000136026.13	CKAP4	12	Protein processing in endoplasmic reticulum	Post-translational protein phosphorylation; Regulation of Insulin-like Growth Factor (IGF) transport and uptake by Insulin-like Growth Factor Binding Proteins (IGFBPs); Surfactant metabolism; Neutrophil degranulation		9	1.041	0.984268	42.24	97.6	102.4	12.7	11.35	2.36543e+06	4.60289e+06	2.83671e+06	2.3148e+06	4.58657e+06	3.53731e+07	3.45264e+07	1.90562e+07	2.70267e+07	2.65041e+07	High	High	High	High
FALSE	High	Master Protein	P14314	Glucosidase 2 subunit beta	0	136.498	31	17	113	16	17	528	59.4	4.41	258.37	17	metabolic process;regulation of biological process;response to stimulus	endoplasmic reticulum;organelle lumen	metal ion binding;protein binding	Pf07915, Pf12999, Pf13015	5589	ENSG00000130175.9	PRKCSH	19	Protein processing in endoplasmic reticulum	Advanced glycosylation endproduct receptor signaling; Post-translational protein phosphorylation; Regulation of Insulin-like Growth Factor (IGF) transport and uptake by Insulin-like Growth Factor Binding Proteins (IGFBPs); Calnexin/calreticulin cycle		11	1.145	0.998941	42.95	84.9	115.1	27.47	7.56	1.00102e+07	2.38758e+07	1.02452e+07	8.35932e+06	1.72785e+07	1.72578e+08	2.14206e+08	1.14872e+08	1.19646e+08	1.34575e+08	High	High	High	High
FALSE	High	Master Protein	P04792	Heat shock protein beta-1	0	136.352	72	18	130	18	18	205	22.8	6.4	267.5	18	cellular component movement;metabolic process;regulation of biological process;response to stimulus	cytoplasm;cytoskeleton;cytosol;membrane;nucleus;proteasome	enzyme regulator activity;protein binding;RNA binding	Pf00011	3315	ENSG00000106211.8	HSPB1	7	Amoebiasis; Epstein-Barr virus infection; VEGF signaling pathway; MAPK signaling pathway	AUF1 (hnRNP D0) binds and destabilizes mRNA; VEGFA-VEGFR2 Pathway; MAPK6/MAPK4 signaling	Apoptosis-related network due to altered Notch3 in ovarian cancer; Fas Ligand (FasL) pathway and Stress induction of Heat Shock Proteins (HSP) regulation; MAPK Signaling Pathway; ATM Signaling Network in Development and Disease; VEGFA-VEGFR2 Signaling Pathway; p38 MAPK Signaling Pathway	19	1.482	0.774347	29.94	79.1	120.9	10.38	11.74	8.64758e+06	1.54037e+07	1.00643e+07	8.25099e+06	1.46063e+07	1.36639e+08	1.77742e+08	1.09321e+08	1.33836e+08	1.5673e+08	High	High	High	High
FALSE	High	Master Protein	Q9UKY7	Protein CDV3 homolog	0	135.613	74	11	55	11	11	258	27.3	6.4	149.41	11	cell proliferation	cytoplasm		Pf15359	55573	ENSG00000091527.15	CDV3	3				0	1.258	0.984268	28.68	79.4	120.6	8.36	9.88	1.35936e+06	2.59294e+06	1.77942e+06	1.37812e+06	2.35892e+06	2.45335e+07	2.54213e+07	1.6969e+07	2.2183e+07	2.23863e+07	High	High	High	High
FALSE	High	Master Protein	P39687	Acidic leucine-rich nuclear phosphoprotein 32 family member A	0	135.487	45	16	97	8	9	249	28.6	4.09	208.34	16	cell organization and biogenesis;metabolic process;regulation of biological process;response to stimulus;transport	cytoplasm;endoplasmic reticulum;nucleus	protein binding;RNA binding	Pf12799, Pf13855, Pf14580	8125	ENSG00000140350.15	ANP32A	15		HuR (ELAVL1) binds and stabilizes mRNA		3	0.967	0.911227	45.34	102.5	97.5	14.28	6.94	2.94014e+06	7.57416e+06	5.19729e+06	4.53924e+06	6.0005e+06	4.67277e+07	5.66581e+07	2.84978e+07	3.58236e+07	3.51366e+07	High	High	High	High
FALSE	High	Master Protein	P54727	UV excision repair protein RAD23 homolog B	0	134.906	44	12	82	10	10	409	43.1	4.84	200.77	12	cell organization and biogenesis;metabolic process;regulation of biological process;response to stimulus	cytoplasm;cytosol;nucleus;proteasome	DNA binding;protein binding	Pf00240, Pf00627, Pf09280, Pf11976, Pf13881	5887	ENSG00000119318.12	RAD23B	9	Protein processing in endoplasmic reticulum; Nucleotide excision repair	Josephin domain DUBs; Formation of Incision Complex in GG-NER; DNA Damage Recognition in GG-NER; N-glycan trimming in the ER and Calnexin/Calreticulin cycle		13	0.976	0.930179	36.67	96.4	103.6	6.18	11.01	2.99366e+06	5.67409e+06	4.8955e+06	3.62006e+06	5.33904e+06	3.57952e+07	4.7703e+07	3.44262e+07	3.45707e+07	3.58773e+07	High	High	High	High
FALSE	High	Master Protein	P52565	Rho GDP-dissociation inhibitor 1	0	134.325	49	9	84	9	9	204	23.2	5.11	200.7	9	cellular component movement;regulation of biological process;response to stimulus	cytoplasm;cytoskeleton;cytosol	enzyme regulator activity;protein binding	Pf02115	396	ENSG00000141522.11	ARHGDIA	17	Neurotrophin signaling pathway; Vasopressin-regulated water reabsorption	Signalling by NGF; Axonal growth inhibition (RHOA activation); Axonal growth stimulation; Rho GTPase cycle		11	0.951	0.878327	62.27	92.2	107.8	6.92	14.24	3.68402e+06	5.82082e+06	4.75853e+06	3.73043e+06	6.74673e+06	5.36485e+07	4.69969e+07	4.06619e+07	4.0039e+07	4.13614e+07	High	High	High	High
FALSE	High	Master Protein	Q05682	Caldesmon	0	133.956	28	22	73	22	22	793	93.2	5.66	154.7	22	cellular component movement	cytoplasm;cytoskeleton;cytosol;membrane	protein binding	Pf02029	800	ENSG00000122786.19	CALD1	7	Vascular smooth muscle contraction	Smooth Muscle Contraction	Myometrial Relaxation and Contraction Pathways	4	1.863	0.307934	50.76	55.6	144.4	24.86	13.01	1.41378e+06	3.89646e+06	1.83259e+06	1.59004e+06	3579094	3.86175e+07	5.94705e+07	3.31714e+07	3.82385e+07	3.02688e+07	High	High	High	High
FALSE	High	Master Protein	P62328	Thymosin beta-4	0	133.661	91	8	110	8	8	44	5.1	5.06	223.4	8	cell differentiation;cell organization and biogenesis;metabolic process;regulation of biological process;response to stimulus;transport	cytoplasm;cytoskeleton;cytosol;extracellular;membrane;nucleus;organelle lumen	catalytic activity;metal ion binding;nucleotide binding;protein binding;RNA binding;structural molecule activity	Pf01290	7114	ENSG00000205542.10	TMSB4X	X	Regulation of actin cytoskeleton	Platelet degranulation	TarBasePathway; Regulation of Actin Cytoskeleton	7	1.748	0.428187	57.83	63.6	136.4	18.14	33.46	4.46349e+06	9.67468e+06	4.62254e+06	5.7445e+06	8.63665e+06	7.16084e+07	8.71426e+07	1.09473e+08	1.05919e+08	1.07705e+08	High	High	High	High
FALSE	High	Master Protein	P63313	Thymosin beta-10	0	133.531	86	7	109	7	7	44	5	5.36	262.3	7	cell organization and biogenesis	cytoplasm;cytoskeleton	protein binding		9168	ENSG00000034510.5	TMSB10	2				0	1.916	0.25764	50.82	74.3	125.7	15.98	26.05	4.86366e+06	8.33064e+06	5.22505e+06	6.19336e+06	6.95003e+06	8.67839e+07	1.02179e+08	1.08111e+08	1.02367e+08	8.45475e+07	High	High	High	High
FALSE	High	Master Protein	P09211	Glutathione S-transferase P	0	133.506	61	10	77	10	10	210	23.3	5.64	258.31	10	cell communication;cell proliferation;metabolic process;regulation of biological process;response to stimulus;transport	cytoplasm;cytosol;extracellular;membrane;mitochondrion;nucleus;organelle lumen	antioxidant activity;catalytic activity;enzyme regulator activity;protein binding	Pf00043, Pf02798, Pf14497	2950	ENSG00000084207.15	GSTP1	11	Glutathione metabolism; Metabolism of xenobiotics by cytochrome P450; Pathways in cancer; Prostate cancer; Drug metabolism - cytochrome P450; Chemical carcinogenesis; Platinum drug resistance	Glutathione conjugation; Neutrophil degranulation; Detoxification of Reactive Oxygen Species	NRF2 pathway; Photodynamic therapy-induced NFE2L2 (NRF2) survival signaling; Exercise-induced Circadian Regulation; Arachidonate Epoxygenase / Epoxide Hydrolase; Metapathway biotransformation	22	1.21	0.988838	59.3	96.9	103.1	14.39	24.48	4.58552e+06	9.80621e+06	9.22031e+06	5.37284e+06	9.96509e+06	1.07656e+08	1.02369e+08	4.43505e+07	5.16046e+07	6.17121e+07	High	High	High	High
FALSE	High	Master Protein	Q9UNZ2	NSFL1 cofactor p47	0	132.929	50	16	71	16	16	370	40.5	5.1	193.52	16	cell organization and biogenesis;metabolic process;regulation of biological process	chromosome;cytoskeleton;cytosol;Golgi;membrane;nucleus	enzyme regulator activity;protein binding	Pf00789, Pf08059, Pf14555	55968	ENSG00000088833.17	NSFL1C	20	Protein processing in endoplasmic reticulum			1	1.249	0.988838	36.79	78.9	121.1	9.83	16.38	1.47907e+06	3.22137e+06	2.52709e+06	1.82895e+06	2.70026e+06	2.73281e+07	2.78212e+07	2.4574e+07	2.81654e+07	2.55651e+07	High	High	High	High
FALSE	High	Master Protein	P05787	Keratin, type II cytoskeletal 8	0	132.796	47	29	171	20	21	483	53.7	5.59	287.82	29	cell death;cell differentiation;cell organization and biogenesis;regulation of biological process;response to stimulus	cytoplasm;cytoskeleton;cytosol;membrane;nucleus	catalytic activity;motor activity;protein binding;structural molecule activity	Pf00038, Pf01576, Pf13166, Pf15003	3856	ENSG00000170421.12	KRT8	12		Formation of the cornified envelope	Primary Focal Segmental Glomerulosclerosis FSGS	4	1.362	0.905928	51.31	128.2	71.8	37	17.14	6.32468e+06	8.76704e+06	1.74576e+07	8.07307e+06	1.26968e+07	5.01257e+07	5.94296e+07	3.84406e+07	3.39856e+07	2.91287e+07	High	High	High	High
FALSE	High	Master Protein	P15531	Nucleoside diphosphate kinase A	0	131.713	53	8	155	3	3	152	17.1	6.19	343.26	8	cell differentiation;cellular homeostasis;metabolic process;regulation of biological process;response to stimulus;transport	cytoplasm;cytosol;membrane;mitochondrion;nucleus	catalytic activity;DNA binding;metal ion binding;nucleotide binding;protein binding;RNA binding	Pf00334	4830	ENSG00000239672.7	NME1	17	Purine metabolism; Metabolic pathways; Pyrimidine metabolism	Interconversion of nucleotide di- and triphosphates		6	0.646	0.163865	49.34	108	92	16.9	14.42	4.13707e+06	6.54428e+06	4.58858e+06	3.03376e+06	6.21973e+06	3.11064e+07	3.60566e+07	3.01345e+07	3.09639e+07	3.08104e+07	High	High	High	High
FALSE	High	Master Protein	P07195	L-lactate dehydrogenase B chain	0	131.067	42	15	117	14	14	334	36.6	6.05	266.65	15	metabolic process	cytoplasm;cytosol;membrane;mitochondrion	catalytic activity;nucleotide binding;protein binding	Pf00056, Pf02866	3945	ENSG00000111716.12	LDHB	12	Propanoate metabolism; Pyruvate metabolism; Glucagon signaling pathway; Glycolysis / Gluconeogenesis; Metabolic pathways; Cysteine and methionine metabolism	Pyruvate metabolism	Glycolysis and Gluconeogenesis	11	1.002	0.962137	50.33	90.7	109.3	12.51	15.62	7.35787e+06	1.67404e+07	1.031e+07	8.58936e+06	1.3201e+07	1.10969e+08	1.47504e+08	9.70628e+07	8.17976e+07	7.79198e+07	High	High	High	High
FALSE	High	Master Protein	Q9UK76	Jupiter microtubule associated homolog 1	0	130.979	84	9	77	9	9	154	16	5.6	264.42	9		cytoplasm;membrane;nucleus			51155	ENSG00000189159.15	HN1; JPT1	17				0	1.112	0.993243	44.22	77.4	122.6	13.97	11.42	3.97422e+06	5.83189e+06	5.07063e+06	3.13004e+06	6.2768e+06	6.83227e+07	6.52327e+07	4.36892e+07	5.93114e+07	5.78145e+07	High	High	High	High
FALSE	High	Master Protein	P61604	10 kDa heat shock protein, mitochondrial	0	130.48	95	18	158	18	18	102	10.9	8.92	299.18	18	cell differentiation;metabolic process;regulation of biological process;response to stimulus	cytoplasm;membrane;mitochondrion;organelle lumen	metal ion binding;nucleotide binding;protein binding;RNA binding	Pf00166	3336	ENSG00000115541.10	HSPE1	2				0	1.273	0.983753	41.6	87.6	112.4	21.59	14.12	2.72965e+07	3.20209e+07	3.28028e+07	1.85527e+07	3.60594e+07	3.30591e+08	3.18232e+08	1.7592e+08	2.78407e+08	2.69109e+08	High	High	High	High
FALSE	High	Master Protein	P05556	Integrin beta-1	0	128.807	28	24	105	24	24	798	88.4	5.39	231.63	24	cell differentiation;cell growth;cell organization and biogenesis;cellular component movement;defense response;metabolic process;regulation of biological process;response to stimulus;transport	cell surface;cytoplasm;endosome;membrane	enzyme regulator activity;metal ion binding;protein binding;receptor activity;signal transducer activity	Pf00362, Pf07965, Pf08725	3688	ENSG00000150093.18	ITGB1	10	Arrhythmogenic right ventricular cardiomyopathy (ARVC); Pathogenic Escherichia coli infection; Dilated cardiomyopathy; Leishmaniasis; Rap1 signaling pathway; Cell adhesion molecules (CAMs); Pathways in cancer; Pertussis; Toxoplasmosis; Phagosome; Focal adhesion; Proteoglycans in cancer; Regulation of actin cytoskeleton; Leukocyte transendothelial migration; Bacterial invasion of epithelial cells;…	Integrin cell surface interactions; Signal transduction by L1; Basigin interactions; MET activates PTK2 signaling; Molecules associated with elastic fibres; Platelet Adhesion to exposed collagen; Syndecan interactions; CHL1 interactions; ECM proteoglycans; Laminin interactions; Localization of the PINCH-ILK-PARVIN complex to focal adhesions; Immunoregulatory interactions between a Lymphoid and a …	Integrin-mediated Cell Adhesion; Prolactin Signaling Pathway; Neural Crest Differentiation; Arrhythmogenic Right Ventricular Cardiomyopathy; Pathogenic Escherichia coli infection; Primary Focal Segmental Glomerulosclerosis FSGS; Focal Adhesion; Signaling of Hepatocyte Growth Factor Receptor; Rac1/Pak1/p38/MMP-2 pathway; TGF-beta Signaling Pathway; Factors and pathways affecting insulin-like growt…	74	0.883	0.769121	43.12	105.2	94.8	22.38	13.8	7.1385e+06	1.36188e+07	8.94707e+06	4.7532e+06	1.33686e+07	8.08102e+07	1.17163e+08	4.64327e+07	6.91467e+07	6.57538e+07	High	High	High	High
FALSE	High	Master Protein	P26038	Moesin	0	128.772	37	25	112	20	20	577	67.8	6.4	194.45	25	cell differentiation;cell organization and biogenesis;cell proliferation;cellular component movement;regulation of biological process;response to stimulus	cell surface;cytoplasm;cytoskeleton;cytosol;membrane;nucleus	protein binding;RNA binding;structural molecule activity	Pf00373, Pf00769, Pf09379, Pf09380	4478	ENSG00000147065.16	MSN	X	Proteoglycans in cancer; Regulation of actin cytoskeleton; Leukocyte transendothelial migration; Measles	Gene and protein expression by JAK-STAT signaling after Interleukin-12 stimulation; Interleukin-12 family signaling; Recycling pathway of L1	Glial Cell Differentiation; AGE/RAGE pathway; Regulation of Actin Cytoskeleton	16	1.468	0.792555	54.97	81.6	118.4	12.32	11.57	2.66199e+06	5.41263e+06	3.94687e+06	2.64773e+06	5.71305e+06	5.56732e+07	6.73781e+07	3.01969e+07	4.14752e+07	3.92368e+07	High	High	High	High
FALSE	High	Master Protein	P55209	Nucleosome assembly protein 1-like 1	0	128.216	39	11	37	9	9	391	45.3	4.46	122.99	11	cell organization and biogenesis;metabolic process;regulation of biological process	membrane;nucleus	protein binding;RNA binding	Pf00956	4673	ENSG00000187109.13	NAP1L1	12				0	4.544	1.26697e-06	108.69	48.5	151.5	49.08	10.38	146920	356349	681231	641739	839602	1.9864e+07	2.57098e+07	1.20253e+07	1.3789e+07	1.52568e+07	Peak Found	High	High	Peak Found
FALSE	High	Master Protein	Q96C19	EF-hand domain-containing protein D2	0	128.216	47	15	101	12	14	240	26.7	5.2	218.66	15		membrane	metal ion binding;protein binding		79180	ENSG00000142634.12	EFHD2	1				0	1.173	0.994129	46.86	92.9	107.1	15.03	11.26	4.17282e+06	6.9694e+06	5.16635e+06	3.37606e+06	5.77181e+06	5.27721e+07	5.3268e+07	3.73076e+07	4.95263e+07	4.29773e+07	High	High	High	High
FALSE	High	Master Protein	P31948	Stress-induced-phosphoprotein 1	0	127.982	44	23	76	23	23	543	62.6	6.8	146.3	23	response to stimulus	cytoplasm;cytosol;Golgi;nucleus	protein binding;RNA binding	Pf00515, Pf12895, Pf13414, Pf13424, Pf13432	10963	ENSG00000168439.16	STIP1	11	Prion diseases	HSP90 chaperone cycle for steroid hormone receptors (SHR)		4	1.287	0.977675	47.22	79.5	120.5	16.31	15.66	2.00529e+06	4.16652e+06	2.86609e+06	1.73359e+06	4.03683e+06	4.4199e+07	4.76336e+07	2.01267e+07	3.16489e+07	3.11457e+07	High	High	High	High
FALSE	High	Master Protein	Q13263	Transcription intermediary factor 1-beta	0	127.347	23	14	82	14	14	835	88.5	5.77	250.13	14	cell organization and biogenesis;defense response;metabolic process;regulation of biological process;response to stimulus	chromosome;nucleus	catalytic activity;DNA binding;metal ion binding;protein binding;RNA binding	Pf00628, Pf00643	10155	ENSG00000130726.11	TRIM28	19		Generic Transcription Pathway	Corticotropin-releasing hormone signaling pathway; Mesodermal Commitment Pathway; ATM Signaling Network in Development and Disease	6	1.165	0.994129	42.89	81.4	118.6	13.35	13.37	1.98025e+06	4.36956e+06	3.4496e+06	2.29616e+06	3.35563e+06	4.5651e+07	5.29328e+07	2.41436e+07	2.99977e+07	3.03774e+07	High	High	High	High
FALSE	High	Master Protein	P14866	Heterogeneous nuclear ribonucleoprotein L	0	126.605	31	14	94	13	13	589	64.1	8.22	164.91	14	metabolic process;regulation of biological process	cytoplasm;membrane;nucleus	DNA binding;protein binding;RNA binding	Pf00076, Pf13893, Pf14259	3191	ENSG00000282947.1; ENSG00000104824.16	HNRNPL	19; CHR_HG26_PATCH		mRNA Splicing - Major Pathway	mRNA Processing	5	1.53	0.724081	36.15	76.3	123.7	17.91	5.62	2.44115e+06	6.89186e+06	4.76883e+06	4.45598e+06	5.56594e+06	6.48848e+07	8.59789e+07	5.06395e+07	5.60133e+07	5.24448e+07	High	High	High	High
FALSE	High	Master Protein	Q14974	Importin subunit beta-1	0	125.983	21	17	106	17	17	876	97.1	4.78	208.42	17	cell organization and biogenesis;cellular component movement;metabolic process;regulation of biological process;response to stimulus;transport	cytoplasm;cytosol;extracellular;membrane;nucleus;organelle lumen	metal ion binding;protein binding;RNA binding;transporter activity	Pf02985, Pf03810, Pf13513, Pf13646	3837	ENSG00000108424.9	KPNB1	17	RNA transport	ISG15 antiviral mechanism; NS1 Mediated Effects on Host Pathways; Nuclear import of Rev protein; Neutrophil degranulation; Regulation of cholesterol biosynthesis by SREBP (SREBF); Transport of Ribonucleoproteins into the Host Nucleus; Activation of DNA fragmentation factor	Sterol Regulatory Element-Binding Proteins (SREBP) signalling	29	1.036	0.984268	51.35	97.1	102.9	13.92	6.93	4.23058e+06	7.93145e+06	7.1536e+06	4.04409e+06	7.0485e+06	5.77629e+07	6.89749e+07	4.66941e+07	4.66592e+07	4.6988e+07	High	High	High	High
FALSE	High	Master Protein	Q86YZ3	Hornerin	0	124.404	16	14	65	14	14	2850	282.2	10.04	87.02	14	cell organization and biogenesis;development;transport	cytoplasm;cytoskeleton;extracellular;nucleus;organelle lumen	metal ion binding		388697	ENSG00000197915.5	HRNR	1		Neutrophil degranulation		3	0.648	0.16782	66.86	125.6	74.4	52.91	22.28	2.66326e+06	1.45548e+06	1.52734e+06	1.75177e+06	1.83016e+06	6.87617e+06	6.77905e+06	7.02841e+06	6.55702e+06	7.93384e+06	High	High	High	High
FALSE	High	Master Protein	P21291	Cysteine and glycine-rich protein 1	0	123.597	65	9	57	9	9	193	20.6	8.57	170.2	9		nucleus	metal ion binding;RNA binding	Pf00412	1465	ENSG00000159176.13	CSRP1	1		MTF1 activates gene expression	Mecp2 and Associated Rett Syndrome	4	1.401	0.86187	46.05	71.9	128.1	22.32	20.03	2.21084e+06	5.50517e+06	3.34783e+06	2.57833e+06	3.05323e+06	5.86386e+07	6.05713e+07	2.33494e+07	4.22923e+07	39337535	High	High	High	High
FALSE	High	Master Protein	P30041	Peroxiredoxin-6	0	123.302	71	17	92	17	17	224	25	6.38	198.01	17	cellular homeostasis;metabolic process;regulation of biological process;response to stimulus;transport	cytoplasm;cytosol;extracellular;membrane;nucleus;organelle lumen;vacuole	antioxidant activity;catalytic activity;protein binding	Pf00578, Pf08534, Pf10417	9588	ENSG00000117592.8	PRDX6	1	Metabolic pathways	Neutrophil degranulation; Detoxification of Reactive Oxygen Species	NRF2 pathway	8	1.044	0.984268	38.33	100.3	99.7	11.46	8.93	7.53692e+06	1.51123e+07	1.10762e+07	7.31961e+06	1.27071e+07	9.01855e+07	1.1534e+08	5.8435e+07	8.28616e+07	8.7303e+07	High	High	High	High
FALSE	High	Master Protein	O15355	Protein phosphatase 1G	0	122.931	42	16	77	16	16	546	59.2	4.36	169.26	16	metabolic process;regulation of biological process	cytoplasm;membrane;nucleus	catalytic activity;metal ion binding;protein binding	Pf00481	5496	ENSG00000115241.10	PPM1G	2			mRNA Processing	1	1.147	0.998941	40.98	93.9	106.1	29.64	14.9	2.30091e+06	4.82715e+06	3.38624e+06	1.51864e+06	2.7699e+06	3.26214e+07	3.67686e+07	1.93433e+07	3.29924e+07	2.99145e+07	High	High	High	High
FALSE	High	Master Protein	Q08380	Galectin-3-binding protein	0	122.792	33	15	92	15	15	585	65.3	5.27	195.2	15	defense response;regulation of biological process;response to stimulus;transport	extracellular;membrane;organelle lumen	protein binding;receptor activity	Pf00530, Pf07707	3959	ENSG00000108679.12	LGALS3BP	17		Platelet degranulation		4	1.136	0.994129	38.44	95.9	104.1	17.21	5.78	6.74752e+06	1.55536e+07	1.10679e+07	9.73975e+06	1.02158e+07	9.63977e+07	1.26371e+08	7.95564e+07	9.17971e+07	8.93048e+07	High	High	High	High
FALSE	High	Master Protein	P13667	Protein disulfide-isomerase A4	0	122.046	33	21	95	21	21	645	72.9	5.07	216.45	21	cellular homeostasis;metabolic process;regulation of biological process;response to stimulus;transport	cell surface;endoplasmic reticulum;organelle lumen	catalytic activity;metal ion binding;protein binding;RNA binding	Pf00085, Pf01216, Pf13098, Pf13848, Pf13905	9601	ENSG00000155660.10	PDIA4	7	Protein processing in endoplasmic reticulum; Thyroid hormone synthesis; Vibrio cholerae infection			3	1.352	0.924448	46.3	103.1	96.9	26.95	33.57	2.90209e+06	7.71302e+06	3.20799e+06	2.9448e+06	5.5446e+06	4.38888e+07	7.59682e+07	2.45413e+07	2.81671e+07	2.31204e+07	High	High	High	High
FALSE	High	Master Protein	P05388	60S acidic ribosomal protein P0	0	121.764	53	14	91	6	14	317	34.3	5.97	238.84	14	cell organization and biogenesis;metabolic process;regulation of biological process;response to stimulus;transport	cytoplasm;cytosol;endoplasmic reticulum;membrane;nucleus;ribosome	protein binding;RNA binding;structural molecule activity	Pf00428, Pf00466	6175	ENSG00000089157.15	RPLP0	12	Ribosome	Peptide chain elongation; Gene and protein expression by JAK-STAT signaling after Interleukin-12 stimulation; Eukaryotic Translation Termination; Viral mRNA Translation; L13a-mediated translational silencing of Ceruloplasmin expression; Nonsense Mediated Decay (NMD) independent of the Exon Junction Complex (EJC); Selenocysteine synthesis; Nonsense Mediated Decay (NMD) enhanced by the Exon Junctio…	Cytoplasmic Ribosomal Proteins	39	1.023	0.977675	64.6	100.9	99.1	14.24	22.16	4.76134e+06	8.87019e+06	5.24699e+06	4.43277e+06	8.79849e+06	6.56764e+07	9.36054e+07	4.20595e+07	3.85368e+07	3.89672e+07	High	High	High	High
FALSE	High	Master Protein	Q15233	Non-POU domain-containing octamer-binding protein	0	121.165	38	20	96	18	18	471	54.2	8.95	175.67	20	defense response;metabolic process;regulation of biological process;response to stimulus	membrane;nucleus	DNA binding;protein binding;RNA binding	Pf00076, Pf08075, Pf13893, Pf14259	4841	ENSG00000147140.15	NONO	X			mRNA Processing	1	1.823	0.347695	48.43	63.3	136.7	23.07	16.82	1.3397e+06	4.09585e+06	3.21465e+06	3.14645e+06	3.90786e+06	6.06215e+07	8.60337e+07	5.66049e+07	4.77843e+07	4.41283e+07	High	High	High	High
FALSE	High	Master Protein	P07339	Cathepsin D	0	121.033	38	14	76	14	14	412	44.5	6.54	170.42	14	metabolic process;transport	extracellular;membrane;organelle lumen;vacuole	catalytic activity;protein binding	Pf00026, Pf07966, Pf14541, Pf14543	1509	ENSG00000117984.13	CTSD	11	Lysosome; Tuberculosis; Apoptosis; Sphingolipid signaling pathway	Collagen degradation; Metabolism of Angiotensinogen to Angiotensins; Neutrophil degranulation; MHC class II antigen presentation	Prolactin Signaling Pathway	16	1.106	0.989807	44.65	95.9	104.1	21.21	11.65	3.16131e+06	8.04475e+06	4.94856e+06	5.22508e+06	5.12104e+06	4.51677e+07	6.15827e+07	4.12981e+07	3.89121e+07	3.67229e+07	High	High	High	High
FALSE	High	Master Protein	O00299	Chloride intracellular channel protein 1	0	120.665	72	16	79	15	15	241	26.9	5.17	217.33	16	metabolic process;regulation of biological process;response to stimulus;transport	cytoplasm;membrane;mitochondrion;nucleus	catalytic activity;protein binding;transporter activity	Pf00043, Pf13409, Pf13410, Pf13417	1192	ENSG00000213719.8; ENSG00000206394.8; ENSG00000230685.6; ENSG00000226248.6; ENSG00000223639.6; ENSG00000226651.6; ENSG00000226417.6	CLIC1	6; CHR_HSCHR6_MHC_QBL_CTG1; CHR_HSCHR6_MHC_COX_CTG1; CHR_HSCHR6_MHC_DBB_CTG1; CHR_HSCHR6_MHC_SSTO_CTG1; CHR_HSCHR6_MHC_MANN_CTG1; CHR_HSCHR6_MHC_MCF_CTG1				0	0.794	0.546085	51.6	111.5	88.5	8.29	7.21	5.4896e+06	9.36042e+06	8.48487e+06	5.51194e+06	1.02408e+07	5.7945e+07	6.70965e+07	3.77378e+07	4.48901e+07	5.35059e+07	High	High	High	High
FALSE	High	Master Protein	P63244	Receptor of activated protein C kinase 1	0	119.913	66	19	109	19	19	317	35.1	7.69	249.18	19	cell death;cellular homeostasis;development;metabolic process;regulation of biological process;response to stimulus	cytoplasm;cytosol;membrane;mitochondrion;nucleus;ribosome	enzyme regulator activity;protein binding;RNA binding;structural molecule activity	Pf00400	10399	ENSG00000204628.11	GNB2L1; RACK1	5	Measles	Regulation of TNFR1 signaling; TNFR1-mediated ceramide production; TNFR1-induced NFkappaB signaling pathway	Androgen receptor signaling pathway; Brain-Derived Neurotrophic Factor (BDNF) signaling pathway; VEGFA-VEGFR2 Signaling Pathway; Interferon type I signaling pathways	11	0.99	0.9534	56.68	108	92	20.24	10.7	6.9964e+06	1.10559e+07	1.05562e+07	1.14526e+07	1.76932e+07	8.17815e+07	1.02422e+08	5.62514e+07	5.32473e+07	6.00588e+07	High	High	High	High
FALSE	High	Master Protein	Q08043	Alpha-actinin-3	0	119.89	21	18	73	8	8	901	103.2	5.52	195.28	18	cell organization and biogenesis;cellular component movement;regulation of biological process;response to stimulus	cytosol	metal ion binding;protein binding;structural molecule activity	Pf00307, Pf00435, Pf08726, Pf11971, Pf13499	89	ENSG00000248746.5	ACTN3	11	Viral carcinogenesis; Amoebiasis; Arrhythmogenic right ventricular cardiomyopathy (ARVC); Tight junction; Focal adhesion; Adherens junction; Regulation of actin cytoskeleton; Leukocyte transendothelial migration; Systemic lupus erythematosus	Nephrin family interactions; Striated Muscle Contraction	Arrhythmogenic Right Ventricular Cardiomyopathy; Striated Muscle Contraction	15	1.151	0.998941	21.2	72.5	127.5	61.92	96.41	106907	167567	452754	140130	208948	2.71378e+06	2.3202e+06	1.76464e+06	2.08553e+06	9.72111e+06	Peak Found	Peak Found	High	Peak Found
FALSE	High	Master Protein	Q9UMX0	Ubiquilin-1	0	119.341	39	12	68	5	5	589	62.5	5.11	210.38	12	cell communication;cell organization and biogenesis;metabolic process;regulation of biological process;response to stimulus	cytoplasm;cytosol;endoplasmic reticulum;membrane;nucleus;proteasome;vacuole	protein binding	Pf00240, Pf00627, Pf11976	29979	ENSG00000135018.13	UBQLN1	9	Protein processing in endoplasmic reticulum	Cargo recognition for clathrin-mediated endocytosis		5	0.814	0.714504	51.91	76.5	123.5	26.12	42.42	197364	365848	192303	127525	273371	3.0183e+06	1.2965e+06	1.68401e+06	2.72206e+06	3.61007e+06	High	High	High	High
FALSE	High	Master Protein	P23229	Integrin alpha-6	0	118.525	22	21	83	21	21	1130	126.5	6.61	181.26	21	cell communication;cell differentiation;cell organization and biogenesis;cellular component movement;regulation of biological process;response to stimulus	cell surface;membrane	metal ion binding;protein binding	Pf01839, Pf08441, Pf13517	3655	ENSG00000091409.14	ITGA6	2	Arrhythmogenic right ventricular cardiomyopathy (ARVC); Dilated cardiomyopathy; Hematopoietic cell lineage; Cell adhesion molecules (CAMs); Pathways in cancer; Toxoplasmosis; Focal adhesion; Regulation of actin cytoskeleton; Small cell lung cancer; ECM-receptor interaction; PI3K-Akt signaling pathway; Hypertrophic cardiomyopathy (HCM)	Integrin cell surface interactions; Laminin interactions; Basigin interactions; Assembly of collagen fibrils and other multimeric structures; Type I hemidesmosome assembly; Syndecan interactions	Integrin-mediated Cell Adhesion; Arrhythmogenic Right Ventricular Cardiomyopathy; Alpha 6 Beta 4 signaling pathway; Focal Adhesion; Regulation of Apoptosis by Parathyroid Hormone-related Protein; Focal Adhesion-PI3K-Akt-mTOR-signaling pathway	31	1.541	0.714504	53.24	68.2	131.8	15.71	5.78	2.51758e+06	5.57594e+06	3.81513e+06	2.53228e+06	5.82563e+06	6.1304e+07	8.54045e+07	4.35929e+07	5.53971e+07	5.47998e+07	High	High	High	High
FALSE	High	Master Protein	Q01105	Protein SET	0	117.688	36	11	79	6	11	290	33.5	4.32	219.91	11	cell organization and biogenesis;metabolic process;regulation of biological process;transport	cytoplasm;cytosol;endoplasmic reticulum;nucleus	DNA binding;enzyme regulator activity;protein binding	Pf00956	6418	ENSG00000119335.16	SET	9		HuR (ELAVL1) binds and stabilizes mRNA; Condensation of Prophase Chromosomes	Histone Modifications	9	1.282	0.977675	42.69	85.5	114.5	16.43	9.24	7.53393e+06	1.81304e+07	1.01289e+07	8.85206e+06	1.31679e+07	1.05464e+08	1.55404e+08	9.59162e+07	1.05552e+08	9.84319e+07	High	High	High	High
FALSE	High	Master Protein	P55795	Heterogeneous nuclear ribonucleoprotein H2	0	116.735	30	11	99	4	4	449	49.2	6.3	243.13	11	metabolic process	cytosol;membrane;nucleus	protein binding;RNA binding	Pf00076, Pf08080, Pf14259	3188	ENSG00000126945.8	HNRNPH2	X		mRNA Splicing - Major Pathway	mRNA Processing	5	1.624	0.676415	44.09	20.2	179.8	92.03	25.1	46478.4	60115.2		191614	58458.7	4.44106e+06	6.61619e+06	1.97742e+06	4.23113e+06	3.1379e+06	Peak Found	Peak Found	Not Found	High
FALSE	High	Master Protein	P24844	Myosin regulatory light polypeptide 9	0	115.548	62	8	77	3	3	172	19.8	4.92	219.01	8	regulation of biological process	cytosol	metal ion binding;structural molecule activity	Pf00036, Pf13202, Pf13405, Pf13833	10398	ENSG00000101335.9	MYL9	20	Tight junction; Vascular smooth muscle contraction; cGMP-PKG signaling pathway; Oxytocin signaling pathway; Focal adhesion; Regulation of actin cytoskeleton; Leukocyte transendothelial migration; cAMP signaling pathway	RHO GTPases activate PAKs; EPHA-mediated growth cone collapse; RHO GTPases Activate ROCKs; RUNX1 regulates genes involved in megakaryocyte differentiation and platelet function; Sema4D induced cell migration and growth-cone collapse; Smooth Muscle Contraction; RHO GTPases activate CIT; RHO GTPases activate PKNs	Striated Muscle Contraction	30	1.536	0.71769	71.42	77.4	122.6	18.85	62.5	244252	520581	300793	367864	384290	2.59862e+06	3.38438e+06	3.47753e+06	8.03819e+06	9.01593e+06	High	High	Peak Found	High
FALSE	High	Master Protein	Q8WXF1	Paraspeckle component 1	0	114.649	40	20	64	19	19	523	58.7	6.67	158.78	20	defense response;metabolic process;regulation of biological process;response to stimulus	cytoplasm;nucleus	DNA binding;protein binding;RNA binding	Pf00076, Pf08075, Pf13893, Pf14259	55269	ENSG00000121390.18	PSPC1	13				0	2.515	0.0201231	34.26	37.5	162.5	14.15	15.42	530380	1.3958e+06	1.08154e+06	837780	1.2861e+06	3.88722e+07	5.34145e+07	3.27349e+07	2.92314e+07	2.6354e+07	High	High	High	High
FALSE	High	Master Protein	Q13938	Calcyphosin	0	113.526	40	14	144	14	14	275	30.2	6.04	300.4	14												0	0.763	0.462187	43.02	108.4	91.6	19.29	13.99	3.16081e+07	7.23031e+07	4.54394e+07	3.00217e+07	7.50199e+07	3.73869e+08	4.40714e+08	240127129	2.51121e+08	2.21262e+08	High	High	High	High
FALSE	High	Master Protein	Q9UJU6	Drebrin-like protein	0	113.506	43	14	51	14	14	430	48.2	5.05	132.16	14	cell organization and biogenesis;regulation of biological process;response to stimulus;transport	cytoplasm;cytoskeleton;cytosol;endosome;extracellular;Golgi;membrane;organelle lumen	enzyme regulator activity;protein binding	Pf00018, Pf00241, Pf07653, Pf14604	28988	ENSG00000136279.20	DBNL	7		Neutrophil degranulation; Caspase-mediated cleavage of cytoskeletal proteins; Neurexins and neuroligins	T-Cell antigen Receptor (TCR) Signaling Pathway	12	1.477	0.784377	48.94	76.8	123.2	42.87	14.74	725173	1.89292e+06	850362	346449	1.05804e+06	1.27579e+07	1.43983e+07	6.96513e+06	1.21642e+07	1.01353e+07	High	High	Peak Found	Peak Found
FALSE	High	Master Protein	P26641	Elongation factor 1-gamma	0	113.498	51	18	86	18	18	437	50.1	6.67	185.8	18	metabolic process;response to stimulus	cytoplasm;cytosol;endoplasmic reticulum;membrane;nucleus	catalytic activity;protein binding;RNA binding	Pf00043, Pf00647, Pf02798, Pf13409, Pf13410, Pf13417, Pf14497	1937	ENSG00000254772.9	EEF1G	11	Legionellosis	Eukaryotic Translation Elongation	Translation Factors	5	0.998	0.962137	63.76	95.7	104.3	12.88	11.71	3.84118e+06	8.80331e+06	5.65838e+06	4.16913e+06	7.51242e+06	5.42157e+07	7.58224e+07	3.86056e+07	3.94374e+07	3.94827e+07	High	High	High	High
FALSE	High	Master Protein	P12268	Inosine-5'-monophosphate dehydrogenase 2	0	113.432	36	16	52	15	16	514	55.8	6.9	131.18	16	cell organization and biogenesis;cell proliferation;metabolic process;response to stimulus;transport	cytoplasm;cytosol;extracellular;membrane;nucleus;organelle lumen	catalytic activity;DNA binding;metal ion binding;nucleotide binding;protein binding;RNA binding	Pf00478, Pf00571, Pf00977, Pf01070, Pf03060	3615	ENSG00000178035.11	IMPDH2	3	Purine metabolism; Metabolic pathways; Drug metabolism - other enzymes	Neutrophil degranulation; Purine ribonucleoside monophosphate biosynthesis		10	1.9	0.270992	48.95	58.9	141.1	12.17	12.11	1.72173e+06	2.73858e+06	1.93285e+06	1.55074e+06	2.4283e+06	4.04741e+07	5.43504e+07	3.14783e+07	2.98598e+07	2.84652e+07	High	Peak Found	High	Peak Found
FALSE	High	Master Protein	O43175	D-3-phosphoglycerate dehydrogenase	0	112.732	36	18	111	18	18	533	56.6	6.71	234.9	18	metabolic process	cytosol	catalytic activity;nucleotide binding	Pf00389, Pf02826	26227	ENSG00000092621.11	PHGDH	1	Carbon metabolism; Glycine, serine and threonine metabolism; Biosynthesis of amino acids; Metabolic pathways	Serine biosynthesis	Trans-sulfuration and one carbon metabolism	9	1.006	0.962137	34.86	93.8	106.2	16.51	15.85	4.65424e+06	1.1877e+07	7.80448e+06	5.26446e+06	9.304e+06	8.96179e+07	9.70312e+07	4.84232e+07	5.9749e+07	5.00321e+07	High	High	High	High
FALSE	High	Master Protein	P29966	Myristoylated alanine-rich C-kinase substrate	0	112.135	37	8	52	8	8	332	31.5	4.45	145.83	8	cell organization and biogenesis;regulation of biological process	cytoplasm;cytoskeleton;membrane;nucleus	protein binding		4082	ENSG00000277443.2	MARCKS	6	MicroRNAs in cancer; Fc gamma R-mediated phagocytosis	Acetylcholine regulates insulin secretion	Brain-Derived Neurotrophic Factor (BDNF) signaling pathway	7	0.842	0.686676	34.76	100	100	20.74	8.97	1.34251e+06	2.37265e+06	1.3495e+06	968163	2.0789e+06	1.54457e+07	1.51821e+07	9.50387e+06	1.24839e+07	1.21042e+07	High	High	High	High
FALSE	High	Master Protein	P02768	Serum albumin	0	111.643	41	24	105	24	24	609	69.3	6.28	133.46	24	cell communication;cell organization and biogenesis;metabolic process;regulation of biological process;response to stimulus;transport	cytoplasm;endoplasmic reticulum;extracellular;Golgi;nucleus;organelle lumen	antioxidant activity;catalytic activity;DNA binding;metal ion binding;protein binding	Pf00273	213	ENSG00000163631.16	ALB	4	Thyroid hormone synthesis	Post-translational protein phosphorylation; Regulation of Insulin-like Growth Factor (IGF) transport and uptake by Insulin-like Growth Factor Binding Proteins (IGFBPs); Scavenging of heme from plasma; Platelet degranulation ; Defective SLCO1B1 causes hyperbilirubinemia, Rotor type (HBLRR); HDL remodeling; Defective SLCO1B3 causes hyperbilirubinemia, Rotor type (HBLRR); Transport of organic anions…	Selenium Micronutrient Network; Vitamin B12 Metabolism; Folate Metabolism	32	0.558	0.0410312	94.13	95	105	26.58	34.86	2.05479e+07	3.52868e+07	1.89992e+07	1.96966e+07	4.99967e+07	2.75114e+08	1.71728e+08	1.78247e+08	2.72659e+08	3.41751e+08	High	High	High	High
FALSE	High	Master Protein	P84090	Enhancer of rudimentary homolog	0	111.586	63	10	110	10	10	104	12.3	5.92	272.3	10	metabolic process;regulation of biological process		DNA binding;nucleotide binding;protein binding;RNA binding	Pf01133	2079	ENSG00000100632.10	ERH	14				0	1.066	0.988838	59.49	88.1	111.9	18.04	5.09	1.05376e+07	2.29985e+07	1.38367e+07	1.341e+07	1.44911e+07	1.58503e+08	2.21526e+08	1.2439e+08	1.39313e+08	1.39493e+08	High	High	High	High
FALSE	High	Master Protein	P16949	Stathmin	0	111.499	76	21	128	15	21	149	17.3	5.97	225.62	21	cell differentiation;cell organization and biogenesis;development;regulation of biological process;response to stimulus	cytoplasm;cytoskeleton;cytosol;membrane	protein binding;signal transducer activity	Pf00836, Pf09726	3925	ENSG00000117632.22	STMN1	1	MicroRNAs in cancer; MAPK signaling pathway		Regulation of Microtubule Cytoskeleton; Retinoblastoma (RB) in Cancer; Rac1/Pak1/p38/MMP-2 pathway; MAPK Signaling Pathway; EGF/EGFR Signaling Pathway	7	1.068	0.988838	56.4	97.3	102.7	12.43	22.15	1.00817e+07	1.69317e+07	1.16158e+07	9.00956e+06	1.4467e+07	1.07246e+08	9.17182e+07	7.95801e+07	1.17876e+08	8.93706e+07	High	High	High	High
FALSE	High	Master Protein	P04632	Calpain small subunit 1	0	111.007	50	10	76	8	10	268	28.3	5.2	185.27	10	cell death;cell organization and biogenesis;metabolic process;regulation of biological process	cytoplasm;cytosol;membrane	catalytic activity;metal ion binding;protein binding	Pf13833	826	ENSG00000126247.10	CAPNS1	19		Degradation of the extracellular matrix; Formation of the cornified envelope; Deregulated CDK5 triggers multiple neurodegenerative pathways in Alzheimer's disease models	Integrin-mediated Cell Adhesion	9	0.9	0.799152	37.13	97.7	102.3	7.66	11.64	3.34811e+06	6.25559e+06	4.38949e+06	3.38674e+06	6.02471e+06	4.31368e+07	5.8032e+07	3.16109e+07	3.39584e+07	2.91196e+07	High	High	High	High
FALSE	High	Master Protein	P27695	DNA-(apurinic or apyrimidinic site) lyase	0	108.984	44	12	67	12	12	318	35.5	8.12	145.33	12	cell organization and biogenesis;cellular homeostasis;metabolic process;regulation of biological process;response to stimulus	cytoplasm;endoplasmic reticulum;mitochondrion;nucleus;ribosome	catalytic activity;DNA binding;metal ion binding;protein binding;RNA binding	Pf03372, Pf14529	328	ENSG00000100823.11	APEX1	14	Base excision repair	POLB-Dependent Long Patch Base Excision Repair; Displacement of DNA glycosylase by APEX1; PCNA-Dependent Long Patch Base Excision Repair; Abasic sugar-phosphate removal via the single-nucleotide replacement pathway	Human Thyroid Stimulating Hormone (TSH) signaling pathway; Spinal Cord Injury	12	1.028	0.979623	26.73	83.7	116.3	12.61	17.49	1.1168e+06	2.66071e+06	1.66274e+06	1.35636e+06	2.40916e+06	2.33726e+07	2.47729e+07	1.63274e+07	1.45334e+07	1.29288e+07	High	High	High	High
FALSE	High	Master Protein	P13693	Translationally-controlled tumor protein	0	108.971	76	11	120	7	11	172	19.6	4.93	201.12	11	cell differentiation;cellular homeostasis;regulation of biological process;response to stimulus;transport	cytoplasm;cytosol;endosome;nucleus	metal ion binding;protein binding;RNA binding	Pf00838	7178	ENSG00000133112.16	TPT1	13				0	1.156	0.994129	55.8	97.6	102.4	10.74	12.44	7.1321e+06	1.28451e+07	1.04823e+07	8.0174e+06	1.01562e+07	9.31386e+07	1.12972e+08	8.41441e+07	9.53566e+07	7.99537e+07	High	High	High	High
FALSE	High	Master Protein	P35637	RNA-binding protein FUS	0	108.63	14	10	55	8	8	526	53.4	9.36	132.4	10	metabolic process;regulation of biological process;response to stimulus	cytoplasm;nucleus	DNA binding;metal ion binding;protein binding;RNA binding	Pf00076, Pf00641, Pf13893, Pf14259	2521	ENSG00000089280.18	FUS	16	Transcriptional misregulation in cancer	mRNA Splicing - Major Pathway	mRNA Processing	6	2.883	0.00362367	49.48	40.5	159.5	19.14	15.92	495132	818419	676874	346388	921329	2.39291e+07	3.20685e+07	1.67023e+07	1.9082e+07	1.40691e+07	High	High	High	High
FALSE	High	Master Protein	Q8N8S7	Protein enabled homolog	0	108.038	30	16	69	15	15	591	66.5	6.93	136.95	16	cellular component movement	cytoplasm;cytoskeleton;cytosol;membrane	protein binding	Pf00568, Pf08776	55740	ENSG00000154380.17	ENAH	1	Regulation of actin cytoskeleton; Axon guidance	Generation of second messenger molecules; Signaling by ROBO receptors	Regulation of Actin Cytoskeleton	10	1.569	0.679668	56.44	59.6	140.4	26.78	19.44	904701	2.91708e+06	1.59522e+06	1.13704e+06	1.78802e+06	2.88333e+07	4.58665e+07	1.85814e+07	2.53388e+07	1.89815e+07	High	High	High	High
FALSE	High	Master Protein	P16070	CD44 antigen	0	107.573	16	11	89	11	11	742	81.5	5.33	190.38	11	cell organization and biogenesis;cellular component movement;metabolic process;regulation of biological process;response to stimulus;transport	cell surface;cytosol;Golgi;membrane	protein binding;receptor activity;signal transducer activity	Pf00193	960	ENSG00000026508.17	CD44	11	Hematopoietic cell lineage; MicroRNAs in cancer; Epstein-Barr virus infection; Proteoglycans in cancer; ECM-receptor interaction; Shigellosis	Integrin cell surface interactions; Degradation of the extracellular matrix; Neutrophil degranulation; Hyaluronan uptake and degradation; Interferon gamma signaling; Cell surface interactions at the vascular wall	Hepatitis C and Hepatocellular Carcinoma; Wnt Signaling Pathway and Pluripotency; Senescence and Autophagy in Cancer	25	0.811	0.602713	58.99	109	91	23.92	19.9	1.46269e+07	3.26774e+07	1.97332e+07	2.16385e+07	1.80835e+07	2.04092e+08	2.02612e+08	9.41735e+07	1.26916e+08	1.07732e+08	High	High	High	High
FALSE	High	Master Protein	P06703	Protein S100-A6	0	106.696	50	8	160	8	8	90	10.2	5.48	261.14	8	cell organization and biogenesis;regulation of biological process;response to stimulus;transport	cytoplasm;cytosol;extracellular;membrane;nucleus	metal ion binding;protein binding;transporter activity	Pf01023	6277	ENSG00000197956.9	S100A6	1			Gastric cancer network 2; Prostaglandin Synthesis and Regulation	2	0.866	0.739149	52.91	120.9	79.1	18.56	19.38	1.89789e+08	2.4963e+08	2.31599e+08	1.42736e+08	3.45818e+08	1.68353e+09	1.19905e+09	9.48002e+08	1.2026e+09	1.06544e+09	High	High	High	High
FALSE	High	Master Protein	Q96FQ6	Protein S100-A16	0	106.569	78	9	80	9	9	103	11.8	6.79	179.29	9	response to stimulus	cytoplasm;cytosol;membrane;nucleus	metal ion binding;protein binding;RNA binding	Pf01023, Pf13202, Pf13499, Pf13833	140576	ENSG00000188643.10	S100A16	1				0	0.881	0.768785	61.01	107	93	18.7	20.06	8.00855e+06	1.55165e+07	1.17797e+07	6.46456e+06	1.74021e+07	1.22506e+08	1.09681e+08	5.32237e+07	8.15581e+07	6.90771e+07	High	High	High	High
FALSE	High	Master Protein	P62633	Cellular nucleic acid-binding protein	0	106.078	55	8	42	8	8	177	19.5	7.71	118.53	8	metabolic process;regulation of biological process	cytoplasm;cytosol;endoplasmic reticulum;nucleus	DNA binding;metal ion binding;protein binding;RNA binding	Pf00098	7555	ENSG00000169714.16	CNBP	3				0	1.35	0.926102	59.01	71.4	128.6	26.59	35.05	1.77273e+06	2.36009e+06	1.75732e+06	1.00483e+06	2.05988e+06	2.76625e+07	1.80392e+07	9.52967e+06	2.3852e+07	2.46274e+07	High	High	High	High
FALSE	High	Master Protein	Q9UQ80	Proliferation-associated protein 2G4	0	105.894	48	19	99	19	19	394	43.8	6.55	211.19	19	cell proliferation;metabolic process;regulation of biological process;transport	cytoplasm;extracellular;membrane;nucleus;organelle lumen	DNA binding;protein binding;RNA binding	Pf00557	5036	ENSG00000170515.13	PA2G4	12		Neutrophil degranulation		3	1.426	0.830211	44.24	80.9	119.1	14.63	10.22	2.78776e+06	6.61636e+06	3.67817e+06	3.55849e+06	5.29728e+06	50058589	7.58719e+07	4.37313e+07	4.42182e+07	4.31693e+07	High	High	High	High
FALSE	High	Master Protein	P13929	Beta-enolase	0	105.665	35	11	55	5	5	434	47	7.71	160.23	11	metabolic process	cytoplasm;cytosol;membrane	catalytic activity;metal ion binding	Pf00113, Pf03952, Pf13378	2027	ENSG00000108515.17	ENO3	17	HIF-1 signaling pathway; Carbon metabolism; Glycolysis / Gluconeogenesis; RNA degradation; Biosynthesis of amino acids; Metabolic pathways	Gluconeogenesis; Glycolysis	Glycolysis and Gluconeogenesis	12	4.073	0.00219862	92.29	61	139	104.14	157.45	13805.8		130644			373787	1372138	324672	839576	8.02497e+06	Peak Found	High	Peak Found	High
FALSE	High	Master Protein	P15311	Ezrin	0	105.232	29	20	76	15	15	586	69.4	6.27	149.62	20	cell differentiation;cell organization and biogenesis;cellular component movement;metabolic process;regulation of biological process;response to stimulus;transport	cytoplasm;cytoskeleton;cytosol;endosome;membrane	protein binding;RNA binding	Pf00373, Pf00769, Pf09379, Pf09380	7430	ENSG00000092820.17	EZR	6	Pathogenic Escherichia coli infection; MicroRNAs in cancer; Proteoglycans in cancer; Regulation of actin cytoskeleton; Leukocyte transendothelial migration; Gastric acid secretion	Netrin-1 signaling; Recycling pathway of L1	Pathogenic Escherichia coli infection; AGE/RAGE pathway; VEGFA-VEGFR2 Signaling Pathway; Regulation of Actin Cytoskeleton	15	1.572	0.676569	43.44	69.9	130.1	13.84	13.19	1.50243e+06	3.30972e+06	2.28007e+06	1.8016e+06	3.75438e+06	3.70637e+07	5.41958e+07	2.32251e+07	3.61209e+07	3.05781e+07	High	High	High	High
FALSE	High	Master Protein	P33316	Deoxyuridine 5'-triphosphate nucleotidohydrolase, mitochondrial	0	104.846	50	9	86	9	9	252	26.5	9.36	226.89	9	metabolic process	mitochondrion;nucleus	catalytic activity;metal ion binding;protein binding;RNA binding	Pf00692	1854	ENSG00000128951.13	DUT	15	Metabolic pathways; Pyrimidine metabolism			2	2.164	0.0963518	38.1	59.7	140.3	16.08	20.06	3.00407e+06	4.21712e+06	4.31663e+06	2.68875e+06	3.92324e+06	6.99395e+07	7.83575e+07	4.33727e+07	8.1054e+07	6.63427e+07	High	High	High	High
FALSE	High	Master Protein	Q14847	LIM and SH3 domain protein 1	0	104.761	49	18	93	18	18	261	29.7	7.05	180.14	18	regulation of biological process;transport	cytoplasm;cytoskeleton	metal ion binding;protein binding;transporter activity	Pf00018, Pf00412, Pf00880, Pf07653, Pf14604	3927	ENSG00000002834.17	LASP1	17				0	1.525	0.730435	46.4	65.4	134.6	35.15	12.25	2.53474e+06	7.63023e+06	4.5657e+06	2.18675e+06	3.79132e+06	6.85158e+07	6.81605e+07	3.86394e+07	5.88587e+07	5.57085e+07	High	High	High	High
FALSE	High	Master Protein	Q13200	26S proteasome non-ATPase regulatory subunit 2	0	104.724	20	14	41	14	14	908	100.1	5.2	104.53	14	metabolic process;regulation of biological process;response to stimulus;transport	cytoplasm;cytosol;extracellular;membrane;nucleus;organelle lumen;proteasome	catalytic activity;enzyme regulator activity;nucleotide binding;protein binding	Pf01851	5708	ENSG00000175166.16	PSMD2	3	Epstein-Barr virus infection; Proteasome	Regulation of RAS by GAPs; CDT1 association with the CDC6:ORC:origin complex; Downstream TCR signaling; UCH proteinases; NIK-->noncanonical NF-kB signaling; Hh mutants that don't undergo autocatalytic processing are degraded by ERAD; SCF-beta-TrCP mediated degradation of Emi1; Neutrophil degranulation; Cross-presentation of soluble exogenous antigens (endosomes); Separation of Sister Chromatids; …	Proteasome Degradation; TNF alpha Signaling Pathway; Parkin-Ubiquitin Proteasomal System pathway	154	1.265	0.984268	58.52	84.4	115.6	26.02	24.2	826270	2.23673e+06	1.15543e+06	825507	1.34238e+06	1.38308e+07	2.25569e+07	1.36135e+07	8.89975e+06	1.08237e+07	High	High	High	High
FALSE	High	Master Protein	P35556	Fibrillin-2	0	103.812	7	18	61	15	15	2912	314.6	4.86	115.55	18	cell organization and biogenesis;regulation of biological process	extracellular	metal ion binding;protein binding;structural molecule activity	Pf00683, Pf07645, Pf12662, Pf12947, Pf14670	2201	ENSG00000138829.11	FBN2	5		Molecules associated with elastic fibres; Degradation of the extracellular matrix	Hypothesized Pathways in Pathogenesis of Cardiovascular Disease	5	1.153	0.996325	43.24	79.2	120.8	13.34	32.77	666738	1.26809e+06	729237	729393	1.02743e+06	1.19354e+07	9.25914e+06	6.38561e+06	1.25417e+07	1.43303e+07	High	High	High	High
FALSE	High	Master Protein	Q15366	Poly(rC)-binding protein 2	0	103.647	36	10	85	4	5	365	38.6	6.79	209.03	10	defense response;metabolic process;regulation of biological process;response to stimulus	cytoplasm;cytosol;membrane;nucleus	DNA binding;protein binding;RNA binding	Pf00013, Pf13014	5094	ENSG00000197111.15	PCBP2	12		Negative regulators of DDX58/IFIH1 signaling; mRNA Splicing - Major Pathway	mRNA Processing	9	1.334	0.942013	52.47	95.6	104.4	16.05	8.67	1.0159e+06	2.47353e+06	2.03157e+06	1.47087e+06	1.85709e+06	1.62808e+07	2.13746e+07	1.30432e+07	1.19572e+07	1.46227e+07	High	High	High	High
FALSE	High	Master Protein	P08729	Keratin, type II cytoskeletal 7	0	103.488	47	22	107	14	16	469	51.4	5.48	192.26	22	cell death	cytoplasm;cytosol;nucleus	protein binding;structural molecule activity	Pf00038, Pf12128	3855	ENSG00000135480.15	KRT7	12		Formation of the cornified envelope		3	1.76	0.416973	61.75	65.4	134.6	12.87	18.41	568934	1.33349e+06	1.02727e+06	775730	1.03553e+06	2.35018e+07	2.09691e+07	1.32102e+07	1.39374e+07	1.23863e+07	High	High	High	High
FALSE	High	Master Protein	P05783	Keratin, type I cytoskeletal 18	0	103.038	44	20	121	17	19	430	48	5.45	227.03	20	cell death;cell organization and biogenesis;regulation of biological process;response to stimulus;transport	cytoplasm;cytosol;nucleus	protein binding;RNA binding;structural molecule activity	Pf00038	3875	ENSG00000111057.10	KRT18	12	Pathogenic Escherichia coli infection	Formation of the cornified envelope	Pathogenic Escherichia coli infection	5	1.733	0.447552	40.6	67	133	13.66	15.52	4.08041e+06	9.43545e+06	5.80306e+06	4.8296e+06	9.35754e+06	9.47899e+07	1.3396e+08	9.38387e+07	8.52167e+07	7.54344e+07	High	High	High	High
FALSE	High	Master Protein	P31146	Coronin-1A	0	102.706	37	19	99	16	18	461	51	6.68	164.99	19	cell organization and biogenesis;cellular component movement;defense response;regulation of biological process;response to stimulus;transport	cytoplasm;cytoskeleton;cytosol;endosome;membrane;nucleus	protein binding;RNA binding	Pf00400, Pf08953, Pf08954, Pf13094, Pf13863	11151	ENSG00000102879.15	CORO1A	16	Tuberculosis; Phagosome			2	1.505	0.76064	36.1	73	127	20.24	11.49	2.77373e+06	7.99781e+06	4.36415e+06	3.95308e+06	5.58985e+06	5.62049e+07	8.71996e+07	5.42552e+07	5.14524e+07	5.6626e+07	High	High	High	High
FALSE	High	Master Protein	P05386	60S acidic ribosomal protein P1	0	101.425	96	5	33	4	4	114	11.5	4.32	131.31	5	cell organization and biogenesis;metabolic process;regulation of biological process;transport	cytosol;ribosome	enzyme regulator activity;protein binding;structural molecule activity	Pf00428	6176	ENSG00000137818.11	RPLP1	15	Ribosome	Peptide chain elongation; Eukaryotic Translation Termination; Viral mRNA Translation; L13a-mediated translational silencing of Ceruloplasmin expression; Nonsense Mediated Decay (NMD) independent of the Exon Junction Complex (EJC); Selenocysteine synthesis; Nonsense Mediated Decay (NMD) enhanced by the Exon Junction Complex (EJC); GTP hydrolysis and joining of the 60S ribosomal subunit; Major path…	Cytoplasmic Ribosomal Proteins	34	3.903	2.59169e-05	60.17	35.6	164.4	71.35	26.16	184449	161814	1.08127e+06	965616	1.84228e+06	5.12371e+07	6.44137e+07	2.42655e+07	2.27337e+07	3.71105e+07	Peak Found	High	High	High
FALSE	High	Master Protein	Q13185	Chromobox protein homolog 3	0	101.302	57	8	63	7	7	183	20.8	5.33	165.42	8	cell organization and biogenesis;metabolic process;regulation of biological process	chromosome;membrane;nucleus	protein binding	Pf00385, Pf01393	11335; 90416	ENSG00000122565.18	CBX3; C15orf57; CCDC32	7; 15		RNA Polymerase I Chain Elongation; ERCC6 (CSB) and EHMT2 (G9a) positively regulate rRNA expression; Transcriptional Regulation by E2F6	Exercise-induced Circadian Regulation	10	1.285	0.977675	53.47	80.1	119.9	17	17.77	1.37272e+06	2.58148e+06	2.014e+06	1.25554e+06	1.80083e+06	2.57823e+07	28943850	1.24339e+07	2.39278e+07	2.21397e+07	High	High	High	High
FALSE	High	Master Protein	Q96KP4	Cytosolic non-specific dipeptidase	0	100.985	44	15	72	15	15	475	52.8	5.97	165.93	15	metabolic process	cytoplasm;cytosol	catalytic activity;metal ion binding	Pf01546, Pf07687	55748	ENSG00000133313.14	CNDP2	18	Histidine metabolism; beta-Alanine metabolism; Metabolic pathways; Arginine and proline metabolism	Glutathione synthesis and recycling		9	1.137	0.994129	35.82	84.9	115.1	9.34	10.38	1.57419e+06	3.46135e+06	2.54535e+06	1.86339e+06	3.40901e+06	3.01605e+07	4.09617e+07	2.24729e+07	2.14866e+07	2.30461e+07	High	High	High	High
FALSE	High	Master Protein	P49588	Alanine--tRNA ligase, cytoplasmic	0	100.871	26	21	62	21	21	968	106.7	5.53	98.88	21	metabolic process;regulation of biological process	cytoplasm;cytosol;membrane;mitochondrion	catalytic activity;metal ion binding;nucleotide binding;RNA binding	Pf01411, Pf02272, Pf07973	16	ENSG00000090861.15	AARS	16	Aminoacyl-tRNA biosynthesis	Cytosolic tRNA aminoacylation		5	0.961	0.897183	37.59	93.2	106.8	10.98	2.79	1.39118e+06	2.53738e+06	1.86887e+06	1.26353e+06	2.22445e+06	1.86298e+07	2.40751e+07	1.34147e+07	1.60935e+07	1.56708e+07	High	High	High	High
FALSE	High	Master Protein	P20700	Lamin-B1	0	99.454	38	22	74	18	18	586	66.4	5.16	127.51	22	regulation of biological process;response to stimulus	membrane;nucleus	catalytic activity;motor activity;protein binding;structural molecule activity	Pf00038, Pf00932, Pf01576, Pf07888, Pf09726, Pf09731, Pf10186, Pf12128	4001	ENSG00000113368.11	LMNB1	5	Apoptosis	Gene and protein expression by JAK-STAT signaling after Interleukin-12 stimulation; Breakdown of the nuclear lamina; Initiation of Nuclear Envelope Reformation; Clearance of Nuclear Envelope Membranes from Chromatin; Meiotic synapsis; Depolymerisation of the Nuclear Lamina; Formation of Senescence-Associated Heterochromatin Foci (SAHF); Deregulated CDK5 triggers multiple neurodegenerative pathway…	Fas Ligand (FasL) pathway and Stress induction of Heat Shock Proteins (HSP) regulation	34	1.027	0.977675	44.23	98.3	101.7	11.04	16.06	2.65171e+06	5.28164e+06	3.76475e+06	3.91036e+06	4.81885e+06	3.52858e+07	4.2109e+07	3.1904e+07	2.85282e+07	2.44474e+07	High	High	High	High
FALSE	High	Master Protein	Q9HCY8	Protein S100-A14	0	99.03	74	9	79	9	9	104	11.7	5.24	180.97	9	cell death;defense response;regulation of biological process;response to stimulus	cytoplasm;cytosol	metal ion binding;protein binding	Pf01023	57402	ENSG00000189334.8	S100A14	1				0	1.145	0.998941	62.43	98.4	101.6	22.87	20.83	6.43507e+06	1.059e+07	8.22961e+06	3.82244e+06	1.02812e+07	9.37869e+07	9.10443e+07	3.77891e+07	7.19037e+07	6.06509e+07	High	High	High	High
FALSE	High	Master Protein	Q9P2E9	Ribosome-binding protein 1	0	99.03	18	20	68	19	20	1410	152.4	8.6	162.25	20												0	1.04	0.984268	37.03	96.4	103.6	11.66	9.88	2.30834e+06	4.8657e+06	3.36562e+06	2.36487e+06	3.95411e+06	3.39277e+07	3.30965e+07	2.23255e+07	2.63808e+07	2.32639e+07	High	High	High	High
FALSE	High	Master Protein	P40925	Malate dehydrogenase, cytoplasmic	0	99.02	49	15	74	15	15	334	36.4	7.36	154.84	15	metabolic process	cytoplasm;cytosol;mitochondrion	catalytic activity;nucleotide binding;protein binding	Pf00056, Pf02866	4190	ENSG00000014641.17	MDH1	2	Citrate cycle (TCA cycle); Carbon metabolism; Pyruvate metabolism; Proximal tubule bicarbonate reclamation; Metabolic pathways; Cysteine and methionine metabolism; Glyoxylate and dicarboxylate metabolism	Gluconeogenesis	Sterol Regulatory Element-Binding Proteins (SREBP) signalling; TCA Cycle and Deficiency of Pyruvate Dehydrogenase complex (PDHc); Amino Acid metabolism; Glycolysis and Gluconeogenesis	15	1.121	0.994129	45.21	97	103	14.32	7.54	2.58507e+06	6.43011e+06	4.98584e+06	3.83777e+06	5.05502e+06	4.76597e+07	5.71409e+07	3.13022e+07	3.2795e+07	3.56881e+07	High	High	High	High
FALSE	High	Master Protein	P29692	Elongation factor 1-delta	0	98.892	46	12	86	11	11	281	31.1	5.01	231.3	12	metabolic process;regulation of biological process;response to stimulus	cytoplasm;cytosol;endoplasmic reticulum;nucleus	DNA binding;protein binding;RNA binding;signal transducer activity	Pf00736, Pf10587	1936	ENSG00000104529.17; ENSG00000273594.4	EEF1D	8; CHR_HSCHR8_3_CTG7	Herpes simplex infection	Eukaryotic Translation Elongation	Translation Factors	5	1.136	0.994129	30.98	94.2	105.8	11.48	5.94	7.88562e+06	1.51222e+07	1.22449e+07	7.90526e+06	1.24322e+07	1.11327e+08	1.29865e+08	7.45293e+07	1.00245e+08	9.46684e+07	High	High	High	High
FALSE	High	Master Protein	P06744	Glucose-6-phosphate isomerase	0	98.678	30	16	92	14	15	558	63.1	8.32	169.23	16	metabolic process;regulation of biological process;response to stimulus;transport	cytoplasm;cytosol;extracellular;membrane;organelle lumen	catalytic activity;protein binding	Pf00342	2821	ENSG00000105220.14	GPI	19	Carbon metabolism; Starch and sucrose metabolism; Pentose phosphate pathway; Glycolysis / Gluconeogenesis; Amino sugar and nucleotide sugar metabolism; Metabolic pathways	Glycolysis; Neutrophil degranulation; Gluconeogenesis; TP53 Regulates Metabolic Genes	Cori Cycle; Glycolysis and Gluconeogenesis	21	1.424	0.830321	48.8	79.7	120.3	23.12	32.04	2.99641e+06	7.9886e+06	4.33178e+06	3.46938e+06	8.31013e+06	5.70698e+07	1.18945e+08	6.49583e+07	4.73015e+07	4.03151e+07	High	High	High	High
FALSE	High	Master Protein	P78371	T-complex protein 1 subunit beta	0	98.206	38	14	49	14	14	535	57.5	6.46	109.67	14	cell organization and biogenesis;metabolic process;regulation of biological process;transport	cytoplasm;cytosol;extracellular;organelle lumen	nucleotide binding;protein binding	Pf00118	10576	ENSG00000166226.12	CCT2	12		BBSome-mediated cargo-targeting to cilium; Prefoldin mediated transfer of substrate to CCT/TriC; Cooperation of PDCL (PhLP1) and TRiC/CCT in G-protein beta folding; Association of TriC/CCT with target proteins during biosynthesis; Neutrophil degranulation; Folding of actin by CCT/TriC; Formation of tubulin folding intermediates by CCT/TriC		16	1.511	0.74666	50.3	72.8	127.2	8.5	13.15	1.32298e+06	2.02477e+06	1.83932e+06	1.41885e+06	2.61079e+06	2.70793e+07	4.282e+07	21233480	2.32542e+07	2.10873e+07	High	High	High	High
FALSE	High	Master Protein	P30153	Serine/threonine-protein phosphatase 2A 65 kDa regulatory subunit A alpha isoform	0	98.068	31	15	66	13	15	589	65.3	5.11	136.02	15	cell death;cell organization and biogenesis;metabolic process;regulation of biological process;response to stimulus	chromosome;cytoplasm;cytoskeleton;cytosol;membrane;mitochondrion;nucleus	catalytic activity;enzyme regulator activity;protein binding	Pf02985, Pf13513, Pf13646	5518	ENSG00000105568.17	PPP2R1A	19	Dopaminergic synapse; Chagas disease (American trypanosomiasis); TGF-beta signaling pathway; Tight junction; Hippo signaling pathway; Adrenergic signaling in cardiomyocytes; AMPK signaling pathway; Long-term depression; mRNA surveillance pathway; Oocyte meiosis; Sphingolipid signaling pathway; Hepatitis C; PI3K-Akt signaling pathway	Glycolysis; Regulation of PLK1 Activity at G2/M Transition; AXIN missense mutants destabilize the destruction complex; PP2A-mediated dephosphorylation of key metabolic factors; APC truncation mutants have impaired AXIN binding; CTLA4 inhibitory signaling; Activated TLR4 signalling; Separation of Sister Chromatids; MASTL Facilitates Mitotic Progression; S37 mutants of beta-catenin aren't phosphory…	Focal Adhesion-PI3K-Akt-mTOR-signaling pathway; Wnt Signaling Pathway and Pluripotency; Glycogen Metabolism	150	1.067	0.988838	31.97	96.9	103.1	12.01	3.93	2.62348e+06	5.79688e+06	4.59499e+06	3.16472e+06	4.61799e+06	3.83146e+07	4.62721e+07	2.58415e+07	2.93638e+07	2.98026e+07	High	High	High	High
FALSE	High	Master Protein	P40926	Malate dehydrogenase, mitochondrial	0	97.652	53	15	62	15	15	338	35.5	8.68	139.66	15	metabolic process	membrane;mitochondrion;nucleus;organelle lumen	catalytic activity;nucleotide binding;protein binding;RNA binding	Pf00056, Pf01073, Pf01118, Pf02866, Pf13460	4191	ENSG00000146701.11	MDH2	7	Citrate cycle (TCA cycle); Carbon metabolism; Pyruvate metabolism; Metabolic pathways; Cysteine and methionine metabolism; Glyoxylate and dicarboxylate metabolism	Gluconeogenesis; Citric acid cycle (TCA cycle)	Amino Acid metabolism; Glycolysis and Gluconeogenesis; TCA Cycle	16	0.866	0.739149	41.86	110.3	89.7	9.92	22.12	3.45293e+06	6.89894e+06	4.79763e+06	3.49122e+06	5.87032e+06	5.14965e+07	5.39243e+07	2.25893e+07	2.74316e+07	2.8972e+07	High	High	High	High
FALSE	High	Master Protein	P12004	Proliferating cell nuclear antigen	0	96.982	56	13	87	13	13	261	28.8	4.69	183.32	13	cell differentiation;cell organization and biogenesis;cell proliferation;cellular homeostasis;metabolic process;regulation of biological process;response to stimulus	nucleus	catalytic activity;DNA binding;enzyme regulator activity;protein binding	Pf00705, Pf02747	5111	ENSG00000132646.10	PCNA	20	Hepatitis B; DNA replication; Mismatch repair; Base excision repair; HTLV-I infection; Nucleotide excision repair; Cell cycle	Translesion Synthesis by POLH; Mismatch repair (MMR) directed by MSH2:MSH6 (MutSalpha); TP53 Regulates Transcription of Genes Involved in G2 Cell Cycle Arrest; HDR through Homologous Recombination (HRR); Termination of translesion DNA synthesis; Translesion synthesis by POLI; Recognition of DNA damage by PCNA-containing replication complex; Translesion synthesis by REV1; Polymerase switching on t…	Cell Cycle; Retinoblastoma (RB) in Cancer; Primary Focal Segmental Glomerulosclerosis FSGS; Oxidative Damage; EGF/EGFR Signaling Pathway; G1 to S cell cycle control; DNA Replication; Mismatch repair; Senescence and Autophagy in Cancer	80	0.969	0.917565	47.21	102	98	21.69	17.81	5.90103e+06	8.52406e+06	8.20176e+06	5.9028e+06	5.87255e+06	6.08338e+07	5.31617e+07	4.31435e+07	5.76791e+07	5.967e+07	High	High	High	High
FALSE	High	Master Protein	P00338	L-lactate dehydrogenase A chain	0	96.716	45	16	84	15	15	332	36.7	8.27	187.63	16	metabolic process;regulation of biological process;response to stimulus	cytoplasm;cytosol;membrane;nucleus	catalytic activity;nucleotide binding;protein binding	Pf00056, Pf02866	3939	ENSG00000134333.13	LDHA	11	Propanoate metabolism; HIF-1 signaling pathway; Central carbon metabolism in cancer; Pyruvate metabolism; Glucagon signaling pathway; Glycolysis / Gluconeogenesis; Metabolic pathways; Cysteine and methionine metabolism	Pyruvate metabolism	Cori Cycle; Photodynamic therapy-induced HIF-1 survival signaling; Amino Acid metabolism; Glycolysis and Gluconeogenesis	16	1.121	0.994129	50.12	105.2	94.8	17.44	30.1	4.91717e+06	1.23051e+07	6.91788e+06	6.56532e+06	1.25573e+07	6.33984e+07	1.31244e+08	7.41863e+07	5.01858e+07	5.24166e+07	High	High	High	High
FALSE	High	Master Protein	O75368	SH3 domain-binding glutamic acid-rich-like protein	0	95.606	84	9	59	9	9	114	12.8	5.25	156.37	9	cellular homeostasis;regulation of biological process	cytoplasm;nucleus	catalytic activity;protein binding	Pf00462, Pf04908	6451	ENSG00000131171.12	SH3BGRL	X				0	1.244	0.988838	53.92	79.4	120.6	13.86	8.1	2.00999e+06	4.83295e+06	3.16768e+06	3.15666e+06	3.95691e+06	3.9591e+07	4.32387e+07	3.09028e+07	3.55264e+07	3.57788e+07	High	High	High	High
FALSE	High	Master Protein	P28838	Cytosol aminopeptidase	0	95.225	31	13	50	13	13	519	56.1	7.93	129.32	13	metabolic process	cytoplasm;cytosol;mitochondrion;nucleus	catalytic activity;metal ion binding	Pf00883, Pf02789	51056	ENSG00000002549.12	LAP3	4	Glutathione metabolism; Metabolic pathways; Arginine and proline metabolism			3	1.453	0.806439	29.44	74	126	18.67	10.99	879801	1.47892e+06	1.39049e+06	669695	1.38762e+06	1.99927e+07	2.24865e+07	1.27307e+07	1.34431e+07	1.27716e+07	High	High	High	High
FALSE	High	Master Protein	P52907	F-actin-capping protein subunit alpha-1	0	94.384	54	11	51	9	9	286	32.9	5.69	145.4	11	cell organization and biogenesis;cellular component movement;coagulation;defense response;regulation of biological process;response to stimulus;transport	cytoplasm;cytoskeleton;cytosol;extracellular	protein binding	Pf01267	829	ENSG00000116489.12	CAPZA1	1	Endocytosis	COPI-independent Golgi-to-ER retrograde traffic; Gene and protein expression by JAK-STAT signaling after Interleukin-12 stimulation; Advanced glycosylation endproduct receptor signaling; Factors involved in megakaryocyte development and platelet production; COPI-mediated anterograde transport; MHC class II antigen presentation; HSP90 chaperone cycle for steroid hormone receptors (SHR); Interleuki…		26	1.144	0.998941	43.59	72.1	127.9	25.29	11.71	358174	914764	789672	872339	1.0971e+06	1.16765e+07	1.45366e+07	9.05758e+06	1.01447e+07	1.30416e+07	Peak Found	High	High	High
FALSE	High	Master Protein	P49321	Nuclear autoantigenic sperm protein	0	94.137	21	12	48	12	12	788	85.2	4.3	116.61	12	cell organization and biogenesis;cell proliferation;metabolic process;response to stimulus;transport	cytoplasm;nucleus	protein binding	Pf00515, Pf10516, Pf13414, Pf13424	4678	ENSG00000132780.16	NASP	1				0	1.22	0.988838	56.04	77	123	24.11	24.54	3.05376e+06	3.33609e+06	4.31524e+06	2.44454e+06	3.63771e+06	4.18275e+07	2.95127e+07	2.63776e+07	4.13927e+07	3.59608e+07	High	High	High	High
FALSE	High	Master Protein	Q07021	Complement component 1 Q subcomponent-binding protein, mitochondrial	0	94.017	28	7	36	7	7	282	31.3	4.84	135.66	7	cell death;cell organization and biogenesis;defense response;metabolic process;regulation of biological process;response to stimulus	cell surface;cytoplasm;cytosol;extracellular;membrane;mitochondrion;nucleus;organelle lumen	protein binding;RNA binding	Pf02330	708	ENSG00000108561.8	C1QBP	17	Herpes simplex infection	Intrinsic Pathway of Fibrin Clot Formation	Mesodermal Commitment Pathway	5	1.446	0.807583	73.39	81	119	16.69	23.68	948198	1.44282e+06	1.78768e+06	1.36668e+06	2.08154e+06	2.72226e+07	2.30322e+07	9.90126e+06	1.78869e+07	1.77984e+07	High	High	High	High
FALSE	High	Master Protein	Q99715	Collagen alpha-1(XII) chain	0	93.771	8	19	50	19	19	3063	332.9	5.53	121.59	19	cell differentiation;cell organization and biogenesis;metabolic process	extracellular;organelle lumen	protein binding;structural molecule activity	Pf00041, Pf00092, Pf13519	1303	ENSG00000111799.20	COL12A1	6	Protein digestion and absorption	Collagen degradation; Assembly of collagen fibrils and other multimeric structures; Collagen chain trimerization		8	2.245	0.0677343	48.12	27.4	172.6	42.75	25.42	590400	560779	552694	231213	492314	2.49158e+07	2.36512e+07	1.09756e+07	2.25988e+07	2.53595e+07	High	High	High	Peak Found
FALSE	High	Master Protein	P50479	PDZ and LIM domain protein 4	0	93.226	49	13	65	13	13	330	35.4	7.91	144.67	13	cell organization and biogenesis	cytoplasm;cytoskeleton;nucleus;organelle lumen	metal ion binding;protein binding	Pf00412, Pf00595	8572	ENSG00000131435.12	PDLIM4	5				0	1.567	0.680236	38.19	69.7	130.3	20.76	16.74	2.13482e+06	5.42115e+06	3.38288e+06	2.04643e+06	4.87466e+06	5.95841e+07	6.89978e+07	2.73763e+07	4.5761e+07	4.0257e+07	High	High	High	High
FALSE	High	Master Protein	Q9NQW7	Xaa-Pro aminopeptidase 1	0	93.106	24	12	52	11	12	623	69.9	5.67	132.26	12	metabolic process	cytoplasm;cytosol	catalytic activity;metal ion binding;protein binding	Pf00557, Pf01321	7511		XPNPEP1	10				0	1.307	0.962137	53.73	84.8	115.2	24.43	17.46	789165	1.71754e+06	1.80845e+06	1.76626e+06	2.03731e+06	1.89454e+07	2.43091e+07	1.778e+07	1.36851e+07	1.41557e+07	High	High	High	High
FALSE	High	Master Protein	Q99439	Calponin-2	0	92.304	42	13	52	12	12	309	33.7	7.33	117.57	13	cell organization and biogenesis;regulation of biological process;response to stimulus;transport	cytoskeleton;extracellular;membrane;organelle lumen	protein binding	Pf00307, Pf00402	1265	ENSG00000064666.14	CNN2	19		Gene and protein expression by JAK-STAT signaling after Interleukin-12 stimulation; Neutrophil degranulation; Interleukin-12 family signaling	Myometrial Relaxation and Contraction Pathways	8	1.29	0.976828	55.34	89.7	110.3	31.93	13.49	2.29123e+06	5.34169e+06	3.65672e+06	1.65428e+06	2.73483e+06	3.81483e+07	3.36484e+07	2.23126e+07	2.93162e+07	3.20937e+07	High	High	High	High
FALSE	High	Master Protein	P40121	Macrophage-capping protein	0	91.905	29	8	67	8	8	348	38.5	6.19	190.17	8	cell organization and biogenesis;regulation of biological process	cytoplasm;extracellular;nucleus	protein binding	Pf00626	822	ENSG00000042493.15	CAPG	2			TYROBP Causal Network	1	1.072	0.988838	39.71	89.7	110.3	20.26	18.53	1601463	2.19031e+06	2.08995e+06	1.40175e+06	3.54337e+06	2.77278e+07	27525501	1.64018e+07	1.40444e+07	1.65189e+07	High	High	High	High
FALSE	High	Master Protein	P60842	Eukaryotic initiation factor 4A-I	0	91.87	39	15	50	8	14	406	46.1	5.48	129.24	15	metabolic process;regulation of biological process	cytoplasm;cytosol;membrane;nucleus	catalytic activity;DNA binding;nucleotide binding;protein binding;RNA binding	Pf00270, Pf00271, Pf04851	1973	ENSG00000161960.14	EIF4A1	17	RNA transport	ISG15 antiviral mechanism; L13a-mediated translational silencing of Ceruloplasmin expression; Translation initiation complex formation; GTP hydrolysis and joining of the 60S ribosomal subunit; Deadenylation of mRNA; Ribosomal scanning and start codon recognition	Translation Factors; Interferon type I signaling pathways	20	1.458	0.799152	72.36	86.3	113.7	14.6	30.15	933191	2.26153e+06	1.36712e+06	1.27209e+06	2.30043e+06	1.7949e+07	3.70645e+07	1.63248e+07	1.40619e+07	1.24667e+07	High	High	High	High
FALSE	High	Master Protein	Q8NBS9	Thioredoxin domain-containing protein 5	0	90.213	35	14	71	14	14	432	47.6	5.97	151.39	14	cellular homeostasis;metabolic process;regulation of biological process;response to stimulus;transport	endoplasmic reticulum;extracellular;organelle lumen	catalytic activity;protein binding	Pf00085, Pf13098, Pf13905	81567	ENSG00000239264.8	TXNDC5	6	Protein processing in endoplasmic reticulum	Neutrophil degranulation; Golgi Associated Vesicle Biogenesis; Lysosome Vesicle Biogenesis		10	1.275	0.982873	48.84	83.3	116.7	21.63	23.03	1.99999e+06	4.68698e+06	2.70013e+06	1.76727e+06	4.51023e+06	4.81231e+07	5.47707e+07	1.87111e+07	2.91325e+07	2.99095e+07	High	High	High	High
FALSE	High	Master Protein	O43399	Tumor protein D54	0	90.165	54	9	29	9	9	206	22.2	5.36	81.58	9	regulation of biological process	cytoplasm	protein binding;RNA binding	Pf04201	7165	ENSG00000101150.17	TPD52L2	20				0	1.188	0.989807	45.47	64	136	35.33	43.69	701422	936204	691171	274866	1.20929e+06	1.46827e+07	1.16663e+07	3.04873e+06	1.47427e+07	1.19349e+07	High	High	High	Peak Found
FALSE	High	Master Protein	P09429	High mobility group protein B1	0	89.861	45	13	46	4	11	215	24.9	5.74	89.3	13	cell differentiation;cell organization and biogenesis;cell proliferation;cellular component movement;cellular homeostasis;defense response;metabolic process;regulation of biological process;response to stimulus;transport	cell surface;chromosome;cytoplasm;endosome;extracellular;membrane;nucleus;organelle lumen	catalytic activity;DNA binding;enzyme regulator activity;protein binding;RNA binding	Pf00505, Pf09011	3146	ENSG00000189403.14	HMGB1	13	Base excision repair	TRAF6 mediated NF-kB activation; Advanced glycosylation endproduct receptor signaling; TAK1 activates NFkB by phosphorylation and activation of IKKs complex; RIP-mediated NFkB activation via ZBP1; Activated TLR4 signalling; Interleukin-1 family signaling; Neutrophil degranulation; Regulation of TLR by endogenous ligand; DEx/H-box helicases activate type I IFN and inflammatory cytokines production…	Retinoblastoma (RB) in Cancer; DNA Damage Response (only ATM dependent)	40	3.068	0.00147522	38.01	24.4	175.6	40.92	23.22	203891	476895	282180	70272	394141	2.09803e+07	2.79471e+07	9.22645e+06	1.52846e+07	1.24593e+07	Peak Found	Peak Found	Peak Found	Peak Found
FALSE	High	Master Protein	P02675	Fibrinogen beta chain	0	89.582	23	12	47	12	12	491	55.9	8.27	113.64	12	cell organization and biogenesis;coagulation;defense response;metabolic process;regulation of biological process;response to stimulus;transport	cell surface;cytoplasm;extracellular;membrane;organelle lumen	protein binding;structural molecule activity	Pf00147, Pf08702	2244	ENSG00000171564.11	FGB	4	Complement and coagulation cascades; Platelet activation	Integrin cell surface interactions; Signaling by BRAF and RAF fusions; MAP2K and MAPK activation; GRB2:SOS provides linkage to MAPK signaling for Integrins ; Signaling by RAS mutants; Signaling by high-kinase activity BRAF mutants; Signaling by moderate kinase activity BRAF mutants; Platelet degranulation ; p130Cas linkage to MAPK signaling for integrins; Paradoxical activation of RAF signaling b…	Blood Clotting Cascade; VEGFA-VEGFR2 Signaling Pathway; Complement and Coagulation Cascades	38	2.004	0.186055	50.19	72.2	127.8	33.58	32.69	939490	2.59425e+06	1.14613e+06	804907	2.59408e+06	19312743	4.69681e+07	1.37692e+07	1.73164e+07	2.44266e+07	High	High	High	High
FALSE	High	Master Protein	P48643	T-complex protein 1 subunit epsilon	0	89.57	38	16	52	16	16	541	59.6	5.66	104.2	16	metabolic process;regulation of biological process;response to stimulus;transport	cytoplasm;cytoskeleton;cytosol	nucleotide binding;protein binding;RNA binding	Pf00118	22948	ENSG00000150753.11	CCT5	5		BBSome-mediated cargo-targeting to cilium; Prefoldin mediated transfer of substrate to CCT/TriC; Cooperation of PDCL (PhLP1) and TRiC/CCT in G-protein beta folding; Association of TriC/CCT with target proteins during biosynthesis; Formation of tubulin folding intermediates by CCT/TriC; Folding of actin by CCT/TriC		13	1.124	0.994129	29.01	95.3	104.7	8.99	7.7	1.58056e+06	3.3611e+06	2.1703e+06	1.89718e+06	3.20902e+06	2.2156e+07	3.16619e+07	1.63881e+07	1.84961e+07	1.80141e+07	High	High	High	High
FALSE	High	Master Protein	O75874	Isocitrate dehydrogenase [NADP] cytoplasmic	0	89.507	31	12	53	12	12	414	46.6	7.01	100.29	12	metabolic process;regulation of biological process;response to stimulus;transport	cytoplasm;cytosol;extracellular;mitochondrion;organelle lumen	catalytic activity;metal ion binding;nucleotide binding;protein binding	Pf00180	3417	ENSG00000138413.13	IDH1	2	Peroxisome; Citrate cycle (TCA cycle); Central carbon metabolism in cancer; Carbon metabolism; Glutathione metabolism; Biosynthesis of amino acids; 2-Oxocarboxylic acid metabolism; Metabolic pathways	Neutrophil degranulation; NADPH regeneration; Abnormal conversion of 2-oxoglutarate to 2-hydroxyglutarate	Glutathione metabolism; TCA Cycle and Deficiency of Pyruvate Dehydrogenase complex (PDHc); Amino Acid metabolism	21	1.232	0.988838	40.83	81.2	118.8	14.61	14.46	1.0866e+06	1.94827e+06	1.67095e+06	930003	2.15478e+06	2.01013e+07	1.97934e+07	1.12215e+07	1.76826e+07	1.78342e+07	High	High	High	High
FALSE	High	Master Protein	O75347	Tubulin-specific chaperone A	0	88.447	61	10	76	10	10	108	12.8	5.29	187.32	10	cell organization and biogenesis;metabolic process	cytoplasm;cytoskeleton	protein binding;RNA binding	Pf02970	6902	ENSG00000171530.13	TBCA	5		Post-chaperonin tubulin folding pathway		3	1.029	0.980689	46.18	95.4	104.6	10.69	8.66	5.81695e+06	8.99398e+06	7.80369e+06	5.88092e+06	7.96295e+06	7.64898e+07	7.52626e+07	4.98701e+07	6.11654e+07	5.61599e+07	High	High	High	High
FALSE	High	Master Protein	Q16576	Histone-binding protein RBBP7	0	88.173	27	10	77	5	5	425	47.8	5.05	139.89	10	cell organization and biogenesis;cell proliferation;development;metabolic process;regulation of biological process;response to stimulus	cytosol;nucleus	catalytic activity;protein binding;RNA binding	Pf00400, Pf12265	5931	ENSG00000102054.17	RBBP7	X		RMTs methylate histone arginines; Regulation of TP53 Activity through Acetylation; PKMTs methylate histone lysines; Activation of anterior HOX genes in hindbrain development during early embryogenesis; HATs acetylate histones; Neddylation; Deposition of new CENPA-containing nucleosomes at the centromere; ERCC6 (CSB) and EHMT2 (G9a) positively regulate rRNA expression; Regulation of PTEN gene tran…	Retinoblastoma (RB) in Cancer; Interactome of polycomb repressive complex 2 (PRC2)	41	1.487	0.771267	61.84	73.5	126.5	20.79	19.44	802205	1.66819e+06	1.1414e+06	744536	997428	1.73317e+07	1.47244e+07	9.80635e+06	1.63899e+07	1.46051e+07	High	High	High	High
FALSE	High	Master Protein	P46782	40S ribosomal protein S5	0	88.158	51	12	69	12	12	204	22.9	9.72	147.37	12	cell organization and biogenesis;metabolic process;regulation of biological process;transport	cytosol;membrane;ribosome	protein binding;RNA binding;structural molecule activity	Pf00177	6193	ENSG00000083845.8	RPS5	19	Ribosome	Peptide chain elongation; Eukaryotic Translation Termination; Viral mRNA Translation; Formation of the ternary complex, and subsequently, the 43S complex; L13a-mediated translational silencing of Ceruloplasmin expression; Selenocysteine synthesis; Nonsense Mediated Decay (NMD) independent of the Exon Junction Complex (EJC); Nonsense Mediated Decay (NMD) enhanced by the Exon Junction Complex (EJC)…	Cytoplasmic Ribosomal Proteins	38	1.007	0.962137	45.38	98.5	101.5	19.38	41.11	4.02152e+06	6.23296e+06	3.40005e+06	3.49586e+06	6.64653e+06	8.5816e+07	5.55926e+07	3.28592e+07	2.99496e+07	3.1218e+07	High	High	High	High
FALSE	High	Master Protein	P67809	Nuclease-sensitive element-binding protein 1	0	87.791	63	12	26	8	8	324	35.9	9.88	83.13	12	metabolic process;regulation of biological process	cytoplasm;cytosol;extracellular;membrane;nucleus;spliceosomal complex	DNA binding;protein binding;RNA binding	Pf00313	4904	ENSG00000065978.18	YBX1	1		mRNA Splicing - Major Pathway; mRNA Splicing - Minor Pathway	Brain-Derived Neurotrophic Factor (BDNF) signaling pathway; Mecp2 and Associated Rett Syndrome; mRNA Processing; Sudden Infant Death Syndrome (SIDS) Susceptibility Pathways	9	1.448	0.833865	36.12	46.7	153.3	40.4	44.95	54272.4	87413.2	53508.2	118687	150113	4.23117e+06	3.5958e+06	1.41786e+06	1.8515e+06	1.04438e+06	Peak Found	High	Peak Found	Peak Found
FALSE	High	Master Protein	Q8WXX5	DnaJ homolog subfamily C member 9	0	87.675	60	15	42	15	15	260	29.9	5.73	86.29	15	regulation of biological process;response to stimulus	cytoplasm;cytosol;membrane;nucleus	protein binding	Pf00226	23234	ENSG00000213551.4	DNAJC9	10				0	1.307	0.962137	28.15	76.3	123.7	14.14	8.43	1016962	1.77928e+06	1.24669e+06	876397	1.41857e+06	1.69866e+07	2.22199e+07	1.047e+07	1.48708e+07	1.50293e+07	High	High	High	Peak Found
FALSE	High	Master Protein	O14979	Heterogeneous nuclear ribonucleoprotein D-like	0	87.532	26	11	49	8	8	420	46.4	9.57	111.37	11	metabolic process;regulation of biological process;response to stimulus	cytoplasm;cytosol;nucleus;spliceosomal complex	DNA binding;protein binding;RNA binding	Pf00076, Pf08777, Pf13893, Pf14259	9987	ENSG00000152795.17	HNRNPDL; HNRPDL	4		Gene and protein expression by JAK-STAT signaling after Interleukin-12 stimulation; Interleukin-12 family signaling		5	2.231	0.071803	59	60.4	139.6	5.86	12.32	952654	1.66936e+06	1.44969e+06	1.26873e+06	1.77997e+06	2.83418e+07	3.45076e+07	1.87534e+07	2.3316e+07	1.76245e+07	Peak Found	High	Peak Found	High
FALSE	High	Master Protein	Q99733	Nucleosome assembly protein 1-like 4	0	87.476	29	9	56	7	7	375	42.8	4.69	156.24	9	cell organization and biogenesis	cytoplasm;nucleus	protein binding;RNA binding	Pf00956	4676	ENSG00000273562.4; ENSG00000205531.12	NAP1L4	11; CHR_HSCHR11_1_CTG7				0	1.181	0.993243	24.57	90.5	109.5	8.75	8.29	1.23602e+06	2.79348e+06	1.98003e+06	1.58722e+06	2.48359e+06	2.0567e+07	2.38537e+07	15283882	1.90894e+07	1.58407e+07	High	High	High	High
FALSE	High	Master Protein	Q92841	Probable ATP-dependent RNA helicase DDX17	0	87.195	25	17	60	11	11	729	80.2	8.27	153.08	17	cell differentiation;cell organization and biogenesis;defense response;metabolic process;regulation of biological process;response to stimulus	cytoplasm;cytosol;membrane;nucleus	catalytic activity;nucleotide binding;protein binding;RNA binding	Pf00270, Pf00271	10521	ENSG00000100201.20	DDX17	22			RIG-I-like Receptor Signaling	1	2.691	0.00887417	48.16	52.2	147.8	9.79	20.51	345262	801073	614265	486737	794373	1.06516e+07	2.17103e+07	1.10332e+07	1.25826e+07	9.94664e+06	Peak Found	High	High	High
FALSE	High	Master Protein	P32119	Peroxiredoxin-2	0	86.953	41	12	83	11	11	198	21.9	5.97	171.52	12	cell communication;cellular homeostasis;metabolic process;regulation of biological process;response to stimulus	cytoplasm;cytosol;membrane	antioxidant activity;catalytic activity;protein binding	Pf00578, Pf08534, Pf10417	7001	ENSG00000167815.11	PRDX2	19		TP53 Regulates Metabolic Genes; Deregulated CDK5 triggers multiple neurodegenerative pathways in Alzheimer's disease models; Detoxification of Reactive Oxygen Species	Selenium Micronutrient Network	12	0.995	0.95741	68.21	104.4	95.6	7.42	10.32	5.16408e+06	1.06643e+07	7.25139e+06	5.96653e+06	9.53096e+06	5.90302e+07	8.35907e+07	5.12207e+07	4.91493e+07	4.81864e+07	High	High	High	High
FALSE	High	Master Protein	P49419	Alpha-aminoadipic semialdehyde dehydrogenase	0	86.777	39	18	82	18	18	539	58.5	7.99	156.71	18	metabolic process	cytoplasm;cytosol;mitochondrion;nucleus;organelle lumen	catalytic activity;protein binding	Pf00171	501	ENSG00000164904.17	ALDH7A1	5	Fatty acid degradation; Lysine biosynthesis; Ascorbate and aldarate metabolism; Lysine degradation; Glycine, serine and threonine metabolism; Histidine metabolism; beta-Alanine metabolism; Pyruvate metabolism; Glycerolipid metabolism; Glycolysis / Gluconeogenesis; Biosynthesis of amino acids; Metabolic pathways; Tryptophan metabolism; Arginine and proline metabolism; Valine, leucine and isoleucin…	Lysine catabolism; Choline catabolism	Amino Acid metabolism	21	1.122	0.994129	43.42	90.5	109.5	15.3	25.47	2.5574e+06	6.29604e+06	3.47264e+06	3.39557e+06	5.62244e+06	4.39982e+07	6.72882e+07	3.21476e+07	2.7021e+07	24468488	High	High	High	High
FALSE	High	Master Protein	P07602	Prosaposin	0	86.536	27	14	89	14	14	524	58.1	5.17	186.72	14	cell differentiation;metabolic process;regulation of biological process;response to stimulus;transport	extracellular;membrane;mitochondrion;organelle lumen;vacuole	catalytic activity;enzyme regulator activity;protein binding	Pf02199, Pf03489, Pf05184	5660	ENSG00000197746.13	PSAP	10	Lysosome	Platelet degranulation ; Peptide ligand-binding receptors; Neutrophil degranulation; Glycosphingolipid metabolism		17	0.862	0.732225	51.28	106.6	93.4	16.16	16	1.13336e+07	2.17536e+07	1.17387e+07	1.15086e+07	1.67794e+07	1.34489e+08	1.32561e+08	64459872	9.18189e+07	8.11498e+07	High	High	High	High
FALSE	High	Master Protein	P50395	Rab GDP dissociation inhibitor beta	0	86.142	38	14	50	9	14	445	50.6	6.47	109.74	14	metabolic process;regulation of biological process;response to stimulus;transport	cytoplasm;cytosol;extracellular;membrane;organelle lumen	catalytic activity;enzyme regulator activity;protein binding;RNA binding	Pf00996	2665	ENSG00000057608.16	GDI2	10		Neutrophil degranulation; RAB GEFs exchange GTP for GDP on RABs; Rho GTPase cycle		10	1.22	0.988838	53	88	112	13.3	13.8	1.52092e+06	3.61118e+06	2.09934e+06	1.97066e+06	3.00042e+06	26111070	3.81472e+07	1.9991e+07	1.96124e+07	1.86203e+07	High	High	High	High
FALSE	High	Master Protein	P48681	Nestin	0	85.33	10	13	39	13	13	1621	177.3	4.36	82.2	13	cell organization and biogenesis;cell proliferation;development;regulation of biological process	cytoplasm;cytoskeleton	protein binding;structural molecule activity	Pf00038	10763	ENSG00000132688.10	NES	1				0	1.359	0.921612	67.03	84.5	115.5	35.35	36.16	215820	961981	588633	728021	1.11498e+06	4.92108e+06	1.18001e+07	9.17357e+06	7.6826e+06	5.28786e+06	Peak Found	High	High	High
FALSE	High	Master Protein	P30086	Phosphatidylethanolamine-binding protein 1	0	85.215	58	9	70	9	9	187	21	7.53	174.87	9	metabolic process;regulation of biological process;response to stimulus	cytoplasm;cytosol;nucleus	enzyme regulator activity;nucleotide binding;protein binding;RNA binding	Pf01161	5037	ENSG00000089220.4	PEBP1	12		Paradoxical activation of RAF signaling by kinase inactive BRAF; Signaling by BRAF and RAF fusions; MAP2K and MAPK activation; Negative regulation of MAPK pathway; Signaling by RAS mutants; Signaling by high-kinase activity BRAF mutants; Signaling by moderate kinase activity BRAF mutants; Interleukin-20 family signaling	EGF/EGFR Signaling Pathway	19	1.439	0.814501	38.27	85.5	114.5	13.03	9.02	4.15543e+06	9.28993e+06	6.07987e+06	4.48705e+06	7.18487e+06	8.34279e+07	8.56621e+07	4.98895e+07	6.5177e+07	5.81046e+07	High	High	High	High
FALSE	High	Master Protein	O75607	Nucleoplasmin-3	0	84.029	61	6	42	6	6	178	19.3	4.63	157.49	6	metabolic process	cytoskeleton;cytosol;nucleus	protein binding;RNA binding	Pf02087, Pf03066	10360	ENSG00000107833.10	NPM3	10				0	1.463	0.797736	71.83	75.6	124.4	46.19	24.15	509893	1.20568e+06	2.33683e+06	1.9367e+06	2.39037e+06	2.5809e+07	3.75276e+07	1.07668e+07	2.42459e+07	2.29033e+07	High	High	High	High
FALSE	High	Master Protein	P10599	Thioredoxin	0	83.85	47	7	90	7	7	105	11.7	4.92	147.43	7	cell communication;cell proliferation;cellular component movement;cellular homeostasis;metabolic process;regulation of biological process;response to stimulus;transport	cytoplasm;cytosol;extracellular;mitochondrion;nucleus	antioxidant activity;catalytic activity;protein binding;RNA binding	Pf00085, Pf00462, Pf13098, Pf13899, Pf13905	7295	ENSG00000136810.12	TXN	9	NOD-like receptor signaling pathway	Interconversion of nucleotide di- and triphosphates; Protein repair; TP53 Regulates Metabolic Genes; The NLRP3 inflammasome; Oxidative Stress Induced Senescence; Detoxification of Reactive Oxygen Species	Selenium Micronutrient Network; TNF alpha Signaling Pathway; NRF2 pathway; VEGFA-VEGFR2 Signaling Pathway	25	1.058	0.988838	52.67	93.8	106.2	23.59	21.53	1.02053e+07	2.079e+07	1.20898e+07	9.16821e+06	2.53814e+07	1.904e+08	167778973	7.40045e+07	1.29236e+08	1.23416e+08	High	High	High	High
FALSE	High	Master Protein	P21810	Biglycan	0	83.843	36	14	52	13	14	368	41.6	7.52	133.98	14	cell organization and biogenesis;metabolic process;regulation of biological process;response to stimulus	cell surface;cytoplasm;extracellular;membrane;organelle lumen	enzyme regulator activity;protein binding;structural molecule activity	Pf01462, Pf12799, Pf13855, Pf14580	633	ENSG00000182492.15	BGN	X		ECM proteoglycans; A tetrasaccharide linker sequence is required for GAG synthesis; Dermatan sulfate biosynthesis; Defective CHSY1 causes TPBS; Defective B4GALT7 causes EDS, progeroid type; Defective B3GALT6 causes EDSP2 and SEMDJL1; CS/DS degradation; Defective CHST14 causes EDS, musculocontractural type; Defective CHST3 causes SEDCJD; Chondroitin sulfate biosynthesis; Defective B3GAT3 causes JD…		20	3.754	5.34973e-05	91.19	37.4	162.6	38.54	70.44	1.19593e+06	1.30345e+06	1.10933e+06	455228	1.2333e+06	2.81176e+07	4.90747e+07	2.11223e+07	7.11713e+07	1.09761e+08	High	High	High	High
FALSE	High	Master Protein	P62857	40S ribosomal protein S28	0	83.107	90	9	84	9	9	69	7.8	10.7	214.88	9	cell organization and biogenesis;metabolic process;transport	cytosol;ribosome	protein binding;RNA binding;structural molecule activity	Pf01200	6234	ENSG00000233927.4	RPS28	19	Ribosome	Peptide chain elongation; Eukaryotic Translation Termination; Viral mRNA Translation; Formation of the ternary complex, and subsequently, the 43S complex; L13a-mediated translational silencing of Ceruloplasmin expression; Selenocysteine synthesis; Nonsense Mediated Decay (NMD) independent of the Exon Junction Complex (EJC); Nonsense Mediated Decay (NMD) enhanced by the Exon Junction Complex (EJC)…	Cytoplasmic Ribosomal Proteins	38	1.079	0.988838	60.77	99.8	100.2	14.6	4.89	1.15525e+07	2.1092e+07	2.06614e+07	1.91748e+07	2.44742e+07	1.55885e+08	1.92937e+08	122237898	1.44029e+08	1.42935e+08	High	High	High	High
FALSE	High	Master Protein	P15374	Ubiquitin carboxyl-terminal hydrolase isozyme L3	0	83.019	40	8	59	8	8	230	26.2	4.92	141.85	8	metabolic process	cytoplasm;cytosol;nucleus	catalytic activity;protein binding	Pf01088	7347	ENSG00000118939.17	UCHL3	13		Synthesis of active ubiquitin: roles of E1 and E2 enzymes; UCH proteinases; Neddylation	Proteasome Degradation	8	1.303	0.966321	60.05	90.2	109.8	14.16	18.99	1.75663e+06	2.90614e+06	2.60145e+06	1.53209e+06	2.53962e+06	3.21699e+07	2.39672e+07	1.75347e+07	2.49583e+07	2.12464e+07	High	High	High	High
FALSE	High	Master Protein	P21964	Catechol O-methyltransferase	0	82.82	43	10	50	10	10	271	30	5.47	99.42	10	cell communication;metabolic process;regulation of biological process;response to stimulus	cytoplasm;cytosol;membrane;mitochondrion	catalytic activity;metal ion binding;protein binding	Pf01596, Pf09445, Pf12847, Pf13578, Pf13659	1312	ENSG00000093010.13	COMT	22	Dopaminergic synapse; Tyrosine metabolism; Metabolic pathways; Steroid hormone biosynthesis	Enzymatic degradation of dopamine by COMT; Enzymatic degradation of Dopamine by monoamine oxidase; Methylation	Dopamine metabolism; Biogenic Amine Synthesis; Estrogen metabolism; Metapathway biotransformation; Methylation Pathways	19	1.205	0.988838	54.96	106.1	93.9	23.32	15.5	2.85449e+06	7.31459e+06	5.59869e+06	4.04003e+06	4.09113e+06	4.99167e+07	4.70067e+07	3.08276e+07	2.93462e+07	2.96997e+07	Peak Found	High	High	High
FALSE	High	Master Protein	P13797	Plastin-3	0	82.772	31	17	68	12	14	630	70.8	5.6	140.58	17	cell organization and biogenesis	cytoplasm;cytosol;membrane	metal ion binding;protein binding	Pf00036, Pf00307, Pf13499	5358	ENSG00000102024.17	PLS3	X				0	1.023	0.977675	46.81	88.3	111.7	16.56	11.71	942529	1.53623e+06	1.5397e+06	885942	2.11383e+06	1.54432e+07	1.90023e+07	1.07171e+07	1.00644e+07	1.06202e+07	High	High	High	Peak Found
FALSE	High	Master Protein	P41567	Eukaryotic translation initiation factor 1	0	82.499	60	7	33	3	7	113	12.7	7.44	98.86	7	metabolic process;regulation of biological process;response to stimulus	cytoplasm;nucleus	protein binding;RNA binding	Pf01253	10209	ENSG00000173812.10	EIF1	17	RNA transport		Translation Factors	2	1.549	0.703899	71.84	68.9	131.1	27.44	8.3	303654	724071	692231	517261	428188	9.63449e+06	1.02711e+07	6.96582e+06	8.63016e+06	8.7345e+06	High	High	High	High
FALSE	High	Master Protein	Q9UBG0	C-type mannose receptor 2	0	81.389	11	14	56	13	14	1479	166.6	5.83	110.5	14	cell differentiation;metabolic process;regulation of biological process;response to stimulus;transport	membrane	protein binding;receptor activity;signal transducer activity	Pf00040, Pf00059	9902	ENSG00000011028.13	MRC2	17	Tuberculosis; Phagosome	Cross-presentation of soluble exogenous antigens (endosomes)		7	1.018	0.975946	65.7	79.3	120.7	20.3	27.37	667743	1.96852e+06	1.05282e+06	1.09475e+06	1.52047e+06	1.94988e+07	2.07498e+07	1.1332e+07	8.80143e+06	8.83876e+06	High	High	High	High
FALSE	High	Master Protein	Q8N0Y7	Probable phosphoglycerate mutase 4	0	81.388	42	10	44	3	3	254	28.8	6.65	106.46	10	metabolic process;regulation of biological process	cytosol	catalytic activity	Pf00300	441531	ENSG00000226784.2	PGAM4	X	Central carbon metabolism in cancer; Carbon metabolism; Glycine, serine and threonine metabolism; Glucagon signaling pathway; Glycolysis / Gluconeogenesis; Biosynthesis of amino acids; Metabolic pathways			7	0.686	0.660407	41.14	118.7	81.3		37.81					66882.4	412725	292377				Not Found	Not Found	Not Found	Not Found
FALSE	High	Master Protein	Q13151	Heterogeneous nuclear ribonucleoprotein A0	0	81.293	40	9	43	7	7	305	30.8	9.29	117.51	9	defense response;metabolic process;regulation of biological process;response to stimulus	nucleus	protein binding;RNA binding	Pf00076, Pf13893, Pf14259	10949	ENSG00000177733.6	HNRNPA0	5		mRNA Splicing - Major Pathway		4	2.644	0.0111038	52.23	48.9	151.1	47.33	19.63	248007	463143	540148	830646	690857	1.46052e+07	2.2379e+07	1.09803e+07	1.10215e+07	8.95315e+06	Peak Found	High	High	High
FALSE	High	Master Protein	P11586	C-1-tetrahydrofolate synthase, cytoplasmic	0	81.264	20	18	62	18	18	935	101.5	7.3	121.05	18	metabolic process	cytoplasm;cytosol;membrane;mitochondrion	catalytic activity;nucleotide binding;protein binding	Pf00763, Pf01268, Pf02882	4522		MTHFD1	14	One carbon pool by folate; Metabolic pathways	Metabolism of folate and pterines	Folate Metabolism; One Carbon Metabolism; Trans-sulfuration and one carbon metabolism	9	1.621	0.602713	59.45	68	132	19.1	23.69	1.61735e+06	3.00643e+06	2.21892e+06	1.86121e+06	4.31511e+06	4.74108e+07	69364939	2.82161e+07	2.78533e+07	2.82237e+07	High	High	High	High
FALSE	High	Master Protein	P49368	T-complex protein 1 subunit gamma	0	81.165	33	15	49	15	15	545	60.5	6.49	91.3	15	cell organization and biogenesis;metabolic process;regulation of biological process;transport	cytoplasm;cytoskeleton;cytosol;membrane	nucleotide binding;protein binding;RNA binding	Pf00118	7203	ENSG00000163468.14	CCT3	1		BBSome-mediated cargo-targeting to cilium; Prefoldin mediated transfer of substrate to CCT/TriC; Cooperation of PDCL (PhLP1) and TRiC/CCT in G-protein beta folding; Association of TriC/CCT with target proteins during biosynthesis; Formation of tubulin folding intermediates by CCT/TriC; Folding of actin by CCT/TriC		13	1.28	0.977675	49.82	85.2	114.8	6.45	24.71	879692	1.55678e+06	1.36778e+06	1.0829e+06	1.87408e+06	1.77003e+07	2.82085e+07	1.12085e+07	1.27371e+07	1.0002e+07	High	High	High	High
FALSE	High	Master Protein	Q15056	Eukaryotic translation initiation factor 4H	0	80.866	56	13	83	12	13	248	27.4	7.23	160.57	13	cell organization and biogenesis;metabolic process;regulation of biological process;reproduction	cytoplasm;cytosol;membrane	catalytic activity;protein binding;RNA binding	Pf00076, Pf13893, Pf14259	7458	ENSG00000106682.14	EIF4H	7		L13a-mediated translational silencing of Ceruloplasmin expression; Translation initiation complex formation; GTP hydrolysis and joining of the 60S ribosomal subunit; Ribosomal scanning and start codon recognition	Translation Factors	10	2.436	0.0288748	43.88	54.5	145.5	8.28	11.5	2.56158e+06	5.00776e+06	3.44522e+06	2.73734e+06	5.0739e+06	7.81266e+07	1.05207e+08	6.16167e+07	8.0983e+07	6.128e+07	High	High	High	High
FALSE	High	Master Protein	Q01995	Transgelin	0	80.635	59	12	84	12	12	201	22.6	8.84	148.73	12	cell differentiation	cytoplasm	protein binding	Pf00307, Pf00402	6876	ENSG00000149591.16	TAGLN	11				0	1.7	0.490984	66.5	58	142	34.12	57.22	2.76636e+06	4.39752e+06	2.31596e+06	1.77012e+06	2.3057e+06	2.68862e+07	3.52106e+07	3.54523e+07	6.22059e+07	8.75175e+07	High	High	High	High
FALSE	High	Master Protein	P09104	Gamma-enolase	0	79.722	24	9	57	4	4	434	47.2	5.03	154.94	9	metabolic process	cytoplasm;cytosol;membrane	catalytic activity;metal ion binding;protein binding	Pf00113, Pf03952, Pf13378	2026	ENSG00000111674.8	ENO2	12	HIF-1 signaling pathway; Carbon metabolism; Glycolysis / Gluconeogenesis; RNA degradation; Biosynthesis of amino acids; Metabolic pathways	Gluconeogenesis; Glycolysis	Glycolysis and Gluconeogenesis	12	0.65	0.270579	34.85	105.8	94.2	25.29	21.42	492558	588602	507951	358575	974886	3.83782e+06	4.04423e+06	2.83211e+06	3.43362e+06	4.83437e+06	High	High	High	High
FALSE	High	Master Protein	P25705	ATP synthase subunit alpha, mitochondrial	0	79.231	25	12	50	12	12	553	59.7	9.13	122.06	12	cell organization and biogenesis;metabolic process;regulation of biological process;transport	membrane;mitochondrion;organelle lumen	catalytic activity;nucleotide binding;protein binding;RNA binding;transporter activity	Pf00006, Pf00306, Pf02663, Pf02874, Pf05943	498	ENSG00000152234.15	ATP5A1	18	Huntington's disease; Parkinson's disease; Alzheimer's disease; Oxidative phosphorylation; Metabolic pathways	Cristae formation; Mitochondrial protein import; Formation of ATP by chemiosmotic coupling; Metabolism of proteins	Electron Transport Chain; Oxidative phosphorylation	16	1.13	0.994129	35.97	91.5	108.5	17.36	11.5	2.02543e+06	3.66876e+06	3.12196e+06	3.51109e+06	4.63687e+06	3.2363e+07	3.9672e+07	2.67367e+07	2.44755e+07	2.34919e+07	High	High	High	High
FALSE	High	Master Protein	P17844	Probable ATP-dependent RNA helicase DDX5	0	79.1	31	19	67	13	13	614	69.1	8.92	126.38	19	cell differentiation;cell growth;cell organization and biogenesis;metabolic process;regulation of biological process;response to stimulus	cytoplasm;membrane;nucleus;spliceosomal complex	catalytic activity;nucleotide binding;protein binding;RNA binding	Pf00270, Pf00271, Pf08061	1655	ENSG00000108654.13	DDX5	17	Spliceosome; Proteoglycans in cancer; Transcriptional misregulation in cancer	mRNA Splicing - Major Pathway		7	3.255	0.000607523	51.2	42.7	157.3	14.39	21.23	440676	1.03514e+06	843686	645669	1.22063e+06	2.44034e+07	3.88316e+07	2.38647e+07	2.22844e+07	1.61797e+07	Peak Found	High	High	High
FALSE	High	Master Protein	P51149	Ras-related protein Rab-7a	0	79.012	68	12	68	11	12	207	23.5	6.7	168.19	12	cell organization and biogenesis;cellular homeostasis;metabolic process;regulation of biological process;response to stimulus;transport	cytoplasm;cytosol;endosome;Golgi;membrane;vacuole	catalytic activity;nucleotide binding;protein binding	Pf00025, Pf00071, Pf01926, Pf04670, Pf07728, Pf08477	7879	ENSG00000075785.12	RAB7A	3	Endocytosis; Amoebiasis; Tuberculosis; Phagosome; Salmonella infection	TBC/RABGAPs; Neutrophil degranulation; MHC class II antigen presentation; RAB GEFs exchange GTP for GDP on RABs; RAB geranylgeranylation		18	0.791	0.542013	36.88	110.7	89.3	13.35	18.46	3.22616e+06	5.42372e+06	4.65153e+06	2.68841e+06	5.18847e+06	3.1489e+07	3.43429e+07	1.59676e+07	2.55971e+07	3.19112e+07	High	High	High	High
FALSE	High	Master Protein	P21333	Filamin-A	0	78.904	8	17	45	14	14	2647	280.6	6.06	86.44	17	cell organization and biogenesis;cellular component movement;metabolic process;regulation of biological process;response to stimulus;transport	cytoplasm;cytoskeleton;cytosol;extracellular;membrane;nucleus	protein binding;RNA binding;signal transducer activity	Pf00307, Pf00630	2316	ENSG00000196924.14	FLNA	X	MAPK signaling pathway; Focal adhesion; Proteoglycans in cancer; Salmonella infection	Platelet degranulation ; RHO GTPases activate PAKs; Cell-extracellular matrix interactions; GP1b-IX-V activation signalling	Androgen receptor signaling pathway; Prolactin Signaling Pathway; Focal Adhesion; Hypothesized Pathways in Pathogenesis of Cardiovascular Disease; MAPK Signaling Pathway; IL-4 Signaling Pathway	22	1.329	0.937577	50.58	88.4	111.6	38.94	39.26	503401	1.00901e+06	757934	163501	909378	7.97821e+06	8.20069e+06	4.8758e+06	1.09103e+07	1.28113e+07	High	High	Peak Found	Peak Found
FALSE	High	Master Protein	P23588	Eukaryotic translation initiation factor 4B	0	78.638	22	11	39	11	11	611	69.1	5.73	84.23	11	cell organization and biogenesis;metabolic process;regulation of biological process	cytosol	catalytic activity;protein binding;RNA binding	Pf00076, Pf14259	1975	ENSG00000063046.17	EIF4B	12	Proteoglycans in cancer; mTOR signaling pathway; RNA transport; PI3K-Akt signaling pathway	mTORC1-mediated signalling; L13a-mediated translational silencing of Ceruloplasmin expression; Translation initiation complex formation; GTP hydrolysis and joining of the 60S ribosomal subunit; Deadenylation of mRNA; Ribosomal scanning and start codon recognition	Translation Factors; Focal Adhesion-PI3K-Akt-mTOR-signaling pathway; Interferon type I signaling pathways	22	1.772	0.40295	52.01	65	135	11.37	16.3	498004	1.06657e+06	874415	645415	856803	1.38313e+07	2.32426e+07	1.08937e+07	1.19153e+07	1.0614e+07	Peak Found	High	High	Peak Found
FALSE	High	Master Protein	P09525	Annexin A4	0	78.164	47	15	45	13	13	319	35.9	6.13	110.76	15	cell differentiation;regulation of biological process;response to stimulus	cell surface;cytoplasm;membrane;nucleus	enzyme regulator activity;metal ion binding;protein binding	Pf00191	307		ANXA4	2			Prostaglandin Synthesis and Regulation	1	0.89	0.785141	33.7	98.2	101.8	24.43	18.28	968759	2.17208e+06	1.1007e+06	910477	1.2535e+06	1.38526e+07	1.35303e+07	6.14128e+06	8.30031e+06	8.59823e+06	Peak Found	High	High	High
FALSE	High	Master Protein	P31942	Heterogeneous nuclear ribonucleoprotein H3	0	77.48	32	9	48	8	8	346	36.9	6.87	113.58	9	cell differentiation;metabolic process	nucleus;spliceosomal complex	protein binding;RNA binding	Pf00076, Pf14259	3189	ENSG00000096746.17	HNRNPH3	10				0	2.576	0.0152167	96.89	66	134	11.07	12.38	1.31071e+06	2.46467e+06	2.33466e+06	1.69102e+06	3.12737e+06	3.01507e+07	4.87451e+07	2.63517e+07	3.35002e+07	2.78358e+07	High	High	High	High
FALSE	High	Master Protein	Q6IBS0	Twinfilin-2	0	77.191	35	10	33	8	8	349	39.5	6.84	95.57	10	cell organization and biogenesis;regulation of biological process;response to stimulus	cytoplasm;cytoskeleton	nucleotide binding;protein binding;RNA binding	Pf00241	11344	ENSG00000247596.8	TWF2	3				0	1.009	0.966231	42.2	89.2	110.8	16.36	23.85	489044	1.30511e+06	868238	876666	1.2337e+06	1.06673e+07	1.5331e+07	7.51494e+06	7.68682e+06	5.25187e+06	High	High	High	High
FALSE	High	Master Protein	P27824	Calnexin	0	77.177	24	13	63	13	13	592	67.5	4.6	141.93	13	metabolic process;regulation of biological process;response to stimulus;transport	cytoplasm;endoplasmic reticulum;membrane;organelle lumen;ribosome	metal ion binding;protein binding;RNA binding	Pf00262	821	ENSG00000127022.14; ENSG00000283777.1	CANX	5; CHR_HG30_PATCH	Protein processing in endoplasmic reticulum; HTLV-I infection; Phagosome; Thyroid hormone synthesis; Antigen processing and presentation	Assembly of Viral Components at the Budding Site; Antigen Presentation: Folding, assembly and peptide loading of class I MHC; Interleukin-35 Signalling; Calnexin/calreticulin cycle; MHC class II antigen presentation		25	0.854	0.714504	53.82	86.9	113.1	9.96	18.94	1.83998e+06	3.98549e+06	2.90231e+06	2.17961e+06	3.20812e+06	4.02415e+07	3.87213e+07	1.71796e+07	2.41549e+07	2.58629e+07	High	High	High	High
FALSE	High	Master Protein	Q04837	Single-stranded DNA-binding protein, mitochondrial	0	76.831	63	10	53	10	10	148	17.2	9.6	108.56	10	cell organization and biogenesis;metabolic process;regulation of biological process	mitochondrion;nucleus;organelle lumen	DNA binding;protein binding;RNA binding	Pf00436	6742	ENSG00000106028.10	SSBP1	7	Homologous recombination; DNA replication; Mismatch repair	Transcriptional activation of mitochondrial biogenesis		6	1.542	0.714504	38.57	77.2	122.8	14.09	19.63	1.94387e+06	4.04623e+06	2.3398e+06	2.15865e+06	4.17142e+06	4.12805e+07	5.91622e+07	2.78279e+07	3.06841e+07	2.3272e+07	High	High	High	High
FALSE	High	Master Protein	P53999	Activated RNA polymerase II transcriptional coactivator p15	0	76.807	51	11	68	11	11	127	14.4	9.6	142.5	11	cell organization and biogenesis;metabolic process;regulation of biological process;response to stimulus	nucleus	catalytic activity;DNA binding;protein binding;RNA binding	Pf02229	10923	ENSG00000113387.11	SUB1	5				0	1.429	0.828038	50.1	71.1	128.9	23.61	11.24	1.98213e+06	5.88659e+06	2.81653e+06	2.52621e+06	4.67825e+06	4.62183e+07	6.37812e+07	3.81207e+07	4.0714e+07	3.37657e+07	High	High	High	High
FALSE	High	Master Protein	Q04917	14-3-3 protein eta	0	76.686	48	15	94	9	9	246	28.2	4.84	167.43	15	cell organization and biogenesis;metabolic process;regulation of biological process;response to stimulus;transport	cytoplasm;cytosol;membrane;mitochondrion	catalytic activity;protein binding	Pf00244	7533	ENSG00000128245.14	YWHAH	22	Viral carcinogenesis; Epstein-Barr virus infection; Hippo signaling pathway; Oocyte meiosis; Cell cycle; PI3K-Akt signaling pathway	Translocation of GLUT4 to the plasma membrane; Chk1/Chk2(Cds1) mediated inactivation of Cyclin B:Cdk1 complex; TP53 Regulates Metabolic Genes; Activation of BAD and translocation to mitochondria ; RHO GTPases activate PKNs	Cell Cycle; Myometrial Relaxation and Contraction Pathways; Calcium Regulation in the Cardiac Cell; Sudden Infant Death Syndrome (SIDS) Susceptibility Pathways	32	0.865	0.739149	34.06	85	115	9.11	15.55	2.37778e+06	4.43043e+06	3.65292e+06	2.53656e+06	3.75866e+06	3.45869e+07	4.46496e+07	2.891e+07	4.15147e+07	3.87883e+07	High	High	High	High
FALSE	High	Master Protein	Q13753	Laminin subunit gamma-2	0	76.443	19	20	54	20	20	1193	130.9	6.19	103.66	20	cell organization and biogenesis;metabolic process;regulation of biological process	extracellular;membrane	catalytic activity;motor activity	Pf00052, Pf00053, Pf01576, Pf05262, Pf05557, Pf08429, Pf12128, Pf13514	3918	ENSG00000058085.14	LAMC2	1	Amoebiasis; Pathways in cancer; Toxoplasmosis; Focal adhesion; Small cell lung cancer; ECM-receptor interaction; PI3K-Akt signaling pathway	Laminin interactions; Degradation of the extracellular matrix; MET activates PTK2 signaling; Type I hemidesmosome assembly; Anchoring fibril formation; Non-integrin membrane-ECM interactions	Alpha 6 Beta 4 signaling pathway; Focal Adhesion; Focal Adhesion-PI3K-Akt-mTOR-signaling pathway; Inflammatory Response Pathway	26	1.253	0.988838	36.48	77.5	122.5	29.75	13.32	989122	2.55118e+06	1.4873e+06	856406	2.87613e+06	2.00191e+07	3.2629e+07	1.41839e+07	1.71321e+07	1.74576e+07	High	High	High	High
FALSE	High	Master Protein	P20962	Parathymosin	0	76.197	30	6	73	6	6	102	11.5	4.16	136.82	6	metabolic process	nucleus			5763	ENSG00000159335.15	PTMS	12				0	1.205	0.988838	48.01	85.6	114.4	15.42	26.41	9.66719e+06	1.3902e+07	1.04699e+07	1.17915e+07	1.37053e+07	1.15541e+08	8.22508e+07	1.00549e+08	1.20674e+08	1.11549e+08	High	High	High	High
FALSE	High	Master Protein	Q8NC51	Plasminogen activator inhibitor 1 RNA-binding protein	0	75.777	26	10	40	10	10	408	44.9	8.65	102.68	10	regulation of biological process	cytoplasm;cytosol;membrane;nucleus	protein binding;RNA binding	Pf04774	26135	ENSG00000142864.14	SERBP1	1			Apoptosis-related network due to altered Notch3 in ovarian cancer	1	1.395	0.866832	54.52	75.4	124.6	14.74	14.83	521821	1.03761e+06	625955	622255	1.19837e+06	1.27602e+07	1.50116e+07	6.80481e+06	9.13883e+06	7.73118e+06	Peak Found	High	High	High
FALSE	High	Master Protein	Q92598	Heat shock protein 105 kDa	0	75.651	21	15	38	13	14	858	96.8	5.39	61.08	15	metabolic process;regulation of biological process;response to stimulus;transport	cytoplasm;cytosol;extracellular;nucleus;organelle lumen	enzyme regulator activity;nucleotide binding;protein binding	Pf00012	10808	ENSG00000120694.19	HSPH1	13	Protein processing in endoplasmic reticulum	Scavenging by Class F Receptors; Regulation of HSF1-mediated heat shock response		8	1.601	0.632418	35.59	69.8	130.2	16.71	5.54	697843	1.47529e+06	1.08715e+06	680833	1.02827e+06	1.5944e+07	2.12701e+07	1.17256e+07	1.35556e+07	1.26428e+07	High	High	High	Peak Found
FALSE	High	Master Protein	Q14257	Reticulocalbin-2	0	75.501	26	6	18	6	6	317	36.9	4.4	71.63	6		endoplasmic reticulum;organelle lumen	metal ion binding;protein binding	Pf13499	5955	ENSG00000117906.13	RCN2	15				0	1.704	0.542893	80.21	75.7	124.3	53.18	13.62	225083	632737	337650	139112	149384	4.64027e+06	5.91047e+06	2.62833e+06	3.74835e+06	4.60089e+06	Peak Found	Peak Found	Peak Found	High
FALSE	High	Master Protein	P23297	Protein S100-A1	0	75.267	53	6	29	6	6	94	10.5	4.5	97.26	6	regulation of biological process;response to stimulus	cytoplasm;endoplasmic reticulum;extracellular;nucleus	metal ion binding;protein binding	Pf01023	6271	ENSG00000160678.11	S100A1	1		Regulation of TLR by endogenous ligand		4	1.53	0.724081	71.58	42.4	157.6	47.26	54.87	369555	442687	642016	1.01861e+06	1.05497e+06	2.68855e+07	3.06036e+07	1.49307e+07	6.37967e+06	5.76097e+06	Peak Found	Peak Found	High	High
FALSE	High	Master Protein	Q9Y3F4	Serine-threonine kinase receptor-associated protein	0	74.904	47	13	31	13	13	350	38.4	5.12	62.76	13	cell organization and biogenesis;metabolic process;regulation of biological process	cytoplasm;cytosol;nucleus	protein binding;RNA binding	Pf00400	11171	ENSG00000023734.10	STRAP	12	RNA transport	Downregulation of TGF-beta receptor signaling	TGF-beta Signaling Pathway	7	1.284	0.977675	40.56	80.3	119.7	23.55	12.47	729384	1.43847e+06	938980	655328	778614	1.3586e+07	1.5962e+07	7.3397e+06	8.71521e+06	1.04028e+07	High	High	Peak Found	High
FALSE	High	Master Protein	Q09028	Histone-binding protein RBBP4	0	74.555	27	10	72	5	5	425	47.6	4.89	122.25	10	cell organization and biogenesis;metabolic process;regulation of biological process;response to stimulus	cytosol;nucleus	catalytic activity;DNA binding;protein binding	Pf00400, Pf12265	5928	ENSG00000162521.18	RBBP4	1		Regulation of TP53 Activity through Acetylation; Polo-like kinase mediated events; PKMTs methylate histone lysines; Activation of anterior HOX genes in hindbrain development during early embryogenesis; Cyclin A:Cdk2-associated events at S phase entry; Deposition of new CENPA-containing nucleosomes at the centromere; Transcription of E2F targets under negative control by p107 (RBL1) and p130 (RBL2…	Retinoblastoma (RB) in Cancer; Interactome of polycomb repressive complex 2 (PRC2)	50	1.235	0.988838	58.14	89.3	110.7	10.22	15.74	972139	1.86428e+06	1.63111e+06	1.15777e+06	1.57378e+06	1.58656e+07	1.688e+07	9.97749e+06	1.64927e+07	1.3069e+07	High	High	High	High
FALSE	High	Master Protein	P10412	Histone H1.4	0	73.991	27	8	46	2	2	219	21.9	11.03	114.35	8	cell organization and biogenesis;metabolic process;regulation of biological process	chromosome;nucleus	DNA binding;metal ion binding;nucleotide binding;protein binding;RNA binding	Pf00538	3008	ENSG00000168298.6	HIST1H1E	6		Formation of Senescence-Associated Heterochromatin Foci (SAHF); Activation of DNA fragmentation factor	Pathways Affected in Adenoid Cystic Carcinoma	11	0.913	0.87664	18.63	104	96	23.03	25.61	318661	394618	337671	194860	454205	2.72486e+06	3.17397e+06	1.77674e+06	3.01549e+06	3.69465e+06	Peak Found	High	Peak Found	Peak Found
FALSE	High	Master Protein	P16152	Carbonyl reductase [NADPH] 1	0	73.536	44	8	35	6	6	277	30.4	8.32	114.46	8	cell differentiation;metabolic process	cytoplasm;cytosol	catalytic activity	Pf00106, Pf01370, Pf08659, Pf13561	873; 54093	ENSG00000159228.12	CBR1; SETD4	21	Metabolism of xenobiotics by cytochrome P450; Arachidonic acid metabolism; Chemical carcinogenesis; Metabolic pathways	Synthesis of Prostaglandins (PG) and Thromboxanes (TX)	NRF2 pathway	10	1.384	0.883377	55.28	79.4	120.6	26.03	26.92	307987	714653	596753	477264	1.12487e+06	9.2184e+06	1.17635e+07	5.56739e+06	4.76789e+06	4.33222e+06	Peak Found	Peak Found	Peak Found	High
FALSE	High	Master Protein	P39019	40S ribosomal protein S19	0	73.267	56	13	100	13	13	145	16.1	10.32	170.78	13	cell differentiation;cell organization and biogenesis;cellular component movement;defense response;metabolic process;regulation of biological process;response to stimulus;transport	cytoplasm;cytosol;membrane;nucleus;ribosome	protein binding;RNA binding;structural molecule activity	Pf01090	6223	ENSG00000105372.6	RPS19	19	Ribosome	Peptide chain elongation; Eukaryotic Translation Termination; Viral mRNA Translation; Formation of the ternary complex, and subsequently, the 43S complex; L13a-mediated translational silencing of Ceruloplasmin expression; Selenocysteine synthesis; Nonsense Mediated Decay (NMD) independent of the Exon Junction Complex (EJC); Nonsense Mediated Decay (NMD) enhanced by the Exon Junction Complex (EJC)…	Cytoplasmic Ribosomal Proteins	38	1.566	0.680236	41.34	75.6	124.4	19.91	20.56	4.0855e+06	7.67648e+06	4.86563e+06	4.16119e+06	1.00632e+07	9.20641e+07	1.2655e+08	6.04067e+07	6.52615e+07	4.87668e+07	High	High	High	High
FALSE	High	Master Protein	Q9BTT0	Acidic leucine-rich nuclear phosphoprotein 32 family member E	0	73.143	37	7	30	7	7	268	30.7	3.85	81.1	7	cell organization and biogenesis;regulation of biological process;transport	cytoplasm;nucleus	enzyme regulator activity;protein binding	Pf12799, Pf13855, Pf14580	81611	ENSG00000143401.14	ANP32E	1				0	1.078	0.988838	49.51	95.3	104.7	18.61	7.28	736414	1.98343e+06	1.58271e+06	1.25349e+06	1.48166e+06	1.4765e+07	1.89289e+07	9.68549e+06	1.15315e+07	1.37219e+07	High	High	High	High
FALSE	High	Master Protein	Q9Y2B0	Protein canopy homolog 2	0	72.974	56	10	47	10	10	182	20.6	4.92	111.55	10	regulation of biological process;response to stimulus	endoplasmic reticulum	protein binding	Pf11938	10330	ENSG00000257727.5	CNPY2	12				0	1.139	0.994281	49.86	80.8	119.2	10.63	24.05	1.9987e+06	3.14569e+06	2.40168e+06	1.76215e+06	3.03073e+06	3.09411e+07	2.65066e+07	1.53604e+07	3.07741e+07	2.7181e+07	High	High	High	High
FALSE	High	Master Protein	O60506	Heterogeneous nuclear ribonucleoprotein Q	0	72.746	27	14	54	9	9	623	69.6	8.59	114.04	14	cell differentiation;metabolic process;regulation of biological process;response to stimulus	cytoplasm;endoplasmic reticulum;membrane;nucleus;spliceosomal complex	protein binding;RNA binding	Pf00076, Pf13893, Pf14259	10492	ENSG00000135316.17	SYNCRIP	6				0	1.376	0.885849	27.68	74.2	125.8	7.82	19.35	563627	908119	871369	733107	1.09871e+06	1.31851e+07	2.14131e+07	7.88426e+06	1.05587e+07	9.80036e+06	High	High	High	High
FALSE	High	Master Protein	Q13242	Serine/arginine-rich splicing factor 9	0	72.54	58	15	76	14	14	221	25.5	8.65	150.41	15	cell organization and biogenesis;metabolic process;regulation of biological process;response to stimulus;transport	nucleus	protein binding;RNA binding	Pf00076, Pf13893, Pf14259	8683	ENSG00000111786.8	SRSF9	12	Spliceosome; Herpes simplex infection	Cleavage of Growing Transcript in the Termination Region ; Transport of Mature mRNA derived from an Intron-Containing Transcript; mRNA 3'-end processing; mRNA Splicing - Major Pathway	mRNA Processing	14	1.715	0.473009	41.11	54	146	7.56	13.9	1.45402e+06	2.89186e+06	1.99273e+06	1.65165e+06	2.95846e+06	3.97013e+07	6.41987e+07	3.53649e+07	4.29652e+07	3.35457e+07	High	High	High	High
FALSE	High	Master Protein	Q03154	Aminoacylase-1	0	72.216	38	13	51	13	13	408	45.9	6.18	91.69	13	metabolic process	cytoplasm;cytosol	catalytic activity;metal ion binding;protein binding	Pf01546, Pf07687	95	ENSG00000243989.8	ACY1	3	Arginine biosynthesis; Biosynthesis of amino acids; 2-Oxocarboxylic acid metabolism; Metabolic pathways	Defective ACY1 causes encephalopathy; Aflatoxin activation and detoxification	Urea cycle and metabolism of amino groups	12	1.16	0.994129	39.46	86.4	113.6	14.04	11.66	732769	1.59337e+06	1.40757e+06	1.19693e+06	1.95994e+06	1.68725e+07	1.55289e+07	1.16659e+07	1.34047e+07	1.19667e+07	High	High	High	High
FALSE	High	Master Protein	P30044	Peroxiredoxin-5, mitochondrial	0	72.189	56	10	55	10	10	214	22.1	8.7	140.79	10	cell death;cellular homeostasis;defense response;metabolic process;regulation of biological process;response to stimulus	cytoplasm;cytosol;mitochondrion;nucleus;organelle lumen	antioxidant activity;catalytic activity;DNA binding;enzyme regulator activity;protein binding	Pf00578, Pf08534	25824	ENSG00000126432.13	PRDX5	11	Peroxisome	Detoxification of Reactive Oxygen Species	Selenium Micronutrient Network	5	1.04	0.984268	55.12	105.2	94.8	18.08	6.59	2.64504e+06	4.66961e+06	2.80992e+06	2.50643e+06	5.67241e+06	3.34465e+07	3.46344e+07	2.12848e+07	2.40987e+07	2.54958e+07	High	High	High	High
FALSE	High	Master Protein	Q9Y265	RuvB-like 1	0	72.185	31	11	45	11	11	456	50.2	6.42	101.64	11	cell division;cell organization and biogenesis;metabolic process;regulation of biological process;response to stimulus	cytoplasm;cytoskeleton;cytosol;membrane;nucleus	catalytic activity;nucleotide binding;protein binding	Pf00004, Pf01078, Pf01695, Pf05496, Pf06068, Pf06414, Pf07726, Pf13191, Pf13238, Pf13245, Pf13481	8607	ENSG00000175792.11	RUVBL1	3	Wnt signaling pathway	Ub-specific processing proteases; UCH proteinases; DNA Damage Recognition in GG-NER; HATs acetylate histones; Formation of the beta-catenin:TCF transactivating complex; Telomere Extension By Telomerase; Deposition of new CENPA-containing nucleosomes at the centromere	Gastric Cancer Network 1	25	1.098	0.989446	42.44	93.1	106.9	10.97	20.77	707320	1.52783e+06	1.01271e+06	789147	1.51829e+06	1.12415e+07	1.78128e+07	7.29711e+06	7.92646e+06	7.41708e+06	High	High	High	High
FALSE	High	Master Protein	Q12874	Splicing factor 3A subunit 3	0	72.095	26	11	38	11	11	501	58.8	5.38	84.87	11	cell organization and biogenesis;metabolic process	nucleus;spliceosomal complex	metal ion binding;protein binding;RNA binding	Pf11931, Pf12108, Pf13297	10946	ENSG00000183431.11	SF3A3	1	Spliceosome	mRNA Splicing - Major Pathway	Exercise-induced Circadian Regulation; mRNA Processing	7	1.104	0.989807	25.8	84	116	20.75	12.63	610961	1.46627e+06	994203	556626	1.04668e+06	1.05897e+07	1.13554e+07	7.54115e+06	1.06773e+07	1.01148e+07	High	High	High	High
FALSE	High	Master Protein	Q02818	Nucleobindin-1	0	71.835	33	15	45	15	15	461	53.8	5.25	106.87	15	metabolic process;regulation of biological process;response to stimulus	cytoplasm;endoplasmic reticulum;endosome;extracellular;Golgi;membrane;nucleus;organelle lumen	DNA binding;metal ion binding;protein binding		4924	ENSG00000104805.15	NUCB1	19		Post-translational protein phosphorylation; Regulation of Insulin-like Growth Factor (IGF) transport and uptake by Insulin-like Growth Factor Binding Proteins (IGFBPs)		4	1.101	0.989807	49.14	83.6	116.4	26.4	24.87	928274	1.94534e+06	1.70932e+06	993978	1.0265e+06	1.21862e+07	1.48036e+07	1.16301e+07	1.53012e+07	1.80712e+07	High	High	High	High
FALSE	High	Master Protein	P28066	Proteasome subunit alpha type-5	0	71.585	36	8	49	8	8	241	26.4	4.79	126.44	8	metabolic process;regulation of biological process;response to stimulus;transport	cytoplasm;cytosol;extracellular;nucleus;organelle lumen;proteasome	catalytic activity;nucleotide binding;protein binding	Pf00227, Pf10584	5686	ENSG00000143106.12	PSMA5	1	Proteasome	Regulation of RAS by GAPs; CDT1 association with the CDC6:ORC:origin complex; Downstream TCR signaling; UCH proteinases; NIK-->noncanonical NF-kB signaling; Hh mutants that don't undergo autocatalytic processing are degraded by ERAD; SCF-beta-TrCP mediated degradation of Emi1; Neutrophil degranulation; Cross-presentation of soluble exogenous antigens (endosomes); Separation of Sister Chromatids; …	Proteasome Degradation	151	0.913	0.814501	40.88	102.8	97.2	13.35	5.88	1.65462e+06	3.83536e+06	3.04002e+06	2.18919e+06	2.9642e+06	2.21745e+07	2.71839e+07	1.7391e+07	1.93636e+07	1.76784e+07	High	High	High	High
FALSE	High	Master Protein	Q13442	28 kDa heat- and acid-stable phosphoprotein	0	71.18	38	9	47	9	9	181	20.6	8.87	109.75	9	cell proliferation;regulation of biological process;response to stimulus;transport	extracellular	RNA binding	Pf10252	11333	ENSG00000106244.12	PDAP1	7		Neutrophil degranulation		3	1.705	0.486939	40.52	64.7	135.3	24.96	12.84	767241	1.54457e+06	825600	515271	1.26519e+06	1.52587e+07	2.25754e+07	1.29787e+07	1.5229e+07	1.16846e+07	High	High	High	High
FALSE	High	Master Protein	P04080	Cystatin-B	0	70.976	70	4	35	4	4	98	11.1	7.56	98.05	4	regulation of biological process;response to stimulus;transport	cytoplasm;cytosol;extracellular;nucleus;organelle lumen	enzyme regulator activity;protein binding;RNA binding	Pf00031	1476	ENSG00000160213.6	CSTB	21		Neutrophil degranulation		3	1.542	0.714504	89.9	96.9	103.1	23.39	36.42	1.43662e+06	2.46261e+06	1.93252e+06	1.80426e+06	4.11336e+06	3.31341e+07	4.03157e+07	1.36384e+07	15886772	1.23654e+07	High	High	High	High
FALSE	High	Master Protein	Q13283	Ras GTPase-activating protein-binding protein 1	0	70.794	35	11	33	10	10	466	52.1	5.52	73.52	11	metabolic process;regulation of biological process;response to stimulus;transport	cytoplasm;cytosol;membrane;nucleus	catalytic activity;DNA binding;nucleotide binding;protein binding;RNA binding	Pf00076, Pf02136, Pf13893, Pf14259	10146	ENSG00000145907.14	G3BP1	5				0	2.277	0.0599287	70.07	52.4	147.6	14.42	26.54	295465	607098	581665	490554	611106	1.14656e+07	2.28921e+07	6.97022e+06	1.0194e+07	1.02636e+07	High	High	Peak Found	High
FALSE	High	Master Protein	P27816	Microtubule-associated protein 4	0	70.785	9	8	31	8	8	1152	120.9	5.43	86.35	8	cell division;cell organization and biogenesis;cellular component movement;regulation of biological process	cytoplasm;cytoskeleton	protein binding;RNA binding;structural molecule activity	Pf00418	4134	ENSG00000047849.21	MAP4	3				0	1.238	0.988838	50.82	82.9	117.1	18.61	14.96	420338	1.20399e+06	814126	722570	883706	1.00488e+07	1.28691e+07	5.04331e+06	8.5658e+06	8.42456e+06	Peak Found	High	High	Peak Found
FALSE	High	Master Protein	P02794	Ferritin heavy chain	0	70.635	40	10	84	10	10	183	21.2	5.55	111.76	10	cellular homeostasis;metabolic process;regulation of biological process;response to stimulus;transport	cytosol;extracellular;nucleus;vacuole	catalytic activity;metal ion binding;protein binding	Pf00210	2495	ENSG00000167996.15	FTH1	11	Mineral absorption	Neutrophil degranulation; Golgi Associated Vesicle Biogenesis; Iron uptake and transport; Scavenging by Class A Receptors	Iron metabolism in placenta; NRF2 pathway	15	1.246	0.988838	60.14	100.3	99.7	20.33	17.53	8.93784e+06	2.22728e+07	1.51985e+07	1.70372e+07	1.76668e+07	1.37285e+08	1.51195e+08	1.29031e+08	1.09441e+08	1.01794e+08	High	High	High	High
FALSE	High	Master Protein	P25786	Proteasome subunit alpha type-1	0	70.347	44	12	43	12	12	263	29.5	6.61	89.77	12	metabolic process;regulation of biological process;response to stimulus;transport	cytoplasm;cytosol;nucleus;proteasome	catalytic activity;protein binding;RNA binding	Pf00227, Pf10584	5682	ENSG00000129084.17	PSMA1	11	Proteasome	Regulation of RAS by GAPs; CDT1 association with the CDC6:ORC:origin complex; Downstream TCR signaling; UCH proteinases; NIK-->noncanonical NF-kB signaling; Hh mutants that don't undergo autocatalytic processing are degraded by ERAD; SCF-beta-TrCP mediated degradation of Emi1; Cross-presentation of soluble exogenous antigens (endosomes); Separation of Sister Chromatids; Vpu mediated degradation o…	Proteasome Degradation	150	1.212	0.988838	37.19	89.1	110.9	11.86	14.52	2.49405e+06	4.95082e+06	3.8115e+06	2.71603e+06	5.79403e+06	4.14599e+07	6.47981e+07	3.51824e+07	3.41391e+07	3.15537e+07	High	High	High	High
FALSE	High	Master Protein	Q00610	Clathrin heavy chain 1	0	69.819	14	21	54	20	21	1675	191.5	5.69	91.62	21	cell differentiation;cell division;cell organization and biogenesis;cellular component movement;metabolic process;regulation of biological process;response to stimulus;transport	cytoplasm;cytoskeleton;cytosol;endosome;membrane;vacuole	protein binding;RNA binding;structural molecule activity	Pf00637, Pf01394, Pf04053, Pf09268, Pf13838	1213	ENSG00000141367.11	CLTC	17	Lysosome; Endocytosis; Huntington's disease; Endocrine and other factor-regulated calcium reabsorption; Bacterial invasion of epithelial cells; Synaptic vesicle cycle	Cargo recognition for clathrin-mediated endocytosis; Formation of annular gap junctions; Golgi Associated Vesicle Biogenesis; Recycling pathway of L1; LDL clearance; Lysosome Vesicle Biogenesis; EPH-ephrin mediated repulsion of cells; Entry of Influenza Virion into Host Cell via Endocytosis; Retrograde neurotrophin signalling; VLDLR internalisation and degradation; WNT5A-dependent internalization…	Synaptic Vesicle Pathway; VEGFA-VEGFR2 Signaling Pathway; Complement and Coagulation Cascades	50	1.154	0.994129	48.53	84.1	115.9	19.89	11.39	911930	2.68752e+06	1.49009e+06	1.45131e+06	1.98687e+06	1.87566e+07	2.48569e+07	1.61499e+07	1.52541e+07	1.41906e+07	High	High	High	High
FALSE	High	Master Protein	P68036	Ubiquitin-conjugating enzyme E2 L3	0	69.444	53	7	22	3	7	154	17.9	8.51	71.21	7	cell proliferation;metabolic process;regulation of biological process;response to stimulus	cytoplasm;cytosol;nucleus	catalytic activity;enzyme regulator activity;nucleotide binding;protein binding;RNA binding	Pf00179	7332	ENSG00000185651.14	UBE2L3	22	Ubiquitin mediated proteolysis; Parkinson's disease	Synthesis of active ubiquitin: roles of E1 and E2 enzymes; E3 ubiquitin ligases ubiquitinate target proteins; Antigen processing: Ubiquitination & Proteasome degradation	Parkin-Ubiquitin Proteasomal System pathway; Parkinsons Disease Pathway	13	1.17	0.994129	74.63	68.8	131.2	39.07	8.11	872389	2.11341e+06	1.54927e+06	607933	865873	2.27581e+07	2.34202e+07	1.49549e+07	1.91036e+07	1.69984e+07	High	High	High	Peak Found
FALSE	High	Master Protein	Q01130	Serine/arginine-rich splicing factor 2	0	69.236	30	7	26	5	7	221	25.5	11.85	84.03	7	metabolic process;regulation of biological process;response to stimulus;transport	cytosol;nucleus;spliceosomal complex	protein binding;RNA binding	Pf00076, Pf13893, Pf14259	6427	ENSG00000161547.16	SRSF2	17	Spliceosome; Herpes simplex infection	Cleavage of Growing Transcript in the Termination Region ; Transport of Mature mRNA derived from an Intron-Containing Transcript; mRNA 3'-end processing; mRNA Splicing - Major Pathway; mRNA Splicing - Minor Pathway	mRNA Processing	15	2.041	0.160454	61.46	68.3	131.7	20.75	29.93	759304	1.98873e+06	1.14805e+06	1.29885e+06	2.23976e+06	2.50635e+07	4.94398e+07	1.92467e+07	2.49368e+07	1.47535e+07	Peak Found	Peak Found	High	High
FALSE	High	Master Protein	P07108	Acyl-CoA-binding protein	0	69.11	82	8	38	8	8	87	10	6.57	113.09	8	metabolic process;transport	endoplasmic reticulum;Golgi;organelle lumen	protein binding	Pf00887	1622	ENSG00000155368.16	DBI	2	PPAR signaling pathway	Mitochondrial Fatty Acid Beta-Oxidation	Sterol Regulatory Element-Binding Proteins (SREBP) signalling; PPAR Alpha Pathway; PPAR signaling pathway	8	1.018	0.975946	59.01	108.4	91.6	16.83	19.24	2.08917e+06	3.35026e+06	3.00331e+06	2.1585e+06	5.0189e+06	2.79641e+07	2.71585e+07	1.40362e+07	2.54751e+07	1.84381e+07	High	High	High	High
FALSE	High	Master Protein	P07203	Glutathione peroxidase 1	0	68.991	57	9	54	9	9	203	22.1	6.55	133.85	9	cell death;cell differentiation;cell proliferation;cellular component movement;cellular homeostasis;metabolic process;regulation of biological process;response to stimulus	cytoplasm;cytosol;mitochondrion;organelle lumen	antioxidant activity;catalytic activity;protein binding	Pf00255	2876	ENSG00000233276.3	GPX1	3	Glutathione metabolism; Huntington's disease; Arachidonic acid metabolism; Thyroid hormone synthesis; Amyotrophic lateral sclerosis (ALS)	Synthesis of 12-eicosatetraenoic acid derivatives; Synthesis of 15-eicosatetraenoic acid derivatives; Detoxification of Reactive Oxygen Species; Synthesis of 5-eicosatetraenoic acids; Purine catabolism	Glutathione metabolism; Selenium Micronutrient Network; Folate Metabolism; Amyotrophic lateral sclerosis (ALS); Selenium Metabolism and Selenoproteins; Association Between Physico-Chemical Features and Toxicity Associated Pathways; One carbon metabolism and related pathways; TYROBP Causal Network; Oxidative Stress	27	1.072	0.988838	25.29	92.2	107.8	10.53	18.45	1.35828e+06	2.17355e+06	1.89396e+06	1.32624e+06	2.74078e+06	2.63278e+07	2.71001e+07	1.20302e+07	1.60484e+07	1.5364e+07	High	High	High	High
FALSE	High	Master Protein	Q9NYL9	Tropomodulin-3	0	68.778	29	8	24	6	8	352	39.6	5.19	61.29	8	cell organization and biogenesis;regulation of biological process	cytoplasm;cytoskeleton	protein binding	Pf03250	29766	ENSG00000138594.13	TMOD3	15		Striated Muscle Contraction		2	1.054	0.988838	36.24	86.9	113.1	18.96	13.17	729571	1.18147e+06	932975	494818	1.24319e+06	1.08645e+07	1.26077e+07	6.31221e+06	1.01563e+07	1.03551e+07	High	High	High	Peak Found
FALSE	High	Master Protein	P07741	Adenine phosphoribosyltransferase	0	68.576	61	10	48	10	10	180	19.6	6.02	118.03	10	metabolic process;response to stimulus;transport	cytoplasm;cytosol;extracellular;organelle lumen	catalytic activity;nucleotide binding	Pf00156	353	ENSG00000198931.10	APRT	16	Purine metabolism; Metabolic pathways	Neutrophil degranulation; Purine salvage		9	0.732	0.375987	32.06	111.3	88.7	10.94	12.07	3.61475e+06	7.93119e+06	6.7124e+06	4.43216e+06	7.3027e+06	4.41046e+07	4.68075e+07	31222053	3.30205e+07	2.74687e+07	High	High	High	High
FALSE	High	Master Protein	Q9H773	dCTP pyrophosphatase 1	0	68.467	41	9	33	9	9	170	18.7	5.03	70.02	9	cell communication;cell organization and biogenesis;metabolic process;response to stimulus	cytoplasm;cytosol;mitochondrion;nucleus	catalytic activity;metal ion binding;nucleotide binding;protein binding		79077	ENSG00000179958.8	DCTPP1	16	Metabolic pathways; Pyrimidine metabolism	Interconversion of nucleotide di- and triphosphates		5	1.006	0.962137	63.49	82.9	117.1	36.87	36.77	1.21489e+06	907486	1.77349e+06	788030	1.45119e+06	1.62354e+07	7.46252e+06	7.02129e+06	1.42838e+07	1.19204e+07	High	High	High	High
FALSE	High	Master Protein	P10644	cAMP-dependent protein kinase type I-alpha regulatory subunit	0	68.466	40	12	35	11	12	381	43	5.35	87.19	12	cell organization and biogenesis;cell proliferation;coagulation;metabolic process;regulation of biological process;response to stimulus	cytoplasm;cytosol;membrane	catalytic activity;enzyme regulator activity;nucleotide binding;protein binding	Pf00027, Pf02197	5573	ENSG00000108946.14	PRKAR1A	17	Insulin signaling pathway	Signaling by GPCR; PKA activation in glucagon signalling; PKA activation; DARPP-32 events; Glucagon-like Peptide-1 (GLP1) regulates insulin secretion; Hedgehog 'off' state; Vasopressin regulates renal water homeostasis via Aquaporins; Factors involved in megakaryocyte development and platelet production	miRs in Muscle Cell Differentiation; Mesodermal Commitment Pathway; Myometrial Relaxation and Contraction Pathways; G Protein Signaling Pathways; Calcium Regulation in the Cardiac Cell; Sudden Infant Death Syndrome (SIDS) Susceptibility Pathways	33	2.445	0.0278586	53.49	50.4	149.6	26.72	17.94	362210	1.06516e+06	477076	495693	631084	1.35039e+07	2.192e+07	9.07405e+06	1.11769e+07	9.60653e+06	Peak Found	Peak Found	Peak Found	Peak Found
FALSE	High	Master Protein	Q01469	Fatty acid-binding protein 5	0	68.094	58	11	79	11	11	135	15.2	7.01	148.72	11	metabolic process;transport	cytoplasm;cytosol;extracellular;membrane;organelle lumen	protein binding;transporter activity	Pf00061	2171	ENSG00000164687.10	FABP5	8	PPAR signaling pathway	Triglyceride catabolism; Signaling by Retinoic Acid; Neutrophil degranulation	PPAR signaling pathway	12	1.079	0.988838	44	99.3	100.7	4.65	9.99	5.31068e+06	9.35517e+06	8.37309e+06	6.26471e+06	9.55551e+06	7.48383e+07	8.29941e+07	4.12539e+07	5.60515e+07	5.23981e+07	High	High	High	High
FALSE	High	Master Protein	Q13162	Peroxiredoxin-4	0	67.926	39	8	49	6	6	271	30.5	6.29	122.31	8	cell organization and biogenesis;cellular homeostasis;metabolic process;regulation of biological process;transport	cytoplasm;cytosol;endoplasmic reticulum;extracellular;mitochondrion;nucleus;organelle lumen	antioxidant activity;catalytic activity;protein binding	Pf00578, Pf08534, Pf10417	10549	ENSG00000123131.12	PRDX4	X		Neutrophil degranulation	Selenium Micronutrient Network	4	1.314	0.962137	37.06	81.4	118.6	17.23	15.55	1184168	2.24264e+06	1.76135e+06	930000	2.28565e+06	2.12923e+07	2.75007e+07	1.31881e+07	2.02182e+07	2.37655e+07	High	High	High	High
FALSE	High	Master Protein	P07686	Beta-hexosaminidase subunit beta	0	67.481	29	17	55	16	16	556	63.1	6.76	87.99	17	cell organization and biogenesis;cellular component movement;cellular homeostasis;metabolic process;regulation of biological process;reproduction;response to stimulus;transport	extracellular;membrane;organelle lumen;vacuole	catalytic activity;protein binding	Pf00728, Pf14845	3074		HEXB	5	Lysosome; Glycosphingolipid biosynthesis - ganglio series; Glycosaminoglycan degradation; Amino sugar and nucleotide sugar metabolism; Other glycan degradation; Metabolic pathways; Glycosphingolipid biosynthesis - globo and isoglobo series	Neutrophil degranulation; CS/DS degradation; Glycosphingolipid metabolism; Hyaluronan uptake and degradation; Keratan sulfate degradation		22	0.932	0.84575	46.07	105.9	94.1	27.25	15.75	5.97385e+06	5.95167e+06	5.71979e+06	4.76386e+06	5.77669e+06	4.44517e+07	4.85862e+07	3.91491e+07	3.06393e+07	4.13526e+07	High	High	High	High
FALSE	High	Master Protein	P61586	Transforming protein RhoA	0	67.423	44	12	73	7	7	193	21.8	6.1	82.48	12	cell differentiation;cell division;cell organization and biogenesis;cellular component movement;metabolic process;regulation of biological process;response to stimulus;transport	cytoplasm;cytoskeleton;cytosol;endosome;membrane	catalytic activity;nucleotide binding;protein binding	Pf00025, Pf00071, Pf08477	387	ENSG00000067560.10	RHOA	3	Viral carcinogenesis; Endocytosis; TGF-beta signaling pathway; T cell receptor signaling pathway; NOD-like receptor signaling pathway; Tight junction; Vascular smooth muscle contraction; Pathogenic Escherichia coli infection; MicroRNAs in cancer; Phospholipase D signaling pathway; cGMP-PKG signaling pathway; Neurotrophin signaling pathway; Rap1 signaling pathway; Oxytocin signaling pathway; Color…	Rho GTPase cycle; Ovarian tumor domain proteases; G beta:gamma signalling through PI3Kgamma; RHO GTPases activate CIT; PCP/CE pathway; PI3K/AKT activation; SLIT2:ROBO1 increases RHOA activity; EPHA-mediated growth cone collapse; EPHB-mediated forward signaling; ERBB2 Regulates Cell Motility; Neutrophil degranulation; TGF-beta receptor signaling in EMT (epithelial to mesenchymal transition); Sema4…	Androgen receptor signaling pathway; Physiological and Pathological Hypertrophy of the Heart; MicroRNAs in cardiomyocyte hypertrophy; Leptin signaling pathway; Pathogenic Escherichia coli infection; AGE/RAGE pathway; Corticotropin-releasing hormone signaling pathway; Spinal Cord Injury; Alpha 6 Beta 4 signaling pathway; Focal Adhesion; G Protein Signaling Pathways; Wnt Signaling Pathway Netpath; …	111	1.228	0.988838	56.58	65.7	134.3	30.55	27.22	1.02948e+06	2.06139e+06	953118	672629	1.30192e+06	2.05443e+07	1.51833e+07	7.50737e+06	1.55492e+07	1.54787e+07	High	High	High	Peak Found
FALSE	High	Master Protein	O14737	Programmed cell death protein 5	0	67.343	71	9	54	9	9	125	14.3	6.04	120.25	9	cell death;regulation of biological process;response to stimulus	cytoplasm;cytosol;nucleus	DNA binding;enzyme regulator activity;protein binding	Pf01984	9141	ENSG00000105185.11	PDCD5	19				0	1.012	0.968898	35.07	90.7	109.3	7.02	16.33	1.71583e+06	2.59323e+06	2.41455e+06	1.78596e+06	3.07676e+06	2.5387e+07	2.50103e+07	1.55065e+07	2.34086e+07	2.54536e+07	High	High	High	High
FALSE	High	Master Protein	P49411	Elongation factor Tu, mitochondrial	0	67.23	30	12	46	12	12	452	49.5	7.61	108.04	12	metabolic process;response to stimulus	membrane;mitochondrion	catalytic activity;nucleotide binding;protein binding;RNA binding	Pf00009, Pf03143, Pf03144	7284		TUFM	16		Mitochondrial translation elongation		4	1.444	0.807795	55.76	73.2	126.8	16.16	25.15	682753	1.77675e+06	1.00686e+06	940464	1.37594e+06	1.63208e+07	30829926	1.2503e+07	1.21239e+07	1.21907e+07	High	High	High	High
FALSE	High	Master Protein	Q9UHB6	LIM domain and actin-binding protein 1	0	67.038	20	13	41	13	13	759	85.2	6.84	82.59	13	cell organization and biogenesis;regulation of biological process	cytoplasm;cytoskeleton	metal ion binding;protein binding	Pf00412	51474	ENSG00000050405.13	LIMA1	12				0	1.463	0.797736	38.97	72.8	127.2	22.33	16.68	624894	2.00352e+06	1.14527e+06	889185	1.68346e+06	1.75037e+07	2.74003e+07	1.41291e+07	1.25337e+07	1.32494e+07	High	High	Peak Found	High
FALSE	High	Master Protein	Q15717	ELAV-like protein 1	0	66.671	32	10	37	10	10	326	36.1	9.17	83.67	10	development;metabolic process;regulation of biological process	cytoplasm;cytosol;membrane;nucleus	protein binding;RNA binding	Pf00076, Pf13893, Pf14259	1994	ENSG00000066044.14	ELAVL1	19	AMPK signaling pathway	HuR (ELAVL1) binds and stabilizes mRNA; mRNA Splicing - Major Pathway	AMP-activated Protein Kinase (AMPK) Signaling; Endoderm Differentiation; Preimplantation Embryo; Focal Adhesion-PI3K-Akt-mTOR-signaling pathway	11	2.46	0.0260199	46.94	58.8	141.2	11.78	22.37	658574	1.20225e+06	975879	802896	1.57987e+06	2.03248e+07	3.71052e+07	1.46744e+07	1.86642e+07	1.45099e+07	High	High	High	Peak Found
FALSE	High	Master Protein	P68871	Hemoglobin subunit beta	0	66.653	56	8	57	3	8	147	16	7.28	121.31	8	cell organization and biogenesis;coagulation;metabolic process;regulation of biological process;response to stimulus;transport	cytosol;extracellular;organelle lumen	antioxidant activity;catalytic activity;metal ion binding;protein binding;transporter activity	Pf00042	3043	ENSG00000244734.3	HBB	11	Malaria; African trypanosomiasis	Neutrophil degranulation; Scavenging of heme from plasma; Erythrocytes take up carbon dioxide and release oxygen; Erythrocytes take up oxygen and release carbon dioxide; Factors involved in megakaryocyte development and platelet production	Selenium Micronutrient Network; Vitamin B12 Metabolism; Folate Metabolism	17	0.48	0.00709711	107.6	107.9	92.1	57.6	68.4	1.62668e+07	6.475e+07	1.8947e+07	8.95661e+06	5.19383e+07	7.28201e+07	3.51677e+08	3.29246e+07	1.44531e+08	2.72812e+08	High	High	High	High
FALSE	High	Master Protein	Q13751	Laminin subunit beta-3	0	66.541	15	16	30	16	16	1172	129.5	7.21	77.64	16	cell differentiation;cell organization and biogenesis	extracellular	protein binding;structural molecule activity	Pf00053, Pf00055, Pf13514	3914	ENSG00000196878.14	LAMB3	1	Amoebiasis; Pathways in cancer; Toxoplasmosis; Focal adhesion; Small cell lung cancer; ECM-receptor interaction; PI3K-Akt signaling pathway	Laminin interactions; Degradation of the extracellular matrix; MET activates PTK2 signaling; Type I hemidesmosome assembly; Anchoring fibril formation; Non-integrin membrane-ECM interactions	Alpha 6 Beta 4 signaling pathway; Focal Adhesion; Focal Adhesion-PI3K-Akt-mTOR-signaling pathway	25	1.545	0.714504	47.03	49.6	150.4	39.43	15.05	322213	1.06308e+06	329893	333813	858469	1.22647e+07	1.91913e+07	8.42684e+06	1.05987e+07	8.97036e+06	Peak Found	High	Peak Found	High
FALSE	High	Master Protein	Q12765	Secernin-1	0	66.508	30	12	54	12	12	414	46.4	4.75	90.13	12	metabolic process;transport	cytoplasm;membrane;nucleus	catalytic activity;protein binding	Pf03577	9805	ENSG00000136193.16	SCRN1	7				0	0.887	0.775414	49.07	105.4	94.6	6.69	21.43	1.56674e+06	2.45761e+06	1.90274e+06	1.66254e+06	2.75585e+06	2.27272e+07	1.69431e+07	1.14546e+07	1.57049e+07	1.22501e+07	High	High	High	High
FALSE	High	Master Protein	Q13435	Splicing factor 3B subunit 2	0	66.404	18	11	47	11	11	895	100.2	5.67	100.51	11	metabolic process	nucleus;spliceosomal complex	protein binding;RNA binding	Pf02037, Pf04037, Pf04046	10992	ENSG00000087365.15	SF3B2	11	Spliceosome	mRNA Splicing - Major Pathway; mRNA Splicing - Minor Pathway	mRNA Processing	7	1.215	0.988838	38.78	82.4	117.6	13.88	5.74	815666	1.96861e+06	1.44723e+06	1.39416e+06	1.79462e+06	1.61087e+07	2.26573e+07	1.29202e+07	1.54191e+07	1.48516e+07	High	High	High	High
FALSE	High	Master Protein	P56537	Eukaryotic translation initiation factor 6	0	66.386	42	6	29	6	6	245	26.6	4.68	81.66	6	cell organization and biogenesis;metabolic process;regulation of biological process;response to stimulus;transport	cytoplasm;cytosol;nucleus	protein binding;RNA binding	Pf01912	3692	ENSG00000242372.6	EIF6	20	Ribosome biogenesis in eukaryotes		Translation Factors	2	1.194	0.989807	48.17	94.6	105.4	16.91	12.02	835255	1.91988e+06	1.43991e+06	1.25221e+06	1.31351e+06	1.2632e+07	2.1054e+07	1.00402e+07	1.11999e+07	1.20002e+07	High	High	High	High
FALSE	High	Master Protein	P13489	Ribonuclease inhibitor	0	66.373	31	10	46	10	10	461	49.9	4.82	121.1	10	metabolic process;regulation of biological process	cytoplasm;cytosol	enzyme regulator activity;protein binding		6050	ENSG00000276230.4; ENSG00000023191.16	RNH1	11; CHR_HSCHR11_1_CTG8				0	1.065	0.988838	35.81	98.4	101.6	20.07	27.37	1.00906e+06	1.80009e+06	1.5224e+06	710759	1.62863e+06	1.5031e+07	1.54875e+07	4.70543e+06	1.20064e+07	1.11301e+07	High	High	High	High
FALSE	High	Master Protein	P07858	Cathepsin B	0	65.679	28	7	31	7	7	339	37.8	6.3	71.45	7	cell differentiation;metabolic process;regulation of biological process;response to stimulus;transport	extracellular;mitochondrion;organelle lumen;vacuole	catalytic activity;protein binding	Pf00112, Pf08127	1508	ENSG00000164733.20	CTSB	8	Lysosome; NOD-like receptor signaling pathway; Renin secretion; Apoptosis; Antigen processing and presentation	Collagen degradation; Assembly of collagen fibrils and other multimeric structures; Neutrophil degranulation; MHC class II antigen presentation; Trafficking and processing of endosomal TLR		17	1.037	0.984268	57.12	105.2	94.8	16.2	21.04	1.14713e+06	2.62202e+06	1.65562e+06	1.47785e+06	1.72902e+06	1.82807e+07	1.93533e+07	9.33426e+06	9.89138e+06	9.46655e+06	Peak Found	High	High	High
FALSE	High	Master Protein	P08708	40S ribosomal protein S17	0	65.348	65	8	32	8	8	135	15.5	9.85	68.57	8	cell organization and biogenesis;metabolic process;transport	cytosol;membrane;ribosome	RNA binding;structural molecule activity	Pf00833	6218	ENSG00000278229.2; ENSG00000182774.10	RPS17; RPS17L	15; CHR_HSCHR15_5_CTG8	Ribosome	Peptide chain elongation; Eukaryotic Translation Termination; Viral mRNA Translation; Formation of the ternary complex, and subsequently, the 43S complex; L13a-mediated translational silencing of Ceruloplasmin expression; Selenocysteine synthesis; Nonsense Mediated Decay (NMD) independent of the Exon Junction Complex (EJC); Nonsense Mediated Decay (NMD) enhanced by the Exon Junction Complex (EJC)…	Cytoplasmic Ribosomal Proteins	38	1.29	0.977675	67.76	121.9	78.1	27.9	33.55	942305	1.01562e+06	1.30334e+06	1.29312e+06	2.38218e+06	1.15737e+07	1.50261e+07	3.93694e+06	5.89321e+06	6.44564e+06	High	High	High	High
FALSE	High	Master Protein	P18859	ATP synthase-coupling factor 6, mitochondrial	0	65.236	52	5	40	5	5	108	12.6	9.52	131.86	5	cell organization and biogenesis;metabolic process;transport	membrane;mitochondrion	catalytic activity;transporter activity	Pf05511	522	ENSG00000154723.12	ATP5J	21	Huntington's disease; Parkinson's disease; Alzheimer's disease; Oxidative phosphorylation; Metabolic pathways	Cristae formation; Formation of ATP by chemiosmotic coupling	Electron Transport Chain; Oxidative phosphorylation	14	0.964	0.905928	46.37	94.9	105.1	8.38	11.29	1.7448e+06	2.71725e+06	2.05044e+06	1.71096e+06	2.69169e+06	2.09165e+07	1.95715e+07	1.51282e+07	1.69115e+07	15614331	High	High	High	High
FALSE	High	Master Protein	Q12906	Interleukin enhancer-binding factor 3	0	64.742	18	15	36	15	15	894	95.3	8.76	67.25	15	defense response;metabolic process;regulation of biological process;response to stimulus	cytoplasm;extracellular;membrane;mitochondrion;nucleus	DNA binding;protein binding;RNA binding	Pf00035, Pf07528, Pf14709	3609	ENSG00000129351.17	ILF3	19				0	1.411	0.843911	59.49	89.4	110.6	15.51	23.69	1.59448e+06	3.34275e+06	2.04378e+06	1.44701e+06	2.98976e+06	2.60257e+07	3.49645e+07	1.7733e+07	1.54231e+07	1.32927e+07	High	High	High	High
FALSE	High	Master Protein	P42765	3-ketoacyl-CoA thiolase, mitochondrial	0	64.563	33	9	31	9	9	397	41.9	8.09	74.71	9	cell organization and biogenesis;metabolic process;regulation of biological process;response to stimulus	membrane;mitochondrion;organelle lumen	catalytic activity;protein binding;RNA binding	Pf00108, Pf02801, Pf02803	10449	ENSG00000167315.17	ACAA2	18	Fatty acid degradation; Fatty acid elongation; Metabolic pathways; Valine, leucine and isoleucine degradation; Fatty acid metabolism	Mitochondrial Fatty Acid Beta-Oxidation	Fatty Acid Biosynthesis	10	0.979	0.936726	45.19	78.4	121.6	32.81	31.66	437440	1.02743e+06	596837	350836	1.31227e+06	1.23457e+07	1.64754e+07	4.62312e+06	7.05649e+06	6.43689e+06	High	High	Peak Found	High
FALSE	High	Master Protein	P62805	Histone H4	0	64.489	44	7	65	7	7	103	11.4	11.36	132.85	7	cell organization and biogenesis;metabolic process;regulation of biological process;response to stimulus	chromosome;extracellular;membrane;nucleus	DNA binding;protein binding;RNA binding	Pf00125, Pf02969, Pf15630	8359; 8361; 8360; 8363; 8370; 554313; 8365; 8364; 121504; 8367; 8294; 8366; 8362; 8368	ENSG00000197061.4; ENSG00000275126.1; ENSG00000273542.1; ENSG00000197238.4; ENSG00000197837.3; ENSG00000276966.2; ENSG00000158406.4; ENSG00000270882.2; ENSG00000274618.1; ENSG00000278637.1; ENSG00000277157.1; ENSG00000278705.1; ENSG00000270276.2; ENSG00000276180.1	HIST1H4A; HIST1H4F; HIST1H4D; HIST1H4J; HIST2H4A; HIST2H4B; HIST1H4H; HIST1H4C; HIST4H4; HIST1H4E; HIST1H4I; HIST1H4B; HIST1H4K; HIST1H4L	6; 1; 12	Viral carcinogenesis; Systemic lupus erythematosus; Alcoholism	SIRT1 negatively regulates rRNA expression; RMTs methylate histone arginines; Nonhomologous End-Joining (NHEJ); Activation of anterior HOX genes in hindbrain development during early embryogenesis; NoRC negatively regulates rRNA expression; Meiotic synapsis; Transcriptional regulation by small RNAs; Meiotic recombination; PRC2 methylates histones and DNA; Recruitment and ATM-mediated phosphorylat…	Gastric Cancer Network 1; Histone Modifications; Type II interferon signaling (IFNG)	82	0.662	0.199035	71.07	126.1	73.9	46.39	43.85	6.22051e+06	8.02432e+06	6.02654e+06	9.68316e+06	2.23469e+07	8.89953e+07	5.60755e+07	3.6659e+07	2.90419e+07	2.9139e+07	High	High	High	High
FALSE	High	Master Protein	Q9NVS9	Pyridoxine-5'-phosphate oxidase	0	64.469	32	6	26	6	6	261	30	7.06	64.51	6	metabolic process	cytosol	catalytic activity;nucleotide binding;protein binding	Pf01243, Pf10590, Pf12766	55163	ENSG00000108439.9	PNPO	17	Vitamin B6 metabolism; Metabolic pathways	Vitamins B6 activation to pyridoxal phosphate	Selenium Micronutrient Network	7	1.771	0.403344	36.99	69.1	130.9	20.47	17.43	603590	897523	846484	487040	1.33319e+06	1.59634e+07	1.56979e+07	9.58109e+06	1.598e+07	1.19181e+07	Peak Found	High	High	High
FALSE	High	Master Protein	P49006	MARCKS-related protein	0	64.352	60	6	36	6	6	195	19.5	4.67	111.21	6	regulation of biological process	cytoplasm;membrane	protein binding		65108	ENSG00000175130.6	MARCKSL1	1	Leishmaniasis; Fc gamma R-mediated phagocytosis			2	0.987	0.945191	46.62	109.3	90.7	23.46	25.64	2.99643e+06	7.22298e+06	4.04057e+06	2.94567e+06	4.17925e+06	4.20459e+07	3.13852e+07	2.07753e+07	3.74756e+07	2.48987e+07	High	High	High	High
FALSE	High	Master Protein	Q13541	Eukaryotic translation initiation factor 4E-binding protein 1	0	64.171	79	7	22	7	7	118	12.6	5.48	60.71	7	metabolic process;regulation of biological process;response to stimulus	cytoplasm;cytosol;nucleus	protein binding;translation regulator activity	Pf05456	1978	ENSG00000187840.4	EIF4EBP1	8	Insulin signaling pathway; HIF-1 signaling pathway; Acute myeloid leukemia; ErbB signaling pathway; EGFR tyrosine kinase inhibitor resistance; Choline metabolism in cancer; AMPK signaling pathway; mTOR signaling pathway; RNA transport; Longevity regulating pathway; PI3K-Akt signaling pathway	mTORC1-mediated signalling; Activation of the mRNA upon binding of the cap-binding complex and eIFs, and subsequent binding to 43S	Translation Factors; AMP-activated Protein Kinase (AMPK) Signaling; Target Of Rapamycin (TOR) Signaling; Leptin signaling pathway; Follicle Stimulating Hormone (FSH) signaling pathway; Prolactin Signaling Pathway; Brain-Derived Neurotrophic Factor (BDNF) signaling pathway; Alpha 6 Beta 4 signaling pathway; Rac1/Pak1/p38/MMP-2 pathway; BDNF-TrkB Signaling; PI3K-AKT-mTOR signaling pathway and thera…	38	0.873	0.768785	68.97	85.1	114.9	29.83	36.66	608657	491542	600979	410018	763055	7.04891e+06	5.46506e+06	2.17796e+06	6.96488e+06	6.19298e+06	High	High	High	Peak Found
FALSE	High	Master Protein	P40261	Nicotinamide N-methyltransferase	0	64.032	35	9	40	9	9	264	29.6	5.74	88.43	9	metabolic process;response to stimulus	cytoplasm;cytosol	catalytic activity	Pf01234, Pf08241	4837	ENSG00000166741.7	NNMT	11	Nicotinate and nicotinamide metabolism; Metabolic pathways	Metabolism of ingested SeMet, Sec, MeSec into H2Se; Methylation; Nicotinamide salvaging	Metapathway biotransformation; Methylation Pathways	15	0.921	0.828589	42.72	106.1	93.9	9.49	21.4	2.78857e+06	6.275e+06	4.48848e+06	3.56616e+06	5.23409e+06	3.38596e+07	4.71974e+07	3.12932e+07	26524346	2.04174e+07	High	High	High	High
FALSE	High	Master Protein	P00441	Superoxide dismutase [Cu-Zn]	0	63.874	45	6	39	6	6	154	15.9	6.13	78.48	6	cell organization and biogenesis;cellular component movement;cellular homeostasis;metabolic process;regulation of biological process;response to stimulus;transport	cytoplasm;cytosol;extracellular;membrane;mitochondrion;nucleus;organelle lumen;vacuole	antioxidant activity;catalytic activity;metal ion binding;protein binding	Pf00080	6647	ENSG00000142168.14	SOD1	21	Peroxisome; Longevity regulating pathway - multiple species; Prion diseases; Huntington's disease; Amyotrophic lateral sclerosis (ALS)	Platelet degranulation ; Gene and protein expression by JAK-STAT signaling after Interleukin-12 stimulation; Interleukin-12 family signaling; Detoxification of Reactive Oxygen Species	Selenium Micronutrient Network; Vitamin B12 Metabolism; Folate Metabolism; AGE/RAGE pathway; Dopamine metabolism; Amyotrophic lateral sclerosis (ALS); Copper homeostasis; Association Between Physico-Chemical Features and Toxicity Associated Pathways; One carbon metabolism and related pathways; Oxidative Stress	27	0.849	0.714504	55.16	107.3	92.7	16.09	26.78	2.6397e+06	4.37082e+06	2.64652e+06	2.206e+06	3.86952e+06	2.28609e+07	1.57131e+07	1.17531e+07	2.03273e+07	2.13615e+07	High	High	High	High
FALSE	High	Master Protein	P17980	26S proteasome regulatory subunit 6A	0	63.151	30	10	29	10	10	439	49.2	5.24	68.98	10	metabolic process;regulation of biological process;response to stimulus;transport	cytoplasm;cytosol;extracellular;membrane;nucleus;organelle lumen;proteasome	catalytic activity;enzyme regulator activity;nucleotide binding;protein binding	Pf00004, Pf01078, Pf05496, Pf07724, Pf07728, Pf13191	5702	ENSG00000165916.8	PSMC3	11	Epstein-Barr virus infection; Proteasome	Regulation of RAS by GAPs; CDT1 association with the CDC6:ORC:origin complex; Downstream TCR signaling; UCH proteinases; NIK-->noncanonical NF-kB signaling; Hh mutants that don't undergo autocatalytic processing are degraded by ERAD; SCF-beta-TrCP mediated degradation of Emi1; Neutrophil degranulation; Cross-presentation of soluble exogenous antigens (endosomes); Separation of Sister Chromatids; …	Proteasome Degradation; Parkin-Ubiquitin Proteasomal System pathway	153	1.081	0.988838	32.85	85.7	114.3	17.68	8.63	423106	1.09313e+06	871309	548979	1.17088e+06	1.10727e+07	1.36407e+07	7.21372e+06	7.4242e+06	8.63112e+06	High	High	High	High
FALSE	High	Master Protein	P11413	Glucose-6-phosphate 1-dehydrogenase	0	63.008	26	15	47	15	15	515	59.2	6.84	90	15	metabolic process;regulation of biological process;response to stimulus	cytoplasm;cytosol;membrane;nucleus	catalytic activity;nucleotide binding;protein binding	Pf00479, Pf02781	2539	ENSG00000160211.15	G6PD	X	Central carbon metabolism in cancer; Carbon metabolism; Glutathione metabolism; Pentose phosphate pathway; Metabolic pathways	TP53 Regulates Metabolic Genes; Pentose phosphate pathway (hexose monophosphate shunt)	Glutathione metabolism; Pentose Phosphate Pathway; Cori Cycle; NRF2 pathway; ATM Signaling Network in Development and Disease; Sulfation Biotransformation Reaction	19	1.456	0.802656	50.78	74	126	38.03	26.32	757935	2.93245e+06	1.27716e+06	808151	2.232e+06	1.90201e+07	3.42258e+07	1.68126e+07	1.27703e+07	1.33986e+07	Peak Found	High	High	High
FALSE	High	Master Protein	Q96I24	Far upstream element-binding protein 3	0	62.944	26	14	55	11	11	572	61.6	8.38	94.86	14	metabolic process;regulation of biological process	cytoplasm;membrane;nucleus	DNA binding;protein binding;RNA binding	Pf00013, Pf07650, Pf13014	8939	ENSG00000107164.15	FUBP3	9				0	1.888	0.282524	28.14	65.7	134.3	19.92	6.78	499083	1.1562e+06	835610	439351	1.10453e+06	1.43522e+07	1.90158e+07	1.06812e+07	1.30035e+07	1.12421e+07	Peak Found	High	High	High
FALSE	High	Master Protein	P16403	Histone H1.2	0	62.925	28	8	43	2	2	213	21.4	10.93	106.94	8	cell organization and biogenesis;metabolic process;regulation of biological process	chromosome;nucleus	DNA binding;protein binding;RNA binding	Pf00538	3006	ENSG00000187837.3	HIST1H1C	6		Formation of Senescence-Associated Heterochromatin Foci (SAHF); Activation of DNA fragmentation factor		10	0.952	0.936726	34.74	91.5	108.5	24.68	7.4	328293	355564	293581	222108	416748	3151835	3.36834e+06	2.17955e+06	2.74449e+06	2.43786e+06	High	Peak Found	Peak Found	Peak Found
FALSE	High	Master Protein	Q8WX93	Palladin	0	62.639	11	14	42	13	14	1383	150.5	7.09	88.05	14	cell organization and biogenesis;cellular component movement	cytoplasm;cytoskeleton;cytosol;membrane;nucleus	protein binding	Pf00047, Pf07679, Pf13895, Pf13927	23022		PALLD	4				0	1.759	0.418508	38.51	68.4	131.6	29.8	12.07	700520	1.98365e+06	857655	656281	1.63217e+06	1.69249e+07	2.35868e+07	1.07665e+07	1.68096e+07	1.40789e+07	High	High	Peak Found	High
FALSE	High	Master Protein	Q15637	Splicing factor 1	0	62.518	18	9	33	9	9	639	68.3	8.98	82.53	9	cell differentiation;cell organization and biogenesis;metabolic process;regulation of biological process	nucleus;ribosome;spliceosomal complex	metal ion binding;protein binding;RNA binding	Pf00013, Pf00098, Pf13014	7536	ENSG00000168066.20	SF1	11		mRNA Splicing - Major Pathway		4	2.27	0.0616586	53.58	35.2	164.8	38.39	16.86	275129	699441	373062	165184	341798	1.61311e+07	1.74177e+07	7.55627e+06	1.39275e+07	1.29732e+07	Peak Found	High	High	Peak Found
FALSE	High	Master Protein	P17174	Aspartate aminotransferase, cytoplasmic	0	62.486	35	13	35	13	13	413	46.2	7.01	71.45	13	metabolic process;regulation of biological process;response to stimulus	cytoplasm;cytosol;mitochondrion;nucleus;vacuole	catalytic activity	Pf00155	2805	ENSG00000120053.10	GOT1	10	Phenylalanine, tyrosine and tryptophan biosynthesis; Arginine biosynthesis; Tyrosine metabolism; Carbon metabolism; Alanine, aspartate and glutamate metabolism; Phenylalanine metabolism; Biosynthesis of amino acids; 2-Oxocarboxylic acid metabolism; Metabolic pathways; Cysteine and methionine metabolism; Arginine and proline metabolism	Gluconeogenesis; Amino acid synthesis and interconversion (transamination); Methionine salvage pathway	Alanine and aspartate metabolism; Trans-sulfuration pathway; Amino Acid metabolism; Glycolysis and Gluconeogenesis	24	1.213	0.988838	26.78	73.4	126.6	10.53	10.04	816354	1.90093e+06	1.32641e+06	1.02162e+06	1.60333e+06	1.76358e+07	2.48951e+07	1.55845e+07	1.56754e+07	1.45266e+07	High	High	High	High
FALSE	High	Master Protein	Q99729	Heterogeneous nuclear ribonucleoprotein A/B	0	61.907	24	9	53	8	8	332	36.2	8.21	104.9	9	cell organization and biogenesis;regulation of biological process	cytoplasm;nucleus	DNA binding;protein binding;RNA binding	Pf00076, Pf08143, Pf13893, Pf14259	3182		HNRNPAB	5			Preimplantation Embryo; mRNA Processing	2	2.472	0.0247599	55.86	50	150	20.41	12.55	417146	819347	854420	708280	1.27256e+06	2.6433e+07	3.24892e+07	1.44656e+07	1.85703e+07	1.81219e+07	High	High	High	High
FALSE	High	Master Protein	P62136	Serine/threonine-protein phosphatase PP1-alpha catalytic subunit	0	61.741	34	9	43	5	5	330	37.5	6.33	72.88	9	cell division;metabolic process;regulation of biological process;response to stimulus	cytoplasm;cytosol;membrane;nucleus	catalytic activity;metal ion binding;protein binding	Pf00149	5499	ENSG00000172531.14	PPP1CA	11	Dopaminergic synapse; Vascular smooth muscle contraction; Insulin signaling pathway; Amphetamine addiction; cGMP-PKG signaling pathway; Hippo signaling pathway; Oxytocin signaling pathway; Long-term potentiation; Adrenergic signaling in cardiomyocytes; Focal adhesion; Proteoglycans in cancer; Regulation of actin cytoskeleton; mRNA surveillance pathway; Oocyte meiosis; Herpes simplex infection; In…	Signaling by GPCR; Triglyceride catabolism; DARPP-32 events; Downregulation of TGF-beta receptor signaling; Circadian Clock	Nicotine Activity on Dopaminergic Neurons; Common Pathways Underlying Drug Addiction	35	0.982	0.937584	40.71	98.4	101.6	10.56	4.62	910567	1.71166e+06	1.62374e+06	1.06456e+06	1.60979e+06	1.23678e+07	14370240	8.59394e+06	9.77109e+06	9.26088e+06	High	High	High	High
FALSE	High	Master Protein	Q9BS26	Endoplasmic reticulum resident protein 44	0	61.541	23	8	47	7	8	406	46.9	5.26	103.79	8	cellular homeostasis;metabolic process;regulation of biological process;response to stimulus;transport	cell surface;endoplasmic reticulum;extracellular;membrane;organelle lumen	catalytic activity;metal ion binding;protein binding	Pf00085, Pf01216, Pf07449, Pf13098, Pf13848	23071	ENSG00000023318.7	ERP44	9		Neutrophil degranulation		3	0.991	0.9534	39.33	104.1	95.9	14.06	13.39	1.63332e+06	3.45633e+06	2.12643e+06	1.56627e+06	2.9355e+06	1.84994e+07	20624067	1.13154e+07	1.70732e+07	1.85164e+07	High	High	High	High
FALSE	High	Master Protein	P35052	Glypican-1	0	61.454	22	9	31	9	9	558	61.6	7.3	73.36	9	cell differentiation;cellular component movement;metabolic process;regulation of biological process	cytosol;endosome;extracellular;membrane;organelle lumen	metal ion binding;protein binding	Pf01153	2817	ENSG00000063660.8	GPC1	2	Proteoglycans in cancer	Defective B4GALT7 causes EDS, progeroid type; Retinoid metabolism and transport; Defective EXT2 causes exostoses 2; Defective EXT1 causes exostoses 1, TRPS2 and CHDS; Signaling by GPCR; HS-GAG biosynthesis; A tetrasaccharide linker sequence is required for GAG synthesis; Signaling by ROBO receptors; Cell surface interactions at the vascular wall; Defective B3GALT6 causes EDSP2 and SEMDJL1; HS-GAG…	VEGFA-VEGFR2 Signaling Pathway	29	1.217	0.988838	56.59	77	123	36.26	16.7	329897	1.34733e+06	755793	377497	1.02623e+06	1.33221e+07	1.41826e+07	7.56353e+06	7.49731e+06	7.75978e+06	Peak Found	High	High	High
FALSE	High	Master Protein	O14818	Proteasome subunit alpha type-7	0	61.416	40	9	38	4	9	248	27.9	8.46	94.87	9	metabolic process;regulation of biological process;response to stimulus;transport	cytoplasm;cytosol;nucleus;proteasome	catalytic activity;nucleotide binding;protein binding	Pf00227, Pf10584	5688	ENSG00000101182.14	PSMA7	20	Proteasome	Regulation of RAS by GAPs; CDT1 association with the CDC6:ORC:origin complex; Downstream TCR signaling; UCH proteinases; NIK-->noncanonical NF-kB signaling; Hh mutants that don't undergo autocatalytic processing are degraded by ERAD; SCF-beta-TrCP mediated degradation of Emi1; Cross-presentation of soluble exogenous antigens (endosomes); Separation of Sister Chromatids; Vpu mediated degradation o…	Proteasome Degradation	150	1.244	0.988838	31.12	85.5	114.5	17.6	20.74	803953	1.77367e+06	1.18745e+06	723959	1.32983e+06	1.35304e+07	1.82422e+07	1.00474e+07	7.58678e+06	8.53542e+06	High	High	High	High
FALSE	High	Master Protein	P69905	Hemoglobin subunit alpha	0	61.115	55	8	83	7	8	142	15.2	8.68	191.09	8	cell organization and biogenesis;metabolic process;regulation of biological process;response to stimulus;transport	cytosol;extracellular;membrane;organelle lumen	antioxidant activity;catalytic activity;metal ion binding;protein binding;transporter activity	Pf00042	3040; 3039	ENSG00000206172.8; ENSG00000188536.12	HBA2; HBA1	16	Malaria; African trypanosomiasis	Scavenging of heme from plasma; Erythrocytes take up carbon dioxide and release oxygen; Erythrocytes take up oxygen and release carbon dioxide	Selenium Micronutrient Network; Vitamin B12 Metabolism; Folate Metabolism; Effects of Nitric Oxide	13	0.479	0.00700626	112.1	124.4	75.6	82.47	60.86	4.33763e+07	2.05752e+08	3.25791e+07	1.6092e+07	8.67631e+07	1.17378e+08	5.15154e+08	7.48081e+07	2.74049e+08	4.31013e+08	High	High	High	High
FALSE	High	Master Protein	P62140	Serine/threonine-protein phosphatase PP1-beta catalytic subunit	0	61.11	30	7	39	3	3	327	37.2	6.19	84.71	7	cell division;metabolic process;regulation of biological process;response to stimulus	cytoplasm;cytosol;nucleus	catalytic activity;metal ion binding;protein binding	Pf00149	5500	ENSG00000213639.9	PPP1CB	2	Dopaminergic synapse; Vascular smooth muscle contraction; Insulin signaling pathway; Amphetamine addiction; cGMP-PKG signaling pathway; Hippo signaling pathway; Oxytocin signaling pathway; Long-term potentiation; Adrenergic signaling in cardiomyocytes; Focal adhesion; Proteoglycans in cancer; Regulation of actin cytoskeleton; mRNA surveillance pathway; Oocyte meiosis; Herpes simplex infection; In…	Triglyceride catabolism; RHO GTPases activate PAKs; RHO GTPases Activate ROCKs; Regulation of PLK1 Activity at G2/M Transition; Downregulation of TGF-beta receptor signaling; RHO GTPases activate CIT; RHO GTPases activate PKNs; Circadian Clock	Common Pathways Underlying Drug Addiction; G13 Signaling Pathway	43	0.978	0.938968	51.21	107.7	92.3	19.28	12.87	400876	1.10313e+06	939712	564964	1.10451e+06	7.40689e+06	7.93313e+06	4.32247e+06	4.30081e+06	5.66929e+06	High	High	High	High
FALSE	High	Master Protein	P55036	26S proteasome non-ATPase regulatory subunit 4	0	61	35	9	36	8	9	377	40.7	4.79	98.36	9	cell organization and biogenesis;metabolic process;regulation of biological process;response to stimulus;transport	cytoplasm;cytosol;nucleus;proteasome	catalytic activity;DNA binding;nucleotide binding;protein binding;RNA binding	Pf02809, Pf04056, Pf13519	5710	ENSG00000159352.15	PSMD4	1	Epstein-Barr virus infection; Proteasome	Regulation of RAS by GAPs; CDT1 association with the CDC6:ORC:origin complex; Downstream TCR signaling; UCH proteinases; NIK-->noncanonical NF-kB signaling; Hh mutants that don't undergo autocatalytic processing are degraded by ERAD; SCF-beta-TrCP mediated degradation of Emi1; Cross-presentation of soluble exogenous antigens (endosomes); Separation of Sister Chromatids; Vpu mediated degradation o…	Proteasome Degradation; Parkin-Ubiquitin Proteasomal System pathway	152	1.117	0.994129	36.94	97.1	102.9	16.68	4.53	998987	2.07314e+06	1.41459e+06	1.16831e+06	1.31086e+06	1.41522e+07	1.62741e+07	9.27655e+06	1.17514e+07	1.10431e+07	High	High	High	High
FALSE	High	Master Protein	P26599	Polypyrimidine tract-binding protein 1	0	60.878	24	11	42	9	11	531	57.2	9.17	91.62	11	metabolic process;regulation of biological process;response to stimulus	membrane;nucleus	protein binding;RNA binding	Pf00076, Pf13893, Pf14259	5725	ENSG00000011304.19	PTBP1	19		mRNA Splicing - Major Pathway; FGFR2 alternative splicing	mir-124 predicted interactions with cell cycle and differentiation; mRNA Processing	11	1.685	0.50474	50.32	73.5	126.5	8.89	19.06	1.14216e+06	1.93463e+06	1.32266e+06	1.34111e+06	2.10114e+06	2.64127e+07	3.87419e+07	1.76958e+07	1.7887e+07	1.64535e+07	High	High	High	High
FALSE	High	Master Protein	P06732	Creatine kinase M-type	0	60.282	29	10	23	10	10	381	43.1	7.25	58.16	10	metabolic process	cytoplasm;cytosol	catalytic activity;nucleotide binding;protein binding	Pf00217, Pf02807	1158	ENSG00000104879.4	CKM	19	Metabolic pathways; Arginine and proline metabolism	Creatine metabolism	Urea cycle and metabolism of amino groups	7	0.895	0.873771	129.52	120.6	79.4	106.52	208.93	153404	60425.9	1.49598e+06	1.47213e+06	341370	406834	1.37807e+06	1.25802e+06	1.27491e+06	7.39165e+07	Peak Found	Peak Found	High	High
FALSE	High	Master Protein	Q9UHD9	Ubiquilin-2	0	60.047	16	7	57	2	2	624	65.7	5.22	155.45	7	metabolic process;regulation of biological process	cytoplasm;cytosol;membrane;nucleus;vacuole	protein binding	Pf00240, Pf00627, Pf11976	29978	ENSG00000188021.8	UBQLN2	X	Protein processing in endoplasmic reticulum	Cargo recognition for clathrin-mediated endocytosis		5	0.926	0.883377	33.05	73.1	126.9	24.55	17.53	125573	269946	273048	139704	189977	2.11161e+06	2.89773e+06	1.96067e+06	2.51267e+06	2.78182e+06	High	High	High	High
FALSE	High	Master Protein	Q92688	Acidic leucine-rich nuclear phosphoprotein 32 family member B	0	59.91	27	10	44	3	3	251	28.8	4.06	83.85	10	cell organization and biogenesis;metabolic process;regulation of biological process	cytoplasm;nucleus	protein binding	Pf12799, Pf13855, Pf14580	10541	ENSG00000136938.8	ANP32B	9				0	1.393	0.863277	46.61	89.2	110.8	45.28	31.05	584242	1450471	834936	179879	932858	8.48881e+06	1.23492e+07	2.74562e+06	7505891	8.46193e+06	High	High	High	High
FALSE	High	Master Protein	P02452	Collagen alpha-1(I) chain	0	59.892	9	11	70	11	11	1464	138.9	5.8	119.89	11	cell communication;cell differentiation;cell organization and biogenesis;cellular component movement;coagulation;metabolic process;regulation of biological process;response to stimulus;transport	cytoplasm;endoplasmic reticulum;extracellular;Golgi;organelle lumen	metal ion binding;protein binding;structural molecule activity	Pf00093, Pf01391, Pf01410	1277		COL1A1	17	Amoebiasis; Protein digestion and absorption; AGE-RAGE signaling pathway in diabetic complications; Focal adhesion; ECM-receptor interaction; PI3K-Akt signaling pathway; Platelet activation	Collagen degradation; Integrin cell surface interactions; MET activates PTK2 signaling; Crosslinking of collagen fibrils; Anchoring fibril formation; Platelet Adhesion to exposed collagen; Scavenging by Class A Receptors; Syndecan interactions; GP1b-IX-V activation signalling; ECM proteoglycans; RUNX2 regulates osteoblast differentiation; Platelet Aggregation (Plug Formation); Immunoregulatory in…	Focal Adhesion; Osteoblast Signaling; Focal Adhesion-PI3K-Akt-mTOR-signaling pathway; miR-509-3p alteration of YAP1/ECM axis; Inflammatory Response Pathway; Senescence and Autophagy in Cancer	50	2.283	0.0586055	87.82	45.3	154.7	37.34	65.64	5.77446e+06	5.71653e+06	7.24501e+06	2.82893e+06	5.4178e+06	1.37692e+08	1.26904e+08	9.66625e+07	3.19973e+08	3.67269e+08	High	High	High	High
FALSE	High	Master Protein	O00193	Small acidic protein	0	59.654	25	3	14	3	3	183	20.3	4.72	53.7	3				Pf15477	10944	ENSG00000110696.9	C11orf58	11				0	1.512	0.732225	82.57	80.4	119.6	36.41	41.57	257405	500529	503882	266228	197774	5.6346e+06	2.55529e+06	3520022	3.98524e+06	1.94126e+06	High	High	High	Peak Found
FALSE	High	Master Protein	Q14247	Src substrate cortactin	0	59.588	28	14	46	14	14	550	61.5	5.4	75.49	14	cell organization and biogenesis;cellular component movement;regulation of biological process;transport	cytoplasm;cytoskeleton;cytosol;Golgi;membrane	protein binding	Pf00018, Pf02218, Pf07653, Pf14604	2017	ENSG00000085733.15	CTTN	11	Tight junction; Pathogenic Escherichia coli infection; Proteoglycans in cancer; Bacterial invasion of epithelial cells; Shigellosis	RHO GTPases activate PAKs; Clathrin-mediated endocytosis	Pathogenic Escherichia coli infection; Hepatitis C and Hepatocellular Carcinoma	14	1.336	0.938968	35.87	74.9	125.1	25.07	15.93	1.24098e+06	3.28791e+06	1.9062e+06	1.08128e+06	2.38255e+06	3.09228e+07	3.33858e+07	1.51957e+07	2.49509e+07	1.97715e+07	High	High	High	High
FALSE	High	Master Protein	Q15181	Inorganic pyrophosphatase	0	59.532	38	8	38	7	7	289	32.6	5.86	88.97	8	metabolic process	cytoplasm;cytosol	catalytic activity;metal ion binding	Pf00719	5464	ENSG00000180817.11	PPA1	10	Oxidative phosphorylation	Cytosolic tRNA aminoacylation; Pyrophosphate hydrolysis		7	1	0.962137	32.66	93.9	106.1	12.39	14.93	2.46233e+06	3.55278e+06	3.12916e+06	2.07249e+06	3.66831e+06	3.14892e+07	3.15419e+07	2.03053e+07	3.05407e+07	2.28878e+07	High	High	High	High
FALSE	High	Master Protein	Q96A32	Myosin regulatory light chain 2, skeletal muscle isoform	0	59.213	48	11	18	11	11	169	19	5.01	34.38	11	response to stimulus	cytosol;membrane	metal ion binding;structural molecule activity	Pf00036, Pf13405, Pf13833	29895	ENSG00000180209.11	MYLPF	16	Tight junction; Focal adhesion; Regulation of actin cytoskeleton; Leukocyte transendothelial migration	Smooth Muscle Contraction		6	2.637	0.160454	107.93	118.2	81.8	208.97	197.27	56321.2	79453.2	6.27595e+06	80039.3	132547	689726		215525	423300	1.23557e+08	Peak Found	Peak Found	High	Peak Found
FALSE	High	Master Protein	Q9UQ35	Serine/arginine repetitive matrix protein 2	0	59.199	6	12	30	12	12	2752	299.4	12.06	71.03	12	metabolic process	nucleus;spliceosomal complex	nucleotide binding;protein binding;RNA binding		23524	ENSG00000167978.16	SRRM2	16		mRNA Splicing - Major Pathway		4	2.313	0.0508891	78.19	45.8	154.2	22.57	22.45	286935	884421	481473	408808	594373	1.17757e+07	2.28849e+07	1.12617e+07	11736127	9.07285e+06	Peak Found	Peak Found	Peak Found	Peak Found
FALSE	High	Master Protein	P62820	Ras-related protein Rab-1A	0	59.19	51	10	54	3	3	205	22.7	6.21	73.65	10	cell organization and biogenesis;cellular component movement;defense response;metabolic process;regulation of biological process;response to stimulus;transport	cytoplasm;cytosol;endoplasmic reticulum;endosome;Golgi;membrane	catalytic activity;nucleotide binding;protein binding	Pf00009, Pf00025, Pf00071, Pf01926, Pf04670, Pf08477, Pf09439	5861	ENSG00000138069.16	RAB1A	2	Legionellosis	COPI-dependent Golgi-to-ER retrograde traffic; COPII (Coat Protein 2) Mediated Vesicle Transport; COPI-mediated anterograde transport; Golgi Cisternae Pericentriolar Stack Reorganization; RAB GEFs exchange GTP for GDP on RABs; RAB geranylgeranylation		21	0.697	0.267716	64.15	113.9	86.1	25.62	22.87	1.06754e+06	2.14763e+06	1.38182e+06	814311	1.21904e+06	9.58438e+06	7.52495e+06	4.268e+06	7.85095e+06	7.76964e+06	High	High	High	High
FALSE	High	Master Protein	O75340	Programmed cell death protein 6	0	59.145	49	8	53	8	8	191	21.9	5.4	138.46	8	cell death;cell organization and biogenesis;metabolic process;regulation of biological process;response to stimulus;transport	cytoplasm;endoplasmic reticulum;endosome;membrane;nucleus	catalytic activity;metal ion binding;protein binding	Pf00036, Pf13405, Pf13499, Pf13833	10016	ENSG00000249915.7	PDCD6	5				0	1.23	0.988838	46.22	93.7	106.3	17.8	17.28	1.00579e+06	2665142	1.81655e+06	1.14505e+06	2.22896e+06	1.47223e+07	2.49732e+07	1.638e+07	1.43408e+07	1.44313e+07	High	High	High	High
FALSE	High	Master Protein	Q15102	Platelet-activating factor acetylhydrolase IB subunit gamma	0	59.03	41	8	54	8	8	231	25.7	6.84	142.32	8	metabolic process	cytoplasm;cytosol;membrane	catalytic activity;protein binding	Pf00657, Pf13472	5050	ENSG00000079462.7	PAFAH1B3	19	Ether lipid metabolism; Metabolic pathways	COPI-independent Golgi-to-ER retrograde traffic		7	1.114	0.993243	39.19	96.7	103.3	18.93	5.35	2.49433e+06	4.91812e+06	3.92947e+06	1.91719e+06	4.56833e+06	3.66032e+07	4.10059e+07	2.36988e+07	3.0512e+07	28457536	High	High	High	High
FALSE	High	Master Protein	P61247	40S ribosomal protein S3a	0	58.968	42	11	51	11	11	264	29.9	9.73	72.61	11	cell differentiation;cell organization and biogenesis;metabolic process;regulation of biological process;transport	cytoplasm;cytosol;endoplasmic reticulum;nucleus;ribosome	protein binding;RNA binding;structural molecule activity	Pf01015	6189	ENSG00000145425.9	RPS3A	4	Ribosome	Peptide chain elongation; Eukaryotic Translation Termination; Viral mRNA Translation; Formation of the ternary complex, and subsequently, the 43S complex; L13a-mediated translational silencing of Ceruloplasmin expression; Selenocysteine synthesis; Nonsense Mediated Decay (NMD) independent of the Exon Junction Complex (EJC); Nonsense Mediated Decay (NMD) enhanced by the Exon Junction Complex (EJC)…	Cytoplasmic Ribosomal Proteins	38	1.09	0.988838	57.93	85.8	114.2	13.39	20.5	3.00293e+06	6.15616e+06	3.45133e+06	3.27289e+06	5.79623e+06	4.02084e+07	4.15839e+07	3.59081e+07	4.71994e+07	4.5657e+07	High	High	High	High
FALSE	High	Master Protein	P24534	Elongation factor 1-beta	0	58.479	34	8	52	7	7	225	24.7	4.67	135.01	8	metabolic process;response to stimulus	cytoplasm;cytosol;endoplasmic reticulum;nucleus	protein binding;RNA binding	Pf00736, Pf14497	1933	ENSG00000283391.1; ENSG00000114942.13	EEF1B2	2; CHR_HSCHR2_6_CTG7_2		Eukaryotic Translation Elongation	Translation Factors	4	1.186	0.989807	46.54	92	108	9.47	15.6	2.80493e+06	4.42581e+06	3.48465e+06	2.57208e+06	4.224e+06	3.58011e+07	3.30946e+07	1.88363e+07	2.97084e+07	3.03734e+07	High	High	High	High
FALSE	High	Master Protein	P04040	Catalase	0	58.162	17	7	23	7	7	527	59.7	7.39	66.24	7	cell differentiation;cell organization and biogenesis;metabolic process;regulation of biological process;response to stimulus;transport	cytosol;endoplasmic reticulum;extracellular;Golgi;membrane;mitochondrion;organelle lumen;vacuole	antioxidant activity;catalytic activity;metal ion binding;nucleotide binding;protein binding	Pf00199, Pf06628	847	ENSG00000121691.4	CAT	11	Peroxisome; Longevity regulating pathway - multiple species; Carbon metabolism; FoxO signaling pathway; Amyotrophic lateral sclerosis (ALS); Glyoxylate and dicarboxylate metabolism; Tryptophan metabolism; Longevity regulating pathway	Neutrophil degranulation; Detoxification of Reactive Oxygen Species	Selenium Micronutrient Network; Folate Metabolism; Amyotrophic lateral sclerosis (ALS); Oxidative Stress; Tryptophan metabolism; DNA Damage Response (only ATM dependent)	20	1.936	0.248573	34.58	59.8	140.2	23.35	19.18	279433	551273	441737	263920	775584	7.823e+06	1.27142e+07	6.88956e+06	7.49327e+06	5245216	Peak Found	High	High	Peak Found
FALSE	High	Master Protein	P47756	F-actin-capping protein subunit beta	0	58.141	36	10	48	10	10	277	31.3	5.59	117.73	10	cell organization and biogenesis;cellular component movement;coagulation;regulation of biological process;transport	cytoplasm;cytoskeleton;cytosol	protein binding	Pf01115	832	ENSG00000077549.17	CAPZB	1	Endocytosis	COPI-independent Golgi-to-ER retrograde traffic; COPI-mediated anterograde transport; MHC class II antigen presentation; HSP90 chaperone cycle for steroid hormone receptors (SHR); Factors involved in megakaryocyte development and platelet production		20	1.26	0.984268	46.13	89.3	110.7	15.36	8.14	1.72758e+06	3.43933e+06	2.22324e+06	1.58247e+06	2.53963e+06	2.22315e+07	2.95183e+07	1.76339e+07	2.27342e+07	1.96633e+07	High	High	High	High
FALSE	High	Master Protein	P13611	Versican core protein	0	58.126	3	11	35	11	11	3396	372.6	4.51	87.27	11	cell differentiation;cell organization and biogenesis;cellular component movement;development;metabolic process	extracellular;membrane;organelle lumen	metal ion binding;protein binding;structural molecule activity	Pf00008, Pf00059, Pf00084, Pf00193, Pf07645, Pf12947	1462	ENSG00000038427.15	VCAN	5	Cell adhesion molecules (CAMs)	ECM proteoglycans; Post-translational protein phosphorylation; A tetrasaccharide linker sequence is required for GAG synthesis; Regulation of Insulin-like Growth Factor (IGF) transport and uptake by Insulin-like Growth Factor Binding Proteins (IGFBPs); Dermatan sulfate biosynthesis; Defective CHSY1 causes TPBS; Defective B4GALT7 causes EDS, progeroid type; Defective B3GALT6 causes EDSP2 and SEMDJ…	Spinal Cord Injury	26	0.993	0.956833	35.36	109.9	90.1	30.29	24.25	1.22941e+06	3.2351e+06	2.49605e+06	2.84474e+06	2.16735e+06	1.91091e+07	2.48553e+07	1.28164e+07	1.09737e+07	9.43411e+06	High	High	High	High
FALSE	High	Master Protein	Q15847	Adipogenesis regulatory factor	0	57.35	80	5	28	5	5	76	7.9	5.31	80.35	5	cell differentiation;metabolic process;regulation of biological process;response to stimulus	cytosol;nucleus			10974	ENSG00000148671.13	ADIRF; C10orf116	10		Transcriptional regulation of white adipocyte differentiation		2	0.818	0.651629	40.48	89.8	110.2	13.39	17.98	633407	829004	725374	587469	1.10958e+06	1.07873e+07	9.5361e+06	5.16623e+06	6.65736e+06	6178991	High	High	High	High
FALSE	High	Master Protein	Q13347	Eukaryotic translation initiation factor 3 subunit I	0	57.017	38	9	54	9	9	325	36.5	5.64	121.17	9	cell organization and biogenesis;metabolic process;regulation of biological process	cytoplasm;cytosol	protein binding;RNA binding	Pf00400	8668	ENSG00000084623.11	EIF3I	1	RNA transport	Formation of the ternary complex, and subsequently, the 43S complex; L13a-mediated translational silencing of Ceruloplasmin expression; Translation initiation complex formation; GTP hydrolysis and joining of the 60S ribosomal subunit; Formation of a pool of free 40S subunits; Ribosomal scanning and start codon recognition	Translation Factors	13	0.777	0.500004	32.09	105	95	18.23	10.46	1.64552e+06	3.49057e+06	2.95158e+06	3.05623e+06	3.30515e+06	2.23483e+07	2.58164e+07	1.85898e+07	1.84692e+07	1.67374e+07	High	High	High	High
FALSE	High	Master Protein	Q16629	Serine/arginine-rich splicing factor 7	0	57.009	34	9	45	8	8	238	27.4	11.82	83.58	9	metabolic process;regulation of biological process;transport	cytoplasm;nucleus	metal ion binding;protein binding;RNA binding	Pf00076, Pf13893, Pf14259	6432	ENSG00000115875.18	SRSF7	2	Spliceosome; Herpes simplex infection	Cleavage of Growing Transcript in the Termination Region ; Transport of Mature mRNA derived from an Intron-Containing Transcript; mRNA 3'-end processing; mRNA Splicing - Major Pathway; mRNA Splicing - Minor Pathway	mRNA Processing	15	1.982	0.201801	45.72	58.6	141.4	23.32	19.71	1.17468e+06	2.55933e+06	1.45636e+06	1.24629e+06	3.18019e+06	3.21013e+07	5.72819e+07	2.81842e+07	2.94951e+07	2.37955e+07	High	High	High	High
FALSE	High	Master Protein	P17655	Calpain-2 catalytic subunit	0	56.908	21	14	53	14	14	700	79.9	4.98	108.49	14	cell organization and biogenesis;metabolic process;regulation of biological process;response to stimulus	chromosome;cytoplasm;cytoskeleton;cytosol;endoplasmic reticulum;Golgi;membrane;nucleus;vacuole	catalytic activity;metal ion binding;protein binding	Pf00648, Pf01067, Pf13833	824	ENSG00000162909.17	CAPN2	1	Protein processing in endoplasmic reticulum; Apoptosis; Focal adhesion; Alzheimer's disease	Degradation of the extracellular matrix; Deregulated CDK5 triggers multiple neurodegenerative pathways in Alzheimer's disease models	Integrin-mediated Cell Adhesion; Alzheimers Disease; VEGFA-VEGFR2 Signaling Pathway	12	0.905	0.806439	41.16	96.9	103.1	23.58	23.11	1.47328e+06	4.37097e+06	2.51512e+06	1.90743e+06	4.42595e+06	2.33745e+07	3.50632e+07	2.04527e+07	1.47502e+07	1.52024e+07	High	High	High	High
FALSE	High	Master Protein	P98160	Basement membrane-specific heparan sulfate proteoglycan core protein	0	56.763	3	10	28	10	10	4391	468.5	6.51	58.56	10	cell differentiation;cell growth;cell organization and biogenesis;defense response;metabolic process;regulation of biological process;response to stimulus;transport	extracellular;membrane;organelle lumen	metal ion binding;protein binding	Pf00008, Pf00047, Pf00052, Pf00053, Pf00054, Pf00057, Pf02210, Pf07679, Pf07686, Pf12785, Pf13385, Pf13895, Pf13927	3339	ENSG00000142798.17	HSPG2	1	Hepatitis B; Proteoglycans in cancer; ECM-receptor interaction	Integrin cell surface interactions; Defective B4GALT7 causes EDS, progeroid type; Amyloid fiber formation; Retinoid metabolism and transport; Defective EXT2 causes exostoses 2; Non-integrin membrane-ECM interactions; Defective EXT1 causes exostoses 1, TRPS2 and CHDS; Signaling by GPCR; HS-GAG biosynthesis; A tetrasaccharide linker sequence is required for GAG synthesis; Laminin interactions; Degr…		32	1.361	0.911006	40.54	65.5	134.5	9.08	6.46	318261	643382	508578	350898	549545	8.99811e+06	9.90972e+06	5.87796e+06	6.9631e+06	6.39764e+06	Peak Found	High	High	Peak Found
FALSE	High	Master Protein	P36952	Serpin B5	0	56.618	39	13	48	13	13	375	42.1	6.05	86.86	13	cell organization and biogenesis;cellular component movement;regulation of biological process	cytoplasm;extracellular	enzyme regulator activity;protein binding	Pf00079	5268	ENSG00000206075.13	SERPINB5	18	MicroRNAs in cancer; p53 signaling pathway			2	0.827	0.656497	42.06	105.4	94.6	17.96	8.59	2.02684e+06	3.63431e+06	2.44793e+06	2.01309e+06	4.76656e+06	24898655	2.77457e+07	1.91715e+07	1.8934e+07	1.84463e+07	High	High	High	High
FALSE	High	Master Protein	P50281	Matrix metalloproteinase-14	0	56.572	15	11	55	10	11	582	65.9	7.77	111.25	11	cell differentiation;cell organization and biogenesis;cell proliferation;cellular component movement;metabolic process;regulation of biological process;response to stimulus	cytoplasm;cytoskeleton;cytosol;endosome;membrane;nucleus;organelle lumen	catalytic activity;enzyme regulator activity;metal ion binding;protein binding	Pf00045, Pf00413, Pf01471, Pf11857	4323	ENSG00000157227.12	MMP14	14	TNF signaling pathway; GnRH signaling pathway	Collagen degradation; Activation of Matrix Metalloproteinases	Matrix Metalloproteinases; AGE/RAGE pathway; VEGFA-VEGFR2 Signaling Pathway; Senescence and Autophagy in Cancer	10	1.214	0.988838	32.07	87.2	112.8	20.07	19.9	1.34423e+06	4.22663e+06	2.48865e+06	2.21079e+06	3.46345e+06	3.40542e+07	4.16365e+07	2.19473e+07	2.40035e+07	1.67808e+07	High	High	High	High
FALSE	High	Master Protein	O00273	DNA fragmentation factor subunit alpha	0	56.47	32	8	32	8	8	331	36.5	4.79	74.48	8	cell death;metabolic process;regulation of biological process	cytoplasm;cytosol;membrane;nucleus	enzyme regulator activity;protein binding	Pf02017, Pf09033	1676	ENSG00000160049.11	DFFA	1	Apoptosis	Activation of DNA fragmentation factor	Apoptosis; Fas Ligand (FasL) pathway and Stress induction of Heat Shock Proteins (HSP) regulation	8	1.328	0.951959	53.81	86.4	113.6	12.97	18.1	590776	1.14624e+06	887147	588546	872971	1.07989e+07	9.65758e+06	5.10759e+06	8.90169e+06	8.28771e+06	High	High	High	High
FALSE	High	Master Protein	P98179	RNA-binding protein 3	0	56.422	35	4	26	4	4	157	17.2	8.91	62.67	4	metabolic process;regulation of biological process	cytoplasm;nucleus	protein binding;RNA binding	Pf00076, Pf13893, Pf14259	5935	ENSG00000102317.17	RBM3	X				0	3.318	0.000445399	70.74	34.7	165.3	40.73	14.66	274063	600713	380620	717013	542764	1.80454e+07	2.4611e+07	1.26823e+07	1.24797e+07	1.1779e+07	High	High	High	High
FALSE	High	Master Protein	P60866	40S ribosomal protein S20	0	56.376	32	5	40	5	5	119	13.4	9.94	103.41	5	cell organization and biogenesis;metabolic process;transport	cytoplasm;cytosol;membrane;ribosome	protein binding;RNA binding;structural molecule activity	Pf00338	6224	ENSG00000008988.9	RPS20	8	Ribosome	Peptide chain elongation; Eukaryotic Translation Termination; Viral mRNA Translation; Formation of the ternary complex, and subsequently, the 43S complex; L13a-mediated translational silencing of Ceruloplasmin expression; Selenocysteine synthesis; Nonsense Mediated Decay (NMD) independent of the Exon Junction Complex (EJC); Nonsense Mediated Decay (NMD) enhanced by the Exon Junction Complex (EJC)…	Cytoplasmic Ribosomal Proteins	38	1.14	0.996659	46.31	97.9	102.1	13.72	8.36	2.24378e+06	4.38819e+06	3.31904e+06	3.37662e+06	5.58512e+06	3.29221e+07	3.95684e+07	2.75819e+07	2.66137e+07	2.71059e+07	High	High	High	High
FALSE	High	Master Protein	Q13011	Delta(3,5)-Delta(2,4)-dienoyl-CoA isomerase, mitochondrial	0	56.346	24	8	60	8	8	328	35.8	8	125.68	8	metabolic process	membrane;mitochondrion	catalytic activity;protein binding	Pf00378	1891	ENSG00000282853.1; ENSG00000104823.8	ECH1	19; CHR_HG26_PATCH	Peroxisome		Fatty Acid Biosynthesis	2	0.948	0.875462	30.89	94.9	105.1	19.26	13.72	1.3963e+06	2.71436e+06	2.87904e+06	1.91864e+06	4.03807e+06	2.27922e+07	2.82024e+07	1.70427e+07	17121211	1.40672e+07	High	High	High	High
FALSE	High	Master Protein	Q9H299	SH3 domain-binding glutamic acid-rich-like protein 3	0	56.323	43	4	48	4	4	93	10.4	4.93	116.5	4	cellular homeostasis;metabolic process;regulation of biological process	cytoplasm;nucleus	catalytic activity	Pf00462, Pf04908	83442	ENSG00000142669.14	SH3BGRL3	1				0	0.922	0.830321	48.03	110.9	89.1	15.77	21.52	7.15836e+06	1.12096e+07	1.23831e+07	1.10504e+07	1.57964e+07	1.00094e+08	6.62976e+07	6.21453e+07	7.69823e+07	6.66866e+07	High	High	High	High
FALSE	High	Master Protein	P30626	Sorcin	0	56.182	56	10	66	10	10	198	21.7	5.59	111.98	10	metabolic process;regulation of biological process;response to stimulus;transport	cytoplasm;cytosol;endoplasmic reticulum;membrane;mitochondrion	catalytic activity;metal ion binding;protein binding	Pf13405, Pf13499, Pf13833	6717	ENSG00000075142.13	SRI	7		Ion homeostasis; Sodium/Calcium exchangers; Ion transport by P-type ATPases; Reduction of cytosolic Ca++ levels; Stimuli-sensing channels		14	0.942	0.866832	53.03	100.3	99.7	17.99	18.8	4.86779e+06	9.06402e+06	7.38724e+06	3.69913e+06	9.01211e+06	6.12534e+07	6.95697e+07	3.0126e+07	5.7666e+07	5.85518e+07	High	High	High	High
FALSE	High	Master Protein	P36871	Phosphoglucomutase-1	0	55.609	26	14	46	14	14	562	61.4	6.76	104.13	14	metabolic process;transport	cytoplasm;cytoskeleton;cytosol;extracellular	catalytic activity;metal ion binding;protein binding	Pf00408, Pf02878, Pf02879, Pf02880	5236	ENSG00000079739.15	PGM1	1	Purine metabolism; Galactose metabolism; Starch and sucrose metabolism; Pentose phosphate pathway; Glycolysis / Gluconeogenesis; Amino sugar and nucleotide sugar metabolism; Metabolic pathways	Neutrophil degranulation; Galactose catabolism; Glycogen breakdown (glycogenolysis); Glycogen synthesis; Defective PGM1 causes PGM1-CDG (CDG1t)	Ectoderm Differentiation; Glycogen Metabolism; Glucuronidation	23	0.906	0.806439	39.83	108.5	91.5	11.19	16.96	1.34187e+06	3.18744e+06	2.26877e+06	1.66957e+06	2.78639e+06	1.47181e+07	1.9716e+07	1.38438e+07	9.93746e+06	1.36948e+07	High	High	High	High
FALSE	High	Master Protein	Q5ZPR3	CD276 antigen	0	55.605	19	6	39	6	6	534	57.2	4.91	89.7	6	cell proliferation;regulation of biological process;response to stimulus	membrane	protein binding	Pf00047, Pf07654, Pf07679, Pf08205, Pf13895, Pf13927	80381	ENSG00000103855.17	CD276	15	Cell adhesion molecules (CAMs)			1	0.923	0.830775	68.28	109.5	90.5	21.54	18.19	1.79213e+06	3.25287e+06	2.41206e+06	1.60771e+06	1.91283e+06	2.3805e+07	2.13442e+07	1.06257e+07	1.55209e+07	1.45305e+07	High	High	High	High
FALSE	High	Master Protein	Q15459	Splicing factor 3A subunit 1	0	55.551	15	10	31	10	10	793	88.8	5.22	61.33	10	cell organization and biogenesis;metabolic process;regulation of biological process	nucleus;spliceosomal complex	protein binding;RNA binding	Pf00240, Pf01805, Pf12230, Pf14560	10291	ENSG00000099995.18	SF3A1	22	Spliceosome	mRNA Splicing - Major Pathway	mRNA Processing	6	1.418	0.837979	32.11	69.5	130.5	19.08	9.03	599729	1.51769e+06	1.14969e+06	661312	1.12438e+06	1.44431e+07	2.03556e+07	9.75793e+06	1.32216e+07	1.16836e+07	Peak Found	Peak Found	High	High
FALSE	High	Master Protein	P09972	Fructose-bisphosphate aldolase C	0	55.444	16	6	37	3	3	364	39.4	6.87	132.55	6	cell differentiation;metabolic process;transport	cytoskeleton;cytosol;extracellular;mitochondrion;organelle lumen	catalytic activity;protein binding	Pf00274	230	ENSG00000109107.13	ALDOC	17	Carbon metabolism; Fructose and mannose metabolism; Pentose phosphate pathway; Glycolysis / Gluconeogenesis; Biosynthesis of amino acids; Metabolic pathways	Gluconeogenesis; Glycolysis; Neutrophil degranulation	Glycolysis and Gluconeogenesis	15	1.548	0.714504	37.64	70.2	129.8	39.06	22.69	498448	923258	1.17379e+06	474307	1.85317e+06	1.16525e+07	1.47713e+07	8.09809e+06	1.2904e+07	1.57459e+07	High	High	High	High
FALSE	High	Master Protein	P62942	Peptidyl-prolyl cis-trans isomerase FKBP1A	0	55.189	52	6	29	6	6	108	11.9	8.16	82.31	6	cell organization and biogenesis;cell proliferation;cellular homeostasis;metabolic process;regulation of biological process;response to stimulus;transport	cytoplasm;cytosol;endoplasmic reticulum;membrane	catalytic activity;protein binding;signal transducer activity	Pf00254	2280	ENSG00000088832.16	FKBP1A	20		TGFBR2 Kinase Domain Mutants in Cancer; TGFBR1 LBD Mutants in Cancer; TGF-beta receptor signaling activates SMADs; TGF-beta receptor signaling in EMT (epithelial to mesenchymal transition); Calcineurin activates NFAT; TGFBR1 KD Mutants in Cancer	Target Of Rapamycin (TOR) Signaling; Spinal Cord Injury; Calcium Regulation in the Cardiac Cell; TGF-beta Receptor Signaling	22	1.219	0.988838	32.49	99.7	100.3	19.45	17.74	9.49819e+06	2.15758e+07	1.50422e+07	1.53919e+07	1.45589e+07	1.20401e+08	1.45047e+08	1.18462e+08	1.41783e+08	1.1234e+08	High	High	High	High
FALSE	High	Master Protein	Q14011	Cold-inducible RNA-binding protein	0	54.991	38	6	23	6	6	172	18.6	9.51	61.07	6	cell organization and biogenesis;regulation of biological process;response to stimulus	cytoplasm;nucleus	protein binding;RNA binding;translation regulator activity	Pf00076, Pf13893, Pf14259	1153	ENSG00000099622.13	CIRBP	19				0	1.546	0.714504	45.9	57	143	42.83	36.59	299713	265542	397048	480097	276061	1.22031e+07	1.51419e+07	6.23159e+06	5.59493e+06	4.18628e+06	High	High	High	High
FALSE	High	Master Protein	Q9Y230	RuvB-like 2	0	54.973	32	13	28	13	13	463	51.1	5.64	70.04	13	cell organization and biogenesis;metabolic process;regulation of biological process;response to stimulus	cytoplasm;cytosol;membrane;nucleus	catalytic activity;DNA binding;nucleotide binding;protein binding	Pf00004, Pf03796, Pf06068, Pf13481	10856	ENSG00000183207.13	RUVBL2	19		HATs acetylate histones; Telomere Extension By Telomerase		8	1.085	0.988838	40.56	100.8	99.2	16.14	32.04	733846	1.83914e+06	1.29162e+06	1.11023e+06	1.30144e+06	1.11108e+07	2.18771e+07	1.06136e+07	7.0224e+06	7.90107e+06	High	High	High	High
FALSE	High	Master Protein	P68402	Platelet-activating factor acetylhydrolase IB subunit beta	0	54.962	39	6	31	6	6	229	25.6	5.92	74.53	6	metabolic process;regulation of biological process;transport	cytoplasm;cytosol;extracellular;membrane;organelle lumen	catalytic activity;protein binding	Pf00657, Pf13472	5049	ENSG00000168092.13	PAFAH1B2	11	Ether lipid metabolism; Metabolic pathways	COPI-independent Golgi-to-ER retrograde traffic; Neutrophil degranulation		10	0.999	0.962137	45.69	91.6	108.4	8.15	19.24	749486	1.29e+06	1.14059e+06	747219	1.41028e+06	1.12078e+07	1.34852e+07	4.83798e+06	9.23285e+06	9.63737e+06	High	High	High	Peak Found
FALSE	High	Master Protein	P20810	Calpastatin	0	54.663	23	12	33	12	12	708	76.5	5.07	65.78	12	regulation of biological process	cytosol;endoplasmic reticulum;membrane	enzyme regulator activity;protein binding;RNA binding	Pf00748	831	ENSG00000153113.23	CAST	5		Degradation of the extracellular matrix; Deregulated CDK5 triggers multiple neurodegenerative pathways in Alzheimer's disease models		5	1.244	0.988838	47.74	84.9	115.1	22.7	22.79	499973	1.09809e+06	503196	447448	915010	1.102e+07	1.04005e+07	6.46743e+06	5.91793e+06	5.12501e+06	High	High	High	High
FALSE	High	Master Protein	P20674	Cytochrome c oxidase subunit 5A, mitochondrial	0	54.659	38	8	63	8	8	150	16.8	6.79	127.44	8	metabolic process;transport	membrane;mitochondrion	catalytic activity;metal ion binding;protein binding;transporter activity	Pf02284	9377	ENSG00000178741.11	COX5A	15	Huntington's disease; Parkinson's disease; Alzheimer's disease; Oxidative phosphorylation; Non-alcoholic fatty liver disease (NAFLD); Metabolic pathways; Cardiac muscle contraction	TP53 Regulates Metabolic Genes; Respiratory electron transport	Electron Transport Chain; Arachidonate Epoxygenase / Epoxide Hydrolase	18	1.001	0.962137	44.57	103.6	96.4	19.84	19.45	5.17741e+06	9.38602e+06	7.9375e+06	3.88242e+06	7.61564e+06	6.71147e+07	5.64093e+07	3.07806e+07	5.3029e+07	5.1405e+07	High	High	High	High
FALSE	High	Master Protein	P50990	T-complex protein 1 subunit theta	0	54.637	26	13	33	13	13	548	59.6	5.6	72.9	13	cell organization and biogenesis;metabolic process;regulation of biological process;transport	cytoplasm;cytoskeleton;cytosol;extracellular;organelle lumen	catalytic activity;nucleotide binding;protein binding	Pf00118	10694	ENSG00000156261.12	CCT8	21		BBSome-mediated cargo-targeting to cilium; Prefoldin mediated transfer of substrate to CCT/TriC; Cooperation of PDCL (PhLP1) and TRiC/CCT in G-protein beta folding; Association of TriC/CCT with target proteins during biosynthesis; Neutrophil degranulation; Folding of actin by CCT/TriC; Formation of tubulin folding intermediates by CCT/TriC		16	1.113	0.993243	41.67	96.5	103.5	6.61	20.62	1.12455e+06	2.39538e+06	1.8542e+06	1.47851e+06	2.3769e+06	1.64424e+07	3.18987e+07	1.51854e+07	1.40912e+07	1.4789e+07	High	High	High	Peak Found
FALSE	High	Master Protein	Q9Y5S9	RNA-binding protein 8A	0	54.552	44	6	49	6	6	174	19.9	5.72	122.88	6	metabolic process;regulation of biological process;transport	cytoplasm;cytosol;nucleus;spliceosomal complex	protein binding;RNA binding	Pf00076, Pf08777, Pf13893, Pf14259	9939	ENSG00000265241.6	RBM8A; LOC101060541	1	Spliceosome; mRNA surveillance pathway; RNA transport	mRNA 3'-end processing; mRNA Splicing - Major Pathway; Cleavage of Growing Transcript in the Termination Region ; Regulation of expression of SLITs and ROBOs; Transport of Mature mRNA derived from an Intron-Containing Transcript; Nonsense Mediated Decay (NMD) enhanced by the Exon Junction Complex (EJC)		20	1.124	0.994129	43.59	102.5	97.5	8.49	13.68	1.69944e+06	3.08639e+06	2.67654e+06	2.35055e+06	2.97405e+06	2.35043e+07	2.54014e+07	1.9045e+07	1.69135e+07	1.61636e+07	High	High	High	High
FALSE	High	Master Protein	P08123	Collagen alpha-2(I) chain	0	54.425	6	8	50	8	8	1366	129.2	8.95	96.19	8	cell organization and biogenesis;cellular component movement;coagulation;metabolic process;regulation of biological process;response to stimulus	endoplasmic reticulum;extracellular;organelle lumen	metal ion binding;protein binding;structural molecule activity	Pf01391, Pf01410	1278	ENSG00000164692.17	COL1A2	7	Amoebiasis; Protein digestion and absorption; AGE-RAGE signaling pathway in diabetic complications; Focal adhesion; ECM-receptor interaction; PI3K-Akt signaling pathway; Platelet activation	Collagen degradation; Integrin cell surface interactions; MET activates PTK2 signaling; Crosslinking of collagen fibrils; Anchoring fibril formation; Platelet Adhesion to exposed collagen; Scavenging by Class A Receptors; Syndecan interactions; GP1b-IX-V activation signalling; ECM proteoglycans; Platelet Aggregation (Plug Formation); Immunoregulatory interactions between a Lymphoid and a non-Lymp…	miRNA targets in ECM and membrane receptors; Focal Adhesion; TGF-beta Signaling Pathway; Focal Adhesion-PI3K-Akt-mTOR-signaling pathway; Inflammatory Response Pathway	46	6.284	5.79733e-10	87.7	32.6	167.4	50.98	63.95	3.94671e+06	3.235e+06	4.28421e+06	1.47211e+06	2.50068e+06	1.17419e+08	1.31554e+08	8.03961e+07	2.59618e+08	3.28126e+08	High	High	High	High
FALSE	High	Master Protein	O43390	Heterogeneous nuclear ribonucleoprotein R	0	54.292	15	9	47	4	4	633	70.9	8.13	96.27	9	metabolic process;regulation of biological process	cytoplasm;endoplasmic reticulum;nucleus;spliceosomal complex	protein binding;RNA binding	Pf00076, Pf13893, Pf14259	10236	ENSG00000282958.1; ENSG00000125944.18	HNRNPR	1; CHR_HSCHR1_4_CTG3		mRNA Splicing - Major Pathway	mRNA Processing	5	1.637	0.662098	51.8	85.3	114.7	23.18	15.86	286937	472129	427067	444396	358803	4.84389e+06	6.36277e+06	3.84102e+06	2.96353e+06	3.5946e+06	Peak Found	Peak Found	High	High
FALSE	High	Master Protein	Q15063	Periostin	0	53.978	14	11	28	11	11	836	93.3	7.53	55.23	11	cell communication;cell growth;cell organization and biogenesis;regulation of biological process;response to stimulus	cytoplasm;extracellular;Golgi	metal ion binding;protein binding	Pf02469, Pf07546	10631	ENSG00000133110.14	POSTN	13			Hypothesized Pathways in Pathogenesis of Cardiovascular Disease; Amplification and Expansion of Oncogenic Pathways as Metastatic Traits	2	2.597	0.0138571	52.08	41.5	158.5	31.31	17.94	624067	784705	649744	351925	558733	2.1164e+07	2.07668e+07	1.36984e+07	1.95633e+07	2.28392e+07	High	High	High	Peak Found
FALSE	High	Master Protein	P36873	Serine/threonine-protein phosphatase PP1-gamma catalytic subunit	0	53.858	30	7	28	3	3	323	37	6.54	60.96	7	cell differentiation;cell division;cell organization and biogenesis;metabolic process;regulation of biological process;response to stimulus	chromosome;cytoplasm;cytosol;membrane;mitochondrion;nucleus	catalytic activity;metal ion binding;protein binding;RNA binding	Pf00149	5501	ENSG00000186298.11	PPP1CC	12	Dopaminergic synapse; Vascular smooth muscle contraction; Insulin signaling pathway; Amphetamine addiction; cGMP-PKG signaling pathway; Hippo signaling pathway; Oxytocin signaling pathway; Long-term potentiation; Adrenergic signaling in cardiomyocytes; Focal adhesion; Proteoglycans in cancer; Regulation of actin cytoskeleton; mRNA surveillance pathway; Oocyte meiosis; Herpes simplex infection; In…	Triglyceride catabolism; Amplification of signal from unattached kinetochores via a MAD2 inhibitory signal; Separation of Sister Chromatids; Downregulation of TGF-beta receptor signaling; Resolution of Sister Chromatid Cohesion; RHO GTPases Activate Formins; Circadian Clock	Common Pathways Underlying Drug Addiction	46	1.141	0.994129	39.13	81.2	118.8	31.44	14.49	98852.9	200377	222415	72721	185299	1.52308e+06	2.78262e+06	1.3274e+06	1.54638e+06	1.5073e+06	High	High	High	Peak Found
FALSE	High	Master Protein	Q9BRA2	Thioredoxin domain-containing protein 17	0	53.821	68	8	55	8	8	123	13.9	5.52	116.26	8	metabolic process;regulation of biological process;response to stimulus	cytoplasm;cytosol	antioxidant activity;catalytic activity;protein binding	Pf06110, Pf13098	84817	ENSG00000129235.10	TXNDC17	17				0	0.826	0.651629	52.22	109.1	90.9	15	16.45	5.46404e+06	9.0749e+06	6.77273e+06	7.56213e+06	8.1415e+06	6.97846e+07	5.94716e+07	3.37613e+07	4.76808e+07	4.54061e+07	High	High	High	High
FALSE	High	Master Protein	O43488	Aflatoxin B1 aldehyde reductase member 2	0	53.654	24	9	35	5	9	359	39.6	7.17	78.97	9	metabolic process	cytoplasm;cytosol;Golgi	catalytic activity;protein binding	Pf00248	8574	ENSG00000053371.12	AKR7A2	1	Metabolism of xenobiotics by cytochrome P450	Aflatoxin activation and detoxification	Aflatoxin B1 metabolism; Metapathway biotransformation	6	1.547	0.714504	36.82	67.3	132.7	12.29	5.34	723865	1.62138e+06	985840	818052	1.33553e+06	1.85643e+07	2.19763e+07	1.24109e+07	1.57253e+07	1.41033e+07	High	High	High	High
FALSE	High	Master Protein	O43768	Alpha-endosulfine	0	53.306	42	6	23	5	5	121	13.4	7.24	54.81	6	cell division;regulation of biological process;response to stimulus;transport	cytoplasm	enzyme regulator activity;protein binding	Pf04667	2029	ENSG00000143420.18	ENSA	1		MASTL Facilitates Mitotic Progression		5	1.022	0.988838	23.48	103.7	96.3	12.43	15.51	331737	619466	406733	389789	471751	3.86825e+06	4.34289e+06	3.54175e+06	3.72734e+06	2.97378e+06	Peak Found	High	Peak Found	High
FALSE	High	Master Protein	Q9H910	Jupiter microtubule associated homolog 2	0	53.201	57	7	42	7	7	190	20.1	9.26	103.45	7		cytoplasm;cytosol;membrane;nucleus			90861	ENSG00000206053.12	HN1L; JPT2	16				0	1.482	0.774347	33.39	81.8	118.2	13.95	23.8	874677	1.64098e+06	1.3197e+06	762764	1.4222e+06	1.49834e+07	1.55142e+07	1.13772e+07	1.8097e+07	1.84299e+07	High	High	High	High
FALSE	High	Master Protein	P49773	Histidine triad nucleotide-binding protein 1	0	53.097	83	8	42	8	8	126	13.8	6.95	65.44	8	cell death;metabolic process;regulation of biological process;response to stimulus	cytoplasm;cytoskeleton;cytosol;membrane;nucleus	catalytic activity;nucleotide binding;protein binding	Pf01230, Pf11969	3094	ENSG00000169567.11	HINT1	5				0	1.222	0.988838	28.75	92.8	107.2	12.18	15.07	5.96897e+06	1.10874e+07	8.30753e+06	5.48336e+06	9.07712e+06	8.90864e+07	1.01227e+08	4.38777e+07	7.72656e+07	7.12979e+07	High	High	High	High
FALSE	High	Master Protein	Q15942	Zyxin	0	53	23	8	18	8	8	572	61.2	6.67	54.06	8	cell communication;cell organization and biogenesis;regulation of biological process;response to stimulus	cytoplasm;cytoskeleton;cytosol;membrane;nucleus	metal ion binding;protein binding;RNA binding	Pf00412	7791	ENSG00000159840.15	ZYX	7	Focal adhesion		Integrin-mediated Cell Adhesion; Focal Adhesion	3	2.43	0.0297875	46.98	31.7	168.3	53.09	32.08	144512	459750	187802	81978.9	556101	9.63106e+06	1.53485e+07	4.17125e+06	8.25477e+06	5.20014e+06	Peak Found	Peak Found	Peak Found	Peak Found
FALSE	High	Master Protein	P35232	Prohibitin	0	52.734	45	11	50	11	11	272	29.8	5.76	91.74	11	cell differentiation;cell organization and biogenesis;metabolic process;regulation of biological process;response to stimulus;transport	cell surface;cytoplasm;endosome;membrane;mitochondrion;nucleus	DNA binding;protein binding	Pf01145	5245	ENSG00000167085.11	PHB	17		Paradoxical activation of RAF signaling by kinase inactive BRAF; Processing of SMDT1; RAF activation; Signaling by RAS mutants; Signaling by moderate kinase activity BRAF mutants; Interleukin-20 family signaling	Integrated Breast Cancer Pathway	19	1.019	0.97752	28.16	91.7	108.3	10.05	10.51	1.62557e+06	2.58468e+06	2.30642e+06	1.4704e+06	2.68613e+06	2.17153e+07	2.07857e+07	1.42077e+07	1.80303e+07	1.87701e+07	High	High	High	High
FALSE	High	Master Protein	Q9NQC3	Reticulon-4	0	52.594	8	4	14	4	4	1192	129.9	4.5	50.99	4	cell death;cell organization and biogenesis;cellular component movement;regulation of biological process	endoplasmic reticulum;membrane	protein binding;RNA binding	Pf02453	57142	ENSG00000115310.17	RTN4	2	Alzheimer's disease	Signalling by NGF; Axonal growth inhibition (RHOA activation)	Spinal Cord Injury	8	1.102	0.990199	39.89	95.3	104.7	9.62	34.21	356578	555504	391035	381062	571492	4309723	9.0767e+06	4.47169e+06	3437792	2.67775e+06	High	High	High	High
FALSE	High	Master Protein	P30048	Thioredoxin-dependent peroxide reductase, mitochondrial	0	52.508	33	7	63	7	7	256	27.7	7.78	157.55	7	cell death;cell differentiation;cell organization and biogenesis;cellular homeostasis;metabolic process;regulation of biological process;response to stimulus	cytoplasm;cytosol;endosome;mitochondrion;organelle lumen	antioxidant activity;catalytic activity;enzyme regulator activity;protein binding	Pf00578, Pf08534, Pf10417, Pf13905	10935	ENSG00000165672.6	PRDX3	10		Detoxification of Reactive Oxygen Species	Selenium Micronutrient Network	4	1.106	0.989807	57.78	87.9	112.1	12.5	13.69	5.60308e+06	1.01142e+07	1.02333e+07	8.22574e+06	1.0418e+07	7.67916e+07	1.00689e+08	7.13499e+07	8.90821e+07	7.73476e+07	High	High	High	High
FALSE	High	Master Protein	P21796	Voltage-dependent anion-selective channel protein 1	0	52.4	40	11	48	10	11	283	30.8	8.54	81.79	11	cell communication;cell death;cell differentiation;defense response;metabolic process;regulation of biological process;response to stimulus;transport	membrane;mitochondrion;nucleus	protein binding;transporter activity	Pf01459	7416	ENSG00000213585.10	VDAC1	5	NOD-like receptor signaling pathway; cGMP-PKG signaling pathway; Huntington's disease; HTLV-I infection; Parkinson's disease; Influenza A; Calcium signaling pathway	Mitochondrial calcium ion transport; Ub-specific processing proteases; Mitochondrial protein import; Pink/Parkin Mediated Mitophagy		16	1.074	0.988838	52.69	109.6	90.4	16.49	4.54	1.42285e+06	3.90589e+06	2.74766e+06	2.44648e+06	4.03261e+06	2.24079e+07	2.61021e+07	1.46707e+07	1.7914e+07	1.95853e+07	High	High	High	High
FALSE	High	Master Protein	P63208	S-phase kinase-associated protein 1	0	52.331	50	8	39	7	7	163	18.6	4.54	76	8	cell organization and biogenesis;cellular homeostasis;metabolic process;regulation of biological process;response to stimulus	cytoplasm;cytosol;nucleus	catalytic activity;protein binding	Pf01466, Pf03931	6500	ENSG00000113558.18	SKP1	5	TGF-beta signaling pathway; Ubiquitin mediated proteolysis; Protein processing in endoplasmic reticulum; Wnt signaling pathway; Oocyte meiosis; Circadian rhythm; Herpes simplex infection; Cell cycle	FBXL7 down-regulates AURKA during mitotic entry and in early mitosis; NOTCH1 Intracellular Domain Regulates Transcription; Downstream TCR signaling; Regulation of PLK1 Activity at G2/M Transition; NIK-->noncanonical NF-kB signaling; Constitutive Signaling by NOTCH1 HD+PEST Domain Mutants; MAP3K8 (TPL2)-dependent MAPK1/3 activation; Antigen processing: Ubiquitination & Proteasome degradation; Iron…	TNF alpha Signaling Pathway; TGF-beta Signaling Pathway; Notch Signaling Pathway	105	1.006	0.962137	62.61	110.8	89.2	24.22	18.66	1.39853e+06	2.18006e+06	2.38887e+06	1.10321e+06	1.79558e+06	1.23896e+07	1.11841e+07	8.01136e+06	1.2513e+07	1.16211e+07	High	High	High	High
FALSE	High	Master Protein	P13796	Plastin-2	0	51.943	17	9	42	6	6	627	70.2	5.43	77.45	9	cell organization and biogenesis;cellular component movement;regulation of biological process;response to stimulus	cytoplasm;cytoskeleton;cytosol;membrane	metal ion binding;protein binding	Pf00036, Pf00307, Pf13405, Pf13499	3936	ENSG00000136167.13	LCP1	13		Gene and protein expression by JAK-STAT signaling after Interleukin-12 stimulation; Interleukin-12 family signaling		5	1.429	0.828038	51.27	116.3	83.7	33.14	64.13	519671	1.09825e+06	759637	240901	895074	2.83311e+06	5.75673e+06	2.67815e+06	7.29411e+06	1.10677e+07	High	High	High	Peak Found
FALSE	High	Master Protein	P30050	60S ribosomal protein L12	0	51.847	58	8	35	8	8	165	17.8	9.42	72.09	8	cell organization and biogenesis;metabolic process;transport	cytosol;membrane;ribosome	protein binding;RNA binding;structural molecule activity	Pf00298, Pf03946	6136	ENSG00000197958.12	RPL12	9	Ribosome	Peptide chain elongation; Eukaryotic Translation Termination; Viral mRNA Translation; L13a-mediated translational silencing of Ceruloplasmin expression; Nonsense Mediated Decay (NMD) independent of the Exon Junction Complex (EJC); Selenocysteine synthesis; Nonsense Mediated Decay (NMD) enhanced by the Exon Junction Complex (EJC); GTP hydrolysis and joining of the 60S ribosomal subunit; Major path…	Cytoplasmic Ribosomal Proteins	34	1.82	0.348541	67.68	19.2	180.8	23.82	9.97	832925	1.26967e+06	606017	876864	1.52499e+06	8.87577e+07	1.1467e+08	6.51434e+07	6.18541e+07	6.58068e+07	High	High	High	High
FALSE	High	Master Protein	Q00688	Peptidyl-prolyl cis-trans isomerase FKBP3	0	51.828	34	9	54	9	9	224	25.2	9.28	105.98	9	metabolic process	cytoplasm;nucleus	catalytic activity;protein binding;receptor activity;RNA binding	Pf00254	2287	ENSG00000100442.10	FKBP3	14				0	1.484	0.774347	39	80.3	119.7	17.25	6.22	2.17436e+06	5.02275e+06	3.2575e+06	2.03059e+06	4.38409e+06	4.49383e+07	5.19672e+07	3.00238e+07	3.681e+07	3.25337e+07	High	High	High	High
FALSE	High	Master Protein	P30085	UMP-CMP kinase	0	51.75	53	8	29	8	8	196	22.2	5.57	50.85	8	metabolic process	cytoplasm;cytosol;nucleus	catalytic activity;nucleotide binding	Pf00406, Pf02223, Pf13207, Pf13238, Pf13521, Pf13671	51727		CMPK1	1	Metabolic pathways; Pyrimidine metabolism	Interconversion of nucleotide di- and triphosphates		5	1.187	0.989807	39.31	85.5	114.5	15.22	9.99	577257	1.24487e+06	1.10965e+06	625052	1.10824e+06	1.16187e+07	1.24425e+07	6.32939e+06	8.94873e+06	8.51858e+06	High	High	High	High
FALSE	High	Master Protein	O43396	Thioredoxin-like protein 1	0	51.692	37	8	26	8	8	289	32.2	4.96	67.59	8	cellular homeostasis;metabolic process;regulation of biological process;response to stimulus;transport	cytoplasm;cytosol;nucleus;proteasome	antioxidant activity;catalytic activity	Pf00085, Pf06201, Pf13098	9352	ENSG00000091164.12	TXNL1	18				0	1.103	0.989807	29.48	61.8	138.2	18.82	8.91	314627	669921	519608	284144	746572	8.93138e+06	1.24453e+07	6.50388e+06	8.51531e+06	9.38334e+06	High	High	High	High
FALSE	High	Master Protein	P11216	Glycogen phosphorylase, brain form	0	51.41	16	12	34	9	9	843	96.6	6.86	70.36	12	metabolic process;transport	cytoplasm;extracellular;membrane;organelle lumen	catalytic activity;protein binding	Pf00343	5834	ENSG00000100994.11	PYGB	20	Insulin signaling pathway; Glucagon signaling pathway; Starch and sucrose metabolism; Metabolic pathways; Insulin resistance	Neutrophil degranulation; Glycogen breakdown (glycogenolysis)	Glycogen Metabolism	13	0.922	0.828038	60.82	90.8	109.2	24.77	44.98	582943	1.46029e+06	824160	723391	1.78679e+06	9.3318e+06	1.95138e+07	8.0248e+06	5.25395e+06	4.27931e+06	Peak Found	Peak Found	High	Peak Found
FALSE	High	Master Protein	Q99584	Protein S100-A13	0	51.306	58	10	82	10	10	98	11.5	6.16	140.91	10	regulation of biological process;response to stimulus;transport	cytoplasm;cytosol;extracellular;membrane;nucleus;vacuole	metal ion binding;protein binding	Pf01023	6284	ENSG00000189171.14	S100A13	1				0	1.051	0.988838	45.86	105	95	9.8	11.85	1.43238e+07	2.92341e+07	2.03271e+07	1.46117e+07	2.62812e+07	1.82994e+08	1.72695e+08	1.29288e+08	1.34913e+08	1.24039e+08	High	High	High	High
FALSE	High	Master Protein	P45974	Ubiquitin carboxyl-terminal hydrolase 5	0	51.241	16	12	31	12	12	858	95.7	5.03	61.81	12	metabolic process;regulation of biological process	cytosol;vacuole	catalytic activity;metal ion binding;protein binding	Pf00443, Pf00627, Pf02148, Pf13423	8078	ENSG00000111667.13	USP5	12		Synthesis of active ubiquitin: roles of E1 and E2 enzymes; Ub-specific processing proteases		6	1.228	0.988838	36.01	80.3	119.7	15.21	8.79	700661	1.49691e+06	1.03293e+06	646221	1.19568e+06	1.27341e+07	1.6056e+07	1.02375e+07	1.12037e+07	9.53575e+06	High	High	Peak Found	High
FALSE	High	Master Protein	O43852	Calumenin	0	51.204	32	9	27	9	9	315	37.1	4.64	55.69	9	metabolic process	endoplasmic reticulum;extracellular;Golgi;membrane;organelle lumen	metal ion binding;protein binding	Pf13499	813	ENSG00000128595.16	CALU	7		Platelet degranulation ; Post-translational protein phosphorylation; Regulation of Insulin-like Growth Factor (IGF) transport and uptake by Insulin-like Growth Factor Binding Proteins (IGFBPs)	NOTCH1 regulation of human endothelial cell calcification	9	1.12	0.994129	36.76	93.7	106.3	17.05	17.83	2.28599e+06	3.32068e+06	2.55139e+06	1.64703e+06	3.38877e+06	2.37083e+07	3.22705e+07	1.84477e+07	3.01155e+07	2.66406e+07	High	High	High	High
FALSE	High	Master Protein	Q9UHV9	Prefoldin subunit 2	0	51.168	45	6	53	6	6	154	16.6	6.58	124.21	6	metabolic process;regulation of biological process	cytoplasm;cytosol;mitochondrion;nucleus	protein binding	Pf01920	5202	ENSG00000143256.4	PFDN2	1		Prefoldin mediated transfer of substrate to CCT/TriC		5	1.088	0.988838	38.86	94.3	105.7	8.98	9.75	2.58418e+06	4.6648e+06	4.45324e+06	3.00033e+06	4.61048e+06	3.63658e+07	4.36614e+07	2.59597e+07	3.6282e+07	35636601	High	High	High	High
FALSE	High	Master Protein	P11047	Laminin subunit gamma-1	0	51.014	7	8	15	8	8	1609	177.5	5.12	39.19	8	cell organization and biogenesis;cellular component movement;metabolic process;regulation of biological process	extracellular;organelle lumen	catalytic activity;motor activity;protein binding;structural molecule activity	Pf00052, Pf00053, Pf00055, Pf00261, Pf01576, Pf05262, Pf05483, Pf05557, Pf05667, Pf05701, Pf06008, Pf08317, Pf10174, Pf11068, Pf12128, Pf12795, Pf13166, Pf13514, Pf13868	3915	ENSG00000135862.5	LAMC1	1	Amoebiasis; Prion diseases; Pathways in cancer; Toxoplasmosis; Focal adhesion; Small cell lung cancer; ECM-receptor interaction; PI3K-Akt signaling pathway	ECM proteoglycans; Post-translational protein phosphorylation; Regulation of Insulin-like Growth Factor (IGF) transport and uptake by Insulin-like Growth Factor Binding Proteins (IGFBPs); L1CAM interactions; Laminin interactions; Degradation of the extracellular matrix; MET activates PTK2 signaling; Non-integrin membrane-ECM interactions	Alpha 6 Beta 4 signaling pathway; Endoderm Differentiation; miRNA targets in ECM and membrane receptors; Focal Adhesion; Focal Adhesion-PI3K-Akt-mTOR-signaling pathway; Inflammatory Response Pathway	31	1.294	0.968382	58.61	68.9	131.1	12.8	26.4	219853	434528	335919	218108	486058	5.59057e+06	7.75453e+06	2.04331e+06	4.40334e+06	5.10716e+06	Peak Found	High	Peak Found	Peak Found
FALSE	High	Master Protein	P17661	Desmin	0	50.922	11	7	53	2	2	470	53.5	5.27	116.17	7	cell organization and biogenesis;cellular component movement;regulation of biological process	cytoplasm;cytoskeleton;cytosol;membrane;nucleus	protein binding;structural molecule activity	Pf00038, Pf03962, Pf04732	1674	ENSG00000175084.11	DES	2	Arrhythmogenic right ventricular cardiomyopathy (ARVC); Dilated cardiomyopathy; Hypertrophic cardiomyopathy (HCM)	Striated Muscle Contraction	Arrhythmogenic Right Ventricular Cardiomyopathy; Striated Muscle Contraction	7	1.927	0.531497	113.51	91.3	108.7	71.65	133.5	140636	34056.4	66482.3	48126.9	190192	117403				3.46234e+06	Peak Found	Peak Found	Peak Found	Peak Found
FALSE	High	Master Protein	O60869	Endothelial differentiation-related factor 1	0	50.896	49	7	33	7	7	148	16.4	9.95	82.71	7	cell differentiation;development;metabolic process;regulation of biological process	cytoplasm;cytosol;nucleus	catalytic activity;DNA binding;protein binding;RNA binding	Pf01381, Pf08523, Pf12844, Pf13560	8721	ENSG00000107223.12	EDF1	9				0	2.368	0.0387225	38.12	60	140	19.13	15.27	598396	813858	636902	410083	889703	1.64659e+07	2.02531e+07	9.60606e+06	1.08274e+07	9.91165e+06	High	High	High	High
FALSE	High	Master Protein	O00571	ATP-dependent RNA helicase DDX3X	0	50.812	18	11	25	3	10	662	73.2	7.18	50.85	11	cell death;cell organization and biogenesis;defense response;metabolic process;regulation of biological process;response to stimulus;transport	cytoplasm;cytosol;extracellular;membrane;mitochondrion;nucleus;organelle lumen	catalytic activity;DNA binding;enzyme regulator activity;nucleotide binding;protein binding;RNA binding	Pf00270, Pf00271, Pf04851	1654	ENSG00000215301.9	DDX3X	X	Viral carcinogenesis; Hepatitis B; RIG-I-like receptor signaling pathway	Neutrophil degranulation	RIG-I-like Receptor Signaling	7	1.677	0.528449	59.57	67.3	132.7	18	23.75	260572	671025	462709	425911	466844	7.96935e+06	1.18314e+07	6.27711e+06	5.11669e+06	4.5197e+06	High	High	Peak Found	High
FALSE	High	Master Protein	O00151	PDZ and LIM domain protein 1	0	50.504	22	6	22	6	6	329	36	7.02	63.5	6	regulation of biological process;response to stimulus	cytoplasm;cytoskeleton	metal ion binding;protein binding	Pf00412, Pf00595, Pf13180	9124	ENSG00000107438.8	PDLIM1	10				0	1.742	0.403612	42.75	58.3	141.7	31.68	28.97	378160	461315	365732	196605	701331	5.42521e+06	9.70795e+06	4.47648e+06	8.44794e+06	9.14777e+06	High	Peak Found	High	High
FALSE	High	Master Protein	P35221	Catenin alpha-1	0	50.293	13	10	24	7	10	906	100	6.29	49.57	10	cell organization and biogenesis;regulation of biological process;response to stimulus	cytoplasm;cytoskeleton;cytosol;Golgi;membrane	protein binding;RNA binding;structural molecule activity	Pf01044	1495	ENSG00000044115.20	CTNNA1	5	Arrhythmogenic right ventricular cardiomyopathy (ARVC); Tight junction; Hippo signaling pathway; Endometrial cancer; Pathways in cancer; Adherens junction; Leukocyte transendothelial migration; Bacterial invasion of epithelial cells	Adherens junctions interactions; CDO in myogenesis; VEGFR2 mediated vascular permeability; RHO GTPases activate IQGAPs	Arrhythmogenic Right Ventricular Cardiomyopathy; Apoptosis-related network due to altered Notch3 in ovarian cancer; VEGFA-VEGFR2 Signaling Pathway; White fat cell differentiation	27	1.102	0.989807	42.68	138.1	61.9	22.01	31.98	1.75608e+07	1.67345e+07	2.18468e+07	1.74391e+07	3.16081e+07	62255658	7.05317e+07	6.1229e+07	7.21903e+07	1.06098e+08	High	High	High	High
FALSE	High	Master Protein	P25788	Proteasome subunit alpha type-3	0	50.22	42	10	41	10	10	255	28.4	5.33	86.05	10	metabolic process;regulation of biological process;response to stimulus;transport	cytoplasm;cytosol;nucleus;proteasome	catalytic activity;nucleotide binding;protein binding	Pf00227, Pf10584	5684	ENSG00000100567.12	PSMA3	14	Proteasome	Regulation of RAS by GAPs; CDT1 association with the CDC6:ORC:origin complex; Downstream TCR signaling; UCH proteinases; NIK-->noncanonical NF-kB signaling; Hh mutants that don't undergo autocatalytic processing are degraded by ERAD; SCF-beta-TrCP mediated degradation of Emi1; Cross-presentation of soluble exogenous antigens (endosomes); Separation of Sister Chromatids; Vpu mediated degradation o…	Proteasome Degradation	150	0.884	0.771371	66.72	113.4	86.6	12.62	25.16	1.63968e+06	3.96528e+06	2.73849e+06	1.9674e+06	3.36774e+06	1.49605e+07	2.24718e+07	1.94932e+07	1.4577e+07	1.42666e+07	High	High	High	High
FALSE	High	Master Protein	O00161	Synaptosomal-associated protein 23	0	50.195	42	6	19	6	6	211	23.3	5.01	58.47	6	cell organization and biogenesis;metabolic process;transport	cytoplasm;extracellular;membrane;vacuole	catalytic activity;metal ion binding;protein binding	Pf00835, Pf05739	8773	ENSG00000092531.9	SNAP23	15	SNARE interactions in vesicular transport; Platelet activation	Translocation of GLUT4 to the plasma membrane; Clathrin derived vesicle budding; ER-Phagosome pathway; Neutrophil degranulation	Insulin Signaling	15	1.211	0.988838	43.01	63.4	136.6	63.51	42.76	311229	560357	523394	99944.4	103954	8.4153e+06	5.29074e+06	3.01233e+06	9.17858e+06	8.92169e+06	Peak Found	High	High	Peak Found
FALSE	High	Master Protein	P12081	Histidine--tRNA ligase, cytoplasmic	0	50.07	24	12	38	8	12	509	57.4	5.88	69.38	12	cell organization and biogenesis;metabolic process	cytoplasm;cytosol;mitochondrion	catalytic activity;nucleotide binding;protein binding	Pf00458, Pf00587, Pf03129, Pf13393	3035	ENSG00000170445.12	HARS	5	Aminoacyl-tRNA biosynthesis	Cytosolic tRNA aminoacylation	Allograft Rejection	6	0.957	0.888348	37.47	127.1	72.9	18.57	9.26	1.03929e+07	1.48233e+07	1.71496e+07	9.01771e+06	2.06868e+07	8.27436e+07	7.79478e+07	5.3634e+07	6.31935e+07	6.34652e+07	High	High	High	High
FALSE	High	Master Protein	Q99471	Prefoldin subunit 5	0	50.044	50	6	25	6	6	154	17.3	6.33	67.49	6	metabolic process;regulation of biological process	cytoplasm;nucleus	protein binding	Pf02996	5204	ENSG00000123349.13	PFDN5	12		Prefoldin mediated transfer of substrate to CCT/TriC		5	0.795	0.542013	48.12	100.9	99.1	15.32	9.52	562423	998104	703337	595566	688176	5.57112e+06	8663927	4.92022e+06	5.03882e+06	5.32801e+06	High	High	High	Peak Found
FALSE	High	Master Protein	Q9NRR5	Ubiquilin-4	0	49.78	13	6	32	2	2	601	63.8	5.22	94.11	6	metabolic process;regulation of biological process	cytoplasm;cytosol;endoplasmic reticulum;membrane;nucleus;proteasome;vacuole	protein binding	Pf00240, Pf00627, Pf11976	56893	ENSG00000160803.7	UBQLN4	1	Protein processing in endoplasmic reticulum			1	2.477	0.140573	0	57.5	142.5				57505.3				1.00528e+06					Not Found	Peak Found	Not Found	Not Found
FALSE	High	Master Protein	Q14195	Dihydropyrimidinase-related protein 3	0	49.575	19	8	23	5	5	570	61.9	6.49	57.52	8	cell organization and biogenesis;regulation of biological process;response to stimulus	cytoplasm;cytosol	catalytic activity;protein binding	Pf01979, Pf04909, Pf13147, Pf13594	1809	ENSG00000113657.12	DPYSL3	5		CRMPs in Sema3A signaling		4	3.287	0.000844735	43.26	24.5	175.5	70.89	25.35	160024	203145	37507.2	70598.4	67933.1	4.56032e+06	6.63123e+06	2.01556e+06	4.79002e+06	4.78549e+06	Peak Found	Peak Found	Peak Found	Peak Found
FALSE	High	Master Protein	Q96C90	Protein phosphatase 1 regulatory subunit 14B	0	49.477	35	3	14	3	3	147	15.9	4.86	51.96	3	defense response;regulation of biological process;response to stimulus	cytoplasm	enzyme regulator activity	Pf05361	26472	ENSG00000173457.10	PPP1R14B	11				0	1.428	0.830499	68.53	102.4	97.6	49.62	54.91	610082	227142	730804	317153	744481	10123179	3.27993e+06	3.48097e+06	4019233	3.13629e+06	High	High	High	High
FALSE	High	Master Protein	P12532	Creatine kinase U-type, mitochondrial	0	49.392	23	8	24	8	8	417	47	8.34	49.46	8	metabolic process	membrane;mitochondrion	catalytic activity;nucleotide binding	Pf00217, Pf02807	1159; 548596	ENSG00000223572.9; ENSG00000237289.9	CKMT1B; CKMT1A	15	Metabolic pathways; Arginine and proline metabolism	Creatine metabolism		6	2.051	0.173353	37.43	46.3	153.7	50.43	18.32	135187	334415	332871	533874	784653	1.01334e+07	1.4987e+07	6.9147e+06	7.45774e+06	6.25365e+06	Peak Found	Peak Found	Peak Found	Peak Found
FALSE	High	Master Protein	Q02790	Peptidyl-prolyl cis-trans isomerase FKBP4	0	49.325	21	8	24	8	8	459	51.8	5.43	52.33	8	cell organization and biogenesis;metabolic process;regulation of biological process;response to stimulus;transport	cytoplasm;cytoskeleton;cytosol;mitochondrion;nucleus	catalytic activity;nucleotide binding;protein binding;RNA binding	Pf00254, Pf00515, Pf07719, Pf13174, Pf13371, Pf13414, Pf13424, Pf13432, Pf14559	2288	ENSG00000004478.7	FKBP4	12	Estrogen signaling pathway	Attenuation phase; HSP90 chaperone cycle for steroid hormone receptors (SHR)	Androgen receptor signaling pathway	8	1.272	0.984268	41.58	79.3	120.7	11.31	11.62	340256	703441	594816	380890	605782	6.50873e+06	9.01488e+06	4.22549e+06	5.56625e+06	4.62217e+06	Peak Found	High	High	Peak Found
FALSE	High	Master Protein	O95336	6-phosphogluconolactonase	0	49.239	52	9	36	9	9	258	27.5	6.05	81.78	9	metabolic process	cytoplasm;cytosol	catalytic activity;protein binding	Pf01182	25796	ENSG00000130313.6	PGLS	19	Carbon metabolism; Pentose phosphate pathway; Metabolic pathways	Pentose phosphate pathway (hexose monophosphate shunt)	Pentose Phosphate Pathway	7	0.957	0.890112	38.77	99.3	100.7	8.43	11.94	1.18767e+06	2.10242e+06	1.79295e+06	1.27606e+06	2.50875e+06	1.83971e+07	1.67323e+07	1.084e+07	1.17947e+07	1.30463e+07	High	High	High	High
FALSE	High	Master Protein	P20290	Transcription factor BTF3	0	49.092	44	8	23	7	7	206	22.2	9.38	51.47	8	metabolic process;regulation of biological process;transport	cytoplasm;cytosol;nucleus	protein binding;RNA binding	Pf01849	689	ENSG00000145741.15	BTF3	5				0	1.317	0.962137	36.7	86.8	113.2	19.88	12.08	1.73754e+06	2.68975e+06	1.74542e+06	1.21319e+06	2.41356e+06	2.15343e+07	2.83185e+07	1.66541e+07	1.63938e+07	1.46252e+07	High	High	Peak Found	High
FALSE	High	Master Protein	P53634	Dipeptidyl peptidase 1	0	48.504	14	7	37	7	7	463	51.8	6.99	67.37	7	cell death;cell organization and biogenesis;metabolic process;regulation of biological process;response to stimulus;transport	endoplasmic reticulum;extracellular;Golgi;membrane;organelle lumen;vacuole	catalytic activity;enzyme regulator activity;protein binding	Pf00112, Pf03051, Pf08773	1075	ENSG00000109861.15	CTSC	11	Lysosome; Apoptosis	Neutrophil degranulation; MHC class II antigen presentation; Cargo concentration in the ER; COPII (Coat Protein 2) Mediated Vesicle Transport		16	0.991	0.9534	60.66	92.6	107.4	15.7	10.52	1.20988e+06	3.1377e+06	1.83435e+06	1.89556e+06	2.77767e+06	2.24234e+07	2.98999e+07	1.5778e+07	1.67479e+07	1.56845e+07	High	High	High	High
FALSE	High	Master Protein	P09486	SPARC	0	48.461	17	5	31	5	5	303	34.6	4.84	74.64	5	cell organization and biogenesis;regulation of biological process;response to stimulus;transport	cell surface;cytoplasm;extracellular;membrane;mitochondrion;nucleus;organelle lumen	metal ion binding;protein binding	Pf00050, Pf07648, Pf09289, Pf10591	6678	ENSG00000113140.10	SPARC	5		Platelet degranulation ; ECM proteoglycans; Scavenging by Class H Receptors	miR-509-3p alteration of YAP1/ECM axis; Senescence and Autophagy in Cancer	11	2.064	0.147416	49.61	73.3	126.7	35.28	24.45	584412	1.08844e+06	1.06518e+06	353064	662564	1.2687e+07	1.52878e+07	6.61698e+06	1.39673e+07	1.46454e+07	High	High	High	High
FALSE	High	Master Protein	P37837	Transaldolase	0	48.207	36	13	52	13	13	337	37.5	6.81	81.52	13	metabolic process;regulation of biological process;response to stimulus	cytoplasm;cytosol;nucleus	catalytic activity;protein binding	Pf00923	6888	ENSG00000177156.10	TALDO1	11	Carbon metabolism; Pentose phosphate pathway; Biosynthesis of amino acids; Metabolic pathways	Gene and protein expression by JAK-STAT signaling after Interleukin-12 stimulation; Insulin effects increased synthesis of Xylulose-5-Phosphate; TALDO1 deficiency: failed conversion of Fru(6)P, E4P to SH7P, GA3P; Interleukin-12 family signaling; TALDO1 deficiency: failed conversion of SH7P, GA3P to Fru(6)P, E4P; Pentose phosphate pathway (hexose monophosphate shunt)	Pentose Phosphate Pathway; Cori Cycle	22	0.838	0.679668	40.29	110.6	89.4	7.58	14.72	2.99797e+06	4.99353e+06	4.43835e+06	3.11552e+06	5.91231e+06	3.08274e+07	3.35881e+07	2.75475e+07	2.2607e+07	2.58824e+07	High	High	High	High
FALSE	High	Master Protein	Q9NRX4	14 kDa phosphohistidine phosphatase	0	48.148	43	3	17	3	3	125	13.8	6.07	66.58	3	metabolic process;regulation of biological process	cytoplasm;cytosol	catalytic activity;protein binding	Pf05005	29085	ENSG00000054148.17	PHPT1	9				0	1.341	0.935972	43.84	40.3	159.7	56.27	44.05	62164.1	100790	113309	202490	116170	3.96163e+06	3.86032e+06	2.61552e+06	1.24904e+06	1.19063e+06	Peak Found	High	Peak Found	High
FALSE	High	Master Protein	P07910	Heterogeneous nuclear ribonucleoproteins C1/C2	0	47.992	32	11	45	5	11	306	33.7	5.08	90.77	11	cell differentiation;cell organization and biogenesis;metabolic process;regulation of biological process	cytoskeleton;cytosol;extracellular;membrane;nucleus;spliceosomal complex	DNA binding;protein binding;RNA binding	Pf00076, Pf13893, Pf14259	3183	ENSG00000092199.17	HNRNPC	14	Spliceosome	mRNA Splicing - Major Pathway; SUMOylation of RNA binding proteins	mRNA Processing	11	0.929	0.841993	84.1	96.7	103.3	13.35	16.35	1.68009e+06	3.71358e+06	3.17046e+06	2.79401e+06	3.47369e+06	3.31427e+07	3.49925e+07	2.00425e+07	2.17537e+07	1.76552e+07	High	High	High	High
FALSE	High	Master Protein	Q15369	Elongin-C	0	47.761	51	6	18	6	6	112	12.5	4.78	34.2	6	metabolic process;regulation of biological process;response to stimulus	cytosol;nucleus	catalytic activity;protein binding;RNA binding	Pf03931	6921	ENSG00000154582.16	TCEB1; ELOC	8	HIF-1 signaling pathway; Ubiquitin mediated proteolysis; Pathways in cancer; Renal cell carcinoma	Oxygen-dependent proline hydroxylation of Hypoxia-inducible Factor Alpha; Tat-mediated HIV elongation arrest and recovery; Vif-mediated degradation of APOBEC3G; Pausing and recovery of HIV elongation; Antigen processing: Ubiquitination & Proteasome degradation; Interleukin-7 signaling; Neddylation; Formation of HIV-1 elongation complex containing HIV-1 Tat; HIV elongation arrest and recovery; TP5…	Dual hijack model of Vif in HIV infection	48	1.196	0.989807	38.91	81.6	118.4	17.34	19.04	954972	1.41152e+06	951693	830415	1.15573e+06	1.45186e+07	1.14632e+07	7.68224e+06	1.22504e+07	10976487	High	Peak Found	Peak Found	Peak Found
FALSE	High	Master Protein	P06756	Integrin alpha-V	0	47.638	15	12	29	12	12	1048	116	5.68	62.32	12	cell differentiation;cell growth;cell organization and biogenesis;cellular component movement;cellular homeostasis;metabolic process;regulation of biological process;response to stimulus;transport	cell surface;cytosol;membrane	metal ion binding;protein binding;receptor activity;signal transducer activity;transporter activity	Pf01839, Pf08441, Pf13517	3685	ENSG00000138448.11	ITGAV	2	Arrhythmogenic right ventricular cardiomyopathy (ARVC); Dilated cardiomyopathy; Cell adhesion molecules (CAMs); Pathways in cancer; Thyroid hormone signaling pathway; Phagosome; Focal adhesion; Proteoglycans in cancer; Regulation of actin cytoskeleton; Small cell lung cancer; ECM-receptor interaction; PI3K-Akt signaling pathway; Hypertrophic cardiomyopathy (HCM)	Integrin cell surface interactions; Signal transduction by L1; PECAM1 interactions; Cross-presentation of particulate exogenous antigens (phagosomes); VEGFA-VEGFR2 Pathway; Molecules associated with elastic fibres; Syndecan interactions; ECM proteoglycans; Laminin interactions; Neutrophil degranulation	Osteopontin Signaling; Integrin-mediated Cell Adhesion; Arrhythmogenic Right Ventricular Cardiomyopathy; Primary Focal Segmental Glomerulosclerosis FSGS; Focal Adhesion; Osteoblast Signaling; MFAP5-mediated ovarian cancer cell motility and invasiveness; VEGFA-VEGFR2 Signaling Pathway; Focal Adhesion-PI3K-Akt-mTOR-signaling pathway	48	1.171	0.994129	27.46	80.5	119.5	20.3	12.18	457797	1.15771e+06	558417	520181	922561	9.78948e+06	1.09904e+07	6.11068e+06	6.0565e+06	6.39871e+06	High	High	Peak Found	High
FALSE	High	Master Protein	Q13308	Inactive tyrosine-protein kinase 7	0	47.618	10	9	46	9	9	1070	118.3	7.09	104.95	9	cell differentiation;cell organization and biogenesis;cellular component movement;metabolic process;regulation of biological process;response to stimulus	membrane	catalytic activity;nucleotide binding;protein binding	Pf00047, Pf00069, Pf07679, Pf07714, Pf13895, Pf13927, Pf14575	5754	ENSG00000112655.15	PTK7	6				0	1.173	0.994129	47.46	103.1	96.9	30.73	15.03	1.17376e+06	3.86826e+06	2.66625e+06	2.49573e+06	2.01323e+06	2.18903e+07	2.49926e+07	19214412	2.3072e+07	1.76025e+07	High	High	High	High
FALSE	High	Master Protein	Q14134	Tripartite motif-containing protein 29	0	47.539	18	12	33	12	12	588	65.8	7.15	45.42	12	metabolic process;regulation of biological process	cytoplasm	metal ion binding;protein binding	Pf00643, Pf03938	23650	ENSG00000137699.16	TRIM29	11		Interferon gamma signaling		4	1.775	0.400047	43.72	69.1	130.9	15.28	9.39	596515	1.57716e+06	1.27378e+06	977046	1.60905e+06	2.06009e+07	3.01947e+07	1.49329e+07	1.96189e+07	1.70155e+07	High	High	High	Peak Found
FALSE	High	Master Protein	P62333	26S proteasome regulatory subunit 10B	0	47.253	26	10	19	10	10	389	44.1	7.49	37.32	10	cell organization and biogenesis;metabolic process;regulation of biological process;response to stimulus;transport	cytoplasm;cytosol;membrane;nucleus;proteasome	catalytic activity;nucleotide binding;protein binding;RNA binding	Pf00004, Pf00910, Pf01078, Pf05496, Pf07724, Pf07726, Pf07728, Pf13191, Pf13207, Pf13401	5706	ENSG00000100519.11	PSMC6	14	Epstein-Barr virus infection; Proteasome	Regulation of RAS by GAPs; CDT1 association with the CDC6:ORC:origin complex; Downstream TCR signaling; UCH proteinases; NIK-->noncanonical NF-kB signaling; Hh mutants that don't undergo autocatalytic processing are degraded by ERAD; SCF-beta-TrCP mediated degradation of Emi1; Cross-presentation of soluble exogenous antigens (endosomes); Separation of Sister Chromatids; Vpu mediated degradation o…	Proteasome Degradation; Parkin-Ubiquitin Proteasomal System pathway	152	1.247	0.988838	56.66	73.9	126.1	12.4	5.85	355942	697869	449149	340153	689723	7.62736e+06	9.78559e+06	6.11358e+06	6.20964e+06	6.31411e+06	Peak Found	High	High	Peak Found
FALSE	High	Master Protein	P22061	Protein-L-isoaspartate(D-aspartate) O-methyltransferase	0	47.182	52	7	23	7	7	227	24.6	7.21	59.13	7	metabolic process	cytoplasm;cytosol	catalytic activity;protein binding	Pf01135, Pf01209, Pf05175, Pf06325, Pf08241, Pf12847, Pf13489, Pf13659, Pf13847	5110		PCMT1	6		Protein repair		2	1.053	0.988838	48.49	85.3	114.7	4.69	15.47	527906	837090	757006	608219	955196	8.79245e+06	1.10377e+07	6.35675e+06	6.92306e+06	5.078e+06	High	High	High	Peak Found
FALSE	High	Master Protein	Q9BVJ7	Dual specificity protein phosphatase 23	0	47.112	68	10	34	10	10	150	16.6	8.21	72.5	10	metabolic process	cytoplasm;cytosol;nucleus	catalytic activity;protein binding	Pf00102, Pf00782, Pf03162, Pf14566	54935	ENSG00000158716.8	DUSP23	1				0	1.102	0.989807	40.46	85.7	114.3	21.88	13.2	867125	1.96828e+06	1.17414e+06	703956	1.4262e+06	1.38566e+07	1.67838e+07	9.54576e+06	1.14603e+07	8.40984e+06	High	High	High	High
FALSE	High	Master Protein	P20618	Proteasome subunit beta type-1	0	47.079	34	7	34	7	7	241	26.5	8.13	60.07	7	cell organization and biogenesis;metabolic process;regulation of biological process;response to stimulus;transport	cytoplasm;cytosol;extracellular;nucleus;organelle lumen;proteasome	catalytic activity;protein binding	Pf00227	5689	ENSG00000008018.8	PSMB1	6	Proteasome	Regulation of RAS by GAPs; CDT1 association with the CDC6:ORC:origin complex; Downstream TCR signaling; UCH proteinases; NIK-->noncanonical NF-kB signaling; Hh mutants that don't undergo autocatalytic processing are degraded by ERAD; SCF-beta-TrCP mediated degradation of Emi1; Neutrophil degranulation; Cross-presentation of soluble exogenous antigens (endosomes); Separation of Sister Chromatids; …	Proteasome Degradation	151	1.195	0.989807	39.3	85	115	12.7	12.58	788097	1.75401e+06	1.06015e+06	987193	1.3469e+06	1.33868e+07	18936928	1.00246e+07	9.29133e+06	1.02243e+07	High	High	High	High
FALSE	High	Master Protein	O96019	Actin-like protein 6A	0	47.024	18	5	14	5	5	429	47.4	5.6	39.24	5	cell organization and biogenesis;metabolic process;regulation of biological process;response to stimulus	membrane;nucleus	DNA binding;protein binding	Pf00022	86	ENSG00000136518.16	ACTL6A	3		RUNX1 interacts with co-factors whose precise effect on RUNX1 targets is not known; UCH proteinases; DNA Damage Recognition in GG-NER; RMTs methylate histone arginines; HATs acetylate histones	Gastric Cancer Network 1	18	0.821	0.732225	53.91	79	121	31.03	24.36	98368.3	371380	295592	190828	222266	3.71347e+06	3.83975e+06	1.52122e+06	1.88893e+06	2.99228e+06	Peak Found	High	High	High
FALSE	High	Master Protein	P17987	T-complex protein 1 subunit alpha	0	46.524	19	8	26	8	8	556	60.3	6.11	62.43	8	cell organization and biogenesis;metabolic process;regulation of biological process;response to stimulus;transport	cytoplasm;cytoskeleton;cytosol;Golgi	nucleotide binding;protein binding;RNA binding	Pf00118	6950	ENSG00000120438.11	TCP1	6		BBSome-mediated cargo-targeting to cilium; Prefoldin mediated transfer of substrate to CCT/TriC; Gene and protein expression by JAK-STAT signaling after Interleukin-12 stimulation; Cooperation of PDCL (PhLP1) and TRiC/CCT in G-protein beta folding; Association of TriC/CCT with target proteins during biosynthesis; Folding of actin by CCT/TriC; Formation of tubulin folding intermediates by CCT/TriC…		18	1.083	0.988838	30.54	99.3	100.7	7.38	19	788146	1.50035e+06	1.38565e+06	1.02779e+06	1.58975e+06	1.04529e+07	1.87842e+07	9.50628e+06	9.13304e+06	8.36172e+06	Peak Found	High	High	High
FALSE	High	Master Protein	P52943	Cysteine-rich protein 2	0	46.444	40	7	25	7	7	208	22.5	8.72	59.82	7	regulation of biological process		metal ion binding;protein binding	Pf00412	1397	ENSG00000182809.10	CRIP2	14				0	2.035	0.163865	48.4	50.4	149.6	49.99	19.97	302825	1.3229e+06	494624	243178	966875	1.51765e+07	1.60523e+07	6.44223e+06	1.06265e+07	8.8719e+06	High	High	Peak Found	Peak Found
FALSE	High	Master Protein	P35998	26S proteasome regulatory subunit 7	0	46.376	23	8	15	8	8	433	48.6	5.95	37.23	8	cell differentiation;metabolic process;regulation of biological process;response to stimulus;transport	cytoplasm;cytosol;extracellular;membrane;nucleus;organelle lumen;proteasome	catalytic activity;nucleotide binding;protein binding	Pf00004, Pf00158, Pf07724, Pf07726, Pf07728, Pf13191, Pf13401	5701	ENSG00000161057.11	PSMC2	7	Epstein-Barr virus infection; Proteasome	Regulation of RAS by GAPs; CDT1 association with the CDC6:ORC:origin complex; Downstream TCR signaling; UCH proteinases; NIK-->noncanonical NF-kB signaling; Hh mutants that don't undergo autocatalytic processing are degraded by ERAD; SCF-beta-TrCP mediated degradation of Emi1; Neutrophil degranulation; Cross-presentation of soluble exogenous antigens (endosomes); Separation of Sister Chromatids; …	Proteasome Degradation; Parkin-Ubiquitin Proteasomal System pathway	153	1.071	0.988838	34.39	96.7	103.3	26.93	9.82	388387	1.06087e+06	427640	671209	864469	6.16448e+06	8.70286e+06	5.48855e+06	5.24063e+06	5.30436e+06	Peak Found	High	High	Peak Found
FALSE	High	Master Protein	P61758	Prefoldin subunit 3	0	46.368	46	8	30	8	8	197	22.6	7.11	57.47	8	cell organization and biogenesis;metabolic process	cytoplasm;cytosol;nucleus	protein binding	Pf02996	7411		VBP1	X		Prefoldin mediated transfer of substrate to CCT/TriC		5	1.176	0.994129	34.72	87.6	112.4	23.85	29.64	944041	1.48238e+06	914894	832661	912635	1.14585e+07	1.196e+07	3.67834e+06	9.99424e+06	1.06953e+07	High	High	High	High
FALSE	High	Master Protein	P14854	Cytochrome c oxidase subunit 6B1	0	46.254	74	7	40	7	7	86	10.2	7.05	63.76	7	metabolic process;transport	membrane;mitochondrion	catalytic activity;transporter activity	Pf02297	1340	ENSG00000126267.8	COX6B1	19	Huntington's disease; Parkinson's disease; Alzheimer's disease; Oxidative phosphorylation; Non-alcoholic fatty liver disease (NAFLD); Metabolic pathways; Cardiac muscle contraction	TP53 Regulates Metabolic Genes; Respiratory electron transport	Electron Transport Chain	17	0.83	0.662098	51.99	111.6	88.4	14.41	40.51	1.49478e+06	2.91183e+06	2.15741e+06	1.63657e+06	2.00007e+06	2.52363e+07	1.82378e+07	5.74917e+06	1.18143e+07	1.89593e+07	High	High	High	High
FALSE	High	Master Protein	P26006	Integrin alpha-3	0	46.07	11	10	33	10	10	1051	116.5	6.77	63.93	10	cell differentiation;cell organization and biogenesis;cellular component movement;regulation of biological process;response to stimulus	cell surface;membrane	metal ion binding;protein binding	Pf01839, Pf08441, Pf13517	3675	ENSG00000005884.17	ITGA3	17	Arrhythmogenic right ventricular cardiomyopathy (ARVC); Dilated cardiomyopathy; Hematopoietic cell lineage; Pathways in cancer; Focal adhesion; Regulation of actin cytoskeleton; Small cell lung cancer; ECM-receptor interaction; PI3K-Akt signaling pathway; Hypertrophic cardiomyopathy (HCM)	Integrin cell surface interactions; Laminin interactions; Basigin interactions; MET activates PTK2 signaling	Integrin-mediated Cell Adhesion; Arrhythmogenic Right Ventricular Cardiomyopathy; Primary Focal Segmental Glomerulosclerosis FSGS; Focal Adhesion; Focal Adhesion-PI3K-Akt-mTOR-signaling pathway	26	1.405	0.854011	43.24	76	124	24.68	22.51	923783	1.95444e+06	1.25914e+06	867660	2.54083e+06	2.14095e+07	3.29618e+07	1.21449e+07	1.28108e+07	1.60889e+07	Peak Found	High	Peak Found	High
FALSE	High	Master Protein	P83916	Chromobox protein homolog 1	0	45.994	28	5	39	4	4	185	21.4	4.93	84.2	5	regulation of biological process	chromosome;nucleus	protein binding	Pf00385, Pf01393	10951	ENSG00000108468.14	CBX1	17				0	1.018	0.983753	44.49	98.9	101.1	37.97	25.15	368566	674752	474481	382694	184898	6263064	4.29423e+06	3.03327e+06	3.51224e+06	5.13195e+06	High	High	High	High
FALSE	High	Master Protein	Q9UI15	Transgelin-3	0	45.728	20	4	59	3	3	199	22.5	7.33	147.08	4	regulation of biological process	nucleus	protein binding	Pf00307, Pf00402	29114	ENSG00000144834.13	TAGLN3	3				0	1.45	0.806439	68.5	82.9	117.1	35.19	55.88	922422	1.17499e+06	1.19039e+06	420053	924570	7.5994e+06	1.03551e+07	8.3939e+06	1.95849e+07	21873332	High	High	High	High
FALSE	High	Master Protein	P12956	X-ray repair cross-complementing protein 6	0	45.554	21	9	25	9	9	609	69.8	6.64	37.82	9	cell organization and biogenesis;defense response;metabolic process;regulation of biological process;response to stimulus;transport	chromosome;cytoplasm;cytosol;extracellular;membrane;nucleus;organelle lumen	catalytic activity;DNA binding;nucleotide binding;protein binding;RNA binding	Pf02037, Pf02735, Pf03730, Pf03731	2547	ENSG00000196419.12	XRCC6	22	Non-homologous end-joining	2-LTR circle formation; Neutrophil degranulation; IRF3-mediated induction of type I IFN; Nonhomologous End-Joining (NHEJ)	Non-homologous end joining	18	1.372	0.883377	40.85	75.1	124.9	7.92	32.16	343836	601702	504562	350559	685311	7.1881e+06	1.58733e+07	6.60408e+06	5.43434e+06	5.53244e+06	High	High	High	High
FALSE	High	Master Protein	P10606	Cytochrome c oxidase subunit 5B, mitochondrial	0	45.32	36	7	37	7	7	129	13.7	8.81	78.49	7	metabolic process;transport	membrane;mitochondrion	catalytic activity;metal ion binding;protein binding;transporter activity	Pf01215	1329	ENSG00000135940.6	COX5B	2	Huntington's disease; Parkinson's disease; Alzheimer's disease; Oxidative phosphorylation; Non-alcoholic fatty liver disease (NAFLD); Metabolic pathways; Cardiac muscle contraction	TP53 Regulates Metabolic Genes; Respiratory electron transport	Electron Transport Chain	17	0.942	0.866832	51.61	101.8	98.2	31.55	32.51	3.67532e+06	5.63315e+06	4.36252e+06	1.74648e+06	4.11354e+06	4.73433e+07	2.94515e+07	1.57732e+07	3.56064e+07	3.12585e+07	High	High	High	High
FALSE	High	Master Protein	P84103	Serine/arginine-rich splicing factor 3	0	44.935	29	5	41	4	4	164	19.3	11.65	91.6	5	metabolic process;regulation of biological process;transport	cytoplasm;nucleus	protein binding;RNA binding	Pf00076, Pf13893, Pf14259	6428	ENSG00000112081.16	SRSF3	6	Spliceosome; Herpes simplex infection	Cleavage of Growing Transcript in the Termination Region ; Transport of Mature mRNA derived from an Intron-Containing Transcript; mRNA 3'-end processing; mRNA Splicing - Major Pathway	mRNA Processing	14	2.171	0.0935215	46.93	60.4	139.6	21.29	17.97	1.71846e+06	3.5728e+06	2.65361e+06	3.29425e+06	3.44191e+06	4.39311e+07	8.10075e+07	4.2554e+07	4.50849e+07	3.76287e+07	High	High	High	High
FALSE	High	Master Protein	P52815	39S ribosomal protein L12, mitochondrial	0	44.912	41	7	36	7	7	198	21.3	8.87	76.07	7	cell organization and biogenesis;metabolic process;regulation of biological process	membrane;mitochondrion;ribosome	protein binding;RNA binding;structural molecule activity	Pf00542	6182	ENSG00000262814.7	MRPL12	17	Ribosome	Mitochondrial translation initiation; Mitochondrial translation elongation; Mitochondrial translation termination		7	1.07	0.988838	53.25	88.5	111.5	14.31	18.88	1.06334e+06	1.47755e+06	1.36543e+06	883741	1.46592e+06	1.49636e+07	1.3274e+07	6.97307e+06	1.24817e+07	1.11664e+07	High	High	High	High
FALSE	High	Master Protein	O00515	Ladinin-1	0	44.797	18	9	27	9	9	517	57.1	9.67	69.13	9		extracellular	protein binding;structural molecule activity		3898	ENSG00000159166.13	LAD1	1				0	1.486	0.771345	39.76	76.2	123.8	20.29	30.1	384734	853201	416595	473017	916142	8.24525e+06	1.36469e+07	8.13072e+06	6.57596e+06	4.23006e+06	High	High	High	High
FALSE	High	Master Protein	Q13177	Serine/threonine-protein kinase PAK 2	0	44.678	29	11	44	9	10	524	58	5.96	69.25	11	cell death;cell organization and biogenesis;cellular component movement;metabolic process;regulation of biological process;response to stimulus	cytoplasm;cytosol;membrane;nucleus	catalytic activity;enzyme regulator activity;nucleotide binding;protein binding	Pf00069, Pf00786, Pf07714, Pf14531	5062	ENSG00000180370.10	PAK2	3	T cell receptor signaling pathway; MAPK signaling pathway; ErbB signaling pathway; Renal cell carcinoma; Focal adhesion; Regulation of actin cytoskeleton; Ras signaling pathway; Axon guidance	Sema3A PAK dependent Axon repulsion; Smooth Muscle Contraction; FCERI mediated MAPK activation; Nef and signal transduction; Ephrin signaling; Generation of second messenger molecules; Regulation of PAK-2p34 activity by PS-GAP/RHG10; Interleukin-12 family signaling; RHO GTPases activate PAKs; Gene and protein expression by JAK-STAT signaling after Interleukin-12 stimulation; Stimulation of the ce…	Integrin-mediated Cell Adhesion; Apoptosis-related network due to altered Notch3 in ovarian cancer; Focal Adhesion; Fas Ligand (FasL) pathway and Stress induction of Heat Shock Proteins (HSP) regulation; TGF-beta Signaling Pathway; MAPK Signaling Pathway; VEGFA-VEGFR2 Signaling Pathway; Regulation of Actin Cytoskeleton	65	1.081	0.988838	32.82	97.8	102.2	19.37	7.5	947733	1.53424e+06	1.22694e+06	641211	1.382e+06	1.12067e+07	1.18762e+07	8.16137e+06	9.85194e+06	9.22885e+06	High	High	High	High
FALSE	High	Master Protein	Q9Y281	Cofilin-2	0	44.549	46	7	36	2	2	166	18.7	7.88	56.25	7	cell organization and biogenesis;cellular homeostasis;regulation of biological process	cytoplasm;cytoskeleton;nucleus	protein binding	Pf00241	1073	ENSG00000165410.14	CFL2	14	Pertussis; Regulation of actin cytoskeleton; Fc gamma R-mediated phagocytosis; Axon guidance		Leptin signaling pathway; Regulation of Microtubule Cytoskeleton; Regulation of Actin Cytoskeleton; G13 Signaling Pathway	8	0.645	0.351123	28.17	113.3	86.7	14.96	29.75	173713	421860	247905	224994	311530	1.66944e+06	1.38686e+06	1.28867e+06	1.09059e+06	2.05045e+06	Peak Found	High	Peak Found	Peak Found
FALSE	High	Master Protein	P61956	Small ubiquitin-related modifier 2	0	44.383	35	5	59	4	4	95	10.9	5.5	86.49	5	metabolic process;regulation of biological process;response to stimulus	nucleus	catalytic activity;protein binding;RNA binding	Pf00240, Pf11976	6613	ENSG00000188612.11	SUMO2	17	RNA transport	SUMOylation of chromatin organization proteins; Formation of Incision Complex in GG-NER; SUMOylation of transcription factors; Processing of DNA double-strand break ends; SUMOylation of DNA replication proteins; SUMO is conjugated to E1 (UBA2:SAE1); SUMOylation of DNA damage response and repair proteins; SUMO is proteolytically processed; SUMO is transferred from E1 to E2 (UBE2I, UBC9); SUMOylati…		22	1.112	0.993243	36.84	93.2	106.8	12.12	25.65	3.82008e+06	6.79422e+06	4.47849e+06	3.41032e+06	6.6395e+06	6.77722e+07	4.40199e+07	39891355	4.30976e+07	3.35155e+07	High	High	High	High
FALSE	High	Master Protein	Q14444	Caprin-1	0	44.138	11	9	43	9	9	709	78.3	5.25	93.4	9	cell differentiation;regulation of biological process	cytoplasm;cytosol;membrane	protein binding;RNA binding	Pf12287	4076	ENSG00000135387.20	CAPRIN1	11				0	1.133	0.994129	35.1	102.1	97.9	18.3	20.14	1.66375e+06	3.22362e+06	2.50142e+06	1.67421e+06	2.04435e+06	18798060	1.90454e+07	1.43367e+07	2.16676e+07	2.03577e+07	High	High	High	High
FALSE	High	Master Protein	Q14157	Ubiquitin-associated protein 2-like	0	44.1	9	7	30	7	7	1087	114.5	7.11	73.75	7	regulation of biological process	cytoplasm	protein binding;RNA binding	Pf00627, Pf12478, Pf14555	9898	ENSG00000143569.18	UBAP2L	1				0	1.483	0.774347	41.4	78.8	121.2	20.15	33.55	365268	806531	421459	445415	507818	8.28624e+06	8.63936e+06	4.47711e+06	3.36049e+06	9.03086e+06	High	High	High	High
FALSE	High	Master Protein	P49023	Paxillin	0	44.091	18	6	13	6	6	591	64.5	6.19	35.55	6	cell organization and biogenesis;cellular component movement;metabolic process;regulation of biological process;response to stimulus;transport	cytoplasm;cytoskeleton;cytosol;membrane	DNA binding;metal ion binding;protein binding;transporter activity	Pf00412, Pf03535	5829	ENSG00000089159.16	PXN	12	Viral carcinogenesis; VEGF signaling pathway; Focal adhesion; Proteoglycans in cancer; Regulation of actin cytoskeleton; Leukocyte transendothelial migration; Bacterial invasion of epithelial cells; Chemokine signaling pathway	Localization of the PINCH-ILK-PARVIN complex to focal adhesions; PTK6 Regulates RHO GTPases, RAS GTPase and MAP kinases; Smooth Muscle Contraction; VEGFA-VEGFR2 Pathway; GAB1 signalosome; Regulation of cytoskeletal remodeling and cell spreading by IPP complex components	Integrin-mediated Cell Adhesion; Prolactin Signaling Pathway; Oncostatin M Signaling Pathway; Focal Adhesion; Signaling of Hepatocyte Growth Factor Receptor; Rac1/Pak1/p38/MMP-2 pathway; VEGFA-VEGFR2 Signaling Pathway; Chemokine signaling pathway; Regulation of Actin Cytoskeleton	33	1.036	0.988838	42.18	90	110	10.48	26.22	257695	548610	485910	326599	523594	5.32006e+06	6.51789e+06	1.79807e+06	3.63126e+06	3.68677e+06	Peak Found	Peak Found	High	High
FALSE	High	Master Protein	P08582	Melanotransferrin	0	44.072	12	7	19	7	7	738	80.2	5.94	46.16	7	metabolic process;regulation of biological process;transport	cell surface;extracellular;membrane;organelle lumen	metal ion binding;protein binding	Pf00405, Pf12974	4241	ENSG00000163975.11	MFI2; MELTF	3		Post-translational protein phosphorylation; Regulation of Insulin-like Growth Factor (IGF) transport and uptake by Insulin-like Growth Factor Binding Proteins (IGFBPs); Post-translational modification: synthesis of GPI-anchored proteins		5	1.021	0.977675	47.93	92.7	107.3	56.99	41.08	429370	864282	398741	43019.2	976478	7.52076e+06	8.56815e+06	1.55357e+06	5.17413e+06	3.51585e+06	Peak Found	High	Peak Found	Peak Found
FALSE	High	Master Protein	Q03252	Lamin-B2	0	43.845	23	15	38	11	11	620	69.9	5.59	50.06	15		membrane;nucleus	catalytic activity;motor activity;protein binding;structural molecule activity	Pf00038, Pf00932, Pf01576, Pf12128	84823	ENSG00000176619.12	LMNB2	19	Apoptosis		Gastric cancer network 2; Fas Ligand (FasL) pathway and Stress induction of Heat Shock Proteins (HSP) regulation	3	1.069	0.988838	31.44	99.5	100.5	17.49	28.32	701902	1.72139e+06	1.31648e+06	1.06733e+06	1.18182e+06	1.15541e+07	1.55552e+07	9.13518e+06	6682889	5.39632e+06	High	High	High	Peak Found
FALSE	High	Master Protein	Q13247	Serine/arginine-rich splicing factor 6	0	43.735	19	9	63	5	5	344	39.6	11.43	120.07	9	cell organization and biogenesis;metabolic process;regulation of biological process;response to stimulus;transport	nucleus	protein binding;RNA binding	Pf00076, Pf08777, Pf13893, Pf14259	6431	ENSG00000124193.14	SRSF6	20	Spliceosome; Herpes simplex infection	Cleavage of Growing Transcript in the Termination Region ; Transport of Mature mRNA derived from an Intron-Containing Transcript; mRNA 3'-end processing; mRNA Splicing - Major Pathway; mRNA Splicing - Minor Pathway	mRNA Processing	15	1.821	0.348541	50.19	72.8	127.2	20.97	12.99	1.80117e+06	5.06904e+06	4.12454e+06	2.82307e+06	3.5588e+06	4.15029e+07	6.47766e+07	3.98898e+07	4.41591e+07	3.69575e+07	High	High	High	High
FALSE	High	Master Protein	P13674	Prolyl 4-hydroxylase subunit alpha-1	0	43.633	19	8	16	8	8	534	61	6.01	34.54	8	cell organization and biogenesis;metabolic process	endoplasmic reticulum;membrane;mitochondrion;organelle lumen	catalytic activity;metal ion binding;protein binding	Pf03171, Pf08336	5033	ENSG00000122884.12	P4HA1	10	Metabolic pathways; Arginine and proline metabolism	Collagen biosynthesis and modifying enzymes		5	1.383	0.873771	56.87	97	103	71.93	46.58	244075	549368	81079.4	54153.7	681857	4.5995e+06	8.44604e+06	1.51423e+06	2.52071e+06	2.76572e+06	Peak Found	High	Peak Found	Peak Found
FALSE	High	Master Protein	P61158	Actin-related protein 3	0	43.6	26	8	23	7	8	418	47.3	5.88	59.22	8	cell division;cell organization and biogenesis;cellular component movement;regulation of biological process;response to stimulus	cytoplasm;cytoskeleton;cytosol;membrane	nucleotide binding;protein binding;structural molecule activity	Pf00022	10096	ENSG00000115091.11	ACTR3	2		EPHB-mediated forward signaling; Clathrin-mediated endocytosis; RHO GTPases Activate WASPs and WAVEs; Regulation of actin dynamics for phagocytic cup formation	Association Between Physico-Chemical Features and Toxicity Associated Pathways	16	1.312	0.962137	51.72	77.1	122.9	31.39	23.08	482792	1.07684e+06	349421	469120	1.0366e+06	9.66846e+06	16089450	7.33832e+06	6.10069e+06	6.88826e+06	High	High	High	Peak Found
FALSE	High	Master Protein	P62701	40S ribosomal protein S4, X isoform	0	43.507	32	9	33	4	9	263	29.6	10.15	69.33	9	cell organization and biogenesis;development;metabolic process;regulation of biological process;transport	cytoplasm;cytosol;membrane;ribosome	protein binding;RNA binding;structural molecule activity	Pf00900, Pf08071	6191	ENSG00000198034.10	RPS4X	X	Ribosome	Peptide chain elongation; Eukaryotic Translation Termination; Viral mRNA Translation; Formation of the ternary complex, and subsequently, the 43S complex; L13a-mediated translational silencing of Ceruloplasmin expression; Selenocysteine synthesis; Nonsense Mediated Decay (NMD) independent of the Exon Junction Complex (EJC); Nonsense Mediated Decay (NMD) enhanced by the Exon Junction Complex (EJC)…	Cytoplasmic Ribosomal Proteins	38	1.153	0.994485	32.69	83.9	116.1	18.69	27.63	1.91679e+06	2.75157e+06	2.23088e+06	2.34609e+06	4.38582e+06	4.02226e+07	4.24039e+07	2.38427e+07	2.05817e+07	1.61916e+07	High	High	High	High
FALSE	High	Master Protein	Q9BWF3	RNA-binding protein 4	0	43.448	35	12	36	2	12	364	40.3	7.08	65.42	12	cell differentiation;metabolic process;regulation of biological process;response to stimulus	cytoplasm;cytosol;nucleus	metal ion binding;protein binding;RNA binding	Pf00076, Pf00098, Pf13893, Pf14259	5936	ENSG00000173933.19	RBM4	11		BMAL1:CLOCK,NPAS2 activates circadian gene expression		2	1.447	0.807583	39.35	91.3	108.7	24.92	6.49	688496	2.33907e+06	1.79845e+06	1.40113e+06	1.64643e+06	1.68522e+07	2.26208e+07	1.27987e+07	1.63715e+07	1.45367e+07	High	High	High	High
FALSE	High	Master Protein	Q96AY3	Peptidyl-prolyl cis-trans isomerase FKBP10	0	43.437	19	12	44	11	12	582	64.2	5.62	67.68	12	cell organization and biogenesis;metabolic process	cytoplasm;endoplasmic reticulum;organelle lumen	catalytic activity;metal ion binding	Pf00254	60681	ENSG00000141756.18	FKBP10	17				0	1.174	0.994129	42.5	90.2	109.8	21.15	5.25	1.47054e+06	3.54011e+06	1.93844e+06	2.10741e+06	2.17492e+06	2.41533e+07	2.60463e+07	1.70662e+07	1.84148e+07	1.90899e+07	High	High	High	High
FALSE	High	Master Protein	Q9UBE0	SUMO-activating enzyme subunit 1	0	43.372	17	5	19	5	5	346	38.4	5.3	40.68	5	metabolic process;regulation of biological process	cytoplasm;nucleus	catalytic activity;enzyme regulator activity;protein binding	Pf00899	10055	ENSG00000142230.11	SAE1	19	Ubiquitin mediated proteolysis	SUMO is conjugated to E1 (UBA2:SAE1); SUMO is transferred from E1 to E2 (UBE2I, UBC9)		7	0.962	0.917529	42.13	103	97	5.34	16.04	377892	768262	580230	448332	729588	4.33634e+06	6.29122e+06	4.42363e+06	3.89312e+06	3.59811e+06	Peak Found	Peak Found	High	Peak Found
FALSE	High	Master Protein	P00491	Purine nucleoside phosphorylase	0	43.311	30	8	31	7	8	289	32.1	6.95	61.15	8	metabolic process;regulation of biological process;response to stimulus;transport	cytoplasm;cytoskeleton;cytosol;extracellular;nucleus;organelle lumen	catalytic activity	Pf01048	4860	ENSG00000198805.11	PNP	14	Purine metabolism; Nicotinate and nicotinamide metabolism; Metabolic pathways; Pyrimidine metabolism	Neutrophil degranulation; Purine salvage; Purine catabolism		13	0.85	0.714504	56.51	99.3	100.7	19.29	30.74	602947	1.43032e+06	1.04722e+06	708104	1.72129e+06	9.28731e+06	1.38362e+07	8.66575e+06	6.02592e+06	4.56713e+06	High	High	High	High
FALSE	High	Master Protein	Q8WW12	PEST proteolytic signal-containing nuclear protein	0	43.305	43	6	26	6	6	178	18.9	7.49	44.53	6	metabolic process	nucleus	protein binding	Pf15473	57092	ENSG00000081154.11	PCNP	3				0	1.529	0.724642	28.77	76.7	123.3	13.96	15.02	530631	989980	642685	453716	897113	1.022e+07	1.03424e+07	7.06218e+06	1.04175e+07	8.11356e+06	High	High	High	High
FALSE	High	Master Protein	P25325	3-mercaptopyruvate sulfurtransferase	0	43.15	32	9	27	9	9	297	33.2	6.6	42.46	9	metabolic process;response to stimulus	cytoplasm;cytosol;mitochondrion	catalytic activity;protein binding	Pf00581	4357	ENSG00000128309.16	MPST	22	Sulfur relay system; Sulfur metabolism; Metabolic pathways; Cysteine and methionine metabolism		Trans-sulfuration pathway; Amino Acid metabolism	6	1.222	0.988838	42.7	83.5	116.5	25.15	13.1	397273	1.06473e+06	710678	356734	1.00007e+06	9.76724e+06	1.29037e+07	6.20352e+06	6.8008e+06	6.4935e+06	Peak Found	High	High	Peak Found
FALSE	High	Master Protein	P08138	Tumor necrosis factor receptor superfamily member 16	0	43.062	21	5	12	5	5	427	45.2	4.7	40.08	5	cell death;cell differentiation;cellular component movement;defense response;development;metabolic process;regulation of biological process;response to stimulus;transport	cell surface;cytosol;endosome;extracellular;membrane;nucleus	protein binding;receptor activity;signal transducer activity	Pf00020, Pf00531	4804	ENSG00000064300.8	NGFR	17	Cytokine-cytokine receptor interaction; Neurotrophin signaling pathway; Rap1 signaling pathway; Apoptosis - multiple species; Transcriptional misregulation in cancer; Ras signaling pathway; PI3K-Akt signaling pathway	NFG and proNGF binds to p75NTR; Ceramide signalling; Regulated proteolysis of p75NTR; NRAGE signals death through JNK; NF-kB is activated and signals survival; p75NTR negatively regulates cell cycle via SC1; Signalling by NGF; Axonal growth inhibition (RHOA activation); p75NTR recruits signalling complexes; NADE modulates death signalling; NRIF signals cell death from the nucleus; Axonal growth s…	Brain-Derived Neurotrophic Factor (BDNF) signaling pathway; Spinal Cord Injury; Focal Adhesion-PI3K-Akt-mTOR-signaling pathway	28	1.09	0.990296	50.54	81.1	118.9	52.43	22.16	118297	415474	152550	103319	126656	2.43001e+06	2.19002e+06	980692	1.9719e+06	1661915	Peak Found	High	Peak Found	Peak Found
FALSE	High	Master Protein	Q15424	Scaffold attachment factor B1	0	42.934	9	6	22	4	4	915	102.6	5.47	64.68	6	cell organization and biogenesis;metabolic process;regulation of biological process;response to stimulus	nucleus	DNA binding;protein binding;RNA binding	Pf00076, Pf02037, Pf13893, Pf14259	6294	ENSG00000160633.12	SAFB	19			Structural Pathway of Interleukin 1 (IL-1)	1	0.925	0.898583	33.37	104.7	95.3	7.91	38.54	374592	695831	561275	468538	597700	6343622	9.17241e+06	3.20032e+06	2.80037e+06	2.61747e+06	High	High	High	High
FALSE	High	Master Protein	Q9H3K6	BolA-like protein 2	0	42.906	58	5	48	5	5	86	10.1	6.52	96.31	5	cell organization and biogenesis;metabolic process;regulation of biological process;response to stimulus	cytoplasm;cytosol;nucleus	protein binding	Pf01722	654483; 552900; 107984053		BOLA2B; BOLA2; LOC107984053	16		Gene and protein expression by JAK-STAT signaling after Interleukin-12 stimulation; Interleukin-12 family signaling		5	0.837	0.679668	22.62	107	93	4.75	9.97	2.26278e+06	3.94393e+06	3.07316e+06	2.53198e+06	3.6569e+06	2.73108e+07	25599375	1.6167e+07	1.98225e+07	2.00429e+07	High	High	High	High
FALSE	High	Master Protein	P54819	Adenylate kinase 2, mitochondrial	0	42.774	34	6	20	6	6	239	26.5	7.81	58.75	6	metabolic process	membrane;mitochondrion	catalytic activity;nucleotide binding	Pf00406, Pf05191, Pf13207, Pf13671	204	ENSG00000004455.16	AK2	1	Purine metabolism; Thiamine metabolism; Metabolic pathways	Interconversion of nucleotide di- and triphosphates		6	1.263	0.988345	48.52	81.3	118.7	21.21	40.63	413613	890550	598420	320194	873957	1.10885e+07	9.35555e+06	2.73818e+06	7.41983e+06	4.17225e+06	High	High	High	Peak Found
FALSE	High	Master Protein	Q16630	Cleavage and polyadenylation specificity factor subunit 6	0	42.608	17	8	21	8	8	551	59.2	7.15	55.05	8	cell organization and biogenesis;metabolic process	membrane;nucleus	protein binding;RNA binding	Pf00076, Pf14259	11052	ENSG00000111605.16	CPSF6	12	mRNA surveillance pathway	Signaling by cytosolic FGFR1 fusion mutants		7	1.524	0.731886	56.37	68.8	131.2	18.43	14.44	442072	1.29216e+06	837030	617430	999178	1.26519e+07	1.59763e+07	1.2088e+07	1.12838e+07	9.98755e+06	Peak Found	Peak Found	Peak Found	Peak Found
FALSE	High	Master Protein	P62263	40S ribosomal protein S14	0	42.566	40	6	27	6	6	151	16.3	10.05	64.31	6	cell differentiation;cell organization and biogenesis;metabolic process;regulation of biological process;transport	cytosol;membrane;mitochondrion;ribosome	protein binding;RNA binding;structural molecule activity;translation regulator activity	Pf00411	6208	ENSG00000164587.11	RPS14	5	Ribosome	Peptide chain elongation; Eukaryotic Translation Termination; Viral mRNA Translation; Formation of the ternary complex, and subsequently, the 43S complex; L13a-mediated translational silencing of Ceruloplasmin expression; Selenocysteine synthesis; Nonsense Mediated Decay (NMD) independent of the Exon Junction Complex (EJC); Nonsense Mediated Decay (NMD) enhanced by the Exon Junction Complex (EJC)…	Cytoplasmic Ribosomal Proteins	39	1.167	0.994129	42.24	78.5	121.5	33.37	29.68	569140	1.01011e+06	572077	797057	1.78531e+06	1.22574e+07	1.37806e+07	7.92709e+06	5.7599e+06	5.10128e+06	High	High	High	High
FALSE	High	Master Protein	P37108	Signal recognition particle 14 kDa protein	0	42.559	66	6	22	6	6	136	14.6	10.04	55.27	6	cell organization and biogenesis;response to stimulus;transport	cytoplasm;cytosol;extracellular;nucleus;organelle lumen	protein binding;RNA binding	Pf02290	6727	ENSG00000140319.10	SRP14	15	Protein export	Neutrophil degranulation; SRP-dependent cotranslational protein targeting to membrane		7	1.707	0.485325	53.69	68.1	131.9	28.69	26.37	154109	473335	289115	396628	479632	6.36196e+06	8.37939e+06	4.62606e+06	3.0544e+06	3.56728e+06	Peak Found	High	High	Peak Found
FALSE	High	Master Protein	Q9Y5Z4	Heme-binding protein 2	0	42.549	41	6	25	6	6	205	22.9	4.63	59.22	6	cell organization and biogenesis;regulation of biological process;transport	cytoplasm;extracellular;mitochondrion;organelle lumen	protein binding	Pf04832	23593	ENSG00000051620.10	HEBP2	6		Neutrophil degranulation		3	0.948	0.873771	39.73	90.3	109.7	35.62	11.45	1.33528e+06	1.15936e+06	965930	757937	1.5016e+06	1.17025e+07	1.25665e+07	6.14927e+06	7.89754e+06	8.93465e+06	High	High	Peak Found	High
FALSE	High	Master Protein	P30084	Enoyl-CoA hydratase, mitochondrial	0	42.491	25	5	22	5	5	290	31.4	8.07	69.44	5	metabolic process	mitochondrion;organelle lumen	catalytic activity;protein binding	Pf00378, Pf01343	1892	ENSG00000127884.4	ECHS1	10	Butanoate metabolism; Fatty acid degradation; Propanoate metabolism; Carbon metabolism; Lysine degradation; beta-Alanine metabolism; Fatty acid elongation; Metabolic pathways; Tryptophan metabolism; Valine, leucine and isoleucine degradation; Fatty acid metabolism	Beta oxidation of hexanoyl-CoA to butanoyl-CoA; Beta oxidation of butanoyl-CoA to acetyl-CoA; Beta oxidation of decanoyl-CoA to octanoyl-CoA-CoA; Beta oxidation of octanoyl-CoA to hexanoyl-CoA; Beta oxidation of lauroyl-CoA to decanoyl-CoA-CoA	Fatty Acid Beta Oxidation; Fatty Acid Biosynthesis; Tryptophan metabolism	24	1.104	0.990296	36.48	91.8	108.2	17.32	22.27	442749	919275	664602	379690	708405	7.67989e+06	9.46062e+06	4.69739e+06	3.47584e+06	5.24943e+06	High	High	High	Peak Found
FALSE	High	Master Protein	Q9UKK9	ADP-sugar pyrophosphatase	0	42.407	51	9	37	9	9	219	24.3	4.94	85.92	9	cell organization and biogenesis;metabolic process	cytosol;nucleus	catalytic activity;metal ion binding;protein binding;RNA binding	Pf00293	11164	ENSG00000165609.12	NUDT5	10	Purine metabolism	Phosphate bond hydrolysis by NUDT proteins		6	0.837	0.679668	33.9	107.5	92.5	7.96	17.97	1.84421e+06	2.65805e+06	2.44936e+06	2.11004e+06	3.23438e+06	2.24535e+07	1.92743e+07	1.66394e+07	1.57693e+07	1.37229e+07	High	High	High	High
FALSE	High	Master Protein	Q9UKV3	Apoptotic chromatin condensation inducer in the nucleus	0	42.259	11	11	19	11	11	1341	151.8	6.43	37.45	11	cell death;cell differentiation;cell organization and biogenesis;metabolic process;regulation of biological process	cytosol;membrane;nucleus	catalytic activity;protein binding;RNA binding	Pf02037, Pf13893	22985	ENSG00000100813.14	ACIN1	14	Spliceosome; mRNA surveillance pathway; RNA transport	Apoptotic cleavage of cellular proteins		7	1.399	0.872168	51.91	69.7	130.3	17.51	13.1	174507	464808	329641	254917	322191	5.13155e+06	7.48901e+06	3.29734e+06	4.23118e+06	3.73442e+06	High	Peak Found	High	High
FALSE	High	Master Protein	O00303	Eukaryotic translation initiation factor 3 subunit F	0	42.252	19	6	34	6	6	357	37.5	5.45	87.55	6	metabolic process	cytoplasm;cytosol;membrane	catalytic activity;protein binding;RNA binding	Pf01398, Pf13012	8665	ENSG00000280606.3; ENSG00000175390.13	EIF3F	11; CHR_HSCHR11_1_CTG1_2	RNA transport	Formation of the ternary complex, and subsequently, the 43S complex; L13a-mediated translational silencing of Ceruloplasmin expression; Translation initiation complex formation; GTP hydrolysis and joining of the 60S ribosomal subunit; Formation of a pool of free 40S subunits; Ribosomal scanning and start codon recognition	Translation Factors	13	0.609	0.106203	46.75	122.5	77.5	17.54	26.54	812186	1.77678e+06	1.56286e+06	1.5455e+06	2.13365e+06	7.89152e+06	1.44862e+07	9.66831e+06	6.3005e+06	7.33997e+06	High	High	High	High
FALSE	High	Master Protein	Q96D15	Reticulocalbin-3	0	42.21	13	4	23	4	4	328	37.5	4.89	56.02	4		endoplasmic reticulum;organelle lumen	metal ion binding;protein binding	Pf13499	57333	ENSG00000142552.7	RCN3	19				0	2.144	0.107214	85.53	56.7	143.3	65.88	80.86	518237	339604	718620	144878	276734	5.76709e+06	3.78341e+06	4.3414e+06	1.71753e+07	2.02895e+07	High	Peak Found	High	Peak Found
FALSE	High	Master Protein	O00233	26S proteasome non-ATPase regulatory subunit 9	0	42.206	27	6	18	6	6	223	24.7	6.95	43.16	6	cell organization and biogenesis;metabolic process;regulation of biological process;response to stimulus;transport	cytoplasm;cytosol;nucleus	protein binding	Pf04495, Pf13180	5715	ENSG00000110801.13	PSMD9	12		Regulation of RAS by GAPs; CDT1 association with the CDC6:ORC:origin complex; Downstream TCR signaling; UCH proteinases; NIK-->noncanonical NF-kB signaling; Hh mutants that don't undergo autocatalytic processing are degraded by ERAD; SCF-beta-TrCP mediated degradation of Emi1; Cross-presentation of soluble exogenous antigens (endosomes); Separation of Sister Chromatids; Vpu mediated degradation o…	Proteasome Degradation; Parkin-Ubiquitin Proteasomal System pathway	150	1.398	0.861482	39.1	61.3	138.7	33.99	6.08	314643	599516	238438	181545	461360	7.57235e+06	8.93942e+06	4.96487e+06	5.91414e+06	5.46306e+06	High	High	Peak Found	High
FALSE	High	Master Protein	O15212	Prefoldin subunit 6	0	42.169	61	11	46	11	11	129	14.6	8.88	79.2	11	cell organization and biogenesis;metabolic process	cytoplasm	catalytic activity;protein binding	Pf01920, Pf15499	10471	ENSG00000204220.11; ENSG00000237335.8; ENSG00000224782.8; ENSG00000235692.8; ENSG00000206283.10	PFDN6	6; CHR_HSCHR6_MHC_COX_CTG1; CHR_HSCHR6_MHC_DBB_CTG1; CHR_HSCHR6_MHC_MCF_CTG1; CHR_HSCHR6_MHC_QBL_CTG1		Prefoldin mediated transfer of substrate to CCT/TriC		5	1.017	0.975946	45.44	94.4	105.6	3.61	6.47	1.96496e+06	3.47357e+06	2.79381e+06	2.4823e+06	3.6892e+06	2.8313e+07	2.93608e+07	1.97605e+07	2.31152e+07	2.31471e+07	High	High	High	High
FALSE	High	Master Protein	P35268	60S ribosomal protein L22	0	42.056	63	7	44	6	6	128	14.8	9.19	88.57	7	cell organization and biogenesis;metabolic process;transport	cytoplasm;cytosol;nucleus;ribosome	protein binding;RNA binding;structural molecule activity	Pf01776	6146	ENSG00000116251.9	RPL22	1	Ribosome	Peptide chain elongation; Eukaryotic Translation Termination; Viral mRNA Translation; L13a-mediated translational silencing of Ceruloplasmin expression; Nonsense Mediated Decay (NMD) independent of the Exon Junction Complex (EJC); Selenocysteine synthesis; Nonsense Mediated Decay (NMD) enhanced by the Exon Junction Complex (EJC); GTP hydrolysis and joining of the 60S ribosomal subunit; Major path…	Cytoplasmic Ribosomal Proteins	34	0.83	0.662098	36.74	106.9	93.1	14.45	16.71	3.62452e+06	5.76007e+06	3.82928e+06	3.02667e+06	6.08524e+06	2.56901e+07	4.38802e+07	2.88723e+07	2.93393e+07	2.59102e+07	High	High	High	High
FALSE	High	Master Protein	P60983	Glia maturation factor beta	0	41.803	47	5	25	4	5	142	16.7	5.29	58.49	5	metabolic process;regulation of biological process;response to stimulus		enzyme regulator activity;protein binding;signal transducer activity	Pf00241	2764	ENSG00000197045.12	GMFB	14				0	1.113	0.993243	32	90.2	109.8	9.7	11.14	842952	1.83376e+06	1.15384e+06	1.02691e+06	1.6594e+06	1.28325e+07	1.64177e+07	8.59992e+06	1.27134e+07	1.3146e+07	High	High	High	High
FALSE	High	Master Protein	P28070	Proteasome subunit beta type-4	0	41.709	30	6	29	6	6	264	29.2	5.97	60.29	6	metabolic process;regulation of biological process;response to stimulus;transport	cytoplasm;cytosol;nucleus;proteasome	catalytic activity;enzyme regulator activity;protein binding	Pf00227	5692	ENSG00000159377.10	PSMB4	1	Proteasome	Regulation of RAS by GAPs; CDT1 association with the CDC6:ORC:origin complex; Downstream TCR signaling; UCH proteinases; NIK-->noncanonical NF-kB signaling; Hh mutants that don't undergo autocatalytic processing are degraded by ERAD; SCF-beta-TrCP mediated degradation of Emi1; Cross-presentation of soluble exogenous antigens (endosomes); Separation of Sister Chromatids; Vpu mediated degradation o…	Proteasome Degradation	150	1.083	0.988838	32.09	91.7	108.3	14.55	17.69	864450	2.12527e+06	1.25494e+06	1.05142e+06	1.69154e+06	1.23434e+07	1.98681e+07	1.10012e+07	8.48736e+06	1.13203e+07	High	High	High	High
FALSE	High	Master Protein	O14745	Na(+)/H(+) exchange regulatory cofactor NHE-RF1	0	41.636	26	7	34	7	7	358	38.8	5.77	80.73	7	cell differentiation;cell organization and biogenesis;cellular homeostasis;regulation of biological process;response to stimulus;transport	cytoplasm;cytoskeleton;membrane;nucleus	protein binding;structural molecule activity	Pf00595, Pf09007, Pf13180	9368	ENSG00000109062.11	SLC9A3R1	17				0	1.095	0.988838	32.54	99.7	100.3	9.21	20.5	1.09606e+06	2.02143e+06	1.50359e+06	1.04269e+06	2.02073e+06	1.38407e+07	1.56391e+07	9.41636e+06	1.56434e+07	1.63001e+07	High	High	High	High
FALSE	High	Master Protein	P49915	GMP synthase [glutamine-hydrolyzing]	0	41.636	17	10	23	10	10	693	76.7	6.87	45.05	10	metabolic process	cytoplasm;cytosol	catalytic activity;nucleotide binding	Pf00117, Pf00733, Pf00958, Pf01171, Pf02540, Pf03054, Pf06508, Pf07722	8833	ENSG00000163655.15	GMPS	3	Purine metabolism; Metabolic pathways; Drug metabolism - other enzymes	Purine ribonucleoside monophosphate biosynthesis		7	1.491	0.774347	42.2	74.1	125.9	23.61	20.99	240960	735442	479928	279982	623372	6.79031e+06	1.26172e+07	4.45245e+06	5.89893e+06	6.30277e+06	High	High	High	Peak Found
FALSE	High	Master Protein	P55769	NHP2-like protein 1	0	41.587	53	6	34	6	6	128	14.2	8.46	64.09	6	cell organization and biogenesis;metabolic process	nucleus;spliceosomal complex	protein binding;RNA binding	Pf01248	4809	ENSG00000100138.13	NHP2L1; SNU13	22	Spliceosome; Ribosome biogenesis in eukaryotes	Major pathway of rRNA processing in the nucleolus and cytosol; rRNA modification in the nucleus and cytosol; mRNA Splicing - Major Pathway; mRNA Splicing - Minor Pathway	mRNA Processing	12	1.079	0.988838	45.35	96.7	103.3	14.1	16.07	1.57609e+06	3.50927e+06	2.14388e+06	1.64174e+06	3.28412e+06	2.18654e+07	2.95436e+07	11052988	1.74974e+07	1.62466e+07	High	High	High	High
FALSE	High	Master Protein	Q99653	Calcineurin B homologous protein 1	0	41.545	35	7	27	7	7	195	22.4	5.1	52.72	7	cell organization and biogenesis;cellular homeostasis;metabolic process;regulation of biological process;response to stimulus;transport	cytoplasm;cytoskeleton;cytosol;endoplasmic reticulum;membrane;nucleus	enzyme regulator activity;metal ion binding;protein binding;transporter activity	Pf00036, Pf12174, Pf13405, Pf13499, Pf13833	11261	ENSG00000187446.11	CHP1	15		Hyaluronan uptake and degradation	Alzheimers Disease; T-Cell antigen Receptor (TCR) pathway during Staphylococcus aureus infection	7	1.036	0.984268	37.12	92.3	107.7	17.47	24.21	679072	1.48917e+06	1.04937e+06	638832	1.06121e+06	1.08418e+07	8.3723e+06	4.70911e+06	9.1928e+06	8.45684e+06	High	High	High	High
FALSE	High	Master Protein	Q9BUJ2	Heterogeneous nuclear ribonucleoprotein U-like protein 1	0	41.491	9	7	20	7	7	856	95.7	6.92	43.17	7	metabolic process;regulation of biological process;response to stimulus	nucleus	protein binding;RNA binding	Pf00622, Pf02037, Pf13671	11100	ENSG00000105323.16	HNRNPUL1	19	Influenza A	mRNA Splicing - Major Pathway		5	1.184	0.989807	31.62	70.4	129.6	46.45	11.04	242555	896576	253157	302588	392251	5.60151e+06	7.72149e+06	4.29894e+06	4.35022e+06	4.02675e+06	Peak Found	High	High	High
FALSE	High	Master Protein	O75348	V-type proton ATPase subunit G 1	0	41.466	43	5	23	3	5	118	13.7	8.79	71.08	5	cellular homeostasis;regulation of biological process;response to stimulus;transport	cytosol;membrane	catalytic activity;protein binding;transporter activity	Pf03179	9550	ENSG00000136888.6	ATP6V1G1	9	Phagosome; mTOR signaling pathway; Oxidative phosphorylation; Vibrio cholerae infection; Metabolic pathways; Epithelial cell signaling in Helicobacter pylori infection; Collecting duct acid secretion; Synaptic vesicle cycle; Rheumatoid arthritis	Transferrin endocytosis and recycling; ROS, RNS production in phagocytes; Ion channel transport; Insulin receptor recycling	Osteoclast Signaling	21	1.337	0.936726	33.93	88.4	111.6	16.44	16.41	449892	994197	846166	519751	1.18418e+06	1.03115e+07	1.08609e+07	4.68933e+06	7.10764e+06	8.31583e+06	High	High	High	High
FALSE	High	Master Protein	Q99829	Copine-1	0	41.235	14	7	31	7	7	537	59	5.83	65.78	7	cell differentiation;cell growth;metabolic process;regulation of biological process;response to stimulus;transport	cytoplasm;cytosol;membrane;nucleus	catalytic activity;metal ion binding;protein binding;transporter activity	Pf00092, Pf00168, Pf07002, Pf10138, Pf13519	8904	ENSG00000214078.12	CPNE1	20		Neutrophil degranulation; Glycerophospholipid biosynthesis		7	1.113	0.994129	62.35	91.6	108.4	21.57	25.43	358272	1.10277e+06	684978	465172	864101	6.34139e+06	1.20275e+07	6.12511e+06	5.79479e+06	4.28974e+06	High	High	High	High
FALSE	High	Master Protein	P78417	Glutathione S-transferase omega-1	0	41.226	31	8	56	8	8	241	27.5	6.6	73.95	8	cellular homeostasis;metabolic process;regulation of biological process;response to stimulus	cytoplasm;cytosol	antioxidant activity;catalytic activity;protein binding	Pf00043, Pf00462, Pf02798, Pf13409, Pf13417, Pf14497	9446	ENSG00000148834.12	GSTO1	10	Glutathione metabolism; Metabolism of xenobiotics by cytochrome P450; Drug metabolism - cytochrome P450; Chemical carcinogenesis; Platinum drug resistance	Gene and protein expression by JAK-STAT signaling after Interleukin-12 stimulation; Glutathione conjugation; Methylation; Vitamin C (ascorbate) metabolism; Interleukin-12 family signaling	Myometrial Relaxation and Contraction Pathways; Metapathway biotransformation	20	1.039	0.984268	47.09	103.4	96.6	22.25	14.41	2.463e+06	4.03026e+06	3.16303e+06	1.59202e+06	4.77381e+06	3.55061e+07	3.16555e+07	1.90427e+07	2.48528e+07	2.19832e+07	High	High	High	High
FALSE	High	Master Protein	P60953	Cell division control protein 42 homolog	0	40.808	36	6	33	5	5	191	21.2	6.55	56.11	6	cell communication;cell differentiation;cell division;cell organization and biogenesis;cellular component movement;coagulation;metabolic process;regulation of biological process;response to stimulus;transport	cytoplasm;cytoskeleton;cytosol;membrane;vacuole	catalytic activity;nucleotide binding;protein binding	Pf00025, Pf00071, Pf08477	998	ENSG00000070831.15	CDC42	1	Viral carcinogenesis; Endocytosis; T cell receptor signaling pathway; Tight junction; Pathogenic Escherichia coli infection; Pancreatic cancer; Neurotrophin signaling pathway; VEGF signaling pathway; Rap1 signaling pathway; MAPK signaling pathway; Pathways in cancer; AGE-RAGE signaling pathway in diabetic complications; Renal cell carcinoma; Focal adhesion; Proteoglycans in cancer; Salmonella inf…	RHO GTPases activate PAKs; G alpha (12/13) signalling events; DCC mediated attractive signaling; Gene and protein expression by JAK-STAT signaling after Interleukin-12 stimulation; RHO GTPases activate KTN1; Rho GTPase cycle; VEGFA-VEGFR2 Pathway; EGFR downregulation; RHO GTPases activate IQGAPs; Factors involved in megakaryocyte development and platelet production; CDO in myogenesis; EPHB-mediat…	Androgen receptor signaling pathway; Target Of Rapamycin (TOR) Signaling; Integrin-mediated Cell Adhesion; Integrated Breast Cancer Pathway; RANKL/RANK (Receptor activator of NFKB (ligand)) Signaling Pathway; Leptin signaling pathway; Regulation of Microtubule Cytoskeleton; Metastatic brain tumor; Pathogenic Escherichia coli infection; RalA downstream regulated genes; B Cell Receptor Signaling Pa…	102	0.988	0.94718	57.97	92.9	107.1	26.48	25.09	1.3272e+06	2.51372e+06	1.47436e+06	815421	1.7956e+06	1.94513e+07	1.51869e+07	7.01644e+06	1.22989e+07	1.32556e+07	High	High	High	High
FALSE	High	Master Protein	O75947	ATP synthase subunit d, mitochondrial	0	40.374	52	7	22	7	7	161	18.5	5.3	40.83	7	cell organization and biogenesis;metabolic process;transport	cytosol;membrane;mitochondrion	catalytic activity;transporter activity	Pf05873	10476	ENSG00000167863.11	ATP5H	17	Huntington's disease; Parkinson's disease; Alzheimer's disease; Oxidative phosphorylation; Metabolic pathways	Cristae formation; Formation of ATP by chemiosmotic coupling	Electron Transport Chain; Oxidative phosphorylation	14	1.193	0.989807	58.12	106.3	93.7	24.72	36.85	752781	1.43265e+06	996335	516274	931509	12832555	1.15381e+07	3.59183e+06	6.35592e+06	5.35751e+06	High	High	High	High
FALSE	High	Master Protein	Q92626	Peroxidasin homolog	0	40.301	7	11	26	11	11	1479	165.2	7.17	50.78	11	cell organization and biogenesis;metabolic process;regulation of biological process;response to stimulus	endoplasmic reticulum;extracellular	antioxidant activity;catalytic activity;metal ion binding;protein binding;structural molecule activity	Pf00047, Pf00093, Pf03098, Pf05825, Pf07679, Pf07686, Pf08205, Pf12799, Pf13855, Pf13895, Pf13927	7837	ENSG00000130508.10	PXDN	2		Crosslinking of collagen fibrils	EGF/EGFR Signaling Pathway	5	2.076	0.14399	57.91	46.7	153.3	25.05	22.76	180106	630699	370000	296331	602110	1.25902e+07	2.00037e+07	7.14067e+06	8.23489e+06	9.01546e+06	Peak Found	Peak Found	Peak Found	Peak Found
FALSE	High	Master Protein	P62826	GTP-binding nuclear protein Ran	0	40.207	42	10	59	10	10	216	24.4	7.49	113.05	10	cell division;cell organization and biogenesis;metabolic process;regulation of biological process;response to stimulus;transport	chromosome;cytoplasm;cytosol;endosome;membrane;nucleus	catalytic activity;metal ion binding;nucleotide binding;protein binding;RNA binding;transporter activity	Pf00025, Pf00071, Pf08477	5901	ENSG00000132341.11	RAN	12	Epstein-Barr virus infection; Ribosome biogenesis in eukaryotes; HTLV-I infection; RNA transport	MicroRNA (miRNA) biogenesis; Rev-mediated nuclear export of HIV RNA; Nuclear import of Rev protein; Regulation of cholesterol biosynthesis by SREBP (SREBF); NEP/NS2 Interacts with the Cellular Export Machinery; tRNA processing in the nucleus; Transcriptional regulation by small RNAs	Androgen receptor signaling pathway; miRNA Biogenesis	30	1.152	0.996494	43.07	99	101	9.48	21.28	2.37839e+06	4.85461e+06	3.2053e+06	2.95617e+06	5.15909e+06	3.23343e+07	5.11383e+07	2.86664e+07	2.41578e+07	2.11502e+07	High	High	High	High
FALSE	High	Master Protein	P61970	Nuclear transport factor 2	0	40.123	51	4	20	4	4	127	14.5	5.38	58.45	4	cell organization and biogenesis;regulation of biological process;transport	cytoplasm;cytosol;membrane;nucleus	protein binding;transporter activity	Pf02136	10204	ENSG00000102898.11	NUTF2	16				0	1.218	0.988838	51.13	98.9	101.1	8.25	12.87	1.60606e+06	2.83186e+06	2.58193e+06	1.69585e+06	2.7818e+06	2.20527e+07	1.88648e+07	1.46293e+07	1.71725e+07	16896237	High	High	High	High
FALSE	High	Master Protein	P19404	NADH dehydrogenase [ubiquinone] flavoprotein 2, mitochondrial	0	40.08	26	5	17	5	5	249	27.4	8.06	48.49	5	cell organization and biogenesis;metabolic process;transport	membrane;mitochondrion	catalytic activity;metal ion binding;protein binding	Pf01257	4729	ENSG00000178127.12	NDUFV2	18	Huntington's disease; Parkinson's disease; Alzheimer's disease; Oxidative phosphorylation; Non-alcoholic fatty liver disease (NAFLD); Metabolic pathways	Complex I biogenesis	Electron Transport Chain; Oxidative phosphorylation	13	1.14	0.998941	38.46	63.5	136.5	44.99	20.88	437451	446501	546414	140870	408186	6.93869e+06	6.31936e+06	3141504	5.61028e+06	6.24593e+06	High	High	High	Peak Found
FALSE	High	Master Protein	P05198	Eukaryotic translation initiation factor 2 subunit 1	0	40.027	26	7	41	7	7	315	36.1	5.08	83.06	7	cell communication;metabolic process;regulation of biological process;response to stimulus;transport	cytoplasm;cytosol;membrane;nucleus;ribosome	protein binding;RNA binding	Pf00575, Pf07541	1965	ENSG00000134001.12	EIF2S1	14	Protein processing in endoplasmic reticulum; Apoptosis; Non-alcoholic fatty liver disease (NAFLD); RNA transport; Measles; Herpes simplex infection; Hepatitis C; Influenza A	Formation of the ternary complex, and subsequently, the 43S complex; L13a-mediated translational silencing of Ceruloplasmin expression; ABC-family proteins mediated transport; Translation initiation complex formation; PERK regulates gene expression; GTP hydrolysis and joining of the 60S ribosomal subunit; Recycling of eIF2:GDP; Ribosomal scanning and start codon recognition	Translation Factors; Brain-Derived Neurotrophic Factor (BDNF) signaling pathway	25	0.901	0.799152	37.95	105.2	94.8	10.68	15.14	1.15066e+06	2.67084e+06	1.93675e+06	1.56623e+06	2.18831e+06	1.51224e+07	2.02976e+07	1.41443e+07	1.196e+07	1.1586e+07	High	High	High	High
FALSE	High	Master Protein	Q9Y623	Myosin-4	0	40.026	5	10	10	3	3	1939	222.9	5.85	23.87	10	cellular component movement;metabolic process;response to stimulus	cytoplasm	catalytic activity;motor activity;nucleotide binding;protein binding;RNA binding	Pf00063, Pf01576, Pf02736, Pf04111, Pf05622, Pf07888, Pf08317, Pf12128	4622	ENSG00000264424.1	MYH4	17	Tight junction	Translocation of GLUT4 to the plasma membrane		4	100	1.95736e-16			200		140.17						293244	316455	209677		2.4804e+06	Not Found	Not Found	Not Found	Not Found
FALSE	High	Master Protein	Q8N1G4	Leucine-rich repeat-containing protein 47	0	39.696	10	4	10	4	4	583	63.4	8.28	29.44	4	metabolic process		catalytic activity;protein binding;RNA binding	Pf03483, Pf12799, Pf13855	57470	ENSG00000130764.9	LRRC47	1				0	1.18	0.990057	33.79	57.3	142.7	38.14	21.27	65638.4	335329	194014	116627	203690	2.45379e+06	5.14777e+06	2.49322e+06	2.8775e+06	2.30614e+06	Peak Found	Peak Found	Peak Found	High
FALSE	High	Master Protein	Q86V81	THO complex subunit 4	0	39.587	21	5	18	5	5	257	26.9	11.15	50.97	5	cell differentiation;metabolic process;regulation of biological process;response to stimulus;transport	cytoplasm;cytosol;membrane;nucleus;spliceosomal complex	protein binding;RNA binding	Pf00076, Pf13893, Pf14259	10189		ALYREF	17	Spliceosome; mRNA surveillance pathway; RNA transport; Herpes simplex infection	mRNA 3'-end processing; Transport of Mature mRNA Derived from an Intronless Transcript; mRNA Splicing - Major Pathway; Transport of the SLBP Dependant Mature mRNA; Cleavage of Growing Transcript in the Termination Region ; Transport of Mature mRNA derived from an Intron-Containing Transcript; Transport of the SLBP independent Mature mRNA		19	1.961	0.193734	64.03	57.3	142.7	23.39	16.13	217405	373085	264476	255641	594443	8.99063e+06	1.0473e+07	4.87025e+06	5.50547e+06	5.41475e+06	Peak Found	High	High	High
FALSE	High	Master Protein	O75934	Pre-mRNA-splicing factor SPF27	0	39.485	34	5	18	5	5	225	26.1	5.66	43.08	5	cell organization and biogenesis;metabolic process	nucleus;spliceosomal complex	protein binding	Pf05700	10286	ENSG00000116752.5	BCAS2	1	Spliceosome	mRNA Splicing - Major Pathway		5	1.352	0.925649	30.73	92.1	107.9	16.33	7.85	266742	637293	450793	290188	465355	3.80713e+06	4.81369e+06	2.52638e+06	3.58184e+06	3.54052e+06	High	Peak Found	High	High
FALSE	High	Master Protein	P62760	Visinin-like protein 1	0	39.464	40	7	30	7	7	191	22.1	5.15	56.02	7	regulation of biological process	cytosol;membrane	metal ion binding;protein binding	Pf00036, Pf13202, Pf13405, Pf13499, Pf13833	7447	ENSG00000163032.11	VSNL1	2				0	0.875	0.768785	41.74	110	90	18.16	23.73	956422	1.65823e+06	1.41835e+06	745529	1.35246e+06	1.32574e+07	1.17434e+07	5.06603e+06	8.20322e+06	7.22574e+06	High	High	High	High
FALSE	High	Master Protein	P00492	Hypoxanthine-guanine phosphoribosyltransferase	0	39.455	41	8	28	7	8	218	24.6	6.68	58.18	8	cell differentiation;cell organization and biogenesis;cell proliferation;metabolic process;regulation of biological process;response to stimulus	cytoplasm;cytosol	catalytic activity;metal ion binding;nucleotide binding;protein binding	Pf00156, Pf15610	3251	ENSG00000165704.14	HPRT1	X	Purine metabolism; Metabolic pathways; Drug metabolism - other enzymes	Purine salvage	Mesodermal Commitment Pathway; Nucleotide Metabolism	9	0.972	0.925233	52.13	105.3	94.7	14.96	23.96	1.27623e+06	1.82793e+06	1.74517e+06	1.06463e+06	2.3969e+06	2.14037e+07	15139607	1.06395e+07	1.10001e+07	1.16725e+07	High	High	Peak Found	High
FALSE	High	Master Protein	Q32MZ4	Leucine-rich repeat flightless-interacting protein 1	0	39.419	7	6	11	5	5	808	89.2	4.65	29.33	6	metabolic process;regulation of biological process	cytoplasm;cytoskeleton;cytosol;membrane;nucleus	DNA binding;protein binding;RNA binding	Pf04111, Pf09738, Pf12128, Pf13654	9208	ENSG00000124831.18	LRRFIP1	2		Signaling by cytosolic FGFR1 fusion mutants; LRR FLII-interacting protein 1 (LRRFIP1) activates type I IFN production		10	0.989	0.979623	22.78	98.9	101.1	35.73	5.34	141231	328433	120057	90721.9	244836	1.71231e+06	2.09731e+06	1.23332e+06	1.31641e+06	1.57072e+06	Peak Found	Peak Found	High	Peak Found
FALSE	High	Master Protein	Q92734	Protein TFG	0	39.418	26	7	32	7	7	400	43.4	5.1	72.09	7	cell organization and biogenesis;regulation of biological process;response to stimulus;transport	cytoplasm;cytosol;endoplasmic reticulum;membrane	protein binding;signal transducer activity	Pf00564, Pf08232	10342	ENSG00000114354.13	TFG	3	Pathways in cancer; Thyroid cancer	COPII (Coat Protein 2) Mediated Vesicle Transport		10	1.005	0.962137	47.29	107.9	92.1	21.95	26.14	739739	2.14151e+06	1.6069e+06	1.36084e+06	1.44841e+06	10148670	2.18915e+07	1.22676e+07	9925452	9.50481e+06	High	High	High	High
FALSE	High	Master Protein	P62310	U6 snRNA-associated Sm-like protein LSm3	0	39.38	43	4	40	4	4	102	11.8	4.7	118.3	4	cell organization and biogenesis;metabolic process	cytosol;nucleus;spliceosomal complex	protein binding;RNA binding	Pf01423	27258	ENSG00000170860.3	LSM3	3	Spliceosome; RNA degradation	mRNA Splicing - Major Pathway; mRNA decay by 5' to 3' exoribonuclease		8	0.985	0.943799	38.33	99.1	100.9	11.12	14.82	3.31463e+06	4.89495e+06	4.97549e+06	4.19538e+06	5.35528e+06	3.35248e+07	44496275	3.11972e+07	4.04237e+07	3.6004e+07	High	High	High	High
FALSE	High	Master Protein	P49458	Signal recognition particle 9 kDa protein	0	39.366	69	8	47	8	8	86	10.1	7.97	86.65	8	cell organization and biogenesis;regulation of biological process;transport	cytoplasm;cytosol	protein binding;RNA binding	Pf05486	6726; 653226	ENSG00000143742.12	SRP9; SRP9P1	1; 10	Protein export	SRP-dependent cotranslational protein targeting to membrane		4	0.798	0.557548	61.24	107.3	92.7	27.18	6.83	3.19728e+06	8.51664e+06	3.20721e+06	4.14033e+06	5.84626e+06	3.86196e+07	4.05227e+07	2.34954e+07	2.87528e+07	3.07037e+07	High	High	High	High
FALSE	High	Master Protein	P11177	Pyruvate dehydrogenase E1 component subunit beta, mitochondrial	0	39.237	18	5	18	5	5	359	39.2	6.65	48.51	5	metabolic process;regulation of biological process	mitochondrion;nucleus;organelle lumen	catalytic activity;protein binding	Pf02779, Pf02780	5162	ENSG00000168291.12	PDHB	3	Citrate cycle (TCA cycle); HIF-1 signaling pathway; Central carbon metabolism in cancer; Carbon metabolism; Pyruvate metabolism; Glucagon signaling pathway; Glycolysis / Gluconeogenesis; Metabolic pathways	Regulation of pyruvate dehydrogenase (PDH) complex; Signaling by Retinoic Acid; Glyoxylate metabolism and glycine degradation	Glycolysis and Gluconeogenesis	19	1.451	0.797736	28.89	74.3	125.7	15.13	4.08	234760	498392	451190	332945	651021	6.04007e+06	7.4919e+06	4.02579e+06	5.00728e+06	4.79312e+06	Peak Found	Peak Found	Peak Found	Peak Found
FALSE	High	Master Protein	P48637	Glutathione synthetase	0	39.157	24	13	46	13	13	474	52.4	5.92	68.17	13	metabolic process;response to stimulus	cytosol	catalytic activity;metal ion binding;nucleotide binding;protein binding	Pf03199, Pf03917	2937	ENSG00000100983.9	GSS	20	Glutathione metabolism; Metabolic pathways; Cysteine and methionine metabolism	Glutathione synthesis and recycling; Defective GSS causes Glutathione synthetase deficiency (GSS deficiency)	Glutathione metabolism; Trans-sulfuration and one carbon metabolism; Amino Acid metabolism; One carbon metabolism and related pathways; Metapathway biotransformation	17	1.317	0.962137	44.53	85.8	114.2	7.25	23.31	1.86617e+06	3.49829e+06	2.74568e+06	2.33896e+06	4.107e+06	3.99347e+07	3.09134e+07	3.13748e+07	2.721e+07	2.35305e+07	High	High	High	High
FALSE	High	Master Protein	Q7RTV0	PHD finger-like domain-containing protein 5A	0	39.147	63	6	16	6	6	110	12.4	8.41	35.05	6	metabolic process;regulation of biological process	nucleus;spliceosomal complex	DNA binding;metal ion binding;RNA binding	Pf03660	84844	ENSG00000100410.7	PHF5A	22	Spliceosome	mRNA Splicing - Major Pathway	mRNA Processing	6	1.065	0.988838	24.34	87.6	112.4	13.18	14.99	476584	870556	597797	473455	644719	7.30772e+06	7.1623e+06	3.62756e+06	5.55441e+06	6.16357e+06	High	High	Peak Found	High
FALSE	High	Master Protein	P08133	Annexin A6	0	39.003	18	12	23	12	12	673	75.8	5.6	37.66	12	cell organization and biogenesis;cellular homeostasis;regulation of biological process;response to stimulus;transport	cytoplasm;membrane;mitochondrion	metal ion binding;nucleotide binding;protein binding;transporter activity	Pf00191	309	ENSG00000197043.13	ANXA6	5		Smooth Muscle Contraction	Calcium Regulation in the Cardiac Cell; Prostaglandin Synthesis and Regulation	4	1.039	0.984268	52.79	104.3	95.7	19.29	26.22	534657	1.63004e+06	1.2241e+06	850345	1.37098e+06	8.3731e+06	1.59136e+07	7.50154e+06	5.37012e+06	7.31472e+06	High	High	High	Peak Found
FALSE	High	Master Protein	Q13148	TAR DNA-binding protein 43	0	38.576	17	6	33	6	6	414	44.7	6.19	66.14	6	cell organization and biogenesis;metabolic process;regulation of biological process;response to stimulus	cytoplasm;nucleus	DNA binding;protein binding;RNA binding	Pf00076, Pf13893, Pf14259	23435	ENSG00000120948.16	TARDBP	1				0	1.455	0.799152	31.04	68.9	131.1	23.77	10.2	313638	882377	556962	323733	603427	7.85489e+06	1.05781e+07	6.04028e+06	6.01909e+06	5.72231e+06	High	High	High	High
[truncated: 907 more rows]
[truncated: 8 more columns]

## Sheet: LFQ Intensities
										Filtered for at least 2 protein unique peptides, at least in 3 of 5 replicates											Normalized Abundance; IMPUTED missing values using 1.5-fold the minimum for that particular sample, labeled in blue																				Log 2 Transformed
[truncated: 1,414 more rows]
[truncated: 1 more columns]

[truncated: 4 more sheets: Physicochemical Properties, Multiple Comparison, PCA, Pearson Correlation]
