# Supplementary material for: A Non-Hazardous Deparaffinization Protocol Enables Quantitative Proteomics of Core Needle Biopsy-Sized Formalin-Fixed and Paraffin-Embedded (FFPE) Tissue Specimens
Source: Int J Mol Sci. 2022 Apr 18;23(8):4443. doi: 10.3390/ijms23084443 (PMC9031572; doi:10.3390/ijms23084443)
Supplement: Supplementary file 1 [file ijms-23-04443-s001.zip › Supplementary Table S3 - Extraction.xlsx]

## Sheet: Proteins_raw
Checked	Protein FDR Confidence: Combined	Master	Accession	Description	Exp. q-value: Combined	Sum PEP Score	Coverage [%]	# Peptides	# PSMs	# Protein Unique Peptides	# Unique Peptides	# AAs	MW [kDa]	calc. pI	Score Sequest HT: Sequest HT	# Peptides (by Search Engine): Sequest HT	Biological Process	Cellular Component	Molecular Function	Pfam IDs	Entrez Gene ID	Ensembl Gene ID	Gene Symbol	Chromosome	KEGG Pathways	Reactome Pathways	WikiPathways	# Protein Pathway Groups	Abundance Ratio: (SDS) / (DOC)	Abundance Ratio Adj. P-Value: (SDS) / (DOC)	Abundance Ratio Variability [%]: (SDS) / (DOC)	Abundances (Grouped) CV [%]: DOC	Abundances (Grouped) CV [%]: SDS	Abundance: F2: Sample, DOC	Abundance: F3: Sample, DOC	Abundance: F6: Sample, DOC	Abundance: F9: Sample, DOC	Abundance: F10: Sample, DOC	Abundance: F1: Sample, SDS	Abundance: F4: Sample, SDS	Abundance: F5: Sample, SDS	Abundance: F7: Sample, SDS	Abundance: F8: Sample, SDS	Found in Sample: [S2] F2: Sample, DOC	Found in Sample: [S3] F3: Sample, DOC	Found in Sample: [S6] F6: Sample, DOC	Found in Sample: [S9] F9: Sample, DOC	Found in Sample: [S10] F10: Sample, DOC	Found in Sample: [S1] F1: Sample, SDS
FALSE	High	Master Protein	P63261	Actin, cytoplasmic 2	0	1092.34	85	39	1437	2	2	375	41.8	5.48	4182.38	39	cell organization and biogenesis;cellular component movement;regulation of biological process;response to stimulus	cytoplasm;cytoskeleton;cytosol;membrane;nucleus	nucleotide binding;protein binding;structural molecule activity	Pf00022	71	ENSG00000184009.9	ACTG1	17	Arrhythmogenic right ventricular cardiomyopathy (ARVC); Tight junction; Pathogenic Escherichia coli infection; Dilated cardiomyopathy; Hippo signaling pathway; Rap1 signaling pathway; Oxytocin signaling pathway; Thyroid hormone signaling pathway; Phagosome; Apoptosis; Focal adhesion; Proteoglycans in cancer; Salmonella infection; Adherens junction; Regulation of actin cytoskeleton; Leukocyte tran…	Signaling by BRAF and RAF fusions; Formation of annular gap junctions; Cell-extracellular matrix interactions; MAP2K and MAPK activation; Clathrin-mediated endocytosis; Interaction between L1 and Ankyrins; VEGFA-VEGFR2 Pathway; RHO GTPases activate IQGAPs; Signaling by RAS mutants; Recycling pathway of L1; Signaling by high-kinase activity BRAF mutants; Signaling by moderate kinase activity BRAF …	Arrhythmogenic Right Ventricular Cardiomyopathy; Pathogenic Escherichia coli infection; Common Pathways Underlying Drug Addiction; Myometrial Relaxation and Contraction Pathways; Focal Adhesion; Fas Ligand (FasL) pathway and Stress induction of Heat Shock Proteins (HSP) regulation; Striated Muscle Contraction; Regulation of Actin Cytoskeleton	80	0.446	0.55002	74.21	33.89	51.76	8.29451e+06	1.42564e+07	1.13758e+07	3.51725e+06	8.15151e+06	7.0528e+06	4.34014e+06	1.02866e+07	4.99927e+06	3.88623e+06	High	High	High	High	High	High
FALSE	High	Master Protein	P60709	Actin, cytoplasmic 1	0	1056.02	85	39	1420	2	2	375	41.7	5.48	4115.78	39	cell organization and biogenesis;cellular component movement;metabolic process;regulation of biological process;response to stimulus	cytoplasm;cytoskeleton;cytosol;membrane;nucleus	DNA binding;nucleotide binding;protein binding;structural molecule activity	Pf00022	60	ENSG00000075624.13	ACTB	7	Arrhythmogenic right ventricular cardiomyopathy (ARVC); Tight junction; Pathogenic Escherichia coli infection; Dilated cardiomyopathy; Hippo signaling pathway; Rap1 signaling pathway; Oxytocin signaling pathway; Thyroid hormone signaling pathway; Phagosome; Apoptosis; Focal adhesion; Proteoglycans in cancer; Salmonella infection; Adherens junction; Regulation of actin cytoskeleton; Leukocyte tran…	Formation of annular gap junctions; Cell-extracellular matrix interactions; UCH proteinases; MAP2K and MAPK activation; Interaction between L1 and Ankyrins; Factors involved in megakaryocyte development and platelet production; Translocation of GLUT4 to the plasma membrane; EPH-ephrin mediated repulsion of cells; Prefoldin mediated transfer of substrate to CCT/TriC; EPHB-mediated forward signalin…	Arrhythmogenic Right Ventricular Cardiomyopathy; Pathogenic Escherichia coli infection; Common Pathways Underlying Drug Addiction; Myometrial Relaxation and Contraction Pathways; Focal Adhesion; Fas Ligand (FasL) pathway and Stress induction of Heat Shock Proteins (HSP) regulation; Regulation of Actin Cytoskeleton	102	0.636	0.940444	25.3	19.05	24.53	1.34877e+06	1.50477e+06	950122	1213064	1381808	1.74359e+06	1.41326e+06	1.32345e+06	1.6988e+06	1.23218e+06	Peak Found	Peak Found	Peak Found	Peak Found	Peak Found	High
FALSE	High	Master Protein	P08670	Vimentin	0	895.316	95	68	1129	58	61	466	53.6	5.12	3269.52	68	cell differentiation;cell organization and biogenesis;cellular component movement;metabolic process;regulation of biological process;response to stimulus	cytoplasm;cytoskeleton;cytosol;membrane	protein binding;RNA binding;structural molecule activity	Pf00038, Pf04111, Pf04156, Pf04732, Pf05622, Pf10186	7431	ENSG00000026025.15	VIM	10	MicroRNAs in cancer; Epstein-Barr virus infection	Interleukin-4 and 13 signaling; Caspase-mediated cleavage of cytoskeletal proteins; Striated Muscle Contraction	Allograft Rejection; Spinal Cord Injury; Primary Focal Segmental Glomerulosclerosis FSGS; Apoptosis-related network due to altered Notch3 in ovarian cancer; Striated Muscle Contraction; TGF-B Signaling in Thyroid Cells for Epithelial-Mesenchymal Transition; T-Cell antigen Receptor (TCR) Signaling Pathway	20	0.631	0.963559	41.01	11.77	21.61	3.35908e+09	3.80607e+09	2.9292e+09	2.90447e+09	2.90683e+09	3.31911e+09	3.52666e+09	2.94987e+09	3.42637e+09	2.71511e+09	High	High	High	High	High	High
FALSE	High	Master Protein	P06733	Alpha-enolase	0	768.269	87	52	810	48	49	434	47.1	7.39	2397.55	52	metabolic process;regulation of biological process;response to stimulus	cell surface;cytoplasm;cytosol;membrane;nucleus	catalytic activity;DNA binding;metal ion binding;protein binding;RNA binding	Pf00113, Pf03952, Pf13378	2023	ENSG00000074800.13	ENO1	1	HIF-1 signaling pathway; Carbon metabolism; Glycolysis / Gluconeogenesis; RNA degradation; Biosynthesis of amino acids; Metabolic pathways	Gluconeogenesis; Glycolysis	Glycolysis and Gluconeogenesis	12	0.603	0.946229	41.17	4.54	11.51	1.34089e+09	1.8471e+09	1.66729e+09	1.40666e+09	1.42339e+09	1.87768e+09	1.37955e+09	1.43839e+09	1.29181e+09	1.33173e+09	High	High	High	High	High	High
FALSE	High	Master Protein	P14618	Pyruvate kinase PKM	0	721.449	85	45	654	42	45	531	57.9	7.84	2121.84	45	cell death;cell organization and biogenesis;metabolic process;response to stimulus;transport	cytoplasm;cytosol;extracellular;mitochondrion;nucleus;organelle lumen	catalytic activity;metal ion binding;nucleotide binding;protein binding;RNA binding	Pf00224, Pf02887	5315	ENSG00000067225.17	PKM	15	Viral carcinogenesis; Central carbon metabolism in cancer; Carbon metabolism; Purine metabolism; Pyruvate metabolism; Type II diabetes mellitus; Glucagon signaling pathway; Glycolysis / Gluconeogenesis; Biosynthesis of amino acids; Metabolic pathways	Glycolysis; Neutrophil degranulation	Photodynamic therapy-induced HIF-1 survival signaling; Amino Acid metabolism; Glycolysis and Gluconeogenesis	20	0.902	0.999873	60.19	11.43	27.44	1.01941e+09	1.30785e+09	1246750676	9.23404e+08	8.21553e+08	1.86047e+09	1.14384e+09	1.72865e+09	1.67364e+09	1.41408e+09	High	High	High	High	High	High
FALSE	High	Master Protein	P12814	Alpha-actinin-1	0	623.684	72	64	491	39	39	892	103	5.41	1420.85	64	cell differentiation;cell organization and biogenesis;regulation of biological process;transport	cytoplasm;cytoskeleton;cytosol;extracellular;membrane;organelle lumen	metal ion binding;protein binding;RNA binding	Pf00036, Pf00307, Pf00435, Pf08726, Pf11971, Pf13405, Pf13499	87	ENSG00000072110.13	ACTN1	14	Viral carcinogenesis; Amoebiasis; Arrhythmogenic right ventricular cardiomyopathy (ARVC); Tight junction; Focal adhesion; Adherens junction; Regulation of actin cytoskeleton; Leukocyte transendothelial migration; Systemic lupus erythematosus	Platelet degranulation ; Nephrin family interactions; Regulation of cytoskeletal remodeling and cell spreading by IPP complex components; Syndecan interactions	Arrhythmogenic Right Ventricular Cardiomyopathy; Focal Adhesion; Regulation of Actin Cytoskeleton	24	0.407	0.667589	51.5	9.16	29.09	2.30947e+08	3.03692e+08	3.0936e+08	2.52996e+08	2.27656e+08	1.73985e+08	1.09149e+08	1.46812e+08	1.71857e+08	1.35228e+08	High	High	High	High	High	High
FALSE	High	Master Protein	P04406	Glyceraldehyde-3-phosphate dehydrogenase	0	616.819	90	27	520	26	27	335	36	8.46	1815.72	27	cell death;cell organization and biogenesis;defense response;metabolic process;regulation of biological process;response to stimulus	cytoplasm;cytoskeleton;cytosol;membrane;nucleus	catalytic activity;enzyme regulator activity;nucleotide binding;protein binding	Pf00044, Pf02800	2597	ENSG00000111640.14	GAPDH	12	HIF-1 signaling pathway; Carbon metabolism; Alzheimer's disease; Glycolysis / Gluconeogenesis; Biosynthesis of amino acids; Metabolic pathways	Gluconeogenesis; Glycolysis	Cori Cycle; Alzheimers Disease; Glycolysis and Gluconeogenesis; Sudden Infant Death Syndrome (SIDS) Susceptibility Pathways	15	0.914	0.997233	48.26	5.23	13.42	8.95984e+08	1.24628e+09	1.18178e+09	8.32834e+08	9.48002e+08	1.70823e+09	1.37383e+09	1.40504e+09	1.28384e+09	1.23958e+09	High	High	High	High	High	High
FALSE	High	Master Protein	P35579	Myosin-9	0	604.934	41	81	346	67	73	1960	226.4	5.6	1068.91	81	cell differentiation;cell organization and biogenesis;cellular component movement;metabolic process;regulation of biological process;response to stimulus;transport	cytoplasm;cytoskeleton;cytosol;extracellular;membrane;nucleus	catalytic activity;motor activity;nucleotide binding;protein binding;RNA binding;transporter activity	Pf00063, Pf01442, Pf01496, Pf01576, Pf01765, Pf02736, Pf03962, Pf04111, Pf04156, Pf05911, Pf06637, Pf07888, Pf09731, Pf11068, Pf11559, Pf12128, Pf13094	4627	ENSG00000100345.20	MYH9	22	Tight junction; Salmonella infection; Regulation of actin cytoskeleton	RHO GTPases activate PAKs; EPHA-mediated growth cone collapse; RHO GTPases Activate ROCKs; Sema4D induced cell migration and growth-cone collapse; Regulation of actin dynamics for phagocytic cup formation; RHO GTPases activate CIT; RHO GTPases activate PKNs	Primary Focal Segmental Glomerulosclerosis FSGS; VEGFA-VEGFR2 Signaling Pathway	23	0.415	0.689499	51.55	8.79	26.45	1.95562e+08	2.1995e+08	2.35981e+08	1.77474e+08	1.72349e+08	1.87633e+08	1.47291e+08	1.02238e+08	1.66611e+08	1.15744e+08	High	High	High	High	High	High
FALSE	High	Master Protein	O43707	Alpha-actinin-4	0	581.39	71	65	455	39	40	911	104.8	5.44	1310.24	65	cell organization and biogenesis;cellular component movement;regulation of biological process;response to stimulus;transport	cytoplasm;cytoskeleton;cytosol;extracellular;nucleus;organelle lumen	DNA binding;metal ion binding;protein binding;RNA binding	Pf00307, Pf00435, Pf08726, Pf11971, Pf13499	81	ENSG00000282844.1; ENSG00000130402.11	ACTN4	19; CHR_HG26_PATCH	Viral carcinogenesis; Amoebiasis; Arrhythmogenic right ventricular cardiomyopathy (ARVC); Tight junction; Focal adhesion; Adherens junction; Regulation of actin cytoskeleton; Leukocyte transendothelial migration; Systemic lupus erythematosus	Platelet degranulation ; Nephrin family interactions	Arrhythmogenic Right Ventricular Cardiomyopathy; Primary Focal Segmental Glomerulosclerosis FSGS; Striated Muscle Contraction	18	0.385	0.59523	50.36	7.54	24.69	2.31928e+08	2.78875e+08	2.72884e+08	2.3361e+08	2.16164e+08	1.89114e+08	1.38471e+08	1.55482e+08	1.78404e+08	1.34627e+08	High	High	High	High	High	High
FALSE	High	Master Protein	P11142	Heat shock cognate 71 kDa protein	0	561.988	75	49	531	33	42	646	70.9	5.52	1517.23	49	cell communication;cell organization and biogenesis;metabolic process;regulation of biological process;response to stimulus;transport	cytoplasm;cytosol;endosome;extracellular;membrane;nucleus;organelle lumen;spliceosomal complex	catalytic activity;nucleotide binding;protein binding;RNA binding	Pf00012, Pf02463, Pf06723	3312	ENSG00000109971.13	HSPA8	11	Endocytosis; Longevity regulating pathway - multiple species; Epstein-Barr virus infection; Spliceosome; MAPK signaling pathway; Protein processing in endoplasmic reticulum; Toxoplasmosis; Measles; Influenza A; Estrogen signaling pathway; Legionellosis; Antigen processing and presentation	Protein methylation; Clathrin-mediated endocytosis; Regulation of HSF1-mediated heat shock response; Golgi Associated Vesicle Biogenesis; GABA synthesis, release, reuptake and degradation; Lysosome Vesicle Biogenesis; CHL1 interactions; AUF1 (hnRNP D0) binds and destabilizes mRNA; Attenuation phase; Neutrophil degranulation; mRNA Splicing - Major Pathway; Interleukin-4 and 13 signaling; HSP90 cha…	Parkin-Ubiquitin Proteasomal System pathway; MAPK Signaling Pathway; Exercise-induced Circadian Regulation	52	0.486	0.816905	34.03	3.95	12.88	8.69042e+08	1.10059e+09	1.12048e+09	8.2256e+08	9.5401e+08	9.43444e+08	7.2005e+08	6.26039e+08	7.22883e+08	7.02414e+08	High	High	High	High	High	High
FALSE	High	Master Protein	P07437	Tubulin beta chain	0	525.28	75	30	556	6	6	444	49.6	4.89	1689.27	30	cell division;cell organization and biogenesis;cellular component movement;defense response;regulation of biological process;response to stimulus;transport	cytoplasm;cytoskeleton;extracellular;membrane;nucleus;organelle lumen	catalytic activity;nucleotide binding;protein binding;structural molecule activity	Pf00091, Pf03953, Pf10644	203068	ENSG00000232575.10; ENSG00000196230.12; ENSG00000227739.10; ENSG00000224156.10; ENSG00000235067.10; ENSG00000229684.10; ENSG00000183311.16; ENSG00000232421.10	TUBB	6; CHR_HSCHR6_MHC_MANN_CTG1; CHR_HSCHR6_MHC_COX_CTG1; CHR_HSCHR6_MHC_APD_CTG1; CHR_HSCHR6_MHC_DBB_CTG1; CHR_HSCHR6_MHC_MCF_CTG1; CHR_HSCHR6_MHC_QBL_CTG1; CHR_HSCHR6_MHC_SSTO_CTG1	Pathogenic Escherichia coli infection; Gap junction; Phagosome	Neutrophil degranulation; Regulation of PLK1 Activity at G2/M Transition; AURKA Activation by TPX2; Anchoring of the basal body to the plasma membrane; Recruitment of NuMA to mitotic centrosomes; Loss of Nlp from mitotic centrosomes; Recruitment of mitotic centrosome proteins and complexes	Pathogenic Escherichia coli infection; Parkin-Ubiquitin Proteasomal System pathway	24	0.784	0.999873	56	19.65	15.78	1.5691e+08	2.31434e+08	2.05713e+08	1.01469e+08	1.41213e+08	2.73618e+08	1.44933e+08	1.63664e+08	1.59422e+08	1.90829e+08	High	High	High	High	High	High
FALSE	High	Master Protein	P68371	Tubulin beta-4B chain	0	502.404	75	30	536	2	4	445	49.8	4.89	1604.67	30	cell organization and biogenesis;cellular component movement;defense response;regulation of biological process;response to stimulus;transport	cytoplasm;cytoskeleton;cytosol;extracellular;nucleus;organelle lumen	catalytic activity;nucleotide binding;protein binding;RNA binding;structural molecule activity	Pf00091, Pf03953, Pf10644	10383	ENSG00000188229.5	TUBB4B	9	Pathogenic Escherichia coli infection; Gap junction; Phagosome	COPI-independent Golgi-to-ER retrograde traffic; COPI-dependent Golgi-to-ER retrograde traffic; Carboxyterminal post-translational modifications of tubulin; Regulation of PLK1 Activity at G2/M Transition; Recruitment of NuMA to mitotic centrosomes; Hedgehog 'off' state; Loss of Nlp from mitotic centrosomes; Translocation of GLUT4 to the plasma membrane; Prefoldin mediated transfer of substrate to…	Pathogenic Escherichia coli infection; Parkin-Ubiquitin Proteasomal System pathway	74	0.737	0.995831	35.6	11.98	19.33	58826256	7.88141e+07	7.2375e+07	4.32705e+07	5.45029e+07	9.16213e+07	5.17776e+07	6.51381e+07	6.50906e+07	7.85994e+07	High	High	High	High	High	High
FALSE	High	Master Protein	P08238	Heat shock protein HSP 90-beta	0	494.279	59	44	403	15	25	724	83.2	5.03	1081.86	44	cell organization and biogenesis;metabolic process;regulation of biological process;response to stimulus;transport	cell surface;cytoplasm;cytosol;extracellular;membrane;mitochondrion;nucleus;organelle lumen	enzyme regulator activity;nucleotide binding;protein binding;RNA binding	Pf00183, Pf02518, Pf13589	3326	ENSG00000096384.19	HSP90AB1	6	NOD-like receptor signaling pathway; Progesterone-mediated oocyte maturation; Pathways in cancer; Prostate cancer; Protein processing in endoplasmic reticulum; Estrogen signaling pathway; PI3K-Akt signaling pathway; Antigen processing and presentation	Sema3A PAK dependent Axon repulsion; HSF1 activation; Attenuation phase; Neutrophil degranulation; Aryl hydrocarbon receptor signalling; Uptake and function of diphtheria toxin; Regulation of actin dynamics for phagocytic cup formation; The NLRP3 inflammasome; HSP90 chaperone cycle for steroid hormone receptors (SHR); The role of GTSE1 in G2/M progression after G2 checkpoint	NRF2 pathway; Focal Adhesion-PI3K-Akt-mTOR-signaling pathway	42	0.547	0.887712	57.46	15.74	21.99	2.90848e+08	2.86518e+08	3.0576e+08	2.87473e+08	2.27975e+08	3.45355e+08	2.38856e+08	2.59909e+08	2.9711e+08	2.33989e+08	High	High	High	High	High	High
FALSE	High	Master Protein	P62805	Histone H4	0	491.399	63	18	499	18	18	103	11.4	11.36	1427.53	18	cell organization and biogenesis;metabolic process;regulation of biological process;response to stimulus	chromosome;extracellular;membrane;nucleus	DNA binding;protein binding;RNA binding	Pf00125, Pf02969, Pf15630	8359; 8361; 8360; 8363; 8370; 554313; 8365; 8364; 121504; 8367; 8294; 8366; 8362; 8368	ENSG00000197061.4; ENSG00000275126.1; ENSG00000273542.1; ENSG00000197238.4; ENSG00000197837.3; ENSG00000276966.2; ENSG00000158406.4; ENSG00000270882.2; ENSG00000274618.1; ENSG00000278637.1; ENSG00000277157.1; ENSG00000278705.1; ENSG00000270276.2; ENSG00000276180.1	HIST1H4A; HIST1H4F; HIST1H4D; HIST1H4J; HIST2H4A; HIST2H4B; HIST1H4H; HIST1H4C; HIST4H4; HIST1H4E; HIST1H4I; HIST1H4B; HIST1H4K; HIST1H4L	6; 1; 12	Viral carcinogenesis; Systemic lupus erythematosus; Alcoholism	SIRT1 negatively regulates rRNA expression; RMTs methylate histone arginines; Nonhomologous End-Joining (NHEJ); Activation of anterior HOX genes in hindbrain development during early embryogenesis; NoRC negatively regulates rRNA expression; Meiotic synapsis; Transcriptional regulation by small RNAs; Meiotic recombination; PRC2 methylates histones and DNA; Recruitment and ATM-mediated phosphorylat…	Gastric Cancer Network 1; Histone Modifications; Type II interferon signaling (IFNG)	82	19.464	6.21909e-08	76.07	22.39	18.63	3.93499e+08	3.20334e+08	3.12413e+08	2.9911e+08	2.51575e+08	1.07087e+10	1.13406e+10	6.11404e+09	5.27572e+09	8.6475e+09	High	High	High	High	High	High
FALSE	High	Master Protein	P35527	Keratin, type I cytoskeletal 9	0	469.641	67	33	277	32	32	623	62	5.24	969	33	cell death;cell organization and biogenesis	cytosol;membrane;nucleus	structural molecule activity	Pf00038, Pf13166	3857	ENSG00000171403.9	KRT9	17		Formation of the cornified envelope		3	0.863	0.999873	68.1	72.31	35.95	7.89678e+08	3.06015e+08	2.81372e+08	1.77623e+08	2.98639e+08	9.38307e+08	5.90203e+08	2.98535e+08	3.77471e+08	2.77448e+08	High	High	High	High	High	High
FALSE	High	Master Protein	P13639	Elongation factor 2	0	464.964	72	55	377	54	54	858	95.3	6.83	1042.25	55	cell differentiation;cell proliferation;metabolic process;regulation of biological process;response to stimulus;transport	cytoplasm;cytosol;extracellular;membrane;nucleus;organelle lumen;ribosome	catalytic activity;nucleotide binding;protein binding;RNA binding	Pf00009, Pf00679, Pf03144, Pf03764, Pf14492	1938	ENSG00000167658.15	EEF2	19	Oxytocin signaling pathway; AMPK signaling pathway	Peptide chain elongation; Protein methylation; Synthesis of diphthamide-EEF2; Neutrophil degranulation; Uptake and function of diphtheria toxin	Translation Factors; AMP-activated Protein Kinase (AMPK) Signaling; Brain-Derived Neurotrophic Factor (BDNF) signaling pathway	20	1.095	0.960193	71.06	6.83	19.73	3.51537e+08	4.21128e+08	4.23886e+08	3.19621e+08	3.18539e+08	7.79991e+08	5.34345e+08	6.83595e+08	6.34804e+08	6.33823e+08	High	High	High	High	High	High
FALSE	High	Master Protein	P55072	Transitional endoplasmic reticulum ATPase	0	442.881	67	50	366	49	50	806	89.3	5.26	1021.69	50	cell communication;cell organization and biogenesis;metabolic process;regulation of biological process;response to stimulus;transport	cytoplasm;cytosol;endoplasmic reticulum;extracellular;membrane;nucleus;organelle lumen;proteasome	catalytic activity;enzyme regulator activity;nucleotide binding;protein binding;RNA binding	Pf00004, Pf00910, Pf01057, Pf01078, Pf02359, Pf02933, Pf05496, Pf05673, Pf06068, Pf07724, Pf07726, Pf07728, Pf09336, Pf13191, Pf13207, Pf13401	7415	ENSG00000165280.15	VCP	9	Protein processing in endoplasmic reticulum; Legionellosis	Protein methylation; Translesion Synthesis by POLH; N-glycan trimming in the ER and Calnexin/Calreticulin cycle; Josephin domain DUBs; Ovarian tumor domain proteases; ABC-family proteins mediated transport; HSF1 activation; Hh mutants that don't undergo autocatalytic processing are degraded by ERAD; E3 ubiquitin ligases ubiquitinate target proteins; Neutrophil degranulation; Defective CFTR causes…		35	0.435	0.735544	54.57	5.84	29.23	3.83576e+08	4.8378e+08	4.64975e+08	3.42962e+08	3.56334e+08	3.10298e+08	2.27245e+08	3.1191e+08	3.06229e+08	2.22366e+08	High	High	High	High	High	High
FALSE	High	Master Protein	P04264	Keratin, type II cytoskeletal 1	0	431.592	63	45	390	38	38	644	66	8.12	1116.65	45	cell death;defense response;metabolic process;regulation of biological process;response to stimulus;transport	cytoskeleton;cytosol;extracellular;membrane;nucleus	catalytic activity;motor activity;protein binding;receptor activity;structural molecule activity	Pf00038, Pf01576, Pf05103, Pf05957, Pf12128, Pf13166, Pf13514	3848	ENSG00000167768.4	KRT1	12		Formation of the cornified envelope; Neutrophil degranulation	Corticotropin-releasing hormone signaling pathway	7	0.763	0.999873	54.02	46.94	21.29	8.29112e+08	4.57982e+08	4.6028e+08	2.7722e+08	4.42493e+08	9.55887e+08	6.96935e+08	3.86598e+08	4.28879e+08	4.53518e+08	High	High	High	High	High	High
FALSE	High	Master Protein	P22626	Heterogeneous nuclear ribonucleoproteins A2/B1	0	430.698	63	29	551	25	25	353	37.4	8.95	1574.26	29	metabolic process;regulation of biological process;response to stimulus;transport	cytoplasm;extracellular;membrane;nucleus;spliceosomal complex	DNA binding;protein binding;RNA binding	Pf00076, Pf13893, Pf14259	3181	ENSG00000122566.20	HNRNPA2B1	7		Gene and protein expression by JAK-STAT signaling after Interleukin-12 stimulation; Interleukin-12 family signaling; mRNA Splicing - Major Pathway	mRNA Processing	10	0.48	0.814739	58.54	5.43	6.82	8.50737e+08	1.15304e+09	1.123e+09	8.37443e+08	1.03834e+09	1.07143e+09	7.40644e+08	6.47024e+08	6.09732e+08	8.00279e+08	High	High	High	High	High	High
FALSE	High	Master Protein	P09651	Heterogeneous nuclear ribonucleoprotein A1	0	429.261	52	27	458	8	22	372	38.7	9.13	1302.68	27	cell communication;metabolic process;regulation of biological process;response to stimulus;transport	cytoplasm;membrane;nucleus;spliceosomal complex	DNA binding;protein binding;RNA binding	Pf00076, Pf13893, Pf14259	3178	ENSG00000135486.17	HNRNPA1	12	Spliceosome	mRNA Splicing - Major Pathway; FGFR2 alternative splicing	mRNA Processing	11	0.604	0.946229	38.49	6.13	14.9	7.90874e+08	1.06019e+09	9.96786e+08	7.38332e+08	9.67963e+08	1.47281e+09	9.51187e+08	6.90542e+08	6.20042e+08	9.23197e+08	High	High	High	High	High	High
FALSE	High	Master Protein	Q6UVK1	Chondroitin sulfate proteoglycan 4	0	405.395	30	55	271	55	55	2322	250.4	5.47	741.64	55	cell differentiation;cell proliferation;cellular component movement;development;metabolic process;regulation of biological process;response to stimulus	cell surface;extracellular;membrane;organelle lumen	protein binding;signal transducer activity	Pf00054, Pf02210	1464	ENSG00000173546.7	CSPG4	15		A tetrasaccharide linker sequence is required for GAG synthesis; Dermatan sulfate biosynthesis; Defective CHSY1 causes TPBS; Defective B4GALT7 causes EDS, progeroid type; Defective B3GALT6 causes EDSP2 and SEMDJL1; CS/DS degradation; Defective CHST14 causes EDS, musculocontractural type; Defective CHST3 causes SEDCJD; Chondroitin sulfate biosynthesis; Defective B3GAT3 causes JDSSDHD	Spinal Cord Injury	19	0.341	0.455384	54.78	17.58	41.13	2.21399e+08	3.03122e+08	2.75921e+08	2.84384e+08	1.99894e+08	1.23171e+08	1.21957e+08	1.83044e+08	1.67077e+08	9.91198e+07	High	High	High	High	High	High
FALSE	High	Master Protein	Q13885	Tubulin beta-2A chain	0	405.015	62	27	445	2	4	445	49.9	4.89	1328.86	27	cell organization and biogenesis	cytoplasm;cytoskeleton;nucleus	catalytic activity;nucleotide binding;protein binding;structural molecule activity	Pf00091, Pf03953, Pf10644	7280	ENSG00000137267.5	TUBB2A	6	Pathogenic Escherichia coli infection; Gap junction; Phagosome	COPI-independent Golgi-to-ER retrograde traffic; COPI-dependent Golgi-to-ER retrograde traffic; Carboxyterminal post-translational modifications of tubulin; Recruitment of NuMA to mitotic centrosomes; Hedgehog 'off' state; Translocation of GLUT4 to the plasma membrane; Prefoldin mediated transfer of substrate to CCT/TriC; Microtubule-dependent trafficking of connexons from Golgi to the plasma mem…	Pathogenic Escherichia coli infection; Parkin-Ubiquitin Proteasomal System pathway	65	0.924	0.997233	40.16	17.66	19.38	3.09977e+06	4.57558e+06	2.71877e+06	3.06114e+06	3.98543e+06	5.45644e+06	3.26827e+06	4.02275e+06	4187258	4.55946e+06	High	High	Peak Found	Peak Found	Peak Found	High
FALSE	High	Master Protein	P18206	Vinculin	0	402.56	55	58	287	58	58	1134	123.7	5.66	826.43	58	cell growth;cell organization and biogenesis;cellular component movement;regulation of biological process;transport	cytoplasm;cytoskeleton;cytosol;extracellular;membrane;organelle lumen	protein binding;structural molecule activity	Pf01044	7414	ENSG00000035403.17	VCL	10	Amoebiasis; Focal adhesion; Adherens junction; Regulation of actin cytoskeleton; Leukocyte transendothelial migration; Bacterial invasion of epithelial cells; Shigellosis	Signaling by BRAF and RAF fusions; MAP2K and MAPK activation; Smooth Muscle Contraction; Signaling by RAS mutants; Signaling by high-kinase activity BRAF mutants; Signaling by moderate kinase activity BRAF mutants; Platelet degranulation ; Paradoxical activation of RAF signaling by kinase inactive BRAF; Neutrophil degranulation; Interleukin-20 family signaling	Integrin-mediated Cell Adhesion; Primary Focal Segmental Glomerulosclerosis FSGS; Focal Adhesion; VEGFA-VEGFR2 Signaling Pathway; Regulation of Actin Cytoskeleton	37	0.471	0.802001	46.24	5.01	21.11	1.95995e+08	2.80575e+08	2.44802e+08	2.03002e+08	2.06631e+08	2.14618e+08	1.42732e+08	1.7327e+08	1.81844e+08	1.62759e+08	High	High	High	High	High	High
FALSE	High	Master Protein	P11021	Endoplasmic reticulum chaperone BiP	0	399.407	56	36	295	33	34	654	72.3	5.16	847.28	36	cell communication;cell death;cell differentiation;cell organization and biogenesis;metabolic process;regulation of biological process;response to stimulus;transport	cell surface;cytoplasm;endoplasmic reticulum;membrane;mitochondrion;nucleus;organelle lumen	catalytic activity;metal ion binding;nucleotide binding;protein binding	Pf00012, Pf01968, Pf06723	3309	ENSG00000044574.7	HSPA5	9	Prion diseases; Protein export; Protein processing in endoplasmic reticulum; Thyroid hormone synthesis; Antigen processing and presentation	Platelet degranulation ; PERK regulates gene expression; ATF6 (ATF6-alpha) activates chaperone genes; Antigen Presentation: Folding, assembly and peptide loading of class I MHC; Regulation of HSF1-mediated heat shock response; IRE1alpha activates chaperones	Parkin-Ubiquitin Proteasomal System pathway; Apoptosis-related network due to altered Notch3 in ovarian cancer; Photodynamic therapy-induced unfolded protein response; MAPK Signaling Pathway	27	0.352	0.492244	43.28	11.92	21.13	3.86098e+08	3.85972e+08	3.65522e+08	3.56906e+08	3.55242e+08	2.15011e+08	2.65369e+08	1.78692e+08	2.12083e+08	1.73966e+08	High	High	High	High	High	High
FALSE	High	Master Protein	Q15149	Plectin	0	385.467	21	89	251	88	88	4684	531.5	5.96	562.06	89	cell organization and biogenesis	cytoplasm;cytoskeleton;cytosol;membrane	protein binding;RNA binding;structural molecule activity	Pf00307, Pf00681, Pf03501, Pf07812	5339	ENSG00000178209.14	PLEC	8		Assembly of collagen fibrils and other multimeric structures; Caspase-mediated cleavage of cytoskeletal proteins; Type I hemidesmosome assembly		11	0.43	0.72446	56.43	9.18	27.25	1.20769e+08	1.26008e+08	1.18256e+08	1.06317e+08	1.12055e+08	8.09408e+07	1.02186e+08	5.28018e+07	7.09759e+07	5.00745e+07	High	High	High	High	High	High
FALSE	High	Master Protein	P07900	Heat shock protein HSP 90-alpha	0	383.298	55	45	349	21	27	732	84.6	5.02	847.21	45	cell organization and biogenesis;metabolic process;regulation of biological process;response to stimulus;transport	cytoplasm;cytosol;extracellular;membrane;nucleus;organelle lumen	catalytic activity;enzyme regulator activity;nucleotide binding;protein binding;RNA binding	Pf00183, Pf02518, Pf13589	3320	ENSG00000080824.18	HSP90AA1	14	NOD-like receptor signaling pathway; Progesterone-mediated oocyte maturation; Pathways in cancer; Prostate cancer; Protein processing in endoplasmic reticulum; Estrogen signaling pathway; PI3K-Akt signaling pathway; Antigen processing and presentation	Sema3A PAK dependent Axon repulsion; Regulation of PLK1 Activity at G2/M Transition; Recruitment of NuMA to mitotic centrosomes; Loss of Nlp from mitotic centrosomes; Scavenging by Class F Receptors; Neutrophil degranulation; Uptake and function of diphtheria toxin; Regulation of actin dynamics for phagocytic cup formation; The role of GTSE1 in G2/M progression after G2 checkpoint; HSP90 chaperon…	Nucleotide-binding Oligomerization Domain (NOD) pathway; TNF alpha Signaling Pathway; Corticotropin-releasing hormone signaling pathway; Aryl Hydrocarbon Receptor; EBV LMP1 signaling; Aryl Hydrocarbon Receptor Pathway; Constitutive Androstane Receptor Pathway; NRF2 pathway; VEGFA-VEGFR2 Signaling Pathway; Focal Adhesion-PI3K-Akt-mTOR-signaling pathway	86	0.618	0.956938	46.3	10.52	12.55	1.85886e+08	1.82647e+08	2.17334e+08	1.59302e+08	1.77992e+08	2.34202e+08	1.94887e+08	1.84156e+08	1.75424e+08	1.63469e+08	High	High	High	High	High	High
FALSE	High	Master Protein	P02545	Prelamin-A/C	0	371.664	64	47	325	45	45	664	74.1	7.02	893.63	47	cell organization and biogenesis;regulation of biological process;response to stimulus;transport	cytosol;membrane;nucleus	protein binding;structural molecule activity	Pf00038, Pf00932	4000	ENSG00000160789.19	LMNA	1	Arrhythmogenic right ventricular cardiomyopathy (ARVC); Dilated cardiomyopathy; Apoptosis; Hypertrophic cardiomyopathy (HCM)	Signaling by BRAF and RAF fusions; Breakdown of the nuclear lamina; XBP1(S) activates chaperone genes; Initiation of Nuclear Envelope Reformation; Clearance of Nuclear Envelope Membranes from Chromatin; Depolymerisation of the Nuclear Lamina; Deregulated CDK5 triggers multiple neurodegenerative pathways in Alzheimer's disease models	Arrhythmogenic Right Ventricular Cardiomyopathy; Adipogenesis; Fas Ligand (FasL) pathway and Stress induction of Heat Shock Proteins (HSP) regulation	33	0.845	0.999873	35.83	7.67	19.88	2.74833e+08	3.42869e+08	2.95915e+08	2.82314e+08	2.68277e+08	4.2823e+08	4.9283e+08	3.77664e+08	3.84232e+08	3.05567e+08	High	High	High	High	High	High
FALSE	High	Master Protein	P61978	Heterogeneous nuclear ribonucleoprotein K	0	360.348	68	30	369	30	30	463	50.9	5.54	1082.85	30	metabolic process;regulation of biological process;response to stimulus	cytoplasm;membrane;nucleus;spliceosomal complex	DNA binding;protein binding;RNA binding	Pf00013, Pf08067, Pf13014, Pf13083	3190	ENSG00000165119.20	HNRNPK	9	Viral carcinogenesis; MicroRNAs in cancer; Spliceosome; Herpes simplex infection	mRNA Splicing - Major Pathway; SUMOylation of RNA binding proteins	mRNA Processing	14	0.559	0.896245	38.72	4.9	4.65	5.61477e+08	7.48601e+08	7.34278e+08	5.10502e+08	6.28316e+08	6.98463e+08	5.8909e+08	4.83891e+08	3.97563e+08	4.96984e+08	High	High	High	High	High	High
FALSE	High	Master Protein	P07355	Annexin A2	0	360.03	81	36	347	9	36	339	38.6	7.75	933.21	36	cell organization and biogenesis;metabolic process;regulation of biological process;response to stimulus;transport	cell surface;cytoplasm;cytosol;endoplasmic reticulum;endosome;extracellular;membrane;nucleus;organelle lumen	enzyme regulator activity;metal ion binding;protein binding;RNA binding	Pf00191	302	ENSG00000182718.16	ANXA2	15		Dissolution of Fibrin Clot; Gene and protein expression by JAK-STAT signaling after Interleukin-12 stimulation; Smooth Muscle Contraction; Neutrophil degranulation; Interleukin-12 family signaling	Prostaglandin Synthesis and Regulation	12	0.8	0.999873	41.88	8.33	25.42	6.97979e+08	1.03265e+09	8.02824e+08	7.34123e+08	7.10412e+08	1.11517e+09	7.72993e+08	1.13576e+09	9.85961e+08	9.21621e+08	High	High	High	High	High	High
FALSE	High	Master Protein	P02751	Fibronectin	0	355.708	28	53	252	53	53	2386	262.5	5.71	631.82	53	cell differentiation;cell organization and biogenesis;cellular component movement;defense response;metabolic process;regulation of biological process;response to stimulus;transport	extracellular;membrane;organelle lumen	enzyme regulator activity;protein binding	Pf00039, Pf00040, Pf00041	2335	ENSG00000115414.18	FN1	2	Amoebiasis; Pathways in cancer; AGE-RAGE signaling pathway in diabetic complications; Focal adhesion; Proteoglycans in cancer; Regulation of actin cytoskeleton; Bacterial invasion of epithelial cells; Small cell lung cancer; ECM-receptor interaction; PI3K-Akt signaling pathway	Post-translational protein phosphorylation; Integrin cell surface interactions; Regulation of Insulin-like Growth Factor (IGF) transport and uptake by Insulin-like Growth Factor Binding Proteins (IGFBPs); Signaling by BRAF and RAF fusions; MET activates PTK2 signaling; MAP2K and MAPK activation; Molecules associated with elastic fibres; GRB2:SOS provides linkage to MAPK signaling for Integrins ; …	miRNA targets in ECM and membrane receptors; Focal Adhesion; Overview of nanoparticle effects; Rac1/Pak1/p38/MMP-2 pathway; TGF-beta Signaling Pathway; Simplified Interaction Map Between LOXL4 and Oxidative Stress Pathway; Association Between Physico-Chemical Features and Toxicity Associated Pathways; TGF-B Signaling in Thyroid Cells for Epithelial-Mesenchymal Transition; Focal Adhesion-PI3K-Akt-…	68	0.402	0.657808	55.3	13.42	38.37	2.29229e+08	2.33459e+08	1.93518e+08	1.95313e+08	2.23473e+08	1.19932e+08	1.24313e+08	9.97582e+07	1.63591e+08	9.15169e+07	High	High	High	High	High	High
FALSE	High	Master Protein	P06748	Nucleophosmin	0	354.068	76	26	201	25	26	294	32.6	4.78	646.32	26	cell growth;cell organization and biogenesis;cellular homeostasis;metabolic process;regulation of biological process;response to stimulus;transport	cytoplasm;cytoskeleton;cytosol;membrane;nucleus	DNA binding;enzyme regulator activity;protein binding;RNA binding	Pf03066	4869	ENSG00000181163.13	NPM1	5		Nuclear import of Rev protein; TFAP2A acts as a transcriptional repressor during retinoic acid induced cell differentiation; TP53 regulates transcription of additional cell cycle genes whose exact role in the p53 pathway remain uncertain; Deposition of new CENPA-containing nucleosomes at the centromere		18	0.328	0.408557	41.9	7.33	17.12	6.23088e+08	8.98913e+08	7.60399e+08	6.54965e+08	7.95158e+08	4.90724e+08	3.24132e+08	4.07337e+08	3.60525e+08	3.88842e+08	High	High	High	High	High	High
FALSE	High	Master Protein	P63104	14-3-3 protein zeta/delta	0	349.445	81	26	276	18	18	245	27.7	4.79	764.98	26	cell organization and biogenesis;metabolic process;regulation of biological process;response to stimulus;transport	cytoplasm;cytosol;membrane;mitochondrion;nucleus	catalytic activity;protein binding;RNA binding	Pf00244	7534	ENSG00000164924.17	YWHAZ	8	Viral carcinogenesis; Pathogenic Escherichia coli infection; Hepatitis B; Epstein-Barr virus infection; Hippo signaling pathway; Oocyte meiosis; Cell cycle; PI3K-Akt signaling pathway	Chk1/Chk2(Cds1) mediated inactivation of Cyclin B:Cdk1 complex; Interleukin-3, 5 and GM-CSF signaling; KSRP (KHSRP) binds and destabilizes mRNA; Activation of BAD and translocation to mitochondria ; GP1b-IX-V activation signalling; Translocation of GLUT4 to the plasma membrane; Rap1 signalling; Deactivation of the beta-catenin transactivating complex; TP53 Regulates Metabolic Genes; RHO GTPases a…	Cell Cycle; Prolactin Signaling Pathway; Pathogenic Escherichia coli infection; Myometrial Relaxation and Contraction Pathways; Calcium Regulation in the Cardiac Cell; Sudden Infant Death Syndrome (SIDS) Susceptibility Pathways	51	0.628	0.962215	48.82	6.87	20.24	2.42143e+08	3.58179e+08	3.02316e+08	2.16423e+08	2.63054e+08	3.37896e+08	2.32636e+08	3.1778e+08	2.36171e+08	2.57822e+08	High	High	High	High	High	High
FALSE	High	Master Protein	P0DP25	Calmodulin-3	0	347.733	100	15	292	13	13	149	16.8	4.22	889.45	15	metabolic process;regulation of biological process;response to stimulus;transport	cytoplasm;cytoskeleton;cytosol;extracellular;membrane	catalytic activity;enzyme regulator activity;metal ion binding;protein binding;transporter activity	Pf00036, Pf08726, Pf12763, Pf13202, Pf13405, Pf13499, Pf13833, Pf14658	808; 805; 801	ENSG00000160014.16; ENSG00000143933.16; ENSG00000198668.10	CALM3; CALM2; CALM1	19; 2; 14	Dopaminergic synapse; Phototransduction; Vascular smooth muscle contraction; Insulin signaling pathway; Amphetamine addiction; cGMP-PKG signaling pathway; Renin secretion; Neurotrophin signaling pathway; Rap1 signaling pathway; Oxytocin signaling pathway; Olfactory transduction; Circadian entrainment; Long-term potentiation; Glioma; Phosphatidylinositol signaling system; Adrenergic signaling in c…	Smooth Muscle Contraction; Uptake and function of anthrax toxins; Stimuli-sensing channels; Translocation of GLUT4 to the plasma membrane; Synthesis of IP3 and IP4 in the cytosol; Reduction of cytosolic Ca++ levels; CREB phosphorylation through the activation of CaMKII; Ion homeostasis; Ca2+ pathway; Phase 0 - rapid depolarisation; Calcineurin activates NFAT; Platelet degranulation ; eNOS activat…	Physiological and Pathological Hypertrophy of the Heart; MicroRNAs in cardiomyocyte hypertrophy; Alzheimers Disease; Endothelin Pathways; T-Cell Receptor and Co-stimulatory Signaling; Common Pathways Underlying Drug Addiction; Cardiac Hypertrophic Response; Myometrial Relaxation and Contraction Pathways; Melatonin metabolism and effects; G Protein Signaling Pathways; T-Cell antigen Receptor (TCR)…	150	0.751	0.998203	63.1	9.06	15.22	2.71746e+08	2.89671e+08	3.05374e+08	2.11344e+08	2.78448e+08	4.12204e+08	4.58475e+08	2.81227e+08	2.3784e+08	3.77366e+08	High	High	High	High	High	High
FALSE	High	Master Protein	O75369	Filamin-B	0	346.66	26	52	172	48	50	2602	278	5.73	429.4	52	cell differentiation;cell organization and biogenesis;development;regulation of biological process;response to stimulus	cytoplasm;cytoskeleton;cytosol;membrane;nucleus	protein binding;RNA binding	Pf00307, Pf00630	2317	ENSG00000136068.14	FLNB	3	MAPK signaling pathway; Focal adhesion; Proteoglycans in cancer; Salmonella infection	ISG15 antiviral mechanism	VEGFA-VEGFR2 Signaling Pathway	10	0.365	0.526107	61.32	13.65	35.32	9.11005e+07	1.34195e+08	1.04878e+08	1.02675e+08	8.15856e+07	6.13786e+07	4.87649e+07	6.21981e+07	7.88611e+07	5.59963e+07	High	High	High	High	High	High
FALSE	High	Master Protein	P13645	Keratin, type I cytoskeletal 10	0	346.436	56	34	206	26	30	584	58.8	5.21	604.03	34	cell death;cell differentiation;metabolic process	cytoplasm;cytoskeleton;cytosol;membrane;nucleus	structural molecule activity	Pf00038, Pf04111	3858	ENSG00000186395.7	KRT10	17	Staphylococcus aureus infection	Formation of the cornified envelope		4	1.032	0.97663	65.96	42.31	22.78	2.1256e+08	1.37516e+08	1.16224e+08	7.16692e+07	1.47406e+08	4.09829e+08	2.21562e+08	1.79173e+08	1.71145e+08	1.74679e+08	High	High	High	High	High	High
FALSE	High	Master Protein	P22314	Ubiquitin-like modifier-activating enzyme 1	0	340.247	45	36	223	36	36	1058	117.8	5.76	723.16	36	metabolic process;response to stimulus	cytoplasm;cytosol;membrane;mitochondrion;nucleus	catalytic activity;nucleotide binding;protein binding;RNA binding	Pf00899, Pf02134, Pf09358, Pf10585	7317	ENSG00000130985.16	UBA1	X	Ubiquitin mediated proteolysis; Parkinson's disease	Synthesis of active ubiquitin: roles of E1 and E2 enzymes; Antigen processing: Ubiquitination & Proteasome degradation	Proteasome Degradation; Parkin-Ubiquitin Proteasomal System pathway; Parkinsons Disease Pathway	13	0.55	0.887712	39.98	6.55	25.34	1.60839e+08	1.92029e+08	1.90567e+08	1.33105e+08	1.49585e+08	1.63283e+08	1.23522e+08	1.59652e+08	1.54218e+08	1.24425e+08	High	High	High	High	High	High
FALSE	High	Master Protein	P49327	Fatty acid synthase	0	338.941	27	52	208	52	52	2511	273.3	6.44	587.94	52	cell differentiation;metabolic process;regulation of biological process;response to stimulus	cytoplasm;cytosol;Golgi;membrane;mitochondrion	catalytic activity;nucleotide binding;protein binding;RNA binding	Pf00106, Pf00107, Pf00108, Pf00109, Pf00698, Pf00975, Pf02801, Pf08242, Pf08659, Pf13602, Pf14765	2194	ENSG00000169710.8	FASN	17	Insulin signaling pathway; Fatty acid biosynthesis; AMPK signaling pathway; Metabolic pathways; Fatty acid metabolism	ChREBP activates metabolic gene expression; Fatty acyl-CoA biosynthesis; Vitamin B5 (pantothenate) metabolism; Activation of gene expression by SREBF (SREBP)	AMP-activated Protein Kinase (AMPK) Signaling; Sterol Regulatory Element-Binding Proteins (SREBP) signalling; SREBF and miR33 in cholesterol and lipid homeostasis; Liver X Receptor Pathway; Fatty Acid Biosynthesis; Angiopoietin Like Protein 8 Regulatory Pathway	23	0.817	0.999873	49.17	8.08	12.46	1.01334e+08	1.07258e+08	1.06486e+08	9.12312e+07	9.37875e+07	1.76568e+08	1.26465e+08	1.11905e+08	1.27326e+08	1.23451e+08	High	High	High	High	High	High
FALSE	High	Master Protein	P60174	Triosephosphate isomerase	0	333.774	80	23	259	23	23	286	30.8	5.92	802.3	23	development;metabolic process	cytosol;nucleus	catalytic activity;protein binding	Pf00121	7167	ENSG00000111669.14	TPI1	12	Carbon metabolism; Inositol phosphate metabolism; Fructose and mannose metabolism; Glycolysis / Gluconeogenesis; Biosynthesis of amino acids; Metabolic pathways	Gluconeogenesis; Glycolysis	Fatty Acid Beta Oxidation; Cori Cycle; Glycolysis and Gluconeogenesis	14	0.648	0.971511	60.1	7.92	19.41	4.57716e+08	7.24315e+08	5.97767e+08	4.42226e+08	5.18343e+08	5.10775e+08	3.8293e+08	4.77935e+08	3.76767e+08	3.65809e+08	High	High	High	High	High	High
FALSE	High	Master Protein	Q13509	Tubulin beta-3 chain	0	328.852	65	26	390	8	8	450	50.4	4.93	1169.25	26	cell organization and biogenesis;cellular component movement	cytoplasm;cytoskeleton;nucleus	catalytic activity;nucleotide binding;protein binding;structural molecule activity	Pf00091, Pf03953, Pf10644	10381	ENSG00000258947.6	TUBB3	16	Pathogenic Escherichia coli infection; Gap junction; Phagosome	COPI-independent Golgi-to-ER retrograde traffic; COPI-dependent Golgi-to-ER retrograde traffic; Carboxyterminal post-translational modifications of tubulin; Recruitment of NuMA to mitotic centrosomes; Hedgehog 'off' state; Translocation of GLUT4 to the plasma membrane; Prefoldin mediated transfer of substrate to CCT/TriC; Microtubule-dependent trafficking of connexons from Golgi to the plasma mem…	Pathogenic Escherichia coli infection; Parkin-Ubiquitin Proteasomal System pathway; Exercise-induced Circadian Regulation	66	0.694	0.988083	65.76	15.34	47.63	3.48072e+07	5.32731e+07	4.47853e+07	3.3369e+07	28184616	4.16972e+07	2.42561e+07	6.24806e+07	5.18039e+07	3.6456e+07	High	High	High	High	High	High
FALSE	High	Master Protein	P51991	Heterogeneous nuclear ribonucleoprotein A3	0	316.391	44	28	284	26	26	378	39.6	9.01	791.79	28	metabolic process;transport	cytoplasm;nucleus;spliceosomal complex	protein binding;RNA binding;transporter activity	Pf00076, Pf13893, Pf14259	220988	ENSG00000170144.20	HNRNPA3	2	Spliceosome	mRNA Splicing - Major Pathway		5	0.507	0.841076	46.36	9.42	11.42	2.41786e+08	2.67424e+08	3.03512e+08	1.97582e+08	2.58126e+08	3.08292e+08	186261538	1.76142e+08	1.51417e+08	2.13246e+08	High	High	High	High	High	High
FALSE	High	Master Protein	P27482	Calmodulin-like protein 3	0	313.628	97	22	273	20	20	149	16.9	4.42	719.08	22			metal ion binding;protein binding	Pf00036, Pf08726, Pf13202, Pf13405, Pf13499, Pf13833	810	ENSG00000178363.4	CALML3	10	Dopaminergic synapse; Phototransduction; Vascular smooth muscle contraction; Insulin signaling pathway; Amphetamine addiction; cGMP-PKG signaling pathway; Renin secretion; Neurotrophin signaling pathway; Rap1 signaling pathway; Oxytocin signaling pathway; Olfactory transduction; Circadian entrainment; Long-term potentiation; Glioma; Phosphatidylinositol signaling system; Adrenergic signaling in c…		Alzheimers Disease	33	0.646	0.971511	53.72	11.21	8.93	2.56307e+08	3.61113e+08	3.5966e+08	2.40644e+08	3.51251e+08	4.78828e+08	4.33909e+08	2.98018e+08	2.50032e+08	3.64406e+08	High	High	High	High	High	High
FALSE	High	Master Protein	P30101	Protein disulfide-isomerase A3	0	311.92	61	36	315	36	36	505	56.7	6.35	827.02	36	cellular homeostasis;metabolic process;regulation of biological process;response to stimulus;transport	cell surface;endoplasmic reticulum;membrane;nucleus;organelle lumen	catalytic activity;protein binding;RNA binding	Pf00085, Pf13098, Pf13848, Pf13899, Pf13905	2923	ENSG00000167004.12	PDIA3	15	Protein processing in endoplasmic reticulum; Antigen processing and presentation	ER-Phagosome pathway; Calnexin/calreticulin cycle; Antigen Presentation: Folding, assembly and peptide loading of class I MHC		13	0.465	0.798929	43.09	9.2	16.35	3.18062e+08	3.85198e+08	3.24595e+08	3.23572e+08	3.04221e+08	3.01766e+08	2.99727e+08	2.54559e+08	2.54154e+08	2.14483e+08	High	High	High	High	High	High
FALSE	High	Master Protein	Q15084	Protein disulfide-isomerase A6	0	309.169	60	22	210	22	22	440	48.1	5.08	724.27	22	cellular homeostasis;metabolic process;regulation of biological process;response to stimulus;transport	cytosol;endoplasmic reticulum;membrane;organelle lumen	catalytic activity;protein binding	Pf00085, Pf13098, Pf13848, Pf13899, Pf13905	10130	ENSG00000143870.12	PDIA6	2	Protein processing in endoplasmic reticulum	Post-translational protein phosphorylation; Regulation of Insulin-like Growth Factor (IGF) transport and uptake by Insulin-like Growth Factor Binding Proteins (IGFBPs); XBP1(S) activates chaperone genes	Photodynamic therapy-induced unfolded protein response	9	0.502	0.835751	44.15	8.79	16.6	2.5785e+08	3.2497e+08	2.73529e+08	2.72675e+08	2.58301e+08	2.4072e+08	2.7372e+08	2.01152e+08	2.11618e+08	1.88995e+08	High	High	High	High	High	High
FALSE	High	Master Protein	P06576	ATP synthase subunit beta, mitochondrial	0	306.636	69	23	184	23	23	529	56.5	5.4	645.63	23	cell differentiation;cell organization and biogenesis;cellular homeostasis;metabolic process;regulation of biological process;transport	cell surface;membrane;mitochondrion;nucleus;organelle lumen	catalytic activity;nucleotide binding;protein binding;transporter activity	Pf00006, Pf00306, Pf02874	506	ENSG00000110955.8	ATP5B	12	Huntington's disease; Parkinson's disease; Alzheimer's disease; Oxidative phosphorylation; Metabolic pathways	Transcriptional activation of mitochondrial biogenesis; Cristae formation; Mitochondrial protein import; Formation of ATP by chemiosmotic coupling; Metabolism of proteins	Electron Transport Chain; Oxidative phosphorylation	17	2.213	0.345943	51.21	3.59	16.72	7.0682e+07	8.53403e+07	78254544	6.13414e+07	6.94574e+07	3.02925e+08	3.53978e+08	1.89759e+08	2.2053e+08	2.50683e+08	High	High	High	High	High	High
FALSE	High	Master Protein	P31947	14-3-3 protein sigma	0	297.696	89	26	310	20	20	248	27.8	4.74	804.99	26	cell differentiation;cell organization and biogenesis;regulation of biological process;response to stimulus	cytoplasm;cytosol;extracellular;membrane;mitochondrion;nucleus	enzyme regulator activity;protein binding	Pf00244	2810	ENSG00000175793.11	SFN	1	Aldosterone-regulated sodium reabsorption; p53 signaling pathway; Cell cycle	Translocation of GLUT4 to the plasma membrane; Chk1/Chk2(Cds1) mediated inactivation of Cyclin B:Cdk1 complex; TP53 Regulates Transcription of Genes Involved in G2 Cell Cycle Arrest; TP53 Regulates Metabolic Genes; Activation of BAD and translocation to mitochondria ; RHO GTPases activate PKNs	miRNA Regulation of DNA Damage Response; Myometrial Relaxation and Contraction Pathways; Calcium Regulation in the Cardiac Cell; DNA Damage Response	31	0.663	0.97663	41.91	5.82	13.74	3.18652e+08	4.63633e+08	3.83223e+08	2.93529e+08	3.65483e+08	4.02063e+08	3.15133e+08	3.50011e+08	2.91599e+08	3.18176e+08	High	High	High	High	High	High
FALSE	High	Master Protein	P67809	Nuclease-sensitive element-binding protein 1	0	292.042	60	20	186	14	14	324	35.9	9.88	605.01	20	metabolic process;regulation of biological process	cytoplasm;cytosol;extracellular;membrane;nucleus;spliceosomal complex	DNA binding;protein binding;RNA binding	Pf00313	4904	ENSG00000065978.18	YBX1	1		mRNA Splicing - Major Pathway; mRNA Splicing - Minor Pathway	Brain-Derived Neurotrophic Factor (BDNF) signaling pathway; Mecp2 and Associated Rett Syndrome; mRNA Processing; Sudden Infant Death Syndrome (SIDS) Susceptibility Pathways	9	5.19	0.00650811	76.65	8.71	12.45	1.55168e+07	1.69887e+07	1.84871e+07	1.57673e+07	1.59505e+07	1.05888e+08	1.22688e+08	8.68346e+07	7.462e+07	9.95533e+07	High	High	High	High	High	High
FALSE	High	Master Protein	P68366	Tubulin alpha-4A chain	0	291.752	56	24	253	4	6	448	49.9	5.06	827.25	24	cell organization and biogenesis;regulation of biological process;transport	cytoplasm;cytoskeleton;cytosol;extracellular	catalytic activity;nucleotide binding;protein binding;structural molecule activity	Pf00091, Pf03953	7277	ENSG00000127824.13	TUBA4A	2	Pathogenic Escherichia coli infection; Gap junction; Phagosome; Apoptosis	COPI-independent Golgi-to-ER retrograde traffic; COPI-dependent Golgi-to-ER retrograde traffic; Carboxyterminal post-translational modifications of tubulin; Regulation of PLK1 Activity at G2/M Transition; Recruitment of NuMA to mitotic centrosomes; Hedgehog 'off' state; Loss of Nlp from mitotic centrosomes; Translocation of GLUT4 to the plasma membrane; Prefoldin mediated transfer of substrate to…	Pathogenic Escherichia coli infection; Parkin-Ubiquitin Proteasomal System pathway	76	0.668	0.979246	56.38	29.71	45.67	3.45757e+07	7.0808e+07	4.11719e+07	3.43994e+07	2.59003e+07	4.68701e+07	1.37801e+07	32505998	42696609	25900196	High	High	High	High	High	High
FALSE	High	Master Protein	P04083	Annexin A1	0	289.178	75	28	242	28	28	346	38.7	7.02	712.43	28	cell differentiation;cell organization and biogenesis;cellular component movement;defense response;metabolic process;regulation of biological process;response to stimulus;transport	cell surface;cytoplasm;cytoskeleton;cytosol;endosome;extracellular;membrane;nucleus;vacuole	catalytic activity;DNA binding;enzyme regulator activity;metal ion binding;protein binding;RNA binding;structural molecule activity	Pf00191	301	ENSG00000135046.13	ANXA1	9		Gastrin-CREB signalling pathway via PKC and MAPK; G alpha (i) signalling events; Smooth Muscle Contraction; Interleukin-4 and 13 signaling; Formyl peptide receptors bind formyl peptides and many other ligands	Integrated Breast Cancer Pathway; Spinal Cord Injury; VEGFA-VEGFR2 Signaling Pathway; Prostaglandin Synthesis and Regulation	20	0.763	0.999873	38.04	6.66	13.67	2.17813e+08	2.80183e+08	2.69776e+08	2.21727e+08	2.08552e+08	3.48227e+08	2.73332e+08	2.85787e+08	2.72086e+08	2.76596e+08	High	High	High	High	High	High
FALSE	High	Master Protein	P52272	Heterogeneous nuclear ribonucleoprotein M	0	289.015	55	43	241	43	43	730	77.5	8.7	556.39	43	metabolic process;regulation of biological process;response to stimulus	membrane;nucleus;spliceosomal complex	protein binding;RNA binding	Pf00076, Pf11532, Pf11608, Pf13893, Pf14259	4670	ENSG00000099783.11	HNRNPM	19	Spliceosome	mRNA Splicing - Major Pathway; FGFR2 alternative splicing	mRNA Processing	11	0.695	0.988083	50.98	10.24	19.33	3.18078e+08	4.96244e+08	4.28297e+08	2.88077e+08	3.2791e+08	4.77981e+08	3.57946e+08	4.47858e+08	3.88442e+08	3.85727e+08	High	High	High	High	High	High
FALSE	High	Master Protein	P63241	Eukaryotic translation initiation factor 5A-1	0	288.758	89	18	205	5	18	154	16.8	5.24	736.83	18	cell death;cellular homeostasis;metabolic process;regulation of biological process;response to stimulus;transport	cytoplasm;cytosol;endoplasmic reticulum;membrane;nucleus	protein binding;RNA binding	Pf01287	1984	ENSG00000132507.17	EIF5A	17		Hypusine synthesis from eIF5A-lysine	Translation Factors; eIF5A regulation in response to inhibition of the nuclear export system	6	0.819	0.999873	74.41	9.9	12.63	1.99827e+08	2.50368e+08	2.78798e+08	1.79549e+08	2.43977e+08	4.84e+08	3.90554e+08	2.47921e+08	2.50479e+08	3.89373e+08	High	High	High	High	High	High
FALSE	High	Master Protein	P05387	60S acidic ribosomal protein P2	0	284.511	97	13	170	12	12	115	11.7	4.54	689.48	13	cell organization and biogenesis;metabolic process;transport	cytosol;membrane;ribosome	protein binding;structural molecule activity	Pf00428	6181	ENSG00000177600.8	RPLP2	11	Ribosome	Peptide chain elongation; Eukaryotic Translation Termination; Viral mRNA Translation; L13a-mediated translational silencing of Ceruloplasmin expression; Nonsense Mediated Decay (NMD) independent of the Exon Junction Complex (EJC); Selenocysteine synthesis; Nonsense Mediated Decay (NMD) enhanced by the Exon Junction Complex (EJC); GTP hydrolysis and joining of the 60S ribosomal subunit; Major path…	Cytoplasmic Ribosomal Proteins	34	1.026	0.979246	42.28	11	23.15	1.62856e+08	1.90795e+08	1.87292e+08	1.51242e+08	2.07419e+08	4.25926e+08	4.67605e+08	2.01962e+08	2.28376e+08	3.05052e+08	High	High	High	High	High	High
FALSE	High	Master Protein	P10809	60 kDa heat shock protein, mitochondrial	0	281.996	64	31	197	31	31	573	61	5.87	602.09	31	cell organization and biogenesis;cell proliferation;metabolic process;regulation of biological process;response to stimulus;transport	cell surface;cytoplasm;cytosol;endosome;membrane;mitochondrion;organelle lumen	catalytic activity;DNA binding;nucleotide binding;protein binding;RNA binding	Pf00118	3329	ENSG00000144381.16	HSPD1	2	Type I diabetes mellitus; Tuberculosis; RNA degradation; Legionellosis	TFAP2A acts as a transcriptional repressor during retinoic acid induced cell differentiation; Mitochondrial protein import; Metabolism of proteins	Apoptosis-related network due to altered Notch3 in ovarian cancer; Sudden Infant Death Syndrome (SIDS) Susceptibility Pathways	13	0.507	0.841462	35.99	5.9	12.48	1.49107e+08	1.69539e+08	1.60543e+08	1.40342e+08	1.49272e+08	1.41555e+08	1.3397e+08	1.15194e+08	1.15785e+08	1.11624e+08	High	High	High	High	High	High
FALSE	High	Master Protein	P18669	Phosphoglycerate mutase 1	0	281.148	82	22	185	9	15	254	28.8	7.18	583.7	22	metabolic process;regulation of biological process;transport	cytoplasm;cytosol;extracellular;membrane;organelle lumen	catalytic activity;protein binding	Pf00300	5223; 643576	ENSG00000171314.8	PGAM1; LOC643576	10; 12	Central carbon metabolism in cancer; Carbon metabolism; Glycine, serine and threonine metabolism; Glucagon signaling pathway; Glycolysis / Gluconeogenesis; Biosynthesis of amino acids; Metabolic pathways	Gluconeogenesis; Glycolysis; Neutrophil degranulation	Cori Cycle; Glycolysis and Gluconeogenesis	17	0.835	0.999873	55.34	5.62	17.15	1.89394e+08	2.20555e+08	2.35336e+08	1.82491e+08	2.01276e+08	3.43571e+08	3.13194e+08	3.29067e+08	2.81806e+08	2.65785e+08	High	High	High	High	High	High
FALSE	High	Master Protein	P06396	Gelsolin	0	277.142	48	27	179	27	27	782	85.6	6.28	543.71	27	cell death;cell organization and biogenesis;metabolic process;regulation of biological process;response to stimulus;transport	cytoplasm;cytoskeleton;cytosol;extracellular;membrane;nucleus;organelle lumen	metal ion binding;protein binding	Pf00626	2934	ENSG00000148180.19	GSN	9	Viral carcinogenesis; Regulation of actin cytoskeleton; Fc gamma R-mediated phagocytosis	Neutrophil degranulation; Caspase-mediated cleavage of cytoskeletal proteins; Amyloid fiber formation	Regulation of Actin Cytoskeleton; Senescence and Autophagy in Cancer	15	0.499	0.83439	62.32	12.92	49.26	1.71698e+08	2.83449e+08	2.35126e+08	1.7324e+08	1.65735e+08	1.49845e+08	1.06452e+08	2.29798e+08	2.05945e+08	114649803	High	High	High	High	High	High
FALSE	High	Master Protein	P62937	Peptidyl-prolyl cis-trans isomerase A	0	277.079	86	14	359	12	13	165	18	7.81	962.81	14	cell organization and biogenesis;cellular component movement;metabolic process;regulation of biological process;response to stimulus;transport	cytoplasm;cytosol;extracellular;membrane;nucleus;organelle lumen	catalytic activity;protein binding;RNA binding	Pf00160	5478	ENSG00000196262.13	PPIA	7		Budding and maturation of HIV virion; Gene and protein expression by JAK-STAT signaling after Interleukin-12 stimulation; Minus-strand DNA synthesis; Binding and entry of HIV virion; Basigin interactions; APOBEC3G mediated resistance to HIV-1 infection; Uncoating of the HIV Virion; Calcineurin activates NFAT; Platelet degranulation ; Plus-strand DNA synthesis; Integration of provirus; Neutrophil …	Prolactin Signaling Pathway	34	0.708	0.990389	39.3	10.96	14.51	6.51396e+08	1.03112e+09	1.00476e+09	6.79584e+08	9.04097e+08	1.18603e+09	9.32806e+08	5.30667e+08	6.46663e+08	8.73909e+08	High	High	High	High	High	High
FALSE	High	Master Protein	P05783	Keratin, type I cytoskeletal 18	0	275.663	81	35	249	32	34	430	48	5.45	638.31	35	cell death;cell organization and biogenesis;regulation of biological process;response to stimulus;transport	cytoplasm;cytosol;nucleus	protein binding;RNA binding;structural molecule activity	Pf00038	3875	ENSG00000111057.10	KRT18	12	Pathogenic Escherichia coli infection	Formation of the cornified envelope	Pathogenic Escherichia coli infection	5	1.869	0.527846	35.79	4.91	22.24	1.98516e+08	2.7004e+08	2.57275e+08	2.10868e+08	2.3692e+08	777678711	1.06263e+09	6.85334e+08	5.75701e+08	5.83575e+08	High	High	High	High	High	High
FALSE	High	Master Protein	P06454	Prothymosin alpha	0	275.172	43	10	267	10	10	111	12.2	3.78	855.91	10	cell organization and biogenesis;metabolic process	cytosol;nucleus	protein binding		5757	ENSG00000187514.16	PTMA	2	Epstein-Barr virus infection			1	0.858	0.999873	50.82	27.75	26.61	2.1835e+08	1.66882e+08	3.11669e+08	2.07476e+08	3.13564e+08	4.46934e+08	5.27489e+08	2.263e+08	2.14896e+08	3.61954e+08	High	High	High	High	High	High
FALSE	High	Master Protein	P02533	Keratin, type I cytoskeletal 14	0	274.377	65	38	257	10	11	472	51.5	5.16	581.46	38	cell death;cell differentiation;cell organization and biogenesis;response to stimulus	cytoplasm;cytosol;nucleus	protein binding;structural molecule activity	Pf00038, Pf13514	3861	ENSG00000186847.5	KRT14	17		Formation of the cornified envelope; Type I hemidesmosome assembly	Corticotropin-releasing hormone signaling pathway	7	0.869	0.999873	57.56	21.49	18.65	5.67132e+07	6.45721e+07	4.31632e+07	3.18268e+07	4.796e+07	8.85654e+07	6.16147e+07	4.73968e+07	6.32888e+07	5.08149e+07	High	High	High	High	High	High
FALSE	High	Master Protein	Q92945	Far upstream element-binding protein 2	0	270.255	46	29	154	26	26	711	73.1	7.3	486.41	29	metabolic process;regulation of biological process;response to stimulus;transport	cytoplasm;cytosol;membrane;nucleus	DNA binding;protein binding;RNA binding	Pf00013, Pf07650, Pf09005, Pf13014	8570	ENSG00000088247.17	KHSRP	19		ATF4 activates genes; KSRP (KHSRP) binds and destabilizes mRNA	Preimplantation Embryo	8	0.317	0.376021	39.4	9.35	17.73	9.58419e+07	1.24416e+08	1.41881e+08	9.37379e+07	1.09961e+08	7.19879e+07	4.53978e+07	5.73392e+07	5.30487e+07	55555534	High	High	High	High	High	High
FALSE	High	Master Protein	P60842	Eukaryotic initiation factor 4A-I	0	267.227	62	23	182	11	11	406	46.1	5.48	532.76	23	metabolic process;regulation of biological process	cytoplasm;cytosol;membrane;nucleus	catalytic activity;DNA binding;nucleotide binding;protein binding;RNA binding	Pf00270, Pf00271, Pf04851	1973	ENSG00000161960.14	EIF4A1	17	RNA transport	ISG15 antiviral mechanism; L13a-mediated translational silencing of Ceruloplasmin expression; Translation initiation complex formation; GTP hydrolysis and joining of the 60S ribosomal subunit; Deadenylation of mRNA; Ribosomal scanning and start codon recognition	Translation Factors; Interferon type I signaling pathways	20	2.478	0.24105	47.73	10.2	18.52	2.52701e+07	2.56448e+07	2.5515e+07	2.07238e+07	2.1308e+07	1.98405e+08	1.26569e+08	8.32735e+07	8.06639e+07	1.29627e+08	High	High	High	High	High	High
FALSE	High	Master Protein	P29401	Transketolase	0	266.019	52	31	243	30	31	623	67.8	7.66	566.35	31	metabolic process;regulation of biological process	cytosol	catalytic activity;metal ion binding;protein binding	Pf00456, Pf00676, Pf02775, Pf02779, Pf02780, Pf09364	7086	ENSG00000163931.15	TKT	3	Carbon metabolism; Pentose phosphate pathway; Biosynthesis of amino acids; Metabolic pathways	Insulin effects increased synthesis of Xylulose-5-Phosphate; Pentose phosphate pathway (hexose monophosphate shunt)	Pentose Phosphate Pathway	10	1.135	0.946229	44.72	13.14	22.97	1.99123e+08	2.14291e+08	2.13448e+08	1.8043e+08	1.50055e+08	3.93474e+08	3.07781e+08	372368996	3.6638e+08	3.0821e+08	High	High	High	High	High	High
FALSE	High	Master Protein	P36578	60S ribosomal protein L4	0	264.551	57	28	168	28	28	427	47.7	11.06	470.93	28	cell organization and biogenesis;metabolic process;transport	cytoplasm;cytosol;endoplasmic reticulum;membrane;nucleus;ribosome	protein binding;RNA binding;structural molecule activity	Pf00573, Pf14374	6124	ENSG00000174444.14	RPL4	15	Ribosome	Peptide chain elongation; Eukaryotic Translation Termination; Viral mRNA Translation; L13a-mediated translational silencing of Ceruloplasmin expression; Nonsense Mediated Decay (NMD) independent of the Exon Junction Complex (EJC); Selenocysteine synthesis; Nonsense Mediated Decay (NMD) enhanced by the Exon Junction Complex (EJC); GTP hydrolysis and joining of the 60S ribosomal subunit; Major path…	Cytoplasmic Ribosomal Proteins	34	4.386	0.017316	63.86	19.38	12.5	6.47943e+07	6.024e+07	6.02518e+07	4.5153e+07	4.09258e+07	5.42469e+08	3.84682e+08	3.31906e+08	2.83303e+08	4.69384e+08	High	High	High	High	High	High
FALSE	High	Master Protein	P37802	Transgelin-2	0	264.454	91	21	249	20	20	199	22.4	8.25	763.65	21	cell differentiation;transport	cytosol;extracellular	protein binding	Pf00307, Pf00402	8407	ENSG00000158710.14	TAGLN2	1		Platelet degranulation		4	0.527	0.869842	45.08	12.55	22.35	4.70428e+08	8.0852e+08	5.96132e+08	4.43665e+08	5.20678e+08	5.72561e+08	5.02978e+08	6.38647e+08	4.67369e+08	4.90815e+08	High	High	High	High	High	High
FALSE	High	Master Protein	Q00839	Heterogeneous nuclear ribonucleoprotein U	0	263.373	38	35	232	34	34	825	90.5	6	524.2	35	cell differentiation;metabolic process;regulation of biological process;response to stimulus	cell surface;chromosome;cytoplasm;membrane;nucleus;spliceosomal complex	DNA binding;nucleotide binding;protein binding;RNA binding	Pf00622, Pf13671	3192	ENSG00000153187.18	HNRNPU	1	Spliceosome	mRNA Splicing - Major Pathway	mRNA Processing	6	0.51	0.841462	38.89	4.58	9.06	2.12484e+08	2.66429e+08	2.60404e+08	1.92459e+08	205663045	2.64326e+08	1.79015e+08	1.56553e+08	1.58891e+08	2.04658e+08	High	High	High	High	High	High
FALSE	High	Master Protein	P07737	Profilin-1	0	262.767	94	18	275	18	18	140	15	8.27	748.86	18	cell organization and biogenesis;regulation of biological process;response to stimulus	cytoplasm;cytoskeleton;cytosol;membrane;nucleus	enzyme regulator activity;nucleotide binding;protein binding;RNA binding	Pf00235	5216	ENSG00000108518.7	PFN1	17	Rap1 signaling pathway; Salmonella infection; Regulation of actin cytoskeleton; Shigellosis	Platelet degranulation ; Signaling by ROBO receptors; RHO GTPases Activate Formins; PCP/CE pathway	Association Between Physico-Chemical Features and Toxicity Associated Pathways; VEGFA-VEGFR2 Signaling Pathway; Regulation of Actin Cytoskeleton; G13 Signaling Pathway	22	0.794	0.999873	54.1	13.59	10.57	4.09031e+08	7.12029e+08	6.43455e+08	3.99242e+08	5.50024e+08	9.2509e+08	6.34334e+08	5.50036e+08	6.05091e+08	6.16117e+08	High	High	High	High	High	High
FALSE	High	Master Protein	P31949	Protein S100-A11	0	261.172	90	15	253	15	15	105	11.7	7.12	688.22	15	regulation of biological process;response to stimulus;transport	cytoplasm;extracellular;nucleus;organelle lumen	metal ion binding;protein binding	Pf00036, Pf01023, Pf13499, Pf13833	6282	ENSG00000163191.5	S100A11	1		Neutrophil degranulation		3	0.549	0.887712	65.97	10.04	20.52	8.03051e+08	1.25944e+09	1.24884e+09	8.69599e+08	1.08163e+09	1.12975e+09	7.01471e+08	9.38753e+08	7.9369e+08	7.33473e+08	High	High	High	High	High	High
FALSE	High	Master Protein	P04259	Keratin, type II cytoskeletal 6B	0	260.847	63	43	298	2	4	564	60	8	720.21	43	cell death;cell organization and biogenesis;metabolic process	cytosol	catalytic activity;motor activity;protein binding;structural molecule activity	Pf00038, Pf01576, Pf04111, Pf13166	3854	ENSG00000185479.5	KRT6B	12		Formation of the cornified envelope		3	0.77	0.999873	23.2	15.53	10.71	3.55718e+07	5.83914e+07	3.78261e+07	30725456	34660801	6.29226e+07	4.31722e+07	4.69019e+07	36017080	4.62181e+07	High	High	High	High	High	High
FALSE	High	Master Protein	P13647	Keratin, type II cytoskeletal 5	0	260.717	58	45	301	25	26	590	62.3	7.74	684.42	45	cell death;cell organization and biogenesis;metabolic process	cytoplasm;cytosol;membrane;mitochondrion;nucleus	catalytic activity;motor activity;protein binding;structural molecule activity	Pf00038, Pf01576, Pf02994, Pf03961, Pf04111, Pf05957, Pf12128	3852	ENSG00000186081.11	KRT5	12		Formation of the cornified envelope; Type I hemidesmosome assembly		6	0.61	0.948212	36.47	8.59	5.7	1.94555e+08	2.3322e+08	1.8694e+08	1.60406e+08	2.02004e+08	2.60305e+08	1.96642e+08	1.4718e+08	1.4484e+08	1.89181e+08	High	High	High	High	High	High
FALSE	High	Master Protein	P00558	Phosphoglycerate kinase 1	0	259.826	67	26	192	22	26	417	44.6	8.1	478.47	26	cell differentiation;metabolic process;regulation of biological process;response to stimulus	cytoplasm;cytosol;membrane	catalytic activity;nucleotide binding;protein binding	Pf00162	5230	ENSG00000102144.13	PGK1	X	HIF-1 signaling pathway; Carbon metabolism; Glycolysis / Gluconeogenesis; Biosynthesis of amino acids; Metabolic pathways	Gluconeogenesis; Glycolysis	Cori Cycle; Photodynamic therapy-induced HIF-1 survival signaling; Glycolysis and Gluconeogenesis	13	0.638	0.969477	50.55	9.65	36.4	1.93073e+08	2.81123e+08	2.45786e+08	2.11636e+08	1.86115e+08	2.44806e+08	1.39546e+08	2.79599e+08	231204114	1.81736e+08	High	High	High	High	High	High
FALSE	High	Master Protein	P62258	14-3-3 protein epsilon	0	259.463	80	25	225	22	22	255	29.2	4.74	595.48	25	cell organization and biogenesis;cellular component movement;cellular homeostasis;metabolic process;regulation of biological process;response to stimulus;transport	cytoplasm;cytosol;membrane;mitochondrion;nucleus	protein binding;RNA binding	Pf00244	7531	ENSG00000108953.16; ENSG00000274474.3	YWHAE	17; CHR_HSCHR17_2_CTG2	Viral carcinogenesis; Epstein-Barr virus infection; Neurotrophin signaling pathway; Hippo signaling pathway; Oocyte meiosis; Cell cycle; PI3K-Akt signaling pathway	Regulation of PLK1 Activity at G2/M Transition; Recruitment of NuMA to mitotic centrosomes; Loss of Nlp from mitotic centrosomes; NADE modulates death signalling; Translocation of GLUT4 to the plasma membrane; Deregulated CDK5 triggers multiple neurodegenerative pathways in Alzheimer's disease models; Chk1/Chk2(Cds1) mediated inactivation of Cyclin B:Cdk1 complex; Signaling by Hippo; AURKA Activa…	Cell Cycle; Myometrial Relaxation and Contraction Pathways; VEGFA-VEGFR2 Signaling Pathway; Calcium Regulation in the Cardiac Cell; Sudden Infant Death Syndrome (SIDS) Susceptibility Pathways	65	0.99	0.988083	35.42	5.28	2.89	1.27098e+08	1.70644e+08	1.726e+08	1.24059e+08	1.48716e+08	3.23292e+08	2.51384e+08	2.14906e+08	1.83544e+08	2.36629e+08	High	High	High	High	High	High
FALSE	High	Master Protein	P35908	Keratin, type II cytoskeletal 2 epidermal	0	257.838	60	32	193	20	22	639	65.4	8	502.91	32	cell death;cell organization and biogenesis;cell proliferation;cellular component movement;metabolic process	cytoskeleton;cytosol;membrane;nucleus	protein binding;structural molecule activity	Pf00038, Pf08614, Pf12128, Pf13166	3849	ENSG00000172867.3	KRT2	12		Formation of the cornified envelope		3	1.141	0.944217	56.87	66.42	19.92	1.08939e+08	3.8566e+07	4.21511e+07	2.94332e+07	4.94365e+07	1.42176e+08	8.83496e+07	6.52127e+07	5.56537e+07	6.68731e+07	High	High	High	High	High	High
FALSE	High	Master Protein	P08758	Annexin A5	0	257.391	75	24	189	23	23	320	35.9	5.05	580.83	24	coagulation;regulation of biological process;response to stimulus;transport	cytoplasm;cytosol;extracellular;membrane	enzyme regulator activity;metal ion binding;protein binding	Pf00191	308	ENSG00000164111.14	ANXA5	4		Platelet degranulation	Apoptosis-related network due to altered Notch3 in ovarian cancer; Simplified Interaction Map Between LOXL4 and Oxidative Stress Pathway; Prostaglandin Synthesis and Regulation	7	0.74	0.996343	45.32	6.31	12.4	2.63976e+08	3.80239e+08	3.50457e+08	2.4678e+08	3.17549e+08	5.28654e+08	4.42882e+08	3.36587e+08	3.81398e+08	3.38287e+08	High	High	High	High	High	High
FALSE	High	Master Protein	P27348	14-3-3 protein theta	0	256.103	80	24	181	17	17	245	27.7	4.78	497.16	24	cell organization and biogenesis;regulation of biological process;response to stimulus;transport	cytoplasm;cytosol;membrane;mitochondrion	protein binding	Pf00244	10971	ENSG00000134308.13	YWHAQ	2	Viral carcinogenesis; Pathogenic Escherichia coli infection; Hepatitis B; Epstein-Barr virus infection; Hippo signaling pathway; Oocyte meiosis; Cell cycle; PI3K-Akt signaling pathway	Translocation of GLUT4 to the plasma membrane; Chk1/Chk2(Cds1) mediated inactivation of Cyclin B:Cdk1 complex; TP53 Regulates Metabolic Genes; Activation of BAD and translocation to mitochondria ; RHO GTPases activate PKNs	Cell Cycle; Pathogenic Escherichia coli infection; Primary Focal Segmental Glomerulosclerosis FSGS; IL-3 Signaling Pathway; Myometrial Relaxation and Contraction Pathways; Calcium Regulation in the Cardiac Cell; Sudden Infant Death Syndrome (SIDS) Susceptibility Pathways	37	0.645	0.971511	53.65	7.5	25.16	8.43611e+07	1.17473e+08	1.15037e+08	7.79172e+07	8.56565e+07	9.24605e+07	6.08618e+07	9.35403e+07	7.84717e+07	8.10307e+07	High	High	High	High	High	High
FALSE	High	Master Protein	P08865	40S ribosomal protein SA	0	255.51	64	20	167	20	20	295	32.8	4.87	585.82	20	cell organization and biogenesis;metabolic process;transport	cytoplasm;cytosol;membrane;nucleus;ribosome	protein binding;receptor activity;RNA binding;structural molecule activity	Pf00318	3921	ENSG00000168028.13	RPSA	3	Ribosome	Peptide chain elongation; Eukaryotic Translation Termination; Viral mRNA Translation; Formation of the ternary complex, and subsequently, the 43S complex; L13a-mediated translational silencing of Ceruloplasmin expression; Selenocysteine synthesis; Nonsense Mediated Decay (NMD) independent of the Exon Junction Complex (EJC); Nonsense Mediated Decay (NMD) enhanced by the Exon Junction Complex (EJC)…	Cytoplasmic Ribosomal Proteins	38	1.68	0.667678	50.88	9.1	14.39	2.17976e+08	3.31213e+08	2.44846e+08	2.04548e+08	2.59062e+08	9.44615e+08	9.5722e+08	5.33173e+08	5.22374e+08	7.09558e+08	High	High	High	High	High	High
FALSE	High	Master Protein	Q71DI3	Histone H3.2	0	253.43	70	15	239	2	5	136	15.4	11.27	469.22	15	cell organization and biogenesis;coagulation;metabolic process;regulation of biological process;response to stimulus	chromosome;extracellular;nucleus	DNA binding;protein binding	Pf00125	333932; 126961; 653604	ENSG00000203852.3; ENSG00000183598.3; ENSG00000203811.1	HIST2H3A; HIST2H3C; HIST2H3D	1	Transcriptional misregulation in cancer; Systemic lupus erythematosus; Alcoholism	SIRT1 negatively regulates rRNA expression; RMTs methylate histone arginines; Activation of anterior HOX genes in hindbrain development during early embryogenesis; NoRC negatively regulates rRNA expression; Interleukin-7 signaling; Factors involved in megakaryocyte development and platelet production; Transcriptional regulation by small RNAs; Meiotic recombination; PRC2 methylates histones and DN…	Histone Modifications	64	5.575	0.00408735	107.91	69.46	92.2	4.32209e+07	4.7538e+06	3.60055e+07	2.67686e+07	1.07386e+07	9.8062e+07	1.87369e+08	1.84623e+08	2.95597e+08	8.5478e+08	High	High	High	High	High	High
FALSE	High	Master Protein	P05787	Keratin, type II cytoskeletal 8	0	251.851	64	40	259	29	30	483	53.7	5.59	548.84	40	cell death;cell differentiation;cell organization and biogenesis;regulation of biological process;response to stimulus	cytoplasm;cytoskeleton;cytosol;membrane;nucleus	catalytic activity;motor activity;protein binding;structural molecule activity	Pf00038, Pf01576, Pf13166, Pf15003	3856	ENSG00000170421.12	KRT8	12		Formation of the cornified envelope	Primary Focal Segmental Glomerulosclerosis FSGS	4	1.346	0.841462	34.92	10.63	14.3	9.62027e+07	1.26962e+08	9.88835e+07	8.04018e+07	8.06189e+07	2.26466e+08	2.56362e+08	1.81622e+08	1.86323e+08	1.81735e+08	High	High	High	High	High	High
FALSE	High	Master Protein	P07237	Protein disulfide-isomerase	0	249.002	66	33	180	33	33	508	57.1	4.87	482.36	33	cell organization and biogenesis;cellular homeostasis;metabolic process;regulation of biological process;response to stimulus	endoplasmic reticulum;extracellular;membrane;organelle lumen	catalytic activity;metal ion binding;protein binding;RNA binding	Pf00085, Pf01216, Pf13098, Pf13848, Pf13899, Pf13905	5034	ENSG00000185624.14	P4HB	17	Protein processing in endoplasmic reticulum	Post-translational protein phosphorylation; Regulation of Insulin-like Growth Factor (IGF) transport and uptake by Insulin-like Growth Factor Binding Proteins (IGFBPs); VLDL assembly; Chylomicron assembly; Collagen biosynthesis and modifying enzymes; Interleukin-12 family signaling; Detoxification of Reactive Oxygen Species; Hedgehog ligand biogenesis		23	0.453	0.779172	46.01	9.84	15.49	1.96349e+08	2.22712e+08	1.81853e+08	1.78808e+08	1.81608e+08	1.40293e+08	1.5697e+08	1.12472e+08	1.20839e+08	1.1141e+08	High	High	High	High	High	High
FALSE	High	Master Protein	P14625	Endoplasmin	0	245.427	46	36	247	31	34	803	92.4	4.84	610.55	36	cell organization and biogenesis;metabolic process;regulation of biological process;response to stimulus;transport	cytosol;endoplasmic reticulum;extracellular;membrane;nucleus;organelle lumen	metal ion binding;nucleotide binding;protein binding;RNA binding	Pf00183, Pf02518, Pf13589	7184	ENSG00000166598.14	HSP90B1	12	Pathways in cancer; Prostate cancer; Protein processing in endoplasmic reticulum; Thyroid hormone synthesis; Estrogen signaling pathway; PI3K-Akt signaling pathway	Post-translational protein phosphorylation; Regulation of Insulin-like Growth Factor (IGF) transport and uptake by Insulin-like Growth Factor Binding Proteins (IGFBPs); ATF6 (ATF6-alpha) activates chaperone genes; Interleukin-4 and 13 signaling; Trafficking and processing of endosomal TLR; Scavenging by Class A Receptors	Photodynamic therapy-induced unfolded protein response; Focal Adhesion-PI3K-Akt-mTOR-signaling pathway; Sudden Infant Death Syndrome (SIDS) Susceptibility Pathways	26	0.345	0.468353	47.86	17.88	34.95	282839962	2.57555e+08	2.41588e+08	2.505e+08	2.12145e+08	1.37967e+08	1.59408e+08	1.28858e+08	1.70529e+08	87464563	High	High	High	High	High	High
FALSE	High	Master Protein	P27797	Calreticulin	0	245.262	65	21	150	21	21	417	48.1	4.44	429.41	21	cell differentiation;cell organization and biogenesis;cellular homeostasis;metabolic process;regulation of biological process;response to stimulus;transport	cell surface;cytoplasm;cytosol;endoplasmic reticulum;extracellular;Golgi;membrane;nucleus;organelle lumen	DNA binding;metal ion binding;protein binding;RNA binding	Pf00262	811	ENSG00000179218.13	CALR	19	Chagas disease (American trypanosomiasis); Protein processing in endoplasmic reticulum; HTLV-I infection; Phagosome; Antigen processing and presentation	Scavenging by Class F Receptors; Assembly of Viral Components at the Budding Site; ATF6 (ATF6-alpha) activates chaperone genes; Antigen Presentation: Folding, assembly and peptide loading of class I MHC; ER-Phagosome pathway; Calnexin/calreticulin cycle; Scavenging by Class A Receptors	Androgen receptor signaling pathway; Photodynamic therapy-induced unfolded protein response; Calcium Regulation in the Cardiac Cell	32	0.506	0.840523	35.86	6.25	9.18	1.7986e+08	2.1416e+08	1.89039e+08	1.74364e+08	1.81352e+08	1.88263e+08	1.78348e+08	1.41363e+08	1.44936e+08	153098077	High	High	High	High	High	High
FALSE	High	Master Protein	P26038	Moesin	0	241.016	51	41	275	31	31	577	67.8	6.4	589.52	41	cell differentiation;cell organization and biogenesis;cell proliferation;cellular component movement;regulation of biological process;response to stimulus	cell surface;cytoplasm;cytoskeleton;cytosol;membrane;nucleus	protein binding;RNA binding;structural molecule activity	Pf00373, Pf00769, Pf09379, Pf09380	4478	ENSG00000147065.16	MSN	X	Proteoglycans in cancer; Regulation of actin cytoskeleton; Leukocyte transendothelial migration; Measles	Gene and protein expression by JAK-STAT signaling after Interleukin-12 stimulation; Interleukin-12 family signaling; Recycling pathway of L1	Glial Cell Differentiation; AGE/RAGE pathway; Regulation of Actin Cytoskeleton	16	1.003	0.985587	54.5	9.25	34.36	7.78576e+07	1.14267e+08	1.16203e+08	9.10085e+07	8.99788e+07	1.71219e+08	1.50371e+08	2.42615e+08	1.84541e+08	1.60003e+08	High	High	High	High	High	High
FALSE	High	Master Protein	P52597	Heterogeneous nuclear ribonucleoprotein F	0	239.745	69	19	194	17	17	415	45.6	5.58	602.83	19	metabolic process;regulation of biological process;response to stimulus	cytosol;membrane;nucleus;spliceosomal complex	protein binding;RNA binding	Pf00076, Pf08080, Pf14259	3185	ENSG00000169813.16	HNRNPF	10		Gene and protein expression by JAK-STAT signaling after Interleukin-12 stimulation; mRNA Splicing - Major Pathway; FGFR2 alternative splicing; Interleukin-12 family signaling	Mecp2 and Associated Rett Syndrome	15	0.458	0.789394	54.18	11.43	15.63	1.56683e+08	1.78259e+08	2.14345e+08	1.39548e+08	1.879e+08	1.84861e+08	1.0176e+08	1.07561e+08	1.02897e+08	1.42585e+08	High	High	High	High	High	High
FALSE	High	Master Protein	P43243	Matrin-3	0	237.126	38	29	173	29	29	847	94.6	6.25	433.41	29	defense response;regulation of biological process;response to stimulus	membrane;nucleus	metal ion binding;protein binding;RNA binding;structural molecule activity	Pf00076, Pf13893, Pf14259	9782	ENSG00000015479.18; ENSG00000280987.4	MATR3	5				0	0.407	0.667796	34.21	11.27	5.27	1.09543e+08	1.16657e+08	1.39651e+08	8.73719e+07	1.05989e+08	9.76402e+07	8.45372e+07	7.22976e+07	6.64506e+07	7.65357e+07	High	High	High	High	High	High
FALSE	High	Master Protein	P23246	Splicing factor, proline- and glutamine-rich	0	236.829	37	27	191	26	26	707	76.1	9.44	489.63	27	cell organization and biogenesis;defense response;metabolic process;regulation of biological process;response to stimulus	chromosome;cytoplasm;nucleus	DNA binding;protein binding;RNA binding	Pf00076, Pf08075, Pf13893, Pf14259	6421	ENSG00000116560.10	SFPQ	1		PTK6 Regulates Proteins Involved in RNA Processing	mRNA Processing	5	0.459	0.791905	39.45	4.02	22.91	1.85498e+08	2.40502e+08	2.35367e+08	1.71605e+08	1.88541e+08	2.58944e+08	1.33896e+08	1.27812e+08	1.00332e+08	1.94918e+08	High	High	High	High	High	High
FALSE	High	Master Protein	Q14697	Neutral alpha-glucosidase AB	0	236.099	41	34	199	34	34	944	106.8	6.14	510.53	34	metabolic process	endoplasmic reticulum;Golgi;membrane;organelle lumen	catalytic activity;RNA binding	Pf01055, Pf13802	23193	ENSG00000089597.16	GANAB	11	N-Glycan biosynthesis; Protein processing in endoplasmic reticulum; Metabolic pathways	Calnexin/calreticulin cycle		8	0.641	0.969519	45.38	16.06	27.65	1.54896e+08	1.48071e+08	1.50446e+08	1.48636e+08	1.21656e+08	1.34989e+08	1.78635e+08	1.67418e+08	1.63504e+08	1.25008e+08	High	High	High	High	High	High
FALSE	High	Master Protein	P62701	40S ribosomal protein S4, X isoform	0	235.133	76	27	209	13	27	263	29.6	10.15	435.23	27	cell organization and biogenesis;development;metabolic process;regulation of biological process;transport	cytoplasm;cytosol;membrane;ribosome	protein binding;RNA binding;structural molecule activity	Pf00900, Pf08071	6191	ENSG00000198034.10	RPS4X	X	Ribosome	Peptide chain elongation; Eukaryotic Translation Termination; Viral mRNA Translation; Formation of the ternary complex, and subsequently, the 43S complex; L13a-mediated translational silencing of Ceruloplasmin expression; Selenocysteine synthesis; Nonsense Mediated Decay (NMD) independent of the Exon Junction Complex (EJC); Nonsense Mediated Decay (NMD) enhanced by the Exon Junction Complex (EJC)…	Cytoplasmic Ribosomal Proteins	38	3.474	0.0596042	56.12	7.16	12.37	1.77853e+08	2.00423e+08	1.97679e+08	1.75184e+08	1.89667e+08	1.88565e+09	1.5116e+09	1.02487e+09	8.31676e+08	1.2841e+09	High	High	High	High	High	High
FALSE	High	Master Protein	Q9Y490	Talin-1	0	233.337	20	35	98	31	35	2541	269.6	6.07	265.86	35	cell organization and biogenesis;cellular component movement;regulation of biological process;response to stimulus;transport	cell surface;cytoplasm;cytoskeleton;cytosol;extracellular;membrane	protein binding;structural molecule activity	Pf00373, Pf01608, Pf02174, Pf08913, Pf09141, Pf09379	7094	ENSG00000137076.20	TLN1	9	Rap1 signaling pathway; HTLV-I infection; Focal adhesion; Platelet activation	SEMA3A-Plexin repulsion signaling by inhibiting Integrin adhesion; Signaling by BRAF and RAF fusions; MAP2K and MAPK activation; Smooth Muscle Contraction; XBP1(S) activates chaperone genes; GRB2:SOS provides linkage to MAPK signaling for Integrins ; Signaling by RAS mutants; Signaling by high-kinase activity BRAF mutants; Signaling by moderate kinase activity BRAF mutants; p130Cas linkage to MAP…	Integrin-mediated Cell Adhesion; Primary Focal Segmental Glomerulosclerosis FSGS; Focal Adhesion	43	0.418	0.697177	56.14	7.99	32.15	4.29393e+07	6.66166e+07	5.83153e+07	5.01534e+07	5.44101e+07	4.34846e+07	2.56031e+07	3.04014e+07	4.17297e+07	2.76697e+07	High	High	High	High	High	High
FALSE	High	Master Protein	P78371	T-complex protein 1 subunit beta	0	231.966	63	26	137	26	26	535	57.5	6.46	455.73	26	cell organization and biogenesis;metabolic process;regulation of biological process;transport	cytoplasm;cytosol;extracellular;organelle lumen	nucleotide binding;protein binding	Pf00118	10576	ENSG00000166226.12	CCT2	12		BBSome-mediated cargo-targeting to cilium; Prefoldin mediated transfer of substrate to CCT/TriC; Cooperation of PDCL (PhLP1) and TRiC/CCT in G-protein beta folding; Association of TriC/CCT with target proteins during biosynthesis; Neutrophil degranulation; Folding of actin by CCT/TriC; Formation of tubulin folding intermediates by CCT/TriC		16	0.914	0.997233	36.54	10.06	15.38	6.55575e+07	7.09922e+07	8.67602e+07	5.98469e+07	6.7633e+07	1.09083e+08	1.07265e+08	1.01188e+08	9.7936e+07	9.93098e+07	High	High	High	High	High	High
FALSE	High	Master Protein	P34932	Heat shock 70 kDa protein 4	0	229.635	44	30	149	30	30	840	94.3	5.19	390.66	30	cell organization and biogenesis;response to stimulus;transport	cytoplasm;cytosol	nucleotide binding;protein binding	Pf00012, Pf06723	3308	ENSG00000170606.14	HSPA4	5	Antigen processing and presentation	Regulation of HSF1-mediated heat shock response	Parkin-Ubiquitin Proteasomal System pathway	6	0.549	0.887712	51.24	12.79	28.31	7.4925e+07	8.19884e+07	9.97049e+07	6.75026e+07	6.5272e+07	7.5028e+07	5.33123e+07	7.47125e+07	7.32517e+07	5.68536e+07	High	High	High	High	High	High
FALSE	High	Master Protein	P62979	Ubiquitin-40S ribosomal protein S27a	0	227.95	72	15	353	3	3	156	18	9.64	784.73	15	cell communication;cell organization and biogenesis;cellular homeostasis;defense response;metabolic process;regulation of biological process;response to stimulus;transport	cytoplasm;cytosol;membrane;nucleus;ribosome	metal ion binding;protein binding;RNA binding;structural molecule activity	Pf00240, Pf01599, Pf11976, Pf13019, Pf13881, Pf14560	6233	ENSG00000143947.13	RPS27A	2	Ribosome	NOTCH1 Intracellular Domain Regulates Transcription; Activated NOTCH1 Transmits Signal to the Nucleus; Regulation of RAS by GAPs; Viral mRNA Translation; UCH proteinases; ISG15 antiviral mechanism; Regulation of PLK1 Activity at G2/M Transition; Constitutive Signaling by NOTCH1 HD+PEST Domain Mutants; Activated TLR4 signalling; Hh mutants that don't undergo autocatalytic processing are degraded b…	Cytoplasmic Ribosomal Proteins	364	0.896	0.999873	76.14	54.55	57.02	824914	4.80683e+06	3.69367e+06	1.31126e+06	2.04017e+06	1.21898e+07	3.26558e+06	4.35863e+06	1.46136e+06	6.94013e+06	Peak Found	High	High	Peak Found	High	High
FALSE	High	Master Protein	P61247	40S ribosomal protein S3a	0	225.984	68	24	222	24	24	264	29.9	9.73	517.85	24	cell differentiation;cell organization and biogenesis;metabolic process;regulation of biological process;transport	cytoplasm;cytosol;endoplasmic reticulum;nucleus;ribosome	protein binding;RNA binding;structural molecule activity	Pf01015	6189	ENSG00000145425.9	RPS3A	4	Ribosome	Peptide chain elongation; Eukaryotic Translation Termination; Viral mRNA Translation; Formation of the ternary complex, and subsequently, the 43S complex; L13a-mediated translational silencing of Ceruloplasmin expression; Selenocysteine synthesis; Nonsense Mediated Decay (NMD) independent of the Exon Junction Complex (EJC); Nonsense Mediated Decay (NMD) enhanced by the Exon Junction Complex (EJC)…	Cytoplasmic Ribosomal Proteins	38	1.939	0.492976	67.95	4.2	18.7	1.43852e+08	2.07984e+08	1.74932e+08	1.43015e+08	1.57622e+08	6.83718e+08	5.42377e+08	3.59466e+08	2.7175e+08	5.51965e+08	High	High	High	High	High	High
FALSE	High	Master Protein	Q16658	Fascin	0	225.932	55	25	274	25	25	493	54.5	7.24	616.38	25	cell organization and biogenesis;cell proliferation;cellular component movement;regulation of biological process	cytoplasm;cytoskeleton;cytosol	protein binding;RNA binding	Pf06268	6624	ENSG00000075618.17	FSCN1	7	MicroRNAs in cancer	Interleukin-4 and 13 signaling		5	0.81	0.999873	63.91	7.41	32.55	3.45928e+08	4.44719e+08	4.55569e+08	3.44065e+08	3.32857e+08	650598807	352482665	6.55994e+08	5.46612e+08	4.43277e+08	High	High	High	High	High	High
FALSE	High	Master Protein	P04075	Fructose-bisphosphate aldolase A	0	224.361	63	26	242	24	24	364	39.4	8.09	625.81	26	cell organization and biogenesis;cellular homeostasis;metabolic process;regulation of biological process;transport	cytoplasm;cytoskeleton;cytosol;extracellular;membrane;nucleus;organelle lumen	catalytic activity;protein binding;RNA binding	Pf00274	226	ENSG00000149925.17	ALDOA	16	HIF-1 signaling pathway; Carbon metabolism; Fructose and mannose metabolism; Pentose phosphate pathway; Glycolysis / Gluconeogenesis; Biosynthesis of amino acids; Metabolic pathways	Platelet degranulation ; Gluconeogenesis; Glycolysis; Neutrophil degranulation	Glycolysis and Gluconeogenesis; Sudden Infant Death Syndrome (SIDS) Susceptibility Pathways	21	0.675	0.98266	38.47	5.61	24.47	4.46145e+08	5.89496e+08	5.42202e+08	4.45912e+08	4.31222e+08	6.41892e+08	4.3938e+08	6.39711e+08	5.00984e+08	4.68495e+08	High	High	High	High	High	High
FALSE	High	Master Protein	O60664	Perilipin-3	0	223.572	68	20	141	20	20	434	47	5.44	458.35	20	transport	cytoplasm;cytosol;endosome;Golgi;membrane	protein binding	Pf03036	10226	ENSG00000105355.8	PLIN3	19		Triglyceride catabolism; Retrograde transport at the Trans-Golgi-Network		8	0.585	0.929271	44.98	12.65	25.99	6.42655e+07	9.95304e+07	1.04797e+08	7.22657e+07	7.08564e+07	8.001e+07	6.67545e+07	8.63577e+07	8.28124e+07	7.26655e+07	High	High	High	High	High	High
FALSE	High	Master Protein	P16403	Histone H1.2	0	223.084	41	15	152	3	3	213	21.4	10.93	414.3	15	cell organization and biogenesis;metabolic process;regulation of biological process	chromosome;nucleus	DNA binding;protein binding;RNA binding	Pf00538	3006	ENSG00000187837.3	HIST1H1C	6		Formation of Senescence-Associated Heterochromatin Foci (SAHF); Activation of DNA fragmentation factor		10	1.371	0.794196	32.12	10.77	19.97	10557593	1.49978e+07	1.04082e+07	1.07177e+07	1.08406e+07	3.68463e+07	32924640	1.9062e+07	1.58787e+07	3.16936e+07	High	High	High	High	High	High
FALSE	High	Master Protein	P09382	Galectin-1	0	222.941	95	11	164	11	11	135	14.7	5.5	522.58	11	cell death;cell differentiation;cellular homeostasis;metabolic process;regulation of biological process;response to stimulus	cell surface;cytoplasm;cytosol;extracellular;nucleus;organelle lumen	protein binding;RNA binding;signal transducer activity	Pf00337	3956	ENSG00000100097.11	LGALS1	22		Post-translational protein phosphorylation; Regulation of Insulin-like Growth Factor (IGF) transport and uptake by Insulin-like Growth Factor Binding Proteins (IGFBPs)		4	0.4	0.651554	89.45	17.1	11.37	2.72919e+08	4.94775e+08	3.57184e+08	2.46119e+08	3.86584e+08	3.38966e+08	3.34675e+08	2.56805e+08	2.78026e+08	2.87786e+08	High	High	High	High	High	High
FALSE	High	Master Protein	P31946	14-3-3 protein beta/alpha	0	222.834	76	19	173	10	10	246	28.1	4.83	478.95	19	cell organization and biogenesis;metabolic process;regulation of biological process;response to stimulus;transport	cytoplasm;cytosol;membrane;mitochondrion;nucleus	protein binding	Pf00244	7529	ENSG00000166913.12	YWHAB	20	Viral carcinogenesis; Hepatitis B; Epstein-Barr virus infection; Hippo signaling pathway; Oocyte meiosis; Cell cycle; PI3K-Akt signaling pathway	MAP2K and MAPK activation; mTORC1-mediated signalling; Negative regulation of MAPK pathway; ARMS-mediated activation; Tristetraprolin (TTP, ZFP36) binds and destabilizes mRNA; Translocation of GLUT4 to the plasma membrane; Rap1 signalling; Paradoxical activation of RAF signaling by kinase inactive BRAF; Frs2-mediated activation; Butyrate Response Factor 1 (BRF1) binds and destabilizes mRNA; Inter…	Cell Cycle; IL-3 Signaling Pathway; Myometrial Relaxation and Contraction Pathways; Calcium Regulation in the Cardiac Cell; Sudden Infant Death Syndrome (SIDS) Susceptibility Pathways	68	0.757	0.999873	36.1	7.18	9.09	5.09847e+07	7.18997e+07	6.38681e+07	4.94878e+07	6.5026e+07	9.38188e+07	7.76005e+07	7.43729e+07	6.68583e+07	7.32259e+07	High	High	High	High	High	High
FALSE	High	Master Protein	P67936	Tropomyosin alpha-4 chain	0	222.775	59	25	245	11	12	248	28.5	4.69	606.74	25	cell differentiation;cell organization and biogenesis;cellular component movement	cytoplasm;cytoskeleton;cytosol;membrane	metal ion binding;protein binding;structural molecule activity	Pf00261, Pf12718	7171	ENSG00000167460.14	TPM4	19	Dilated cardiomyopathy; Adrenergic signaling in cardiomyocytes; Cardiac muscle contraction; Hypertrophic cardiomyopathy (HCM)	Smooth Muscle Contraction; Striated Muscle Contraction	Striated Muscle Contraction	8	0.361	0.510498	40.59	10.72	27.49	1.19976e+08	1.88745e+08	1.47163e+08	1.31312e+08	1.19676e+08	8.95207e+07	6.05467e+07	8.85272e+07	8.28507e+07	68086551	High	High	High	High	High	High
FALSE	High	Master Protein	Q13813	Spectrin alpha chain, non-erythrocytic 1	0	222.394	21	42	120	42	42	2472	284.4	5.35	284.29	42	cell organization and biogenesis;cellular component movement;metabolic process;regulation of biological process;response to stimulus;transport	cytoplasm;cytoskeleton;cytosol;extracellular;membrane;organelle lumen	metal ion binding;protein binding;structural molecule activity	Pf00018, Pf00036, Pf00435, Pf07653, Pf08239, Pf08726, Pf13405, Pf13499, Pf14604	6709	ENSG00000197694.15	SPTAN1	9	Tight junction; Apoptosis	Interaction between L1 and Ankyrins; Caspase-mediated cleavage of cytoskeletal proteins; NCAM signaling for neurite out-growth; Nephrin family interactions; Neutrophil degranulation; COPI-mediated anterograde transport; RAF/MAP kinase cascade; Interleukin-20 family signaling	Fas Ligand (FasL) pathway and Stress induction of Heat Shock Proteins (HSP) regulation	33	0.324	0.398011	52.77	23.02	28.18	1.51923e+08	1.66089e+08	1.01015e+08	9.01589e+07	1.31321e+08	6.02584e+07	6.06672e+07	4.42549e+07	6.40922e+07	4.09014e+07	High	High	High	High	High	High
FALSE	High	Master Protein	Q8NC51	Plasminogen activator inhibitor 1 RNA-binding protein	0	220.745	50	25	174	25	25	408	44.9	8.65	429.25	25	regulation of biological process	cytoplasm;cytosol;membrane;nucleus	protein binding;RNA binding	Pf04774	26135	ENSG00000142864.14	SERBP1	1			Apoptosis-related network due to altered Notch3 in ovarian cancer	1	1.3	0.86772	51.32	4.9	18.03	9.9914e+07	1.29969e+08	1.19587e+08	8.60176e+07	9.76792e+07	3.56366e+08	2.60539e+08	2.43911e+08	1.34598e+08	2.56968e+08	High	High	High	High	High	High
FALSE	High	Master Protein	P25705	ATP synthase subunit alpha, mitochondrial	0	220.109	51	24	173	24	24	553	59.7	9.13	494.91	24	cell organization and biogenesis;metabolic process;regulation of biological process;transport	membrane;mitochondrion;organelle lumen	catalytic activity;nucleotide binding;protein binding;RNA binding;transporter activity	Pf00006, Pf00306, Pf02663, Pf02874, Pf05943	498	ENSG00000152234.15	ATP5A1	18	Huntington's disease; Parkinson's disease; Alzheimer's disease; Oxidative phosphorylation; Metabolic pathways	Cristae formation; Mitochondrial protein import; Formation of ATP by chemiosmotic coupling; Metabolism of proteins	Electron Transport Chain; Oxidative phosphorylation	16	2.367	0.283686	46.95	10.2	7.67	7.52091e+07	7.46327e+07	7.82077e+07	6.45818e+07	7.74927e+07	3.74419e+08	3.37341e+08	2.59347e+08	2.50889e+08	2.5809e+08	High	High	High	High	High	High
FALSE	High	Master Protein	P31939	Bifunctional purine biosynthesis protein PURH	0	219.756	61	30	162	30	30	592	64.6	6.71	450.75	30	metabolic process;response to stimulus	cytosol;membrane;mitochondrion	catalytic activity;protein binding	Pf01808, Pf02142	471	ENSG00000138363.14	ATIC	2	Antifolate resistance; Purine metabolism; One carbon pool by folate; Metabolic pathways	Purine ribonucleoside monophosphate biosynthesis	One Carbon Metabolism	9	0.578	0.920107	49.37	5.86	20.2	9.58954e+07	1.16619e+08	1.22028e+08	9.1592e+07	9.44919e+07	117709189	7.86692e+07	9.77652e+07	9.50009e+07	8.57268e+07	High	High	High	High	High	High
FALSE	High	Master Protein	P08729	Keratin, type II cytoskeletal 7	0	217.124	67	32	202	21	25	469	51.4	5.48	498.05	32	cell death	cytoplasm;cytosol;nucleus	protein binding;structural molecule activity	Pf00038, Pf12128	3855	ENSG00000135480.15	KRT7	12		Formation of the cornified envelope		3	1.22	0.898594	41.47	10.82	21.48	6.25233e+07	7.48346e+07	6.97335e+07	5.19356e+07	7.65376e+07	1.51369e+08	1.95843e+08	1.01009e+08	9.65469e+07	1.20939e+08	High	High	High	High	High	High
FALSE	High	Master Protein	P0DMV9	Heat shock 70 kDa protein 1B	0	215.239	53	27	171	12	15	641	70	5.66	445.88	27	cell organization and biogenesis;metabolic process;regulation of biological process;response to stimulus;transport	cytoplasm;cytoskeleton;cytosol;endoplasmic reticulum;extracellular;mitochondrion;nucleus	catalytic activity;nucleotide binding;protein binding;receptor activity;RNA binding	Pf00012, Pf06723	3304; 3303	ENSG00000232804.5; ENSG00000234475.5; ENSG00000231555.4; ENSG00000235941.5; ENSG00000204389.9; ENSG00000204388.6; ENSG00000212866.6; ENSG00000237724.5; ENSG00000224501.5	HSPA1B; HSPA1A	6; CHR_HSCHR6_MHC_APD_CTG1; CHR_HSCHR6_MHC_DBB_CTG1; CHR_HSCHR6_MHC_QBL_CTG1; CHR_HSCHR6_MHC_COX_CTG1	Endocytosis; Longevity regulating pathway - multiple species; Prion diseases; Epstein-Barr virus infection; Spliceosome; MAPK signaling pathway; Protein processing in endoplasmic reticulum; Toxoplasmosis; Measles; Influenza A; Estrogen signaling pathway; Legionellosis; Antigen processing and presentation	AUF1 (hnRNP D0) binds and destabilizes mRNA; Attenuation phase; Neutrophil degranulation; Regulation of HSF1-mediated heat shock response; Viral RNP Complexes in the Host Cell Nucleus; HSP90 chaperone cycle for steroid hormone receptors (SHR)	Apoptosis Modulation and Signaling; Parkin-Ubiquitin Proteasomal System pathway; NRF2 pathway; MAPK Signaling Pathway; Apoptosis Modulation by HSP70; VEGFA-VEGFR2 Signaling Pathway	38	0.481	0.814739	37.39	6.72	21.2	5.71934e+07	6.18055e+07	6.3173e+07	5.19611e+07	5.62389e+07	5.48672e+07	4.18157e+07	4.12453e+07	4.99584e+07	4.07663e+07	High	High	High	High	High	High
FALSE	High	Master Protein	P18124	60S ribosomal protein L7	0	212.762	65	27	212	27	27	248	29.2	10.65	470.73	27	cell organization and biogenesis;metabolic process;transport	cytoplasm;cytosol;membrane;nucleus;ribosome	DNA binding;protein binding;RNA binding;structural molecule activity	Pf00327, Pf08079	6129	ENSG00000147604.13	RPL7	8	Ribosome	Peptide chain elongation; Eukaryotic Translation Termination; Viral mRNA Translation; L13a-mediated translational silencing of Ceruloplasmin expression; Nonsense Mediated Decay (NMD) independent of the Exon Junction Complex (EJC); Selenocysteine synthesis; Nonsense Mediated Decay (NMD) enhanced by the Exon Junction Complex (EJC); GTP hydrolysis and joining of the 60S ribosomal subunit; Major path…	Cytoplasmic Ribosomal Proteins	34	11.995	9.16341e-06	52.7	16.19	11.32	5.19296e+07	4.9488e+07	4.32925e+07	4.2728e+07	3.93097e+07	1.07163e+09	1.12956e+09	6.90056e+08	6.98988e+08	9.02203e+08	High	High	High	High	High	High
FALSE	High	Master Protein	P00338	L-lactate dehydrogenase A chain	0	212.107	61	24	182	22	23	332	36.7	8.27	436.96	24	metabolic process;regulation of biological process;response to stimulus	cytoplasm;cytosol;membrane;nucleus	catalytic activity;nucleotide binding;protein binding	Pf00056, Pf02866	3939	ENSG00000134333.13	LDHA	11	Propanoate metabolism; HIF-1 signaling pathway; Central carbon metabolism in cancer; Pyruvate metabolism; Glucagon signaling pathway; Glycolysis / Gluconeogenesis; Metabolic pathways; Cysteine and methionine metabolism	Pyruvate metabolism	Cori Cycle; Photodynamic therapy-induced HIF-1 survival signaling; Amino Acid metabolism; Glycolysis and Gluconeogenesis	16	1.225	0.89546	44.81	9.98	21.18	2.1435e+08	2.27989e+08	2.30958e+08	1.7584e+08	1.7592e+08	5.56403e+08	3.14717e+08	4.37786e+08	414165459	4.13538e+08	High	High	High	High	High	High
FALSE	High	Master Protein	P10412	Histone H1.4	0	211.362	40	15	161	3	3	219	21.9	11.03	437.55	15	cell organization and biogenesis;metabolic process;regulation of biological process	chromosome;nucleus	DNA binding;metal ion binding;nucleotide binding;protein binding;RNA binding	Pf00538	3008	ENSG00000168298.6	HIST1H1E	6		Formation of Senescence-Associated Heterochromatin Foci (SAHF); Activation of DNA fragmentation factor	Pathways Affected in Adenoid Cystic Carcinoma	11	1.409	0.770377	33.44	10.68	15.03	9.66443e+06	1.34608e+07	9.51068e+06	9.08662e+06	8.96893e+06	3.27761e+07	2.96465e+07	1.92975e+07	1.68057e+07	3.00201e+07	High	High	High	High	High	High
FALSE	High	Master Protein	P50454	Serpin H1	0	210.188	58	22	154	22	22	418	46.4	8.69	500.73	22	cell organization and biogenesis;metabolic process;regulation of biological process;response to stimulus	cytoplasm;endoplasmic reticulum;membrane;organelle lumen	enzyme regulator activity;protein binding;RNA binding	Pf00079	871	ENSG00000149257.13	SERPINH1	11		Collagen biosynthesis and modifying enzymes	Endochondral Ossification	4	0.678	0.984333	47.1	11.02	19.58	1.39896e+08	1.34644e+08	1.39242e+08	1.15344e+08	1.23137e+08	1.59656e+08	1.87257e+08	9.70504e+07	1.01327e+08	1.12291e+08	High	High	High	High	High	High
FALSE	High	Master Protein	P05388	60S acidic ribosomal protein P0	0	207.017	57	17	163	7	17	317	34.3	5.97	559.92	17	cell organization and biogenesis;metabolic process;regulation of biological process;response to stimulus;transport	cytoplasm;cytosol;endoplasmic reticulum;membrane;nucleus;ribosome	protein binding;RNA binding;structural molecule activity	Pf00428, Pf00466	6175	ENSG00000089157.15	RPLP0	12	Ribosome	Peptide chain elongation; Gene and protein expression by JAK-STAT signaling after Interleukin-12 stimulation; Eukaryotic Translation Termination; Viral mRNA Translation; L13a-mediated translational silencing of Ceruloplasmin expression; Nonsense Mediated Decay (NMD) independent of the Exon Junction Complex (EJC); Selenocysteine synthesis; Nonsense Mediated Decay (NMD) enhanced by the Exon Junctio…	Cytoplasmic Ribosomal Proteins	39	1.344	0.841462	41.23	3.78	4.5	1.44622e+08	1.97217e+08	1.77449e+08	1.45063e+08	1.70318e+08	4.94609e+08	3.8714e+08	3.08408e+08	2.69195e+08	3.75773e+08	High	High	High	High	High	High
FALSE	High	Master Protein	P62987	Ubiquitin-60S ribosomal protein L40	0	205.956	65	14	348	2	2	128	14.7	9.83	751.97	14	cell communication;cell organization and biogenesis;cellular homeostasis;defense response;metabolic process;regulation of biological process;response to stimulus;transport	cytoplasm;cytosol;endoplasmic reticulum;membrane;nucleus;ribosome	protein binding;structural molecule activity	Pf00240, Pf01020, Pf11976, Pf13019, Pf13881, Pf14560	7311	ENSG00000221983.7	UBA52	19	Ribosome	NOTCH1 Intracellular Domain Regulates Transcription; Activated NOTCH1 Transmits Signal to the Nucleus; Regulation of RAS by GAPs; Viral mRNA Translation; UCH proteinases; ISG15 antiviral mechanism; Regulation of PLK1 Activity at G2/M Transition; Constitutive Signaling by NOTCH1 HD+PEST Domain Mutants; Activated TLR4 signalling; Hh mutants that don't undergo autocatalytic processing are degraded b…	DNA Replication; Cytoplasmic Ribosomal Proteins	361	0.055	7.42436e-05	44.4	171.24	80.02		4.67151e+06	135700	143124	180775	351581	228564			15540	Not Found	High	High	High	Peak Found	Peak Found
FALSE	High	Master Protein	P23528	Cofilin-1	0	204.169	80	17	177	11	16	166	18.5	8.09	437.16	17	cell organization and biogenesis;cellular component movement;metabolic process;regulation of biological process;response to stimulus	cytoplasm;cytoskeleton;cytosol;membrane;nucleus	protein binding	Pf00241	1072	ENSG00000172757.12	CFL1	11	Pertussis; Regulation of actin cytoskeleton; Fc gamma R-mediated phagocytosis; Axon guidance	Platelet degranulation ; Sema3A PAK dependent Axon repulsion; Gene and protein expression by JAK-STAT signaling after Interleukin-12 stimulation; EPHB-mediated forward signaling; Regulation of actin dynamics for phagocytic cup formation; Interleukin-12 family signaling	Brain-Derived Neurotrophic Factor (BDNF) signaling pathway; VEGFA-VEGFR2 Signaling Pathway; EGF/EGFR Signaling Pathway; Regulation of Actin Cytoskeleton; G13 Signaling Pathway	27	0.486	0.816905	71.37	10.02	13.8	2.39195e+08	3.93727e+08	3.74017e+08	2.69937e+08	3.1434e+08	3.16412e+08	2.35122e+08	2.49792e+08	2.44381e+08	2.59174e+08	High	High	High	High	High	High
FALSE	High	Master Protein	P22392	Nucleoside diphosphate kinase B	0	203.935	78	13	234	3	8	152	17.3	8.41	611.1	13	cell organization and biogenesis;cellular homeostasis;metabolic process;regulation of biological process;response to stimulus;transport	cytoplasm;cytosol;extracellular;membrane;nucleus;organelle lumen	catalytic activity;DNA binding;metal ion binding;nucleotide binding;protein binding	Pf00334	4831; 654364	ENSG00000243678.11	NME2; NME1-NME2	17	Purine metabolism; Metabolic pathways; Pyrimidine metabolism	Interconversion of nucleotide di- and triphosphates; Neutrophil degranulation	Nucleotide Metabolism	10	1.313	0.859075	44.01	7.9	9.42	1.62408e+08	2.04656e+08	1.986e+08	154589770	2.0376e+08	5.02258e+08	3.75442e+08	2.81542e+08	2.32838e+08	3.27312e+08	High	High	High	High	High	High
FALSE	High	Master Protein	P11940	Polyadenylate-binding protein 1	0	199.931	39	25	159	4	18	636	70.6	9.5	421.01	25	metabolic process;regulation of biological process	cytoplasm;cytosol;membrane;nucleus;spliceosomal complex	protein binding;RNA binding;translation regulator activity	Pf00076, Pf00658, Pf13893, Pf14259	26986	ENSG00000070756.15	PABPC1	8	RNA degradation; mRNA surveillance pathway; RNA transport	AUF1 (hnRNP D0) binds and destabilizes mRNA; L13a-mediated translational silencing of Ceruloplasmin expression; Regulation of expression of SLITs and ROBOs; Nonsense Mediated Decay (NMD) independent of the Exon Junction Complex (EJC); Translation initiation complex formation; Nonsense Mediated Decay (NMD) enhanced by the Exon Junction Complex (EJC); Deadenylation of mRNA	Translation Factors; Endoderm Differentiation	24	0.659	0.973627	33.61	7.4	16.87	9.09141e+07	9.74467e+07	1.06969e+08	8.14075e+07	8.91342e+07	1.1144e+08	83804406	8.08291e+07	9.43656e+07	9.19575e+07	High	High	High	High	High	High
FALSE	High	Master Protein	Q01518	Adenylyl cyclase-associated protein 1	0	197.978	53	21	141	20	21	475	51.9	8.06	370.6	21	cell organization and biogenesis;cellular component movement;regulation of biological process;response to stimulus;transport	cytoplasm;cytoskeleton;extracellular;membrane;organelle lumen	protein binding	Pf01213, Pf07986, Pf08603	10487	ENSG00000131236.16	CAP1	1		Platelet degranulation ; Neutrophil degranulation; Role of ABL in ROBO-SLIT signaling	Angiopoietin Like Protein 8 Regulatory Pathway; Insulin Signaling	13	0.64	0.969477	57.83	12.24	37.42	7.02151e+07	9.34173e+07	1.01119e+08	6.17506e+07	6.60695e+07	9.23663e+07	7.32878e+07	1.23113e+08	1.01785e+08	7.14884e+07	High	High	High	High	High	High
FALSE	High	Master Protein	P39023	60S ribosomal protein L3	0	197.935	59	25	119	23	25	403	46.1	10.18	257.14	25	cell organization and biogenesis;metabolic process;response to stimulus;transport	cytoplasm;cytosol;nucleus;ribosome	protein binding;RNA binding;structural molecule activity	Pf00297	6122	ENSG00000100316.15	RPL3	22	Ribosome	Peptide chain elongation; Eukaryotic Translation Termination; Viral mRNA Translation; L13a-mediated translational silencing of Ceruloplasmin expression; Nonsense Mediated Decay (NMD) independent of the Exon Junction Complex (EJC); Selenocysteine synthesis; Nonsense Mediated Decay (NMD) enhanced by the Exon Junction Complex (EJC); GTP hydrolysis and joining of the 60S ribosomal subunit; Major path…	Cytoplasmic Ribosomal Proteins	34	5.339	0.00538375	97.37	19.91	15.83	4.11236e+07	4.13317e+07	3.93508e+07	3.12568e+07	2.4439e+07	6.15691e+08	4.13983e+08	3.2968e+08	2.34821e+08	4.05175e+08	High	High	High	High	High	High
FALSE	High	Master Protein	P16144	Integrin beta-4	0	197.856	25	35	128	35	35	1822	202	6.09	325.1	35	cell communication;cell differentiation;cell organization and biogenesis;cellular component movement;metabolic process;regulation of biological process;response to stimulus	cell surface;membrane;nucleus	protein binding;receptor activity	Pf00041, Pf00362, Pf03160, Pf07965, Pf07974	3691	ENSG00000132470.13	ITGB4	17	Arrhythmogenic right ventricular cardiomyopathy (ARVC); Dilated cardiomyopathy; Focal adhesion; Regulation of actin cytoskeleton; ECM-receptor interaction; PI3K-Akt signaling pathway; Hypertrophic cardiomyopathy (HCM)	Laminin interactions; Assembly of collagen fibrils and other multimeric structures; Type I hemidesmosome assembly; Syndecan interactions	Integrin-mediated Cell Adhesion; Arrhythmogenic Right Ventricular Cardiomyopathy; Alpha 6 Beta 4 signaling pathway; Primary Focal Segmental Glomerulosclerosis FSGS; Focal Adhesion; TGF-beta Signaling Pathway; Regulation of Apoptosis by Parathyroid Hormone-related Protein; Focal Adhesion-PI3K-Akt-mTOR-signaling pathway	24	0.367	0.532867	41.57	11.56	14.83	8.51452e+07	1.18395e+08	1.13167e+08	9.49678e+07	1.22139e+08	7.94059e+07	8.6029e+07	4.89785e+07	5.08927e+07	5.71258e+07	High	High	High	High	High	High
FALSE	High	Master Protein	Q14103	Heterogeneous nuclear ribonucleoprotein D0	0	196.304	43	20	143	17	17	355	38.4	7.81	378.89	20	metabolic process;regulation of biological process;response to stimulus	cytoplasm;cytosol;nucleus	DNA binding;protein binding;RNA binding	Pf00076, Pf13893, Pf14259	3184	ENSG00000138668.18	HNRNPD	4		mRNA Splicing - Major Pathway	mRNA Processing	5	0.383	0.589218	44.37	5.56	14.44	1.42221e+08	2.09925e+08	1.92254e+08	1.41651e+08	1.70639e+08	1.4028e+08	7.98511e+07	9.04032e+07	8.63803e+07	9.59936e+07	High	High	High	High	High	High
FALSE	High	Master Protein	P31943	Heterogeneous nuclear ribonucleoprotein H	0	195.49	55	18	205	9	9	449	49.2	6.3	608.8	18	metabolic process;regulation of biological process;response to stimulus	cytosol;membrane;nucleus;spliceosomal complex	protein binding;RNA binding	Pf00076, Pf08080, Pf14259	3187	ENSG00000169045.17; ENSG00000284254.1	HNRNPH1	5; CHR_HG30_PATCH		mRNA Splicing - Major Pathway; FGFR2 alternative splicing	Mecp2 and Associated Rett Syndrome; mRNA Processing	11	0.626	0.960355	76.77	18.22	19.81	3.68026e+07	5.56787e+07	5.54587e+07	2.65987e+07	4.55599e+07	5.33915e+07	2.96521e+07	3.25207e+07	2.52798e+07	2.48435e+07	High	High	High	High	High	High
FALSE	High	Master Protein	Q9BUF5	Tubulin beta-6 chain	0	193.118	54	20	217	7	9	446	49.8	4.88	566.8	20	cell organization and biogenesis	cytoplasm;cytoskeleton;nucleus	catalytic activity;nucleotide binding;structural molecule activity	Pf00091, Pf03953, Pf10644	84617	ENSG00000176014.12	TUBB6	18	Pathogenic Escherichia coli infection; Gap junction; Phagosome	COPI-independent Golgi-to-ER retrograde traffic; COPI-dependent Golgi-to-ER retrograde traffic; Carboxyterminal post-translational modifications of tubulin; Recruitment of NuMA to mitotic centrosomes; Hedgehog 'off' state; Translocation of GLUT4 to the plasma membrane; Prefoldin mediated transfer of substrate to CCT/TriC; Microtubule-dependent trafficking of connexons from Golgi to the plasma mem…	Pathogenic Escherichia coli infection; Parkin-Ubiquitin Proteasomal System pathway	65	0.593	0.938303	45.12	12.86	29.21	2.15442e+07	3.21024e+07	3.59941e+07	2.21831e+07	2.78619e+07	3.3071e+07	2.50048e+07	3.96127e+07	2.45953e+07	2.7566e+07	High	High	High	High	High	High
FALSE	High	Master Protein	Q04695	Keratin, type I cytoskeletal 17	0	191.763	62	34	230	13	15	432	48.1	5.02	470.13	34	cell death;cell organization and biogenesis;regulation of biological process;response to stimulus	cytoplasm;cytoskeleton;cytosol	protein binding;receptor activity;signal transducer activity;structural molecule activity	Pf00038, Pf07888	3872	ENSG00000128422.15	KRT17	17		Formation of the cornified envelope		3	0.731	0.995426	36.23	9.6	16.67	7.63339e+07	1.18425e+08	8.4613e+07	7.96499e+07	8.83436e+07	1.2766e+08	8.97933e+07	81792587	1.00822e+08	9.37515e+07	High	High	High	High	High	High
FALSE	High	Master Protein	P08708	40S ribosomal protein S17	0	190.379	74	13	130	13	13	135	15.5	9.85	415.48	13	cell organization and biogenesis;metabolic process;transport	cytosol;membrane;ribosome	RNA binding;structural molecule activity	Pf00833	6218	ENSG00000278229.2; ENSG00000182774.10	RPS17; RPS17L	15; CHR_HSCHR15_5_CTG8	Ribosome	Peptide chain elongation; Eukaryotic Translation Termination; Viral mRNA Translation; Formation of the ternary complex, and subsequently, the 43S complex; L13a-mediated translational silencing of Ceruloplasmin expression; Selenocysteine synthesis; Nonsense Mediated Decay (NMD) independent of the Exon Junction Complex (EJC); Nonsense Mediated Decay (NMD) enhanced by the Exon Junction Complex (EJC)…	Cytoplasmic Ribosomal Proteins	38	1.766	0.603864	66.21	9.85	9.59	6.67742e+07	8.68198e+07	8.58957e+07	5.19853e+07	7.40892e+07	3.00685e+08	2.63157e+08	2.02071e+08	1.50558e+08	2.38521e+08	High	High	High	High	High	High
FALSE	High	Master Protein	Q9Y4L1	Hypoxia up-regulated protein 1	0	190.004	35	25	69	24	25	999	111.3	5.22	194.01	25	regulation of biological process;response to stimulus;transport	endoplasmic reticulum;extracellular;membrane;organelle lumen	nucleotide binding;protein binding	Pf00012	10525	ENSG00000280682.2; ENSG00000149428.18	HYOU1	11; CHR_HG2217_PATCH	Protein processing in endoplasmic reticulum	Scavenging by Class F Receptors; XBP1(S) activates chaperone genes		8	0.299	0.315361	40.01	12.56	23.41	4.83207e+07	5.54314e+07	4.54763e+07	4.22482e+07	3.73951e+07	2.27049e+07	1.96428e+07	2.16363e+07	1.91051e+07	1.40248e+07	High	High	High	High	High	High
FALSE	High	Master Protein	P26599	Polypyrimidine tract-binding protein 1	0	189.185	54	20	141	16	20	531	57.2	9.17	448.41	20	metabolic process;regulation of biological process;response to stimulus	membrane;nucleus	protein binding;RNA binding	Pf00076, Pf13893, Pf14259	5725	ENSG00000011304.19	PTBP1	19		mRNA Splicing - Major Pathway; FGFR2 alternative splicing	mir-124 predicted interactions with cell cycle and differentiation; mRNA Processing	11	1.111	0.954449	47.06	8.04	5.26	8.99848e+07	1.09925e+08	1.20188e+08	8.33454e+07	8.73692e+07	2.40829e+08	1.75767e+08	1.41236e+08	1.27991e+08	1.61388e+08	High	High	High	High	High	High
FALSE	High	Master Protein	Q7KZF4	Staphylococcal nuclease domain-containing protein 1	0	187.9	33	25	102	25	25	910	101.9	7.17	281.64	25	cell differentiation;metabolic process;regulation of biological process	cytoplasm;cytosol;membrane;mitochondrion;nucleus	catalytic activity;protein binding;RNA binding	Pf00565, Pf00567	27044	ENSG00000197157.10	SND1	7	Viral carcinogenesis; Epstein-Barr virus infection	Signaling by BRAF and RAF fusions		6	2.548	0.221054	47.86	21.24	8.53	4.5929e+07	3.99888e+07	3.85685e+07	4.37175e+07	3.3869e+07	2.78778e+08	2.27284e+08	2.1147e+08	1.94746e+08	2.05379e+08	High	High	High	High	High	High
FALSE	High	Master Protein	Q16643	Drebrin	0	183.676	40	24	92	24	24	649	71.4	4.45	286.22	24	cell communication;cell differentiation;cell organization and biogenesis;cell proliferation;development;regulation of biological process	cytoplasm;cytoskeleton;membrane	protein binding	Pf00241	1627	ENSG00000113758.13	DBN1	5				0	0.369	0.538404	63.36	10.03	42.29	5.38846e+07	8.08343e+07	7.03782e+07	5.61106e+07	51002206	4.16262e+07	1.89423e+07	4.94203e+07	4.06415e+07	3.18243e+07	High	High	High	High	High	High
FALSE	High	Master Protein	Q07955	Serine/arginine-rich splicing factor 1	0	183.642	66	25	205	24	24	248	27.7	10.36	557.33	25	cell differentiation;cell organization and biogenesis;metabolic process;regulation of biological process;transport	cytoplasm;nucleus;spliceosomal complex	protein binding;RNA binding	Pf00076, Pf13893, Pf14259	6426	ENSG00000136450.12	SRSF1	17	Spliceosome; Herpes simplex infection	Cleavage of Growing Transcript in the Termination Region ; Transport of Mature mRNA derived from an Intron-Containing Transcript; mRNA 3'-end processing; mRNA Splicing - Major Pathway; mRNA Splicing - Minor Pathway	mRNA Processing	15	0.593	0.938303	40.23	4.81	16.03	2.69141e+08	3.45403e+08	3.32864e+08	2.40139e+08	3.0744e+08	3.96509e+08	3.61524e+08	2.71721e+08	1.703e+08	3.18005e+08	High	High	High	High	High	High
FALSE	High	Master Protein	P04632	Calpain small subunit 1	0	182.113	75	13	123	11	13	268	28.3	5.2	386.47	13	cell death;cell organization and biogenesis;metabolic process;regulation of biological process	cytoplasm;cytosol;membrane	catalytic activity;metal ion binding;protein binding	Pf13833	826	ENSG00000126247.10	CAPNS1	19		Degradation of the extracellular matrix; Formation of the cornified envelope; Deregulated CDK5 triggers multiple neurodegenerative pathways in Alzheimer's disease models	Integrin-mediated Cell Adhesion	9	0.826	0.999873	49.22	7.89	23.27	8.37566e+07	128576580	1.03945e+08	7.72966e+07	8.95239e+07	1.19697e+08	9.73071e+07	1.32433e+08	1.01406e+08	1.07675e+08	High	High	High	High	High	High
FALSE	High	Master Protein	P30153	Serine/threonine-protein phosphatase 2A 65 kDa regulatory subunit A alpha isoform	0	180.821	46	23	124	18	23	589	65.3	5.11	345.47	23	cell death;cell organization and biogenesis;metabolic process;regulation of biological process;response to stimulus	chromosome;cytoplasm;cytoskeleton;cytosol;membrane;mitochondrion;nucleus	catalytic activity;enzyme regulator activity;protein binding	Pf02985, Pf13513, Pf13646	5518	ENSG00000105568.17	PPP2R1A	19	Dopaminergic synapse; Chagas disease (American trypanosomiasis); TGF-beta signaling pathway; Tight junction; Hippo signaling pathway; Adrenergic signaling in cardiomyocytes; AMPK signaling pathway; Long-term depression; mRNA surveillance pathway; Oocyte meiosis; Sphingolipid signaling pathway; Hepatitis C; PI3K-Akt signaling pathway	Glycolysis; Regulation of PLK1 Activity at G2/M Transition; AXIN missense mutants destabilize the destruction complex; PP2A-mediated dephosphorylation of key metabolic factors; APC truncation mutants have impaired AXIN binding; CTLA4 inhibitory signaling; Activated TLR4 signalling; Separation of Sister Chromatids; MASTL Facilitates Mitotic Progression; S37 mutants of beta-catenin aren't phosphory…	Focal Adhesion-PI3K-Akt-mTOR-signaling pathway; Wnt Signaling Pathway and Pluripotency; Glycogen Metabolism	150	0.655	0.973627	43.31	7.38	22.2	6.22787e+07	8.97392e+07	8.68591e+07	5.87617e+07	6.67232e+07	8.05155e+07	6.02489e+07	7.15719e+07	7.43393e+07	6.45415e+07	High	High	High	High	High	High
FALSE	High	Master Protein	Q15233	Non-POU domain-containing octamer-binding protein	0	180.774	53	26	179	24	24	471	54.2	8.95	366.62	26	defense response;metabolic process;regulation of biological process;response to stimulus	membrane;nucleus	DNA binding;protein binding;RNA binding	Pf00076, Pf08075, Pf13893, Pf14259	4841	ENSG00000147140.15	NONO	X			mRNA Processing	1	0.787	0.999873	32.28	8.73	8.33	9.21947e+07	1.42414e+08	1.36407e+08	9.15075e+07	1.11079e+08	2.10823e+08	1.43591e+08	1.24233e+08	1.13047e+08	1.59893e+08	High	High	High	High	High	High
FALSE	High	Master Protein	P07195	L-lactate dehydrogenase B chain	0	180.705	66	23	165	22	22	334	36.6	6.05	388.17	23	metabolic process	cytoplasm;cytosol;membrane;mitochondrion	catalytic activity;nucleotide binding;protein binding	Pf00056, Pf02866	3945	ENSG00000111716.12	LDHB	12	Propanoate metabolism; Pyruvate metabolism; Glucagon signaling pathway; Glycolysis / Gluconeogenesis; Metabolic pathways; Cysteine and methionine metabolism	Pyruvate metabolism	Glycolysis and Gluconeogenesis	11	0.812	0.999873	38	4.39	16.16	199924233	2.63688e+08	2.53689e+08	1.77369e+08	2.14667e+08	4.69487e+08	2.4443e+08	2.79966e+08	2.7079e+08	3.14581e+08	High	High	High	High	High	High
FALSE	High	Master Protein	P38919	Eukaryotic initiation factor 4A-III	0	180.263	45	23	115	19	19	411	46.8	6.73	305.27	23	metabolic process;regulation of biological process;response to stimulus;transport	cytoplasm;cytosol;membrane;nucleus;spliceosomal complex	catalytic activity;nucleotide binding;protein binding;RNA binding	Pf00270, Pf00271	9775	ENSG00000141543.9	EIF4A3	17	Spliceosome; mRNA surveillance pathway; RNA transport	ISG15 antiviral mechanism; mRNA 3'-end processing; mRNA Splicing - Major Pathway; Cleavage of Growing Transcript in the Termination Region ; Regulation of expression of SLITs and ROBOs; Transport of Mature mRNA derived from an Intron-Containing Transcript; Nonsense Mediated Decay (NMD) enhanced by the Exon Junction Complex (EJC); Deadenylation of mRNA		27	5.037	0.00766705	38.7	17.49	13.54	1.28252e+07	1.13358e+07	1.27029e+07	1.1876e+07	9.76131e+06	1.70236e+08	1.21383e+08	7.87545e+07	7.79338e+07	1.11248e+08	High	Peak Found	High	Peak Found	High	High
FALSE	High	Master Protein	P19012	Keratin, type I cytoskeletal 15	0	179.896	61	27	143	13	19	456	49.2	4.77	356.47	27	cell death;cell organization and biogenesis	cytosol;nucleus	protein binding;structural molecule activity	Pf00038	3866	ENSG00000171346.15	KRT15	17		Formation of the cornified envelope		3	0.523	0.863232	30.57	6.73	9.98	4.9385e+07	75089436	6.481e+07	4.9299e+07	6.15852e+07	5.87205e+07	5.45893e+07	4.75274e+07	4.57122e+07	4.85557e+07	High	High	High	High	High	High
FALSE	High	Master Protein	P17844	Probable ATP-dependent RNA helicase DDX5	0	179.432	56	33	180	25	25	614	69.1	8.92	401.74	33	cell differentiation;cell growth;cell organization and biogenesis;metabolic process;regulation of biological process;response to stimulus	cytoplasm;membrane;nucleus;spliceosomal complex	catalytic activity;nucleotide binding;protein binding;RNA binding	Pf00270, Pf00271, Pf08061	1655	ENSG00000108654.13	DDX5	17	Spliceosome; Proteoglycans in cancer; Transcriptional misregulation in cancer	mRNA Splicing - Major Pathway		7	0.55	0.887712	28.1	5.6	10.28	1.10059e+08	1.41045e+08	1.36547e+08	1.03844e+08	1.32122e+08	1.60767e+08	1.08191e+08	8.37985e+07	8.21504e+07	116133412	High	High	High	High	High	High
FALSE	High	Master Protein	P15531	Nucleoside diphosphate kinase A	0	178.705	86	12	213	7	7	152	17.1	6.19	579.24	12	cell differentiation;cellular homeostasis;metabolic process;regulation of biological process;response to stimulus;transport	cytoplasm;cytosol;membrane;mitochondrion;nucleus	catalytic activity;DNA binding;metal ion binding;nucleotide binding;protein binding;RNA binding	Pf00334	4830	ENSG00000239672.7	NME1	17	Purine metabolism; Metabolic pathways; Pyrimidine metabolism	Interconversion of nucleotide di- and triphosphates		6	1.159	0.933071	42.7	13.87	16.44	6.90972e+07	1.04492e+08	1.01389e+08	6.73919e+07	1.03076e+08	228742731	1.53484e+08	1.01389e+08	1.00486e+08	1.60993e+08	High	High	High	High	High	High
FALSE	High	Master Protein	P38646	Stress-70 protein, mitochondrial	0	178.404	40	25	118	24	24	679	73.6	6.16	331.42	25	cell differentiation;cell organization and biogenesis;metabolic process;regulation of biological process;response to stimulus	cytoplasm;mitochondrion;nucleus;organelle lumen	nucleotide binding;protein binding;RNA binding	Pf00012, Pf06723	3313	ENSG00000113013.12	HSPA9	5	Tuberculosis; RNA degradation	Gene and protein expression by JAK-STAT signaling after Interleukin-12 stimulation; Mitochondrial protein import; Regulation of HSF1-mediated heat shock response; Interleukin-12 family signaling; Cristae formation; Metabolism of proteins	Parkin-Ubiquitin Proteasomal System pathway	17	0.4	0.651554	39.34	6.85	21.09	9.20976e+07	1.14448e+08	111056474	9.59602e+07	1.10063e+08	8.54951e+07	6.42954e+07	6.93822e+07	7.12913e+07	5.40321e+07	High	High	High	High	High	High
FALSE	High	Master Protein	P50552	Vasodilator-stimulated phosphoprotein	0	178.37	51	20	123	20	20	380	39.8	8.94	342.87	20	cell organization and biogenesis;cellular component movement;regulation of biological process	cytoplasm;cytoskeleton;cytosol;membrane	protein binding	Pf00568	7408	ENSG00000125753.13	VASP	19	cGMP-PKG signaling pathway; Rap1 signaling pathway; Focal adhesion; Leukocyte transendothelial migration; Fc gamma R-mediated phagocytosis; Platelet activation	Cell-extracellular matrix interactions; Generation of second messenger molecules; Signaling by ROBO receptors	Integrin-mediated Cell Adhesion; Focal Adhesion	18	0.468	0.798929	47.36	8.37	38.68	7.18735e+07	1.08104e+08	1.04219e+08	8.21082e+07	8.14048e+07	8.3093e+07	4.1093e+07	9.57054e+07	6.27465e+07	5.74116e+07	High	High	High	High	High	High
FALSE	High	Master Protein	P08779	Keratin, type I cytoskeletal 16	0	177.762	53	28	155	9	9	473	51.2	5.05	315.12	28	cell death;cell differentiation;cell organization and biogenesis;cell proliferation;cellular component movement;defense response;regulation of biological process;response to stimulus	cytoskeleton;cytosol;nucleus	protein binding;structural molecule activity	Pf00038, Pf07888, Pf13514	3868	ENSG00000186832.8	KRT16	17		Formation of the cornified envelope		3	0.605	0.883034	84.35	180.75	71.13	1.99786e+06	3.60483e+07	2.57726e+06	476301	450403	5.35503e+06	4.93612e+06	1.38621e+06	5.87652e+06	792673	High	High	Peak Found	Peak Found	Peak Found	High
FALSE	High	Master Protein	P23396	40S ribosomal protein S3	0	176.877	88	30	202	30	30	243	26.7	9.66	426.8	30	cell death;cell division;cell organization and biogenesis;metabolic process;regulation of biological process;response to stimulus;transport	cytoplasm;cytoskeleton;cytosol;endoplasmic reticulum;membrane;mitochondrion;nucleus;organelle lumen;ribosome	catalytic activity;DNA binding;protein binding;RNA binding;structural molecule activity	Pf00189, Pf07650	6188	ENSG00000149273.14	RPS3	11	Ribosome	Peptide chain elongation; Eukaryotic Translation Termination; Viral mRNA Translation; Formation of the ternary complex, and subsequently, the 43S complex; L13a-mediated translational silencing of Ceruloplasmin expression; Selenocysteine synthesis; Nonsense Mediated Decay (NMD) independent of the Exon Junction Complex (EJC); Nonsense Mediated Decay (NMD) enhanced by the Exon Junction Complex (EJC)…	Cytoplasmic Ribosomal Proteins	38	6.583	0.0013023	48.61	10.85	22.94	8.41419e+07	9.4399e+07	8.4e+07	8.20618e+07	7.33724e+07	1.57049e+09	1.07913e+09	6.19639e+08	5.73677e+08	1.08264e+09	High	High	High	High	High	High
FALSE	High	Master Protein	P46777	60S ribosomal protein L5	0	174.142	46	22	165	22	22	297	34.3	9.72	334.22	22	cell organization and biogenesis;metabolic process;regulation of biological process;transport	cytoplasm;cytosol;membrane;nucleus;ribosome	protein binding;RNA binding;structural molecule activity	Pf00861, Pf14204	6125	ENSG00000122406.12	RPL5	1	Ribosome	Peptide chain elongation; Eukaryotic Translation Termination; Viral mRNA Translation; L13a-mediated translational silencing of Ceruloplasmin expression; Nonsense Mediated Decay (NMD) independent of the Exon Junction Complex (EJC); Selenocysteine synthesis; Nonsense Mediated Decay (NMD) enhanced by the Exon Junction Complex (EJC); GTP hydrolysis and joining of the 60S ribosomal subunit; Major path…	Cytoplasmic Ribosomal Proteins	34	3.132	0.0985475	68.08	12.51	12.89	4.67665e+07	4.71395e+07	4.50896e+07	4.12528e+07	3.75922e+07	3.25349e+08	2.83164e+08	2.25229e+08	1.47698e+08	2.33167e+08	High	High	High	High	High	High
FALSE	High	Master Protein	P29034	Protein S100-A2	0	173.585	40	10	165	10	10	98	11.1	4.78	354	10	cellular component movement		metal ion binding;protein binding	Pf01023, Pf13499	6273		S100A2	1				0	0.612	0.950218	60.66	17.36	16.41	4.83317e+08	8.56887e+08	5.01945e+08	5.02664e+08	5.16059e+08	5.92482e+08	4.25577e+08	4.78241e+08	4.77366e+08	5.07405e+08	High	High	High	High	High	High
FALSE	High	Master Protein	P49368	T-complex protein 1 subunit gamma	0	172.087	59	28	131	27	28	545	60.5	6.49	299.78	28	cell organization and biogenesis;metabolic process;regulation of biological process;transport	cytoplasm;cytoskeleton;cytosol;membrane	nucleotide binding;protein binding;RNA binding	Pf00118	7203	ENSG00000163468.14	CCT3	1		BBSome-mediated cargo-targeting to cilium; Prefoldin mediated transfer of substrate to CCT/TriC; Cooperation of PDCL (PhLP1) and TRiC/CCT in G-protein beta folding; Association of TriC/CCT with target proteins during biosynthesis; Formation of tubulin folding intermediates by CCT/TriC; Folding of actin by CCT/TriC		13	0.859	0.999873	49.28	6.02	20.19	7.61813e+07	9.43192e+07	9.88873e+07	7.24122e+07	7.56366e+07	1.59609e+08	8.79713e+07	1.05109e+08	1.17656e+08	1.18965e+08	High	High	High	High	High	High
FALSE	High	Master Protein	Q9UQ80	Proliferation-associated protein 2G4	0	171.714	64	24	153	24	24	394	43.8	6.55	373.58	24	cell proliferation;metabolic process;regulation of biological process;transport	cytoplasm;extracellular;membrane;nucleus;organelle lumen	DNA binding;protein binding;RNA binding	Pf00557	5036	ENSG00000170515.13	PA2G4	12		Neutrophil degranulation		3	1.227	0.89546	37.45	2.66	6.1	8.18332e+07	1.09566e+08	1.00134e+08	8.11535e+07	9.34931e+07	2.43182e+08	2.089e+08	1.48496e+08	1.41247e+08	1.96176e+08	High	High	High	High	High	High
FALSE	High	Master Protein	P04792	Heat shock protein beta-1	0	171.361	91	18	153	18	18	205	22.8	6.4	382.79	18	cellular component movement;metabolic process;regulation of biological process;response to stimulus	cytoplasm;cytoskeleton;cytosol;membrane;nucleus;proteasome	enzyme regulator activity;protein binding;RNA binding	Pf00011	3315	ENSG00000106211.8	HSPB1	7	Amoebiasis; Epstein-Barr virus infection; VEGF signaling pathway; MAPK signaling pathway	AUF1 (hnRNP D0) binds and destabilizes mRNA; VEGFA-VEGFR2 Pathway; MAPK6/MAPK4 signaling	Apoptosis-related network due to altered Notch3 in ovarian cancer; Fas Ligand (FasL) pathway and Stress induction of Heat Shock Proteins (HSP) regulation; MAPK Signaling Pathway; ATM Signaling Network in Development and Disease; VEGFA-VEGFR2 Signaling Pathway; p38 MAPK Signaling Pathway	19	0.685	0.987533	37.18	9.2	11.4	1.74105e+08	2.6395e+08	2.41439e+08	1.73446e+08	2.3456e+08	2.93143e+08	2.73719e+08	2.49716e+08	2.11643e+08	2.19477e+08	High	High	High	High	High	High
FALSE	High	Master Protein	P06744	Glucose-6-phosphate isomerase	0	170.841	38	22	196	21	22	558	63.1	8.32	472.8	22	metabolic process;regulation of biological process;response to stimulus;transport	cytoplasm;cytosol;extracellular;membrane;organelle lumen	catalytic activity;protein binding	Pf00342	2821	ENSG00000105220.14	GPI	19	Carbon metabolism; Starch and sucrose metabolism; Pentose phosphate pathway; Glycolysis / Gluconeogenesis; Amino sugar and nucleotide sugar metabolism; Metabolic pathways	Glycolysis; Neutrophil degranulation; Gluconeogenesis; TP53 Regulates Metabolic Genes	Cori Cycle; Glycolysis and Gluconeogenesis	21	1.295	0.871136	37.83	10.66	12.47	1.56463e+08	1.73866e+08	1.84262e+08	1.58598e+08	1.39239e+08	3.97388e+08	3.2225e+08	3.16305e+08	2.87908e+08	2.74398e+08	High	High	High	High	High	High
FALSE	High	Master Protein	P62328	Thymosin beta-4	0	166.368	91	8	108	8	8	44	5.1	5.06	289.08	8	cell differentiation;cell organization and biogenesis;metabolic process;regulation of biological process;response to stimulus;transport	cytoplasm;cytoskeleton;cytosol;extracellular;membrane;nucleus;organelle lumen	catalytic activity;metal ion binding;nucleotide binding;protein binding;RNA binding;structural molecule activity	Pf01290	7114	ENSG00000205542.10	TMSB4X	X	Regulation of actin cytoskeleton	Platelet degranulation	TarBasePathway; Regulation of Actin Cytoskeleton	7	1.195	0.913288	56.53	14.73	82.71	3.34068e+07	5.42419e+07	4.01815e+07	2.83221e+07	3.11937e+07	3.21632e+08	4.70072e+07	4.98228e+07	3.80047e+07	1.17113e+08	High	High	High	High	High	High
FALSE	High	Master Protein	P61981	14-3-3 protein gamma	0	165.155	65	18	149	11	11	247	28.3	4.89	374.53	18	cell organization and biogenesis;regulation of biological process;response to stimulus;transport	cytoplasm;cytosol;membrane;mitochondrion	enzyme regulator activity;protein binding;RNA binding	Pf00244	7532	ENSG00000170027.6	YWHAG	7	Viral carcinogenesis; Epstein-Barr virus infection; Hippo signaling pathway; Oocyte meiosis; Cell cycle; PI3K-Akt signaling pathway	Chk1/Chk2(Cds1) mediated inactivation of Cyclin B:Cdk1 complex; Regulation of PLK1 Activity at G2/M Transition; AURKA Activation by TPX2; Anchoring of the basal body to the plasma membrane; Recruitment of NuMA to mitotic centrosomes; Activation of BAD and translocation to mitochondria ; Recruitment of mitotic centrosome proteins and complexes; Loss of Nlp from mitotic centrosomes; Translocation o…	Cell Cycle; Prolactin Signaling Pathway; Myometrial Relaxation and Contraction Pathways; Calcium Regulation in the Cardiac Cell; Sudden Infant Death Syndrome (SIDS) Susceptibility Pathways	48	0.884	0.999873	31.74	1.86	10.92	6.03969e+07	8.04362e+07	7.58669e+07	5.79607e+07	6.58004e+07	1.28358e+08	8.74581e+07	9.59284e+07	8.00641e+07	9.55178e+07	High	High	High	High	High	High
FALSE	High	Master Protein	Q96AE4	Far upstream element-binding protein 1	0	164.501	43	24	142	20	20	644	67.5	7.61	318.73	24	metabolic process;regulation of biological process	nucleus	DNA binding;protein binding;RNA binding	Pf00013, Pf07650, Pf13014	8880	ENSG00000162613.16	FUBP1	1				0	0.413	0.68579	35.04	8.56	5.98	7.76982e+07	1.13298e+08	1.1542e+08	8.14829e+07	1.00869e+08	7.54362e+07	5.76232e+07	5.01234e+07	4.9749e+07	5.54013e+07	High	High	High	High	High	High
FALSE	High	Master Protein	P63244	Receptor of activated protein C kinase 1	0	164.11	79	20	148	20	20	317	35.1	7.69	419.42	20	cell death;cellular homeostasis;development;metabolic process;regulation of biological process;response to stimulus	cytoplasm;cytosol;membrane;mitochondrion;nucleus;ribosome	enzyme regulator activity;protein binding;RNA binding;structural molecule activity	Pf00400	10399	ENSG00000204628.11	GNB2L1; RACK1	5	Measles	Regulation of TNFR1 signaling; TNFR1-mediated ceramide production; TNFR1-induced NFkappaB signaling pathway	Androgen receptor signaling pathway; Brain-Derived Neurotrophic Factor (BDNF) signaling pathway; VEGFA-VEGFR2 Signaling Pathway; Interferon type I signaling pathways	11	1.875	0.525468	62.51	3.1	17.9	1.16081e+08	1.53505e+08	1.45936e+08	1.14233e+08	1.20553e+08	6.85404e+08	5.45204e+08	2.82006e+08	3.23186e+08	433434937	High	High	High	High	High	High
FALSE	High	Master Protein	P84243	Histone H3.3	0	162.379	70	13	177	3	3	136	15.3	11.27	341.32	13	cell differentiation;cell organization and biogenesis;cell proliferation;coagulation;metabolic process;regulation of biological process;response to stimulus	chromosome;extracellular;nucleus	DNA binding;protein binding	Pf00125, Pf15630	3020; 440926; 3021	ENSG00000132475.10; ENSG00000163041.9	H3F3A; H3F3AP4; H3F3B	1; 2; 17	Transcriptional misregulation in cancer; Systemic lupus erythematosus; Alcoholism	SIRT1 negatively regulates rRNA expression; Activation of anterior HOX genes in hindbrain development during early embryogenesis; NoRC negatively regulates rRNA expression; Factors involved in megakaryocyte development and platelet production; Transcriptional regulation by small RNAs; Meiotic recombination; PRC2 methylates histones and DNA; Formation of the beta-catenin:TCF transactivating comple…	Gastric Cancer Network 1; Histone Modifications	54	17.142	6.17248e-09	99.66	51.48	67.3	2.63884e+06	1.35433e+06	2.0428e+06	1.95866e+06	587004	2.36135e+07	2.42774e+07	3.82943e+07	4.89533e+07	9.75934e+07	Peak Found	High	High	Peak Found	High	High
FALSE	High	Master Protein	P12956	X-ray repair cross-complementing protein 6	0	162.355	45	22	83	22	22	609	69.8	6.64	235.86	22	cell organization and biogenesis;defense response;metabolic process;regulation of biological process;response to stimulus;transport	chromosome;cytoplasm;cytosol;extracellular;membrane;nucleus;organelle lumen	catalytic activity;DNA binding;nucleotide binding;protein binding;RNA binding	Pf02037, Pf02735, Pf03730, Pf03731	2547	ENSG00000196419.12	XRCC6	22	Non-homologous end-joining	2-LTR circle formation; Neutrophil degranulation; IRF3-mediated induction of type I IFN; Nonhomologous End-Joining (NHEJ)	Non-homologous end joining	18	0.664	0.978682	48.12	20.82	21.06	4.96232e+07	4.66691e+07	4.28736e+07	3.46354e+07	2.99083e+07	5.64802e+07	3.57236e+07	4.10488e+07	4.68431e+07	4.19209e+07	High	High	High	High	High	High
FALSE	High	Master Protein	Q15365	Poly(rC)-binding protein 1	0	158.749	66	15	116	11	11	356	37.5	7.09	392.76	15	metabolic process;regulation of biological process	cytoplasm;cytosol;membrane;nucleus	DNA binding;protein binding;RNA binding	Pf00013, Pf13014	5093	ENSG00000169564.6	PCBP1	2	Spliceosome	mRNA Splicing - Major Pathway		5	0.677	0.984333	61.24	5.6	19.46	1.00684e+08	1.33972e+08	1.37727e+08	9.69289e+07	1.15326e+08	1.36305e+08	1.23611e+08	1.29056e+08	1.22121e+08	1.04124e+08	High	High	High	High	High	High
FALSE	High	Master Protein	Q12905	Interleukin enhancer-binding factor 2	0	158.119	53	16	91	16	16	390	43	5.26	305.99	16	metabolic process;regulation of biological process;response to stimulus;transport	cytoplasm;extracellular;membrane;nucleus;organelle lumen	catalytic activity;DNA binding;nucleotide binding;protein binding;RNA binding	Pf07528	3608	ENSG00000143621.16	ILF2	1		Neutrophil degranulation	B Cell Receptor Signaling Pathway	4	1.044	0.973627	50.88	14.58	12.71	4.33341e+07	4.1506e+07	5.28375e+07	4.54749e+07	4.31297e+07	1.18972e+08	8.07595e+07	6.59767e+07	6.17442e+07	9.78153e+07	High	High	High	High	High	High
FALSE	High	Master Protein	Q92841	Probable ATP-dependent RNA helicase DDX17	0	157.071	47	29	137	21	21	729	80.2	8.27	342.16	29	cell differentiation;cell organization and biogenesis;defense response;metabolic process;regulation of biological process;response to stimulus	cytoplasm;cytosol;membrane;nucleus	catalytic activity;nucleotide binding;protein binding;RNA binding	Pf00270, Pf00271	10521	ENSG00000100201.20	DDX17	22			RIG-I-like Receptor Signaling	1	0.485	0.816259	31.1	8.95	11.9	4.5319e+07	7.30513e+07	6.81689e+07	4.86401e+07	5.73601e+07	5.91202e+07	3.70666e+07	3.10165e+07	2.80021e+07	4.1043e+07	High	High	High	High	High	High
FALSE	High	Master Protein	Q86YZ3	Hornerin	0	156.998	17	13	61	13	13	2850	282.2	10.04	166.61	13	cell organization and biogenesis;development;transport	cytoplasm;cytoskeleton;extracellular;nucleus;organelle lumen	metal ion binding		388697	ENSG00000197915.5	HRNR	1		Neutrophil degranulation		3	0.754	0.998203	74.13	78.46	53.84	2.20642e+07	1.2171e+07	6.23774e+06	4.0038e+06	6.33895e+06	3.12855e+07	1.92506e+07	8.20432e+06	6.55947e+06	7.13293e+06	High	High	High	High	High	High
FALSE	High	Master Protein	P63220	40S ribosomal protein S21	0	156.929	78	8	111	8	8	83	9.1	8.5	384.18	8	cell organization and biogenesis;metabolic process;transport	cytosol;ribosome	protein binding;RNA binding;structural molecule activity	Pf01249	6227	ENSG00000171858.17	RPS21	20	Ribosome	Peptide chain elongation; Eukaryotic Translation Termination; Viral mRNA Translation; Formation of the ternary complex, and subsequently, the 43S complex; L13a-mediated translational silencing of Ceruloplasmin expression; Selenocysteine synthesis; Nonsense Mediated Decay (NMD) independent of the Exon Junction Complex (EJC); Nonsense Mediated Decay (NMD) enhanced by the Exon Junction Complex (EJC)…	Cytoplasmic Ribosomal Proteins	38	2.272	0.321343	31.32	9.4	9.28	5.67776e+07	7.89252e+07	6.63389e+07	5.07531e+07	7.20647e+07	2.675e+08	2.12818e+08	1.62308e+08	1.26178e+08	1.96249e+08	High	High	High	High	High	High
FALSE	High	Master Protein	Q16555	Dihydropyrimidinase-related protein 2	0	156.803	41	19	103	15	16	572	62.3	6.38	317.82	19	cell differentiation;cell organization and biogenesis;cellular component movement;development;metabolic process;regulation of biological process;response to stimulus;transport	cytoplasm;cytoskeleton;cytosol;membrane	catalytic activity;protein binding	Pf01979, Pf07969, Pf13147, Pf13594	1808	ENSG00000092964.17	DPYSL2	8	Axon guidance	Recycling pathway of L1; CRMPs in Sema3A signaling	Regulation of Microtubule Cytoskeleton; Brain-Derived Neurotrophic Factor (BDNF) signaling pathway	9	0.553	0.892343	48.96	3.3	10.48	7.43861e+07	94792354	8.4568e+07	7.28792e+07	8.06398e+07	1.89148e+08	1.8911e+08	1.38116e+08	1.50032e+08	1.61613e+08	High	High	High	High	High	High
FALSE	High	Master Protein	P16989	Y-box-binding protein 3	0	155.552	41	15	99	9	9	372	40.1	9.77	266.56	15	metabolic process;regulation of biological process;response to stimulus	cytoplasm;cytosol;nucleus	DNA binding;protein binding;RNA binding	Pf00313	8531	ENSG00000060138.12	CSDA; YBX3	12	Tight junction		RalA downstream regulated genes; Apoptosis-related network due to altered Notch3 in ovarian cancer	3	2.612	0.0294763	36.32	17.08	14.7	5.24293e+06	5.55212e+06	4.09118e+06	4.16781e+06	3.86643e+06	2.80984e+07	3.11705e+07	2.26006e+07	1.75674e+07	2.04736e+07	High	High	High	High	Peak Found	High
FALSE	High	Master Protein	P19338	Nucleolin	0	155.529	31	24	140	24	24	710	76.6	4.7	350.91	24	regulation of biological process;response to stimulus	cytoplasm;membrane;nucleus	DNA binding;protein binding;RNA binding	Pf00076, Pf13893, Pf14259	4691	ENSG00000115053.15	NCL	2	Pathogenic Escherichia coli infection	Major pathway of rRNA processing in the nucleolus and cytosol	Pathogenic Escherichia coli infection; VEGFA-VEGFR2 Signaling Pathway	7	0.292	0.293442	36.57	7.86	7.79	1.42191e+08	1.82866e+08	1.51322e+08	1.48945e+08	1.56846e+08	9.27718e+07	8.0938e+07	5.88985e+07	4.80857e+07	7.09893e+07	High	High	High	High	High	High
FALSE	High	Master Protein	Q6IBS0	Twinfilin-2	0	155.257	51	13	63	12	12	349	39.5	6.84	219.38	13	cell organization and biogenesis;regulation of biological process;response to stimulus	cytoplasm;cytoskeleton	nucleotide binding;protein binding;RNA binding	Pf00241	11344	ENSG00000247596.8	TWF2	3				0	0.883	0.999873	51.75	15.76	19.63	2.18843e+07	3.04444e+07	3.77959e+07	2.5909e+07	2.46433e+07	5.9947e+07	3.67227e+07	3.73066e+07	4.5755e+07	4.03816e+07	High	High	High	High	High	High
FALSE	High	Master Protein	Q99497	Protein/nucleic acid deglycase DJ-1	0	154.505	79	14	138	14	14	189	19.9	6.79	332.95	14	cell communication;cell organization and biogenesis;defense response;metabolic process;regulation of biological process;response to stimulus;transport	chromosome;cytoplasm;cytosol;endoplasmic reticulum;membrane;mitochondrion;nucleus;organelle lumen	antioxidant activity;catalytic activity;DNA binding;enzyme regulator activity;metal ion binding;protein binding;RNA binding	Pf01965, Pf13278	11315	ENSG00000116288.12	PARK7	1	Parkinson's disease		Androgen receptor signaling pathway; Synaptic Vesicle Pathway; Parkinsons Disease Pathway	4	0.625	0.960193	38.97	9.41	3.62	1.32948e+08	2.09982e+08	1.94351e+08	1.32786e+08	1.73321e+08	2.09665e+08	1.74412e+08	1.50028e+08	1.33726e+08	1.58733e+08	High	High	High	High	High	High
FALSE	High	Master Protein	P06753	Tropomyosin alpha-3 chain	0	154.203	40	19	163	7	7	285	32.9	4.72	389.19	19	cell organization and biogenesis;cellular component movement	cytoplasm;cytoskeleton;cytosol	protein binding;structural molecule activity	Pf00261, Pf12718	7170	ENSG00000143549.19	TPM3	1	Dilated cardiomyopathy; Pathways in cancer; Adrenergic signaling in cardiomyocytes; Thyroid cancer; Cardiac muscle contraction; Hypertrophic cardiomyopathy (HCM)	Smooth Muscle Contraction; Striated Muscle Contraction	Striated Muscle Contraction	10	0.359	0.507466	35.07	7.26	21.2	5.5551e+07	7.69086e+07	7.93756e+07	5.32428e+07	6.36069e+07	5.40636e+07	3.73686e+07	4.61392e+07	3.81101e+07	3.16861e+07	High	High	High	High	High	High
FALSE	High	Master Protein	P52565	Rho GDP-dissociation inhibitor 1	0	153.535	69	11	98	11	11	204	23.2	5.11	332.81	11	cellular component movement;regulation of biological process;response to stimulus	cytoplasm;cytoskeleton;cytosol	enzyme regulator activity;protein binding	Pf02115	396	ENSG00000141522.11	ARHGDIA	17	Neurotrophin signaling pathway; Vasopressin-regulated water reabsorption	Signalling by NGF; Axonal growth inhibition (RHOA activation); Axonal growth stimulation; Rho GTPase cycle		11	1.016	0.982324	28.02	10.3	6.39	6.24679e+07	8.43526e+07	7.13271e+07	6.1546e+07	8.24799e+07	1.52049e+08	130770651	8.85131e+07	8.74329e+07	1.14055e+08	High	High	High	High	High	High
FALSE	High	Master Protein	Q12906	Interleukin enhancer-binding factor 3	0	152.953	27	21	97	18	21	894	95.3	8.76	229.73	21	defense response;metabolic process;regulation of biological process;response to stimulus	cytoplasm;extracellular;membrane;mitochondrion;nucleus	DNA binding;protein binding;RNA binding	Pf00035, Pf07528, Pf14709	3609	ENSG00000129351.17	ILF3	19				0	0.423	0.70666	43.45	7.31	14.91	8.07859e+07	1.07167e+08	1.13476e+08	8.6166e+07	8.79814e+07	9.52065e+07	6.52079e+07	7.41821e+07	6.65703e+07	6.51526e+07	High	High	High	High	High	High
FALSE	High	Master Protein	Q02878	60S ribosomal protein L6	0	152.192	54	20	116	20	20	288	32.7	10.58	231.85	20	cell organization and biogenesis;metabolic process;regulation of biological process;transport	cytosol;membrane;nucleus;ribosome	DNA binding;protein binding;RNA binding;structural molecule activity	Pf01159, Pf03868	6128	ENSG00000089009.15	RPL6	12	Ribosome	Peptide chain elongation; Eukaryotic Translation Termination; Viral mRNA Translation; L13a-mediated translational silencing of Ceruloplasmin expression; Nonsense Mediated Decay (NMD) independent of the Exon Junction Complex (EJC); Selenocysteine synthesis; Nonsense Mediated Decay (NMD) enhanced by the Exon Junction Complex (EJC); GTP hydrolysis and joining of the 60S ribosomal subunit; Major path…	Cytoplasmic Ribosomal Proteins	34	5.1	0.00714434	47.34	14.08	8.56	4.72706e+07	46721113	4.68961e+07	3.96348e+07	3.49381e+07	5.45963e+08	4.48359e+08	3.18886e+08	2.76856e+08	4.20265e+08	High	High	High	High	High	High
FALSE	High	Master Protein	P15311	Ezrin	0	151.865	42	29	173	18	19	586	69.4	6.27	358.88	29	cell differentiation;cell organization and biogenesis;cellular component movement;metabolic process;regulation of biological process;response to stimulus;transport	cytoplasm;cytoskeleton;cytosol;endosome;membrane	protein binding;RNA binding	Pf00373, Pf00769, Pf09379, Pf09380	7430	ENSG00000092820.17	EZR	6	Pathogenic Escherichia coli infection; MicroRNAs in cancer; Proteoglycans in cancer; Regulation of actin cytoskeleton; Leukocyte transendothelial migration; Gastric acid secretion	Netrin-1 signaling; Recycling pathway of L1	Pathogenic Escherichia coli infection; AGE/RAGE pathway; VEGFA-VEGFR2 Signaling Pathway; Regulation of Actin Cytoskeleton	15	0.839	0.999873	42.09	7.47	15.74	5.51627e+07	7.09572e+07	6.65145e+07	6.13928e+07	6.06827e+07	9.75055e+07	8.74094e+07	8.80342e+07	8.007e+07	7.46486e+07	High	High	High	High	High	High
FALSE	High	Master Protein	P09211	Glutathione S-transferase P	0	151.842	61	10	98	10	10	210	23.3	5.64	385.47	10	cell communication;cell proliferation;metabolic process;regulation of biological process;response to stimulus;transport	cytoplasm;cytosol;extracellular;membrane;mitochondrion;nucleus;organelle lumen	antioxidant activity;catalytic activity;enzyme regulator activity;protein binding	Pf00043, Pf02798, Pf14497	2950	ENSG00000084207.15	GSTP1	11	Glutathione metabolism; Metabolism of xenobiotics by cytochrome P450; Pathways in cancer; Prostate cancer; Drug metabolism - cytochrome P450; Chemical carcinogenesis; Platinum drug resistance	Glutathione conjugation; Neutrophil degranulation; Detoxification of Reactive Oxygen Species	NRF2 pathway; Photodynamic therapy-induced NFE2L2 (NRF2) survival signaling; Exercise-induced Circadian Regulation; Arachidonate Epoxygenase / Epoxide Hydrolase; Metapathway biotransformation	22	0.688	0.987801	59.5	17.13	24.04	8.34337e+07	1.71874e+08	1.43902e+08	9.64288e+07	1.12592e+08	164744879	1.0901e+08	1.52035e+08	1.47437e+08	1.42218e+08	High	High	High	High	High	High
FALSE	High	Master Protein	O00299	Chloride intracellular channel protein 1	0	151.758	82	20	103	19	19	241	26.9	5.17	307.02	20	metabolic process;regulation of biological process;response to stimulus;transport	cytoplasm;membrane;mitochondrion;nucleus	catalytic activity;protein binding;transporter activity	Pf00043, Pf13409, Pf13410, Pf13417	1192	ENSG00000213719.8; ENSG00000206394.8; ENSG00000230685.6; ENSG00000226248.6; ENSG00000223639.6; ENSG00000226651.6; ENSG00000226417.6	CLIC1	6; CHR_HSCHR6_MHC_QBL_CTG1; CHR_HSCHR6_MHC_COX_CTG1; CHR_HSCHR6_MHC_DBB_CTG1; CHR_HSCHR6_MHC_SSTO_CTG1; CHR_HSCHR6_MHC_MANN_CTG1; CHR_HSCHR6_MHC_MCF_CTG1				0	0.657	0.973627	58.58	1.11	14.46	9.81372e+07	1.29297e+08	1.16571e+08	9.4734e+07	1.04902e+08	1.66973e+08	1.50246e+08	1.42881e+08	1.40167e+08	1.32711e+08	High	High	High	High	High	High
FALSE	High	Master Protein	P12268	Inosine-5'-monophosphate dehydrogenase 2	0	151.525	40	18	97	17	18	514	55.8	6.9	299.21	18	cell organization and biogenesis;cell proliferation;metabolic process;response to stimulus;transport	cytoplasm;cytosol;extracellular;membrane;nucleus;organelle lumen	catalytic activity;DNA binding;metal ion binding;nucleotide binding;protein binding;RNA binding	Pf00478, Pf00571, Pf00977, Pf01070, Pf03060	3615	ENSG00000178035.11	IMPDH2	3	Purine metabolism; Metabolic pathways; Drug metabolism - other enzymes	Neutrophil degranulation; Purine ribonucleoside monophosphate biosynthesis		10	0.429	0.72446	44.19	5.08	15.34	7.16841e+07	9.04128e+07	9.31789e+07	7.27519e+07	8.20407e+07	8.11882e+07	4.86785e+07	5.15192e+07	55744224	6.0597e+07	High	High	High	High	High	High
FALSE	High	Master Protein	P07951	Tropomyosin beta chain	0	151.07	35	18	139	3	3	284	32.8	4.7	362.71	18	cell organization and biogenesis;cellular component movement;regulation of biological process	cytoplasm;cytoskeleton;cytosol	protein binding;structural molecule activity	Pf00261, Pf12718	7169	ENSG00000198467.13	TPM2	9	Dilated cardiomyopathy; Adrenergic signaling in cardiomyocytes; Cardiac muscle contraction; Hypertrophic cardiomyopathy (HCM)	Smooth Muscle Contraction; Striated Muscle Contraction	Striated Muscle Contraction	8	0.191	0.005036	37.14	17.18	35.79	3284901	6.41645e+06	6.05602e+06	3.69596e+06	4600897	1.30453e+06	1.41238e+06	1.71023e+06		952299	High	Peak Found	High	High	High	High
FALSE	High	Master Protein	P26641	Elongation factor 1-gamma	0	150.926	48	19	117	19	19	437	50.1	6.67	284.41	19	metabolic process;response to stimulus	cytoplasm;cytosol;endoplasmic reticulum;membrane;nucleus	catalytic activity;protein binding;RNA binding	Pf00043, Pf00647, Pf02798, Pf13409, Pf13410, Pf13417, Pf14497	1937	ENSG00000254772.9	EEF1G	11	Legionellosis	Eukaryotic Translation Elongation	Translation Factors	5	1.039	0.973627	46.57	10.55	6.25	1.07615e+08	1.12339e+08	1.10396e+08	9.94535e+07	1.18548e+08	2.25308e+08	2.07686e+08	1.60475e+08	1.56794e+08	1.72634e+08	High	High	High	High	High	High
FALSE	High	Master Protein	P23284	Peptidyl-prolyl cis-trans isomerase B	0	150.637	68	18	170	18	18	216	23.7	9.41	356.16	18	metabolic process;regulation of biological process	endoplasmic reticulum;membrane;nucleus;organelle lumen	catalytic activity;protein binding;RNA binding	Pf00160	5479	ENSG00000166794.4	PPIB	15		Collagen biosynthesis and modifying enzymes	Prolactin Signaling Pathway	4	0.671	0.981486	39.25	9.23	13.16	1.80406e+08	2.54628e+08	2.1215e+08	1.88525e+08	2.37052e+08	3.18557e+08	2.80572e+08	1.55573e+08	1.81416e+08	2.3208e+08	High	High	High	High	High	High
FALSE	High	Master Protein	Q562R1	Beta-actin-like protein 2	0	147.943	30	14	371	3	3	376	42	5.59	752.84	14		cytoplasm;cytoskeleton	nucleotide binding;protein binding	Pf00022	345651	ENSG00000169067.3	ACTBL2	5				0																Not Found	Not Found	Not Found	Not Found	Not Found	High
FALSE	High	Master Protein	P62424	60S ribosomal protein L7a	0	147.322	41	17	130	17	17	266	30	10.61	284.6	17	cell organization and biogenesis;metabolic process;transport	cytoplasm;cytosol;membrane;nucleus;ribosome	protein binding;RNA binding;structural molecule activity	Pf01248	6130	ENSG00000280858.2; ENSG00000148303.16	RPL7A	9; CHR_HG2030_PATCH	Ribosome	Peptide chain elongation; Eukaryotic Translation Termination; Viral mRNA Translation; L13a-mediated translational silencing of Ceruloplasmin expression; Nonsense Mediated Decay (NMD) independent of the Exon Junction Complex (EJC); Selenocysteine synthesis; Nonsense Mediated Decay (NMD) enhanced by the Exon Junction Complex (EJC); GTP hydrolysis and joining of the 60S ribosomal subunit; Major path…	Cytoplasmic Ribosomal Proteins	34	4.656	0.0123002	49.23	14.8	24.08	5.13032e+07	5.02228e+07	5.03693e+07	4.37138e+07	3.74535e+07	6.09212e+08	4.12438e+08	2.69368e+08	2.11446e+08	4.68965e+08	High	High	High	High	High	High
FALSE	High	Master Protein	P49419	Alpha-aminoadipic semialdehyde dehydrogenase	0	147.268	45	21	125	21	21	539	58.5	7.99	339.41	21	metabolic process	cytoplasm;cytosol;mitochondrion;nucleus;organelle lumen	catalytic activity;protein binding	Pf00171	501	ENSG00000164904.17	ALDH7A1	5	Fatty acid degradation; Lysine biosynthesis; Ascorbate and aldarate metabolism; Lysine degradation; Glycine, serine and threonine metabolism; Histidine metabolism; beta-Alanine metabolism; Pyruvate metabolism; Glycerolipid metabolism; Glycolysis / Gluconeogenesis; Biosynthesis of amino acids; Metabolic pathways; Tryptophan metabolism; Arginine and proline metabolism; Valine, leucine and isoleucin…	Lysine catabolism; Choline catabolism	Amino Acid metabolism	21	0.768	0.999873	45.8	11.66	23.31	80320479	1.19236e+08	9.14899e+07	7.02239e+07	7.13721e+07	1.50172e+08	8.40777e+07	1.10599e+08	1.18175e+08	1.01787e+08	High	High	High	High	High	High
FALSE	High	Master Protein	P21291	Cysteine and glycine-rich protein 1	0	144.866	65	9	104	9	9	193	20.6	8.57	388.15	9		nucleus	metal ion binding;RNA binding	Pf00412	1465	ENSG00000159176.13	CSRP1	1		MTF1 activates gene expression	Mecp2 and Associated Rett Syndrome	4	0.705	0.988083	58.78	14.25	14.28	6.38722e+07	1.17613e+08	1.10315e+08	7.24894e+07	8.88283e+07	197069059	1.12177e+08	9.70702e+07	9.28939e+07	1.17704e+08	High	High	High	High	High	High
FALSE	High	Master Protein	P38159	RNA-binding motif protein, X chromosome	0	144.76	53	25	206	7	9	391	42.3	10.05	384.78	25	cell differentiation;cell organization and biogenesis;metabolic process;regulation of biological process;response to stimulus	membrane;nucleus;spliceosomal complex	DNA binding;protein binding;RNA binding	Pf00076, Pf08081, Pf13893, Pf14259	27316	ENSG00000147274.14	RBMX	X	Spliceosome	mRNA Splicing - Major Pathway	mRNA Processing	6	0.981	0.988083	37.74	10.17	29.09	6.78103e+07	9.11269e+07	7.29677e+07	5.70958e+07	5.76115e+07	1.81271e+08	118428270	77740260	4.92415e+07	1.29043e+08	High	High	High	High	High	High
FALSE	High	Master Protein	P50395	Rab GDP dissociation inhibitor beta	0	144.205	46	19	87	11	19	445	50.6	6.47	243.43	19	metabolic process;regulation of biological process;response to stimulus;transport	cytoplasm;cytosol;extracellular;membrane;organelle lumen	catalytic activity;enzyme regulator activity;protein binding;RNA binding	Pf00996	2665	ENSG00000057608.16	GDI2	10		Neutrophil degranulation; RAB GEFs exchange GTP for GDP on RABs; Rho GTPase cycle		10	1.146	0.941578	53.75	7.91	13	5.021e+07	5.68835e+07	6.05217e+07	5.10841e+07	5.02279e+07	1.49728e+08	8.56679e+07	8.06294e+07	7.94466e+07	1.02532e+08	High	High	High	High	High	High
FALSE	High	Master Protein	O60506	Heterogeneous nuclear ribonucleoprotein Q	0	144.195	39	21	93	15	15	623	69.6	8.59	261.63	21	cell differentiation;metabolic process;regulation of biological process;response to stimulus	cytoplasm;endoplasmic reticulum;membrane;nucleus;spliceosomal complex	protein binding;RNA binding	Pf00076, Pf13893, Pf14259	10492	ENSG00000135316.17	SYNCRIP	6				0	0.501	0.835738	47.05	9.59	24.1	5.33306e+07	6.87723e+07	6.18569e+07	4.69487e+07	4.44208e+07	6.94637e+07	3.58104e+07	3.41018e+07	3.10591e+07	5.83556e+07	High	High	High	High	High	High
FALSE	High	Master Protein	P09493	Tropomyosin alpha-1 chain	0	143.818	36	16	130	3	3	284	32.7	4.74	334.29	16	cell organization and biogenesis;cellular component movement;regulation of biological process;response to stimulus	cytoplasm;cytoskeleton;cytosol	protein binding;structural molecule activity	Pf00261, Pf12718	7168	ENSG00000140416.19	TPM1	15	Dilated cardiomyopathy; MicroRNAs in cancer; Adrenergic signaling in cardiomyocytes; Cardiac muscle contraction; Hypertrophic cardiomyopathy (HCM)	Smooth Muscle Contraction; Striated Muscle Contraction	Striated Muscle Contraction	9	0.356	0.293692	43.27	22.28	34.13	7.6146e+06	8709254	1.0281e+07	7.39517e+06	1.23863e+07	7.11404e+06	5.76327e+06	3.11672e+06	5.80557e+06	3.03003e+06	High	High	High	High	High	High
FALSE	High	Master Protein	P51858	Hepatoma-derived growth factor	0	143.804	62	14	95	13	13	240	26.8	4.73	281.63	14	cell proliferation;metabolic process;regulation of biological process;response to stimulus	cytoplasm;extracellular;nucleus	DNA binding;nucleotide binding;protein binding;RNA binding	Pf00855	3068	ENSG00000143321.18	HDGF	1		XBP1(S) activates chaperone genes		4	0.649	0.971511	26.1	12.64	4.71	4.98871e+07	8.29853e+07	6.19329e+07	5.06434e+07	4.89226e+07	7.63849e+07	6.41974e+07	5.4503e+07	5.16748e+07	6.04426e+07	High	High	High	High	High	High
FALSE	High	Master Protein	P46782	40S ribosomal protein S5	0	143.796	53	15	125	15	15	204	22.9	9.72	322.45	15	cell organization and biogenesis;metabolic process;regulation of biological process;transport	cytosol;membrane;ribosome	protein binding;RNA binding;structural molecule activity	Pf00177	6193	ENSG00000083845.8	RPS5	19	Ribosome	Peptide chain elongation; Eukaryotic Translation Termination; Viral mRNA Translation; Formation of the ternary complex, and subsequently, the 43S complex; L13a-mediated translational silencing of Ceruloplasmin expression; Selenocysteine synthesis; Nonsense Mediated Decay (NMD) independent of the Exon Junction Complex (EJC); Nonsense Mediated Decay (NMD) enhanced by the Exon Junction Complex (EJC)…	Cytoplasmic Ribosomal Proteins	38	1.444	0.809417	67.22	5.9	12.11	1.93397e+08	2.66211e+08	2.35734e+08	2.10088e+08	2.0761e+08	6.33665e+08	5.9571e+08	5.33776e+08	3.61122e+08	4.97106e+08	High	High	High	High	High	High
FALSE	High	Master Protein	P62906	60S ribosomal protein L10a	0	143.692	43	13	115	13	13	217	24.8	9.94	275.75	13	cell organization and biogenesis;metabolic process;response to stimulus;transport	cytosol;membrane;nucleus;ribosome	protein binding;RNA binding;structural molecule activity	Pf00687	4736	ENSG00000198755.10	RPL10A	6	Ribosome	Peptide chain elongation; Eukaryotic Translation Termination; Viral mRNA Translation; L13a-mediated translational silencing of Ceruloplasmin expression; Nonsense Mediated Decay (NMD) independent of the Exon Junction Complex (EJC); Selenocysteine synthesis; Nonsense Mediated Decay (NMD) enhanced by the Exon Junction Complex (EJC); GTP hydrolysis and joining of the 60S ribosomal subunit; Major path…	Cytoplasmic Ribosomal Proteins	34	4.219	0.0216485	39.62	8.79	10.1	5.21143e+07	5.71595e+07	5.53737e+07	5.0159e+07	4.77621e+07	5.30809e+08	4.77923e+08	3.017e+08	2.79315e+08	3.90221e+08	High	High	High	High	High	High
FALSE	High	Master Protein	P25398	40S ribosomal protein S12	0	143.278	80	11	138	11	11	132	14.5	7.21	369.38	11	cell organization and biogenesis;metabolic process;transport	cytoplasm;cytosol;membrane;ribosome	RNA binding;structural molecule activity	Pf01248	6206	ENSG00000112306.7	RPS12	6	Ribosome	Peptide chain elongation; Eukaryotic Translation Termination; Viral mRNA Translation; Formation of the ternary complex, and subsequently, the 43S complex; L13a-mediated translational silencing of Ceruloplasmin expression; Selenocysteine synthesis; Nonsense Mediated Decay (NMD) independent of the Exon Junction Complex (EJC); Nonsense Mediated Decay (NMD) enhanced by the Exon Junction Complex (EJC)…	Cytoplasmic Ribosomal Proteins	38	0.866	0.999873	68.2	15.66	10.38	1.2755e+08	2.17683e+08	1.99344e+08	1.36735e+08	2.06047e+08	3.50906e+08	3.03588e+08	2.38164e+08	1.72598e+08	2.35199e+08	High	High	High	High	High	High
FALSE	High	Master Protein	O00571	ATP-dependent RNA helicase DDX3X	0	142.43	47	25	96	8	24	662	73.2	7.18	237.44	25	cell death;cell organization and biogenesis;defense response;metabolic process;regulation of biological process;response to stimulus;transport	cytoplasm;cytosol;extracellular;membrane;mitochondrion;nucleus;organelle lumen	catalytic activity;DNA binding;enzyme regulator activity;nucleotide binding;protein binding;RNA binding	Pf00270, Pf00271, Pf04851	1654	ENSG00000215301.9	DDX3X	X	Viral carcinogenesis; Hepatitis B; RIG-I-like receptor signaling pathway	Neutrophil degranulation	RIG-I-like Receptor Signaling	7	0.958	0.995426	42.51	6.48	1.77	4.59692e+07	5.78198e+07	5.74589e+07	3.81963e+07	4.96468e+07	8.86676e+07	7.2324e+07	5.81431e+07	5.27685e+07	6.34126e+07	High	High	High	High	High	High
FALSE	High	Master Protein	P13489	Ribonuclease inhibitor	0	142.25	56	16	59	16	16	461	49.9	4.82	175.59	16	metabolic process;regulation of biological process	cytoplasm;cytosol	enzyme regulator activity;protein binding		6050	ENSG00000276230.4; ENSG00000023191.16	RNH1	11; CHR_HSCHR11_1_CTG8				0	0.646	0.978713	71.76	5.35	23.93	2.36651e+07	3.32703e+07	3.09929e+07	2.41892e+07	2.45534e+07	2.77939e+07	1.58031e+07	2.36299e+07	2.08567e+07	1.90251e+07	High	High	High	High	High	High
FALSE	High	Master Protein	P62081	40S ribosomal protein S7	0	141.927	66	16	97	16	16	194	22.1	10.1	275.77	16	cell organization and biogenesis;metabolic process;regulation of biological process;transport	cytoplasm;cytoskeleton;cytosol;membrane;nucleus;ribosome	protein binding;RNA binding;structural molecule activity	Pf01251	6201	ENSG00000171863.12	RPS7	2	Ribosome	Peptide chain elongation; Eukaryotic Translation Termination; Viral mRNA Translation; Formation of the ternary complex, and subsequently, the 43S complex; L13a-mediated translational silencing of Ceruloplasmin expression; Selenocysteine synthesis; Nonsense Mediated Decay (NMD) independent of the Exon Junction Complex (EJC); Nonsense Mediated Decay (NMD) enhanced by the Exon Junction Complex (EJC)…	Cytoplasmic Ribosomal Proteins	39	3.839	0.0355987	57.92	13.29	24.31	5.49631e+07	5.846e+07	4.97643e+07	4.17779e+07	4.1823e+07	5.1854e+08	3.52723e+08	2.44408e+08	1.53915e+08	3.39443e+08	High	High	High	High	High	High
FALSE	High	Master Protein	Q14974	Importin subunit beta-1	0	141.447	26	17	110	17	17	876	97.1	4.78	278.39	17	cell organization and biogenesis;cellular component movement;metabolic process;regulation of biological process;response to stimulus;transport	cytoplasm;cytosol;extracellular;membrane;nucleus;organelle lumen	metal ion binding;protein binding;RNA binding;transporter activity	Pf02985, Pf03810, Pf13513, Pf13646	3837	ENSG00000108424.9	KPNB1	17	RNA transport	ISG15 antiviral mechanism; NS1 Mediated Effects on Host Pathways; Nuclear import of Rev protein; Neutrophil degranulation; Regulation of cholesterol biosynthesis by SREBP (SREBF); Transport of Ribonucleoproteins into the Host Nucleus; Activation of DNA fragmentation factor	Sterol Regulatory Element-Binding Proteins (SREBP) signalling	29	0.614	0.953425	32.34	5.23	10.01	6.69607e+07	8.59457e+07	8.80065e+07	6.66837e+07	7.88071e+07	9.03222e+07	8.7192e+07	7.76074e+07	6.81829e+07	7.76039e+07	High	High	High	High	High	High
FALSE	High	Master Protein	P55209	Nucleosome assembly protein 1-like 1	0	141.074	39	11	46	9	9	391	45.3	4.46	161.96	11	cell organization and biogenesis;metabolic process;regulation of biological process	membrane;nucleus	protein binding;RNA binding	Pf00956	4673	ENSG00000187109.13	NAP1L1	12				0	0.488	0.835738	51.79	15.91	37.89	2.41457e+07	3.37947e+07	3.26217e+07	1.65096e+07	2.58968e+07	2.02968e+07	2.58198e+07	9.87052e+06	2.50851e+07	2.10805e+07	High	High	High	High	High	High
FALSE	High	Master Protein	P39687	Acidic leucine-rich nuclear phosphoprotein 32 family member A	0	140.055	59	18	98	11	12	249	28.6	4.09	263.29	18	cell organization and biogenesis;metabolic process;regulation of biological process;response to stimulus;transport	cytoplasm;endoplasmic reticulum;nucleus	protein binding;RNA binding	Pf12799, Pf13855, Pf14580	8125	ENSG00000140350.15	ANP32A	15		HuR (ELAVL1) binds and stabilizes mRNA		3	0.576	0.919294	47.45	5.19	22.93	6.31309e+07	9.41691e+07	8.01254e+07	6.58738e+07	7.10346e+07	8.46174e+07	6.98021e+07	8.60874e+07	6.76369e+07	5.83289e+07	High	High	High	High	High	High
FALSE	High	Master Protein	Q13200	26S proteasome non-ATPase regulatory subunit 2	0	138.831	24	19	88	19	19	908	100.1	5.2	229.1	19	metabolic process;regulation of biological process;response to stimulus;transport	cytoplasm;cytosol;extracellular;membrane;nucleus;organelle lumen;proteasome	catalytic activity;enzyme regulator activity;nucleotide binding;protein binding	Pf01851	5708	ENSG00000175166.16	PSMD2	3	Epstein-Barr virus infection; Proteasome	Regulation of RAS by GAPs; CDT1 association with the CDC6:ORC:origin complex; Downstream TCR signaling; UCH proteinases; NIK-->noncanonical NF-kB signaling; Hh mutants that don't undergo autocatalytic processing are degraded by ERAD; SCF-beta-TrCP mediated degradation of Emi1; Neutrophil degranulation; Cross-presentation of soluble exogenous antigens (endosomes); Separation of Sister Chromatids; …	Proteasome Degradation; TNF alpha Signaling Pathway; Parkin-Ubiquitin Proteasomal System pathway	154	0.627	0.960355	51.15	7.02	21.46	3.00913e+07	3.61719e+07	3.34605e+07	2.74598e+07	2.64628e+07	3.76e+07	2.86042e+07	3.18899e+07	3.48681e+07	3.01875e+07	High	High	High	High	High	High
FALSE	High	Master Protein	Q13263	Transcription intermediary factor 1-beta	0	137.614	28	17	78	17	17	835	88.5	5.77	248.41	17	cell organization and biogenesis;defense response;metabolic process;regulation of biological process;response to stimulus	chromosome;nucleus	catalytic activity;DNA binding;metal ion binding;protein binding;RNA binding	Pf00628, Pf00643	10155	ENSG00000130726.11	TRIM28	19		Generic Transcription Pathway	Corticotropin-releasing hormone signaling pathway; Mesodermal Commitment Pathway; ATM Signaling Network in Development and Disease	6	0.506	0.840523	36.64	3.23	11.54	33608548	4.33625e+07	4.05744e+07	3.25502e+07	3.36816e+07	3.8807e+07	2.84591e+07	2.32591e+07	2.6281e+07	2.45958e+07	High	High	High	High	High	High
FALSE	High	Master Protein	P46940	Ras GTPase-activating-like protein IQGAP1	0	137.123	18	19	53	19	19	1657	189.1	6.48	176.75	19	cell growth;regulation of biological process;response to stimulus;transport	cytoplasm;cytoskeleton;cytosol;membrane;nucleus	enzyme regulator activity;metal ion binding;protein binding	Pf00307, Pf00397, Pf00616, Pf03836, Pf11016	8826	ENSG00000140575.12	IQGAP1	15	Proteoglycans in cancer; Adherens junction; Regulation of actin cytoskeleton	Signaling by BRAF and RAF fusions; MAP2K and MAPK activation; RHO GTPases activate IQGAPs; Glucagon-like Peptide-1 (GLP1) regulates insulin secretion; Signaling by RAS mutants; Signaling by high-kinase activity BRAF mutants; Signaling by moderate kinase activity BRAF mutants; Nephrin family interactions; Paradoxical activation of RAF signaling by kinase inactive BRAF; Neutrophil degranulation; In…	VEGFA-VEGFR2 Signaling Pathway; EGF/EGFR Signaling Pathway; Regulation of Actin Cytoskeleton; G13 Signaling Pathway	35	0.397	0.657808	62.46	17.57	37.92	2.82591e+07	3.60273e+07	3.20251e+07	3.58667e+07	2.64639e+07	1.62895e+07	1.37182e+07	2.019e+07	2.12811e+07	1.37547e+07	High	High	High	High	High	High
FALSE	High	Master Protein	Q13283	Ras GTPase-activating protein-binding protein 1	0	136.512	47	16	99	15	15	466	52.1	5.52	289.35	16	metabolic process;regulation of biological process;response to stimulus;transport	cytoplasm;cytosol;membrane;nucleus	catalytic activity;DNA binding;nucleotide binding;protein binding;RNA binding	Pf00076, Pf02136, Pf13893, Pf14259	10146	ENSG00000145907.14	G3BP1	5				0	0.974	0.988083	46.49	20.71	24.72	4.29348e+07	4.60517e+07	4.44411e+07	3.48263e+07	6.00458e+07	1.29295e+08	1.24883e+08	6.76905e+07	4.64744e+07	8.22023e+07	High	High	High	High	High	High
FALSE	High	Master Protein	Q05682	Caldesmon	0	136.51	26	21	93	21	21	793	93.2	5.66	206.55	21	cellular component movement	cytoplasm;cytoskeleton;cytosol;membrane	protein binding	Pf02029	800	ENSG00000122786.19	CALD1	7	Vascular smooth muscle contraction	Smooth Muscle Contraction	Myometrial Relaxation and Contraction Pathways	4	0.372	0.548247	41.03	10.56	26.8	3.03404e+07	4.62907e+07	4.7319e+07	3.67395e+07	3.63877e+07	2.27283e+07	1.89045e+07	2.36523e+07	2.1574e+07	1.59585e+07	High	High	High	High	High	High
FALSE	High	Master Protein	P30041	Peroxiredoxin-6	0	136.1	74	18	115	18	18	224	25	6.38	262.35	18	cellular homeostasis;metabolic process;regulation of biological process;response to stimulus;transport	cytoplasm;cytosol;extracellular;membrane;nucleus;organelle lumen;vacuole	antioxidant activity;catalytic activity;protein binding	Pf00578, Pf08534, Pf10417	9588	ENSG00000117592.8	PRDX6	1	Metabolic pathways	Neutrophil degranulation; Detoxification of Reactive Oxygen Species	NRF2 pathway	8	0.67	0.98052	42.7	5.88	7.99	1.38969e+08	2.09801e+08	1.81054e+08	1.34876e+08	1.60963e+08	2.28453e+08	1.6344e+08	1.37179e+08	1.45916e+08	1.73462e+08	High	High	High	High	High	High
FALSE	High	Master Protein	P20290	Transcription factor BTF3	0	135.312	58	10	74	10	10	206	22.2	9.38	256.41	10	metabolic process;regulation of biological process;transport	cytoplasm;cytosol;nucleus	protein binding;RNA binding	Pf01849	689	ENSG00000145741.15	BTF3	5				0	1.239	0.890418	48.48	11.71	19.58	4.39491e+07	4.76291e+07	5.3459e+07	3.67968e+07	5.25348e+07	1.28912e+08	1.197e+08	7.09916e+07	5.12311e+07	8.59163e+07	High	High	High	High	High	High
FALSE	High	Master Protein	P63313	Thymosin beta-10	0	134.775	95	7	73	7	7	44	5	5.36	189.54	7	cell organization and biogenesis	cytoplasm;cytoskeleton	protein binding		9168	ENSG00000034510.5	TMSB10	2				0	1.517	0.776869	82.1	13.53	106.85	3.2236e+07	5.57596e+07	4.50843e+07	2.93377e+07	3.62328e+07	4.97698e+08	5.32502e+07	4.23495e+07	3.81621e+07	1.39776e+08	High	High	High	High	High	High
FALSE	High	Master Protein	P40227	T-complex protein 1 subunit zeta	0	134.55	48	20	104	18	20	531	58	6.68	220.69	20	metabolic process;regulation of biological process	cytoplasm;cytosol;membrane	nucleotide binding;protein binding;RNA binding	Pf00118, Pf05504	908	ENSG00000146731.10	CCT6A	7		Prefoldin mediated transfer of substrate to CCT/TriC; Cooperation of PDCL (PhLP1) and TRiC/CCT in G-protein beta folding; Association of TriC/CCT with target proteins during biosynthesis; Formation of tubulin folding intermediates by CCT/TriC; Folding of actin by CCT/TriC		9	1.054	0.971511	35.65	9.91	15.7	4.27329e+07	4.55349e+07	4.49576e+07	3.56461e+07	3.49913e+07	9.81589e+07	6.48673e+07	6.39672e+07	7.35915e+07	7.16594e+07	High	High	High	High	High	High
FALSE	High	Master Protein	P35637	RNA-binding protein FUS	0	134.213	25	12	85	10	10	526	53.4	9.36	260	12	metabolic process;regulation of biological process;response to stimulus	cytoplasm;nucleus	DNA binding;metal ion binding;protein binding;RNA binding	Pf00076, Pf00641, Pf13893, Pf14259	2521	ENSG00000089280.18	FUS	16	Transcriptional misregulation in cancer	mRNA Splicing - Major Pathway	mRNA Processing	6	0.422	0.70666	45.08	11.15	35.59	4.13634e+07	67880028	5.90815e+07	3.81912e+07	4.82048e+07	7.34208e+07	3.92866e+07	2.47359e+07	20910927	5.55215e+07	High	High	High	High	High	High
FALSE	High	Master Protein	P17174	Aspartate aminotransferase, cytoplasmic	0	133.231	56	21	85	21	21	413	46.2	7.01	237.21	21	metabolic process;regulation of biological process;response to stimulus	cytoplasm;cytosol;mitochondrion;nucleus;vacuole	catalytic activity	Pf00155	2805	ENSG00000120053.10	GOT1	10	Phenylalanine, tyrosine and tryptophan biosynthesis; Arginine biosynthesis; Tyrosine metabolism; Carbon metabolism; Alanine, aspartate and glutamate metabolism; Phenylalanine metabolism; Biosynthesis of amino acids; 2-Oxocarboxylic acid metabolism; Metabolic pathways; Cysteine and methionine metabolism; Arginine and proline metabolism	Gluconeogenesis; Amino acid synthesis and interconversion (transamination); Methionine salvage pathway	Alanine and aspartate metabolism; Trans-sulfuration pathway; Amino Acid metabolism; Glycolysis and Gluconeogenesis	24	1.235	0.892414	40.3	3.77	6.11	3.79551e+07	4.74611e+07	4.79699e+07	3.73911e+07	4.17211e+07	1.1561e+08	8.22282e+07	7.29259e+07	7.1084e+07	8.27293e+07	High	High	High	High	High	High
FALSE	High	Master Protein	P48643	T-complex protein 1 subunit epsilon	0	132.24	51	20	78	20	20	541	59.6	5.66	196.06	20	metabolic process;regulation of biological process;response to stimulus;transport	cytoplasm;cytoskeleton;cytosol	nucleotide binding;protein binding;RNA binding	Pf00118	22948	ENSG00000150753.11	CCT5	5		BBSome-mediated cargo-targeting to cilium; Prefoldin mediated transfer of substrate to CCT/TriC; Cooperation of PDCL (PhLP1) and TRiC/CCT in G-protein beta folding; Association of TriC/CCT with target proteins during biosynthesis; Formation of tubulin folding intermediates by CCT/TriC; Folding of actin by CCT/TriC		13	0.755	0.999873	45.03	4.01	10.4	4.76801e+07	5.75643e+07	5.56284e+07	4.3372e+07	5.25259e+07	6.59625e+07	5.26524e+07	4.94723e+07	4.95045e+07	5.18929e+07	High	High	High	High	High	High
FALSE	High	Master Protein	P31146	Coronin-1A	0	131.838	51	20	122	18	18	461	51	6.68	267.97	20	cell organization and biogenesis;cellular component movement;defense response;regulation of biological process;response to stimulus;transport	cytoplasm;cytoskeleton;cytosol;endosome;membrane;nucleus	protein binding;RNA binding	Pf00400, Pf08953, Pf08954, Pf13094, Pf13863	11151	ENSG00000102879.15	CORO1A	16	Tuberculosis; Phagosome			2	0.797	0.999873	45.94	10.92	14.43	8.25538e+07	1.02142e+08	1.15137e+08	9.3989e+07	1.05851e+08	1.85379e+08	1.11275e+08	1.29897e+08	1.07063e+08	1.15907e+08	High	High	High	High	High	High
FALSE	High	Master Protein	Q00610	Clathrin heavy chain 1	0	131.539	21	29	85	20	29	1675	191.5	5.69	199.45	29	cell differentiation;cell division;cell organization and biogenesis;cellular component movement;metabolic process;regulation of biological process;response to stimulus;transport	cytoplasm;cytoskeleton;cytosol;endosome;membrane;vacuole	protein binding;RNA binding;structural molecule activity	Pf00637, Pf01394, Pf04053, Pf09268, Pf13838	1213	ENSG00000141367.11	CLTC	17	Lysosome; Endocytosis; Huntington's disease; Endocrine and other factor-regulated calcium reabsorption; Bacterial invasion of epithelial cells; Synaptic vesicle cycle	Cargo recognition for clathrin-mediated endocytosis; Formation of annular gap junctions; Golgi Associated Vesicle Biogenesis; Recycling pathway of L1; LDL clearance; Lysosome Vesicle Biogenesis; EPH-ephrin mediated repulsion of cells; Entry of Influenza Virion into Host Cell via Endocytosis; Retrograde neurotrophin signalling; VLDLR internalisation and degradation; WNT5A-dependent internalization…	Synaptic Vesicle Pathway; VEGFA-VEGFR2 Signaling Pathway; Complement and Coagulation Cascades	50	0.647	0.971511	57.56	6.57	30.05	2.95399e+07	3.39456e+07	3.46166e+07	2.90899e+07	3.28239e+07	49700478	4.09481e+07	1.70931e+07	3.5902e+07	2.68557e+07	High	High	High	High	High	High
FALSE	High	Master Protein	P00491	Purine nucleoside phosphorylase	0	130.96	60	14	96	13	14	289	32.1	6.95	263.13	14	metabolic process;regulation of biological process;response to stimulus;transport	cytoplasm;cytoskeleton;cytosol;extracellular;nucleus;organelle lumen	catalytic activity	Pf01048	4860	ENSG00000198805.11	PNP	14	Purine metabolism; Nicotinate and nicotinamide metabolism; Metabolic pathways; Pyrimidine metabolism	Neutrophil degranulation; Purine salvage; Purine catabolism		13	1.812	0.566376	49.09	13.64	9.76	2.48758e+07	2.24382e+07	2.48743e+07	2.0581e+07	2.0548e+07	9.24299e+07	6.61484e+07	6.00366e+07	63727770	6.83566e+07	High	High	High	High	High	High
FALSE	High	Master Protein	O43175	D-3-phosphoglycerate dehydrogenase	0	130.808	38	18	109	18	18	533	56.6	6.71	282.5	18	metabolic process	cytosol	catalytic activity;nucleotide binding	Pf00389, Pf02826	26227	ENSG00000092621.11	PHGDH	1	Carbon metabolism; Glycine, serine and threonine metabolism; Biosynthesis of amino acids; Metabolic pathways	Serine biosynthesis	Trans-sulfuration and one carbon metabolism	9	0.561	0.900479	51.86	14.11	34.38	1.01871e+08	1.5279e+08	1.73221e+08	1.18118e+08	1.14919e+08	139029964	7.84328e+07	1.37298e+08	1.37527e+08	1.00787e+08	High	High	High	High	High	High
FALSE	High	Master Protein	Q06830	Peroxiredoxin-1	0	130.074	68	20	143	16	16	199	22.1	8.13	345.28	20	cell proliferation;cellular homeostasis;defense response;metabolic process;regulation of biological process;response to stimulus	cytoplasm;cytosol;mitochondrion;nucleus	antioxidant activity;catalytic activity;protein binding;RNA binding	Pf00578, Pf08534, Pf10417	5052	ENSG00000117450.13	PRDX1	1	Peroxisome	TP53 Regulates Metabolic Genes; Deregulated CDK5 triggers multiple neurodegenerative pathways in Alzheimer's disease models; Detoxification of Reactive Oxygen Species	Androgen receptor signaling pathway; Selenium Micronutrient Network; NRF2 pathway	15	0.667	0.979246	36.68	10.87	5.27	1.55721e+08	2.51394e+08	2.26229e+08	1.7044e+08	2.24501e+08	2.98473e+08	2.18264e+08	1.87264e+08	1.84327e+08	2.18862e+08	High	High	High	High	High	High
FALSE	High	Master Protein	Q9BUJ2	Heterogeneous nuclear ribonucleoprotein U-like protein 1	0	129.984	29	20	58	19	19	856	95.7	6.92	150.74	20	metabolic process;regulation of biological process;response to stimulus	nucleus	protein binding;RNA binding	Pf00622, Pf02037, Pf13671	11100	ENSG00000105323.16	HNRNPUL1	19	Influenza A	mRNA Splicing - Major Pathway		5	0.568	0.908117	46.65	13.84	20.67	2.62693e+07	3.91744e+07	3.81374e+07	2.8995e+07	2.38715e+07	3.39975e+07	1.57866e+07	2.23193e+07	1.94406e+07	2.18405e+07	High	High	High	High	High	High
FALSE	High	Master Protein	P40926	Malate dehydrogenase, mitochondrial	0	129.946	58	15	81	15	15	338	35.5	8.68	242.27	15	metabolic process	membrane;mitochondrion;nucleus;organelle lumen	catalytic activity;nucleotide binding;protein binding;RNA binding	Pf00056, Pf01073, Pf01118, Pf02866, Pf13460	4191	ENSG00000146701.11	MDH2	7	Citrate cycle (TCA cycle); Carbon metabolism; Pyruvate metabolism; Metabolic pathways; Cysteine and methionine metabolism; Glyoxylate and dicarboxylate metabolism	Gluconeogenesis; Citric acid cycle (TCA cycle)	Amino Acid metabolism; Glycolysis and Gluconeogenesis; TCA Cycle	16	1.127	0.947564	51.96	6.95	8.16	5.21527e+07	7.79118e+07	7.25529e+07	5.41757e+07	5.6481e+07	1.27716e+08	9.28815e+07	7.70414e+07	7.64389e+07	1.04225e+08	High	High	High	High	High	High
FALSE	High	Master Protein	P30086	Phosphatidylethanolamine-binding protein 1	0	129.002	79	14	95	14	14	187	21	7.53	319.49	14	metabolic process;regulation of biological process;response to stimulus	cytoplasm;cytosol;nucleus	enzyme regulator activity;nucleotide binding;protein binding;RNA binding	Pf01161	5037	ENSG00000089220.4	PEBP1	12		Paradoxical activation of RAF signaling by kinase inactive BRAF; Signaling by BRAF and RAF fusions; MAP2K and MAPK activation; Negative regulation of MAPK pathway; Signaling by RAS mutants; Signaling by high-kinase activity BRAF mutants; Signaling by moderate kinase activity BRAF mutants; Interleukin-20 family signaling	EGF/EGFR Signaling Pathway	19	0.655	0.973627	33.18	10.34	5.58	7.59071e+07	1.29093e+08	1.12242e+08	8.15539e+07	1.01856e+08	1.43387e+08	1.05552e+08	9.35873e+07	9.05799e+07	1.06936e+08	High	High	High	High	High	High
FALSE	High	Master Protein	P25786	Proteasome subunit alpha type-1	0	128.88	57	17	106	17	17	263	29.5	6.61	244.41	17	metabolic process;regulation of biological process;response to stimulus;transport	cytoplasm;cytosol;nucleus;proteasome	catalytic activity;protein binding;RNA binding	Pf00227, Pf10584	5682	ENSG00000129084.17	PSMA1	11	Proteasome	Regulation of RAS by GAPs; CDT1 association with the CDC6:ORC:origin complex; Downstream TCR signaling; UCH proteinases; NIK-->noncanonical NF-kB signaling; Hh mutants that don't undergo autocatalytic processing are degraded by ERAD; SCF-beta-TrCP mediated degradation of Emi1; Cross-presentation of soluble exogenous antigens (endosomes); Separation of Sister Chromatids; Vpu mediated degradation o…	Proteasome Degradation	150	1.288	0.876074	43.82	3.69	5.35	6.98704e+07	8.50922e+07	8.04779e+07	6.14607e+07	7.52304e+07	1.96229e+08	1.73007e+08	1.4288e+08	1.27732e+08	1.43808e+08	High	High	High	High	High	High
FALSE	High	Master Protein	P11586	C-1-tetrahydrofolate synthase, cytoplasmic	0	128.84	30	28	121	28	28	935	101.5	7.3	275.75	28	metabolic process	cytoplasm;cytosol;membrane;mitochondrion	catalytic activity;nucleotide binding;protein binding	Pf00763, Pf01268, Pf02882	4522		MTHFD1	14	One carbon pool by folate; Metabolic pathways	Metabolism of folate and pterines	Folate Metabolism; One Carbon Metabolism; Trans-sulfuration and one carbon metabolism	9	0.606	0.946229	33.61	7.4	11.54	8.64247e+07	1.05322e+08	1.10136e+08	9.10849e+07	8.80136e+07	1.17748e+08	8.59578e+07	9.05841e+07	8.29546e+07	8.8796e+07	High	High	High	High	High	High
FALSE	High	Master Protein	P62841	40S ribosomal protein S15	0	128.81	65	6	67	6	6	145	17	10.39	212.13	6	cell differentiation;cell organization and biogenesis;metabolic process;transport	cytosol;membrane;nucleus;ribosome	DNA binding;protein binding;RNA binding;structural molecule activity	Pf00203	6209	ENSG00000115268.9	RPS15	19	Ribosome	Peptide chain elongation; Eukaryotic Translation Termination; Viral mRNA Translation; Formation of the ternary complex, and subsequently, the 43S complex; L13a-mediated translational silencing of Ceruloplasmin expression; Selenocysteine synthesis; Nonsense Mediated Decay (NMD) independent of the Exon Junction Complex (EJC); Nonsense Mediated Decay (NMD) enhanced by the Exon Junction Complex (EJC)…	Cytoplasmic Ribosomal Proteins	38	1.893	0.512441	60.55	13.63	28.06	1.71984e+07	2.62283e+07	1.81718e+07	1.34355e+07	1.7761e+07	7.84006e+07	7.59301e+07	38769046	4.74687e+07	9.30232e+07	High	High	High	High	High	High
FALSE	High	Master Protein	Q15366	Poly(rC)-binding protein 2	0	128.612	46	11	89	6	6	365	38.6	6.79	282.48	11	defense response;metabolic process;regulation of biological process;response to stimulus	cytoplasm;cytosol;membrane;nucleus	DNA binding;protein binding;RNA binding	Pf00013, Pf13014	5094	ENSG00000197111.15	PCBP2	12		Negative regulators of DDX58/IFIH1 signaling; mRNA Splicing - Major Pathway	mRNA Processing	9	0.895	0.999873	59.71	10.45	23.53	2.53659e+07	3.08089e+07	3.36525e+07	29355044	3.00683e+07	5.34543e+07	4.4923e+07	5.42453e+07	4.78886e+07	3.89903e+07	High	High	High	High	High	High
FALSE	High	Master Protein	P07910	Heterogeneous nuclear ribonucleoproteins C1/C2	0	128.069	42	16	140	9	16	306	33.7	5.08	293.46	16	cell differentiation;cell organization and biogenesis;metabolic process;regulation of biological process	cytoskeleton;cytosol;extracellular;membrane;nucleus;spliceosomal complex	DNA binding;protein binding;RNA binding	Pf00076, Pf13893, Pf14259	3183	ENSG00000092199.17	HNRNPC	14	Spliceosome	mRNA Splicing - Major Pathway; SUMOylation of RNA binding proteins	mRNA Processing	11	1.114	0.952797	34.85	5.7	8.02	1.71068e+08	1.96772e+08	1.9281e+08	1.56102e+08	1.59303e+08	4.87062e+08	3.45512e+08	2.71695e+08	2.36977e+08	3.21931e+08	High	High	High	High	High	High
FALSE	High	Master Protein	P17655	Calpain-2 catalytic subunit	0	128.046	38	20	81	20	20	700	79.9	4.98	211.6	20	cell organization and biogenesis;metabolic process;regulation of biological process;response to stimulus	chromosome;cytoplasm;cytoskeleton;cytosol;endoplasmic reticulum;Golgi;membrane;nucleus;vacuole	catalytic activity;metal ion binding;protein binding	Pf00648, Pf01067, Pf13833	824	ENSG00000162909.17	CAPN2	1	Protein processing in endoplasmic reticulum; Apoptosis; Focal adhesion; Alzheimer's disease	Degradation of the extracellular matrix; Deregulated CDK5 triggers multiple neurodegenerative pathways in Alzheimer's disease models	Integrin-mediated Cell Adhesion; Alzheimers Disease; VEGFA-VEGFR2 Signaling Pathway	12	0.608	0.948212	59.24	11.02	43.65	3.92528e+07	5.36032e+07	5.1559e+07	3.55529e+07	3.41063e+07	3.35198e+07	2.37061e+07	4.79667e+07	4.61564e+07	32620628	High	High	High	High	High	High
FALSE	High	Master Protein	Q13011	Delta(3,5)-Delta(2,4)-dienoyl-CoA isomerase, mitochondrial	0	126.405	55	15	93	15	15	328	35.8	8	268.56	15	metabolic process	membrane;mitochondrion	catalytic activity;protein binding	Pf00378	1891	ENSG00000282853.1; ENSG00000104823.8	ECH1	19; CHR_HG26_PATCH	Peroxisome		Fatty Acid Biosynthesis	2	1.278	0.882417	34.58	3.88	7.69	3.16716e+07	4.27051e+07	3.70556e+07	3.22243e+07	3.56064e+07	9.999e+07	7.23534e+07	5.55353e+07	6.06059e+07	6.90306e+07	High	High	High	High	High	High
FALSE	High	Master Protein	P62917	60S ribosomal protein L8	0	126.088	56	17	77	17	17	257	28	11.03	159.24	17	cell organization and biogenesis;metabolic process;response to stimulus;transport	cytoplasm;cytosol;membrane;ribosome	RNA binding;structural molecule activity	Pf00181, Pf03947	6132	ENSG00000161016.17	RPL8	8	Ribosome	Peptide chain elongation; Eukaryotic Translation Termination; Viral mRNA Translation; L13a-mediated translational silencing of Ceruloplasmin expression; Nonsense Mediated Decay (NMD) independent of the Exon Junction Complex (EJC); Selenocysteine synthesis; Nonsense Mediated Decay (NMD) enhanced by the Exon Junction Complex (EJC); GTP hydrolysis and joining of the 60S ribosomal subunit; Major path…	Cytoplasmic Ribosomal Proteins	34	10.869	2.32585e-05	53.5	14.41	20.95	5.2154e+07	5.59441e+07	4.46475e+07	4.5907e+07	4.11453e+07	1176385403	1.1689e+09	7.71015e+08	4.74314e+08	7.63862e+08	High	High	High	High	High	High
FALSE	High	Master Protein	P61604	10 kDa heat shock protein, mitochondrial	0	125.865	88	18	156	18	18	102	10.9	8.92	357.5	18	cell differentiation;metabolic process;regulation of biological process;response to stimulus	cytoplasm;membrane;mitochondrion;organelle lumen	metal ion binding;nucleotide binding;protein binding;RNA binding	Pf00166	3336	ENSG00000115541.10	HSPE1	2				0	0.778	0.999873	34.15	13.14	19.25	2.26521e+08	3.00633e+08	2.73439e+08	2.51125e+08	3.22228e+08	448127811	4.77229e+08	2.30893e+08	2.43176e+08	3.57333e+08	High	High	High	High	High	High
FALSE	High	Master Protein	P55795	Heterogeneous nuclear ribonucleoprotein H2	0	125.537	31	12	119	4	4	449	49.2	6.3	315.11	12	metabolic process	cytosol;membrane;nucleus	protein binding;RNA binding	Pf00076, Pf08080, Pf14259	3188	ENSG00000126945.8	HNRNPH2	X		mRNA Splicing - Major Pathway	mRNA Processing	5	0.495	0.66954	61.84	6.7	68.66	9.08392e+06	1.1048e+07	10131933	9.34893e+06	9.1962e+06	1.84425e+06	2.24244e+06	6.49551e+06	4.07315e+06	2.40185e+06	High	High	High	High	High	High
FALSE	High	Master Protein	P18621	60S ribosomal protein L17	0	125.15	57	12	126	12	12	184	21.4	10.17	341.63	12	cell organization and biogenesis;metabolic process;transport	cytosol;nucleus;ribosome	protein binding;RNA binding;structural molecule activity	Pf00237	6139	ENSG00000215472.10; ENSG00000265681.7	RPL17	18	Ribosome	Peptide chain elongation; Eukaryotic Translation Termination; Viral mRNA Translation; L13a-mediated translational silencing of Ceruloplasmin expression; Nonsense Mediated Decay (NMD) independent of the Exon Junction Complex (EJC); Selenocysteine synthesis; Nonsense Mediated Decay (NMD) enhanced by the Exon Junction Complex (EJC); GTP hydrolysis and joining of the 60S ribosomal subunit; Major path…	Cytoplasmic Ribosomal Proteins	34	2.595	0.20651	45.82	10.31	28.94	5.64415e+07	7.16984e+07	5.68699e+07	4.20557e+07	5.09671e+07	4.54486e+08	2.74779e+08	1.68339e+08	1.30807e+08	2.87454e+08	High	High	High	High	High	High
FALSE	High	Master Protein	P27695	DNA-(apurinic or apyrimidinic site) lyase	0	125.084	36	12	80	12	12	318	35.5	8.12	238.47	12	cell organization and biogenesis;cellular homeostasis;metabolic process;regulation of biological process;response to stimulus	cytoplasm;endoplasmic reticulum;mitochondrion;nucleus;ribosome	catalytic activity;DNA binding;metal ion binding;protein binding;RNA binding	Pf03372, Pf14529	328	ENSG00000100823.11	APEX1	14	Base excision repair	POLB-Dependent Long Patch Base Excision Repair; Displacement of DNA glycosylase by APEX1; PCNA-Dependent Long Patch Base Excision Repair; Abasic sugar-phosphate removal via the single-nucleotide replacement pathway	Human Thyroid Stimulating Hormone (TSH) signaling pathway; Spinal Cord Injury	12	1.053	0.972799	41.83	18.6	17.54	2.64813e+07	4.79611e+07	2.99095e+07	2.46062e+07	2.60189e+07	6.54648e+07	4.64641e+07	5.52724e+07	3.61963e+07	4.24833e+07	High	High	High	High	High	High
FALSE	High	Master Protein	P61158	Actin-related protein 3	0	124.159	52	15	66	13	15	418	47.3	5.88	210.62	15	cell division;cell organization and biogenesis;cellular component movement;regulation of biological process;response to stimulus	cytoplasm;cytoskeleton;cytosol;membrane	nucleotide binding;protein binding;structural molecule activity	Pf00022	10096	ENSG00000115091.11	ACTR3	2		EPHB-mediated forward signaling; Clathrin-mediated endocytosis; RHO GTPases Activate WASPs and WAVEs; Regulation of actin dynamics for phagocytic cup formation	Association Between Physico-Chemical Features and Toxicity Associated Pathways	16	1.412	0.816259	41.05	7.5	25.23	2.33854e+07	2.69072e+07	2.60298e+07	2.14275e+07	2.05488e+07	6.9411e+07	3.74862e+07	5.41088e+07	5.62874e+07	4.95849e+07	High	High	High	High	High	High
FALSE	High	Master Protein	P14866	Heterogeneous nuclear ribonucleoprotein L	0	124.033	38	16	95	15	15	589	64.1	8.22	241.05	16	metabolic process;regulation of biological process	cytoplasm;membrane;nucleus	DNA binding;protein binding;RNA binding	Pf00076, Pf13893, Pf14259	3191	ENSG00000282947.1; ENSG00000104824.16	HNRNPL	19; CHR_HG26_PATCH		mRNA Splicing - Major Pathway	mRNA Processing	5	0.45	0.774834	37.3	7.77	15.02	7.53076e+07	1.10147e+08	1.10473e+08	8.27979e+07	8.63078e+07	1.03427e+08	6.14485e+07	6.18308e+07	5.02088e+07	5.42639e+07	High	High	High	High	High	High
FALSE	High	Master Protein	Q9Y230	RuvB-like 2	0	123.725	49	21	99	21	21	463	51.1	5.64	270.43	21	cell organization and biogenesis;metabolic process;regulation of biological process;response to stimulus	cytoplasm;cytosol;membrane;nucleus	catalytic activity;DNA binding;nucleotide binding;protein binding	Pf00004, Pf03796, Pf06068, Pf13481	10856	ENSG00000183207.13	RUVBL2	19		HATs acetylate histones; Telomere Extension By Telomerase		8	1.056	0.971511	38.71	8.78	15.02	4.19221e+07	4.62143e+07	4.82962e+07	4.23958e+07	4.08079e+07	9.98326e+07	6.12398e+07	6.17666e+07	6.8927e+07	7.6165e+07	High	High	High	High	High	High
FALSE	High	Master Protein	Q9UNZ2	NSFL1 cofactor p47	0	123.084	49	15	94	15	15	370	40.5	5.1	244.4	15	cell organization and biogenesis;metabolic process;regulation of biological process	chromosome;cytoskeleton;cytosol;Golgi;membrane;nucleus	enzyme regulator activity;protein binding	Pf00789, Pf08059, Pf14555	55968	ENSG00000088833.17	NSFL1C	20	Protein processing in endoplasmic reticulum			1	0.741	0.996343	30.53	13.2	12.95	2.91202e+07	2.8264e+07	3.15412e+07	2.96593e+07	2.91432e+07	4.78292e+07	5.25804e+07	3.62491e+07	3.33766e+07	3.52413e+07	High	High	High	High	High	High
FALSE	High	Master Protein	P05386	60S acidic ribosomal protein P1	0	120.812	96	5	42	4	4	114	11.5	4.32	207.48	5	cell organization and biogenesis;metabolic process;regulation of biological process;transport	cytosol;ribosome	enzyme regulator activity;protein binding;structural molecule activity	Pf00428	6176	ENSG00000137818.11	RPLP1	15	Ribosome	Peptide chain elongation; Eukaryotic Translation Termination; Viral mRNA Translation; L13a-mediated translational silencing of Ceruloplasmin expression; Nonsense Mediated Decay (NMD) independent of the Exon Junction Complex (EJC); Selenocysteine synthesis; Nonsense Mediated Decay (NMD) enhanced by the Exon Junction Complex (EJC); GTP hydrolysis and joining of the 60S ribosomal subunit; Major path…	Cytoplasmic Ribosomal Proteins	34	0.456	0.782942	89.88	30.97	22.71	4.63204e+07	117613723	7.7721e+07	3.99877e+07	6.86623e+07	9.52676e+07	8.27298e+07	8.39854e+07	4.5827e+07	1.01538e+08	High	High	High	High	High	High
FALSE	High	Master Protein	P11216	Glycogen phosphorylase, brain form	0	120.595	30	24	95	21	21	843	96.6	6.86	214.42	24	metabolic process;transport	cytoplasm;extracellular;membrane;organelle lumen	catalytic activity;protein binding	Pf00343	5834	ENSG00000100994.11	PYGB	20	Insulin signaling pathway; Glucagon signaling pathway; Starch and sucrose metabolism; Metabolic pathways; Insulin resistance	Neutrophil degranulation; Glycogen breakdown (glycogenolysis)	Glycogen Metabolism	13	1.081	0.963559	69.02	22.48	50.25	3.2916e+07	3.60024e+07	2.93977e+07	2.98554e+07	1.89725e+07	4.75907e+07	3.39457e+07	6.0665e+07	7.80921e+07	4.31488e+07	High	High	High	High	High	High
FALSE	High	Master Protein	P62263	40S ribosomal protein S14	0	120.338	41	9	89	9	9	151	16.3	10.05	255.39	9	cell differentiation;cell organization and biogenesis;metabolic process;regulation of biological process;transport	cytosol;membrane;mitochondrion;ribosome	protein binding;RNA binding;structural molecule activity;translation regulator activity	Pf00411	6208	ENSG00000164587.11	RPS14	5	Ribosome	Peptide chain elongation; Eukaryotic Translation Termination; Viral mRNA Translation; Formation of the ternary complex, and subsequently, the 43S complex; L13a-mediated translational silencing of Ceruloplasmin expression; Selenocysteine synthesis; Nonsense Mediated Decay (NMD) independent of the Exon Junction Complex (EJC); Nonsense Mediated Decay (NMD) enhanced by the Exon Junction Complex (EJC)…	Cytoplasmic Ribosomal Proteins	39	1.508	0.779172	50.77	5.45	33.87	1.03955e+08	1.23712e+08	1.08734e+08	9.68854e+07	1.02749e+08	4.43379e+08	3.10261e+08	2.1498e+08	9.98405e+07	3.53933e+08	High	High	High	High	High	High
FALSE	High	Master Protein	Q99714	3-hydroxyacyl-CoA dehydrogenase type-2	0	120.252	62	9	59	9	9	261	26.9	7.78	196.07	9	cell organization and biogenesis;metabolic process	cytoplasm;membrane;mitochondrion;organelle lumen	catalytic activity;protein binding;RNA binding	Pf00106, Pf08659, Pf13561	3028	ENSG00000072506.12	HSD17B10	X	Alzheimer's disease; Metabolic pathways; Valine, leucine and isoleucine degradation	tRNA processing in the mitochondrion; rRNA processing in the mitochondrion; Branched-chain amino acid catabolism; tRNA modification in the mitochondrion	Alzheimers Disease; Valproic acid pathway; Tryptophan metabolism	15	1.248	0.882574	51.79	9.8	11.11	1.22149e+07	1.8365e+07	1.83986e+07	1.38764e+07	1.68664e+07	5.05129e+07	3.30122e+07	2.95951e+07	3.19996e+07	3.29972e+07	High	High	High	High	High	High
FALSE	High	Master Protein	P40925	Malate dehydrogenase, cytoplasmic	0	119.768	50	14	80	14	14	334	36.4	7.36	229.74	14	metabolic process	cytoplasm;cytosol;mitochondrion	catalytic activity;nucleotide binding;protein binding	Pf00056, Pf02866	4190	ENSG00000014641.17	MDH1	2	Citrate cycle (TCA cycle); Carbon metabolism; Pyruvate metabolism; Proximal tubule bicarbonate reclamation; Metabolic pathways; Cysteine and methionine metabolism; Glyoxylate and dicarboxylate metabolism	Gluconeogenesis	Sterol Regulatory Element-Binding Proteins (SREBP) signalling; TCA Cycle and Deficiency of Pyruvate Dehydrogenase complex (PDHc); Amino Acid metabolism; Glycolysis and Gluconeogenesis	15	0.71	0.991192	55.65	6.77	20.9	5.7617e+07	8.63939e+07	7.63008e+07	5.92782e+07	6.05362e+07	9.77525e+07	5.74006e+07	8.07807e+07	6.85721e+07	67195698	High	High	High	High	High	High
FALSE	High	Master Protein	Q08380	Galectin-3-binding protein	0	118.172	30	15	96	15	15	585	65.3	5.27	234.22	15	defense response;regulation of biological process;response to stimulus;transport	extracellular;membrane;organelle lumen	protein binding;receptor activity	Pf00530, Pf07707	3959	ENSG00000108679.12	LGALS3BP	17		Platelet degranulation		4	0.708	0.990389	44.5	7.75	12.48	8.89946e+07	1.00986e+08	8.83009e+07	8.16252e+07	8.37988e+07	1.11001e+08	9.92864e+07	8.55803e+07	9.27559e+07	9.73134e+07	High	High	High	High	High	High
FALSE	High	Master Protein	P05556	Integrin beta-1	0	117.582	24	18	72	18	18	798	88.4	5.39	175.41	18	cell differentiation;cell growth;cell organization and biogenesis;cellular component movement;defense response;metabolic process;regulation of biological process;response to stimulus;transport	cell surface;cytoplasm;endosome;membrane	enzyme regulator activity;metal ion binding;protein binding;receptor activity;signal transducer activity	Pf00362, Pf07965, Pf08725	3688	ENSG00000150093.18	ITGB1	10	Arrhythmogenic right ventricular cardiomyopathy (ARVC); Pathogenic Escherichia coli infection; Dilated cardiomyopathy; Leishmaniasis; Rap1 signaling pathway; Cell adhesion molecules (CAMs); Pathways in cancer; Pertussis; Toxoplasmosis; Phagosome; Focal adhesion; Proteoglycans in cancer; Regulation of actin cytoskeleton; Leukocyte transendothelial migration; Bacterial invasion of epithelial cells;…	Integrin cell surface interactions; Signal transduction by L1; Basigin interactions; MET activates PTK2 signaling; Molecules associated with elastic fibres; Platelet Adhesion to exposed collagen; Syndecan interactions; CHL1 interactions; ECM proteoglycans; Laminin interactions; Localization of the PINCH-ILK-PARVIN complex to focal adhesions; Immunoregulatory interactions between a Lymphoid and a …	Integrin-mediated Cell Adhesion; Prolactin Signaling Pathway; Neural Crest Differentiation; Arrhythmogenic Right Ventricular Cardiomyopathy; Pathogenic Escherichia coli infection; Primary Focal Segmental Glomerulosclerosis FSGS; Focal Adhesion; Signaling of Hepatocyte Growth Factor Receptor; Rac1/Pak1/p38/MMP-2 pathway; TGF-beta Signaling Pathway; Factors and pathways affecting insulin-like growt…	74	0.438	0.746074	43.12	10.41	18.4	6.0388e+07	1.03882e+08	7.91196e+07	6.81508e+07	7.41568e+07	4.09319e+07	49889249	38067246	4.10565e+07	3.90225e+07	High	High	High	High	High	High
FALSE	High	Master Protein	P62829	60S ribosomal protein L23	0	116.984	54	10	74	10	10	140	14.9	10.51	208.08	10	cell organization and biogenesis;metabolic process;regulation of biological process;response to stimulus;transport	cytoplasm;cytosol;membrane;ribosome	protein binding;RNA binding;structural molecule activity	Pf00238	9349	ENSG00000125691.12	RPL23	17	Ribosome	Peptide chain elongation; Eukaryotic Translation Termination; Viral mRNA Translation; L13a-mediated translational silencing of Ceruloplasmin expression; Nonsense Mediated Decay (NMD) independent of the Exon Junction Complex (EJC); Selenocysteine synthesis; Nonsense Mediated Decay (NMD) enhanced by the Exon Junction Complex (EJC); GTP hydrolysis and joining of the 60S ribosomal subunit; Major path…	Cytoplasmic Ribosomal Proteins	34	4.915	0.00878537	66.37	11.8	21.68	26902377	3.65191e+07	2.60359e+07	2.22341e+07	2.33945e+07	3.45109e+08	2.96699e+08	1.71713e+08	1.39975e+08	2.95665e+08	High	High	High	High	High	High
FALSE	High	Master Protein	P46783	40S ribosomal protein S10	0	116.866	76	16	144	9	15	165	18.9	10.15	327.41	16	cell organization and biogenesis;metabolic process;transport	cytoplasm;cytosol;membrane;nucleus;ribosome	protein binding;RNA binding;structural molecule activity	Pf03501	6204	ENSG00000124614.13	RPS10	6	Ribosome	Peptide chain elongation; Eukaryotic Translation Termination; Viral mRNA Translation; Formation of the ternary complex, and subsequently, the 43S complex; L13a-mediated translational silencing of Ceruloplasmin expression; Selenocysteine synthesis; Nonsense Mediated Decay (NMD) independent of the Exon Junction Complex (EJC); Nonsense Mediated Decay (NMD) enhanced by the Exon Junction Complex (EJC)…	Cytoplasmic Ribosomal Proteins	38	1.901	0.508606	68.68	9.62	25.5	6.72994e+07	7.69357e+07	6.74005e+07	6.23324e+07	7.62492e+07	3.50196e+08	3.43356e+08	1.70172e+08	1.28666e+08	2.45689e+08	High	High	High	High	High	High
FALSE	High	Master Protein	Q9UBG0	C-type mannose receptor 2	0	116.862	13	18	65	18	18	1479	166.6	5.83	148.25	18	cell differentiation;metabolic process;regulation of biological process;response to stimulus;transport	membrane	protein binding;receptor activity;signal transducer activity	Pf00040, Pf00059	9902	ENSG00000011028.13	MRC2	17	Tuberculosis; Phagosome	Cross-presentation of soluble exogenous antigens (endosomes)		7	0.445	0.657094	66.09	15.28	36.12	1.99571e+07	3.37972e+07	2.85006e+07	2.06662e+07	1.8575e+07	1.12875e+07	1.02213e+07	1.5546e+07	1.28408e+07	9.06422e+06	High	High	High	High	High	High
FALSE	High	Master Protein	P12532	Creatine kinase U-type, mitochondrial	0	116.853	48	17	64	14	16	417	47	8.34	181.71	17	metabolic process	membrane;mitochondrion	catalytic activity;nucleotide binding	Pf00217, Pf02807	1159; 548596	ENSG00000223572.9; ENSG00000237289.9	CKMT1B; CKMT1A	15	Metabolic pathways; Arginine and proline metabolism	Creatine metabolism		6	0.672	0.981486	45.43	5.33	22.13	3.14661e+07	4.53329e+07	4.16059e+07	3.44409e+07	3.6489e+07	4.44822e+07	3.29483e+07	3.45909e+07	4.08466e+07	3.32314e+07	High	High	High	High	High	High
FALSE	High	Master Protein	Q13151	Heterogeneous nuclear ribonucleoprotein A0	0	116.363	36	11	83	9	9	305	30.8	9.29	268.95	11	defense response;metabolic process;regulation of biological process;response to stimulus	nucleus	protein binding;RNA binding	Pf00076, Pf13893, Pf14259	10949	ENSG00000177733.6	HNRNPA0	5		mRNA Splicing - Major Pathway		4	0.445	0.763592	44.11	11	15.36	6.31952e+07	1.0096e+08	8.01468e+07	5.91261e+07	6.26058e+07	6.91595e+07	4.07474e+07	3.9977e+07	3.87903e+07	5.69798e+07	High	High	High	High	High	High
FALSE	High	Master Protein	Q86VP6	Cullin-associated NEDD8-dissociated protein 1	0	116.337	22	22	66	20	22	1230	136.3	5.78	134.84	22	cell differentiation;cell organization and biogenesis;cellular homeostasis;metabolic process;regulation of biological process;transport	cytoplasm;cytosol;extracellular;Golgi;membrane;nucleus;organelle lumen	protein binding	Pf08623, Pf12755, Pf13513	55832	ENSG00000111530.12	CAND1	12		Neutrophil degranulation; Iron uptake and transport; Neddylation	Endoderm Differentiation	9	0.642	0.969733	61.5	14.97	29.52	2.26116e+07	2.84598e+07	3.15369e+07	2.39115e+07	1.88206e+07	3.10982e+07	2.32938e+07	3.18339e+07	2.71517e+07	1.86005e+07	High	High	High	High	High	High
FALSE	High	Master Protein	Q96FQ6	Protein S100-A16	0	116.155	78	9	123	9	9	103	11.8	6.79	323.75	9	response to stimulus	cytoplasm;cytosol;membrane;nucleus	metal ion binding;protein binding;RNA binding	Pf01023, Pf13202, Pf13499, Pf13833	140576	ENSG00000188643.10	S100A16	1				0	0.918	0.997233	39.32	10.48	20.58	1.05974e+08	1.79584e+08	1.6026e+08	1.20518e+08	1.25374e+08	2.32236e+08	2.1241e+08	2.40089e+08	1.74192e+08	1.68982e+08	High	High	High	High	High	High
FALSE	High	Master Protein	Q96KP4	Cytosolic non-specific dipeptidase	0	116.085	53	20	86	20	20	475	52.8	5.97	220.67	20	metabolic process	cytoplasm;cytosol	catalytic activity;metal ion binding	Pf01546, Pf07687	55748	ENSG00000133313.14	CNDP2	18	Histidine metabolism; beta-Alanine metabolism; Metabolic pathways; Arginine and proline metabolism	Glutathione synthesis and recycling		9	0.735	0.995426	48.82	10.19	15.97	4.32672e+07	5.10268e+07	4.28742e+07	3.53297e+07	3.50735e+07	6.56724e+07	4.75598e+07	5.39049e+07	4.60964e+07	4.33548e+07	High	High	High	High	High	High
FALSE	High	Master Protein	P36871	Phosphoglucomutase-1	0	115.914	41	20	101	20	20	562	61.4	6.76	272.36	20	metabolic process;transport	cytoplasm;cytoskeleton;cytosol;extracellular	catalytic activity;metal ion binding;protein binding	Pf00408, Pf02878, Pf02879, Pf02880	5236	ENSG00000079739.15	PGM1	1	Purine metabolism; Galactose metabolism; Starch and sucrose metabolism; Pentose phosphate pathway; Glycolysis / Gluconeogenesis; Amino sugar and nucleotide sugar metabolism; Metabolic pathways	Neutrophil degranulation; Galactose catabolism; Glycogen breakdown (glycogenolysis); Glycogen synthesis; Defective PGM1 causes PGM1-CDG (CDG1t)	Ectoderm Differentiation; Glycogen Metabolism; Glucuronidation	23	0.782	0.999873	43.91	11.57	26.41	4.41664e+07	5.84363e+07	4.81021e+07	4.15495e+07	3.56207e+07	6.99961e+07	5.36504e+07	7.12854e+07	6.50735e+07	5.10241e+07	High	High	High	High	High	High
FALSE	High	Master Protein	Q9NQW7	Xaa-Pro aminopeptidase 1	0	115.29	30	18	76	17	18	623	69.9	5.67	167.28	18	metabolic process	cytoplasm;cytosol	catalytic activity;metal ion binding;protein binding	Pf00557, Pf01321	7511		XPNPEP1	10				0	0.879	0.999873	48.49	16.24	17.59	4.33273e+07	5.5633e+07	5.65423e+07	3.27189e+07	3.38802e+07	6.89336e+07	4.97021e+07	6.22543e+07	4.36989e+07	5.07077e+07	High	High	High	High	High	High
FALSE	High	Master Protein	Q14240	Eukaryotic initiation factor 4A-II	0	114.672	37	15	96	3	3	407	46.4	5.48	253.48	15	metabolic process;regulation of biological process	cytosol	catalytic activity;DNA binding;nucleotide binding;protein binding;RNA binding	Pf00270, Pf00271, Pf04851	1974	ENSG00000156976.16	EIF4A2	3	RNA transport	ISG15 antiviral mechanism; L13a-mediated translational silencing of Ceruloplasmin expression; Translation initiation complex formation; GTP hydrolysis and joining of the 60S ribosomal subunit; Deadenylation of mRNA; Ribosomal scanning and start codon recognition	Translation Factors	19	2.66	0.0746175	45.1	40.17	35.22	1.03171e+06	2.87262e+06	1.7245e+06	1.30886e+06	805734	6953308	4.77391e+06	8.99665e+06	5.54179e+06	5.73245e+06	High	Peak Found	High	Peak Found	Peak Found	High
FALSE	High	Master Protein	Q01082	Spectrin beta chain, non-erythrocytic 1	0	114.661	10	21	62	21	21	2364	274.4	5.57	151.78	21	cell organization and biogenesis;cellular component movement;metabolic process;regulation of biological process;response to stimulus;transport	cytoplasm;cytoskeleton;cytosol;membrane;nucleus	protein binding;RNA binding;structural molecule activity	Pf00169, Pf00307, Pf00435, Pf11971, Pf12128, Pf15410	6711	ENSG00000115306.15	SPTBN1	2		Nephrin family interactions; Interaction between L1 and Ankyrins; COPI-mediated anterograde transport; RAF/MAP kinase cascade; NCAM signaling for neurite out-growth; Interleukin-20 family signaling	TGF-beta Signaling Pathway; Sudden Infant Death Syndrome (SIDS) Susceptibility Pathways	25	0.362	0.505659	52	10.72	39.97	3.15449e+07	3.57421e+07	3.38393e+07	3.37162e+07	3.13635e+07	1.27066e+07	1.88914e+07	1.61953e+07	1.79704e+07	8.26163e+06	High	High	High	High	High	Peak Found
FALSE	High	Master Protein	P62753	40S ribosomal protein S6	0	114.179	29	12	65	12	12	249	28.7	10.84	164.49	12	cell death;cell differentiation;cell organization and biogenesis;cell proliferation;metabolic process;regulation of biological process;response to stimulus;transport	cytoplasm;cytosol;membrane;nucleus;ribosome	protein binding;RNA binding;structural molecule activity	Pf01092	6194	ENSG00000137154.12	RPS6	9	Ribosome; Insulin signaling pathway; HIF-1 signaling pathway; EGFR tyrosine kinase inhibitor resistance; Proteoglycans in cancer; mTOR signaling pathway; PI3K-Akt signaling pathway	Peptide chain elongation; Eukaryotic Translation Termination; Viral mRNA Translation; mTORC1-mediated signalling; Formation of the ternary complex, and subsequently, the 43S complex; L13a-mediated translational silencing of Ceruloplasmin expression; Selenocysteine synthesis; Nonsense Mediated Decay (NMD) independent of the Exon Junction Complex (EJC); Nonsense Mediated Decay (NMD) enhanced by the…	IL-5 Signaling Pathway; Human Thyroid Stimulating Hormone (TSH) signaling pathway; Leptin signaling pathway; Follicle Stimulating Hormone (FSH) signaling pathway; Prolactin Signaling Pathway; Interleukin-11 Signaling Pathway; Oncostatin M Signaling Pathway; Brain-Derived Neurotrophic Factor (BDNF) signaling pathway; Kit receptor signaling pathway; Mecp2 and Associated Rett Syndrome; VEGFA-VEGFR2 …	62	6.164	0.00204772	50.6	16.8	13.15	2.52567e+07	2.42049e+07	2.2626e+07	1.89849e+07	1.73025e+07	3.56666e+08	2.54524e+08	2.02333e+08	1.46282e+08	2.36628e+08	High	High	High	High	Peak Found	High
FALSE	High	Master Protein	Q07021	Complement component 1 Q subcomponent-binding protein, mitochondrial	0	114.07	48	8	36	8	8	282	31.3	4.84	147.29	8	cell death;cell organization and biogenesis;defense response;metabolic process;regulation of biological process;response to stimulus	cell surface;cytoplasm;cytosol;extracellular;membrane;mitochondrion;nucleus;organelle lumen	protein binding;RNA binding	Pf02330	708	ENSG00000108561.8	C1QBP	17	Herpes simplex infection	Intrinsic Pathway of Fibrin Clot Formation	Mesodermal Commitment Pathway	5	0.527	0.871136	43.05	12.61	17.91	2.70077e+07	4.13127e+07	2.65167e+07	2.51555e+07	2.95296e+07	2.99165e+07	2.2214e+07	1.28505e+07	1.6979e+07	2.4437e+07	High	High	High	High	High	High
FALSE	High	Master Protein	P15880	40S ribosomal protein S2	0	113.451	51	18	101	18	18	293	31.3	10.24	229.94	18	cell organization and biogenesis;metabolic process;regulation of biological process;transport	cytosol;membrane;nucleus;ribosome	protein binding;RNA binding;structural molecule activity	Pf00333, Pf03719	6187	ENSG00000140988.15	RPS2	16	Ribosome	Peptide chain elongation; Protein methylation; Eukaryotic Translation Termination; Viral mRNA Translation; RMTs methylate histone arginines; Formation of the ternary complex, and subsequently, the 43S complex; L13a-mediated translational silencing of Ceruloplasmin expression; Selenocysteine synthesis; Nonsense Mediated Decay (NMD) independent of the Exon Junction Complex (EJC); Nonsense Mediated …	Cytoplasmic Ribosomal Proteins	44	3.26	0.0807193	68.93	12.02	31.06	5.88075e+07	8.1734e+07	8.62299e+07	5.19826e+07	5.79518e+07	6.2145e+08	3.79134e+08	2.47661e+08	1.57756e+08	4.12158e+08	High	High	High	High	High	High
FALSE	High	Master Protein	P62241	40S ribosomal protein S8	0	113.382	63	15	126	15	15	208	24.2	10.32	302.15	15	cell organization and biogenesis;metabolic process;transport	cytoplasm;cytosol;endoplasmic reticulum;membrane;nucleus;ribosome	protein binding;RNA binding;structural molecule activity	Pf01201	6202	ENSG00000142937.11	RPS8	1	Ribosome	Peptide chain elongation; Eukaryotic Translation Termination; Viral mRNA Translation; Formation of the ternary complex, and subsequently, the 43S complex; L13a-mediated translational silencing of Ceruloplasmin expression; Selenocysteine synthesis; Nonsense Mediated Decay (NMD) independent of the Exon Junction Complex (EJC); Nonsense Mediated Decay (NMD) enhanced by the Exon Junction Complex (EJC)…	Cytoplasmic Ribosomal Proteins	38	3.518	0.0561848	58.32	5.62	31.72	5.42372e+07	6.59215e+07	6.13997e+07	4.71095e+07	4.93742e+07	5.79911e+08	3.60936e+08	2.27792e+08	1.53065e+08	4.18119e+08	High	High	High	High	High	High
FALSE	High	Master Protein	P39019	40S ribosomal protein S19	0	113.056	68	17	159	17	17	145	16.1	10.32	293.32	17	cell differentiation;cell organization and biogenesis;cellular component movement;defense response;metabolic process;regulation of biological process;response to stimulus;transport	cytoplasm;cytosol;membrane;nucleus;ribosome	protein binding;RNA binding;structural molecule activity	Pf01090	6223	ENSG00000105372.6	RPS19	19	Ribosome	Peptide chain elongation; Eukaryotic Translation Termination; Viral mRNA Translation; Formation of the ternary complex, and subsequently, the 43S complex; L13a-mediated translational silencing of Ceruloplasmin expression; Selenocysteine synthesis; Nonsense Mediated Decay (NMD) independent of the Exon Junction Complex (EJC); Nonsense Mediated Decay (NMD) enhanced by the Exon Junction Complex (EJC)…	Cytoplasmic Ribosomal Proteins	38	0.877	0.999873	54.49	7.06	17.36	3.56023e+08	4.71399e+08	4.33182e+08	3.40457e+08	4.46145e+08	8.02225e+08	9.09614e+08	4.96968e+08	4.55226e+08	6.38398e+08	High	High	High	High	High	High
FALSE	High	Master Protein	P17987	T-complex protein 1 subunit alpha	0	112.548	45	17	73	17	17	556	60.3	6.11	172.47	17	cell organization and biogenesis;metabolic process;regulation of biological process;response to stimulus;transport	cytoplasm;cytoskeleton;cytosol;Golgi	nucleotide binding;protein binding;RNA binding	Pf00118	6950	ENSG00000120438.11	TCP1	6		BBSome-mediated cargo-targeting to cilium; Prefoldin mediated transfer of substrate to CCT/TriC; Gene and protein expression by JAK-STAT signaling after Interleukin-12 stimulation; Cooperation of PDCL (PhLP1) and TRiC/CCT in G-protein beta folding; Association of TriC/CCT with target proteins during biosynthesis; Folding of actin by CCT/TriC; Formation of tubulin folding intermediates by CCT/TriC…		18	1.477	0.798929	50.11	17.59	16.05	2.23806e+07	2.07669e+07	2.58746e+07	1.80781e+07	1.5922e+07	9.12017e+07	52386381	5.18351e+07	5.86418e+07	5.74485e+07	High	High	High	High	High	High
FALSE	High	Master Protein	P23229	Integrin alpha-6	0	112.353	21	21	68	21	21	1130	126.5	6.61	168.95	21	cell communication;cell differentiation;cell organization and biogenesis;cellular component movement;regulation of biological process;response to stimulus	cell surface;membrane	metal ion binding;protein binding	Pf01839, Pf08441, Pf13517	3655	ENSG00000091409.14	ITGA6	2	Arrhythmogenic right ventricular cardiomyopathy (ARVC); Dilated cardiomyopathy; Hematopoietic cell lineage; Cell adhesion molecules (CAMs); Pathways in cancer; Toxoplasmosis; Focal adhesion; Regulation of actin cytoskeleton; Small cell lung cancer; ECM-receptor interaction; PI3K-Akt signaling pathway; Hypertrophic cardiomyopathy (HCM)	Integrin cell surface interactions; Laminin interactions; Basigin interactions; Assembly of collagen fibrils and other multimeric structures; Type I hemidesmosome assembly; Syndecan interactions	Integrin-mediated Cell Adhesion; Arrhythmogenic Right Ventricular Cardiomyopathy; Alpha 6 Beta 4 signaling pathway; Focal Adhesion; Regulation of Apoptosis by Parathyroid Hormone-related Protein; Focal Adhesion-PI3K-Akt-mTOR-signaling pathway	31	0.393	0.623831	64.73	8.93	15.18	5.45326e+07	7.60127e+07	6.67086e+07	6.14624e+07	7.06279e+07	4.5077e+07	40612963	29311877	3.66739e+07	3.21395e+07	High	High	High	High	High	High
FALSE	High	Master Protein	Q96PK6	RNA-binding protein 14	0	112.203	30	20	99	20	20	669	69.4	9.67	240.93	20	cell organization and biogenesis;defense response;metabolic process;regulation of biological process;response to stimulus	cytoplasm;nucleus	protein binding;RNA binding	Pf00076, Pf13893, Pf14259	10432; 100526737	ENSG00000239306.4	RBM14; RBM14-RBM4	11		RUNX2 regulates bone development		5	0.597	0.941578	27.28	7.75	10.15	3.96427e+07	4.27804e+07	4.36971e+07	3.60209e+07	42786926	6.42381e+07	4.54884e+07	4.36451e+07	3.09537e+07	4.45054e+07	High	High	High	High	High	High
FALSE	High	Master Protein	O75083	WD repeat-containing protein 1	0	112.18	35	20	71	20	20	606	66.2	6.65	100.26	20	cell differentiation;cell organization and biogenesis;cellular component movement;metabolic process;regulation of biological process;transport	cytoplasm;cytoskeleton;cytosol;extracellular	protein binding	Pf00400, Pf04762, Pf08662, Pf14783	9948	ENSG00000071127.16	WDR1	4		Platelet degranulation	Hypertrophy Model	5	0.8	0.999873	45.25	8.7	31.94	6.75909e+07	7.47824e+07	7.48752e+07	6.36576e+07	5.95437e+07	1.05674e+08	4.9545e+07	9.16776e+07	9.02383e+07	7.47859e+07	High	High	High	High	High	High
FALSE	High	Master Protein	P28070	Proteasome subunit beta type-4	0	111.719	50	9	54	9	9	264	29.2	5.97	197.54	9	metabolic process;regulation of biological process;response to stimulus;transport	cytoplasm;cytosol;nucleus;proteasome	catalytic activity;enzyme regulator activity;protein binding	Pf00227	5692	ENSG00000159377.10	PSMB4	1	Proteasome	Regulation of RAS by GAPs; CDT1 association with the CDC6:ORC:origin complex; Downstream TCR signaling; UCH proteinases; NIK-->noncanonical NF-kB signaling; Hh mutants that don't undergo autocatalytic processing are degraded by ERAD; SCF-beta-TrCP mediated degradation of Emi1; Cross-presentation of soluble exogenous antigens (endosomes); Separation of Sister Chromatids; Vpu mediated degradation o…	Proteasome Degradation	150	1.932	0.497439	26.58	5.66	7.38	2.23541e+07	2.51314e+07	2.50234e+07	1.89057e+07	2.13087e+07	1.03075e+08	8.14239e+07	7.29241e+07	5.59566e+07	6.96159e+07	High	High	High	High	High	High
FALSE	High	Master Protein	Q01105	Protein SET	0	111.197	46	13	92	5	13	290	33.5	4.32	264.29	13	cell organization and biogenesis;metabolic process;regulation of biological process;transport	cytoplasm;cytosol;endoplasmic reticulum;nucleus	DNA binding;enzyme regulator activity;protein binding	Pf00956	6418	ENSG00000119335.16	SET	9		HuR (ELAVL1) binds and stabilizes mRNA; Condensation of Prophase Chromosomes	Histone Modifications	9	0.595	0.940444	31.4	3.91	15.05	1.35178e+08	1.60584e+08	1.57513e+08	1.29367e+08	1.42223e+08	1.73442e+08	1.98506e+08	1.15612e+08	1.09356e+08	1.38464e+08	High	High	High	High	High	High
FALSE	High	Master Protein	P07741	Adenine phosphoribosyltransferase	0	110.699	72	11	56	11	11	180	19.6	6.02	166.48	11	metabolic process;response to stimulus;transport	cytoplasm;cytosol;extracellular;organelle lumen	catalytic activity;nucleotide binding	Pf00156	353	ENSG00000198931.10	APRT	16	Purine metabolism; Metabolic pathways	Neutrophil degranulation; Purine salvage		9	0.826	0.999873	30.97	6.02	12.15	6.41978e+07	8.9843e+07	8.50774e+07	6.45592e+07	8.05661e+07	1.26918e+08	9.87921e+07	9.11769e+07	9.8107e+07	9.84702e+07	High	High	High	High	High	High
FALSE	High	Master Protein	P27635	60S ribosomal protein L10	0	110.668	58	16	104	9	16	214	24.6	10.08	223.64	16	cell organization and biogenesis;metabolic process;regulation of biological process;transport	cytosol;endoplasmic reticulum;membrane;nucleus;ribosome	protein binding;RNA binding;structural molecule activity;translation regulator activity	Pf00252	6134		RPL10	X	Ribosome	Peptide chain elongation; Eukaryotic Translation Termination; Viral mRNA Translation; L13a-mediated translational silencing of Ceruloplasmin expression; Nonsense Mediated Decay (NMD) independent of the Exon Junction Complex (EJC); Selenocysteine synthesis; Nonsense Mediated Decay (NMD) enhanced by the Exon Junction Complex (EJC); GTP hydrolysis and joining of the 60S ribosomal subunit; Major path…	Cytoplasmic Ribosomal Proteins	34	4.74	0.0110543	50.82	10.95	10.25	5.29119e+07	5.64777e+07	4.93834e+07	4.07773e+07	4.3763e+07	6.00296e+08	4.74376e+08	3.29577e+08	2.9461e+08	4.58421e+08	High	High	High	High	High	High
FALSE	High	Master Protein	Q99623	Prohibitin-2	0	110.507	60	16	49	16	16	299	33.3	9.83	119.07	16	cell organization and biogenesis;metabolic process;regulation of biological process;response to stimulus;transport	cell surface;cytoplasm;membrane;mitochondrion;nucleus	protein binding	Pf01145	11331	ENSG00000215021.8	PHB2	12		Processing of SMDT1		3	4.602	0.013181	66.4	27.39	17.37	6.85352e+06	9.44703e+06	1.05656e+07	8.85389e+06	1.39894e+07	1.06659e+08	1.17692e+08	6.31233e+07	6.02455e+07	7.88311e+07	Peak Found	High	Peak Found	Peak Found	High	High
FALSE	High	Master Protein	P61313	60S ribosomal protein L15	0	109.284	50	12	107	12	12	204	24.1	11.62	234.33	12	cell organization and biogenesis;metabolic process;response to stimulus;transport	cytosol;membrane;nucleus;ribosome	protein binding;RNA binding;structural molecule activity	Pf00827	6138	ENSG00000174748.18	RPL15	3	Ribosome	Peptide chain elongation; Eukaryotic Translation Termination; Viral mRNA Translation; L13a-mediated translational silencing of Ceruloplasmin expression; Nonsense Mediated Decay (NMD) independent of the Exon Junction Complex (EJC); Selenocysteine synthesis; Nonsense Mediated Decay (NMD) enhanced by the Exon Junction Complex (EJC); GTP hydrolysis and joining of the 60S ribosomal subunit; Major path…	Cytoplasmic Ribosomal Proteins	34	10.405	3.41549e-05	60.26	30.06	24.45	3.04949e+07	2.13267e+07	2.16953e+07	2.04943e+07	1.62601e+07	7.28029e+08	5.3946e+08	3.74486e+08	2.10558e+08	4.55592e+08	High	High	High	High	High	High
FALSE	High	Master Protein	Q9Y3I0	tRNA-splicing ligase RtcB homolog	0	107.958	54	20	63	20	20	505	55.2	7.23	172.23	20	metabolic process	cytoplasm;cytosol;membrane;nucleus	catalytic activity;metal ion binding;nucleotide binding;protein binding;RNA binding	Pf01139	51493	ENSG00000100220.11	C22orf28; RTCB	22		tRNA processing in the nucleus		3	0.601	0.946144	38.08	3.05	15.45	3.17038e+07	4.15222e+07	4.06107e+07	3.06875e+07	3.36819e+07	3.61738e+07	2.60559e+07	2.70264e+07	2.89367e+07	3.01397e+07	High	High	High	High	High	High
FALSE	High	Master Protein	P32969	60S ribosomal protein L9	0	107.594	72	14	77	14	14	192	21.9	9.95	204.9	14	cell organization and biogenesis;metabolic process;transport	cytosol;membrane;nucleus;ribosome	protein binding;RNA binding;structural molecule activity	Pf00347	6133	ENSG00000163682.15	RPL9	4	Ribosome	Peptide chain elongation; Eukaryotic Translation Termination; Viral mRNA Translation; L13a-mediated translational silencing of Ceruloplasmin expression; Nonsense Mediated Decay (NMD) independent of the Exon Junction Complex (EJC); Selenocysteine synthesis; Nonsense Mediated Decay (NMD) enhanced by the Exon Junction Complex (EJC); GTP hydrolysis and joining of the 60S ribosomal subunit; Major path…	Cytoplasmic Ribosomal Proteins	34	5.115	0.00705264	58.45	7.54	22.33	3.0935e+07	3.78338e+07	3.07891e+07	2.64949e+07	2.79223e+07	4.24856e+08	2.80844e+08	1.62532e+08	1.60739e+08	2.81242e+08	High	High	High	High	High	High
FALSE	High	Master Protein	P50991	T-complex protein 1 subunit delta	0	107.066	46	20	88	20	20	539	57.9	7.83	199.14	20	metabolic process;regulation of biological process;transport	cytoplasm;cytoskeleton;cytosol	nucleotide binding;protein binding;RNA binding	Pf00118	10575	ENSG00000115484.14	CCT4	2		BBSome-mediated cargo-targeting to cilium; Prefoldin mediated transfer of substrate to CCT/TriC; Cooperation of PDCL (PhLP1) and TRiC/CCT in G-protein beta folding; Association of TriC/CCT with target proteins during biosynthesis; Formation of tubulin folding intermediates by CCT/TriC; Folding of actin by CCT/TriC		13	1.222	0.896253	47.52	7.61	11.5	5.73692e+07	6.19298e+07	6.66026e+07	5.49223e+07	5.83996e+07	1.59548e+08	1.13137e+08	1.11022e+08	1.13294e+08	1.15391e+08	High	High	High	High	High	High
FALSE	High	Master Protein	Q86V81	THO complex subunit 4	0	106.663	51	9	74	9	9	257	26.9	11.15	259.93	9	cell differentiation;metabolic process;regulation of biological process;response to stimulus;transport	cytoplasm;cytosol;membrane;nucleus;spliceosomal complex	protein binding;RNA binding	Pf00076, Pf13893, Pf14259	10189		ALYREF	17	Spliceosome; mRNA surveillance pathway; RNA transport; Herpes simplex infection	mRNA 3'-end processing; Transport of Mature mRNA Derived from an Intronless Transcript; mRNA Splicing - Major Pathway; Transport of the SLBP Dependant Mature mRNA; Cleavage of Growing Transcript in the Termination Region ; Transport of Mature mRNA derived from an Intron-Containing Transcript; Transport of the SLBP independent Mature mRNA		19	0.802	0.999873	80.39	10.53	44.83	6.26977e+07	8.67921e+07	6.11468e+07	5.47003e+07	7.00432e+07	1.46945e+08	9.33538e+07	5.04559e+07	2.00573e+07	9.01508e+07	High	High	High	High	High	High
FALSE	High	Master Protein	O43390	Heterogeneous nuclear ribonucleoprotein R	0	106.371	30	18	86	12	12	633	70.9	8.13	206.66	18	metabolic process;regulation of biological process	cytoplasm;endoplasmic reticulum;nucleus;spliceosomal complex	protein binding;RNA binding	Pf00076, Pf13893, Pf14259	10236	ENSG00000282958.1; ENSG00000125944.18	HNRNPR	1; CHR_HSCHR1_4_CTG3		mRNA Splicing - Major Pathway	mRNA Processing	5	0.414	0.68579	54.47	9.36	36.75	2.8287e+07	3.87965e+07	3.07329e+07	2.48345e+07	2.48361e+07	3.12205e+07	1.02355e+07	1.61372e+07	1.14643e+07	2.59498e+07	High	High	High	High	High	High
FALSE	High	Master Protein	P02794	Ferritin heavy chain	0	105.981	63	12	113	12	12	183	21.2	5.55	206.1	12	cellular homeostasis;metabolic process;regulation of biological process;response to stimulus;transport	cytosol;extracellular;nucleus;vacuole	catalytic activity;metal ion binding;protein binding	Pf00210	2495	ENSG00000167996.15	FTH1	11	Mineral absorption	Neutrophil degranulation; Golgi Associated Vesicle Biogenesis; Iron uptake and transport; Scavenging by Class A Receptors	Iron metabolism in placenta; NRF2 pathway	15	1.359	0.837824	38.87	7.78	17.6	1.54308e+08	2.15787e+08	2.22352e+08	1.74656e+08	1.82012e+08	4.61937e+08	3.94584e+08	4.11864e+08	359038920	3.10406e+08	High	High	High	High	High	High
FALSE	High	Master Protein	P62249	40S ribosomal protein S16	0	105.908	66	14	91	14	14	146	16.4	10.21	221.18	14	cell organization and biogenesis;metabolic process;transport	cytosol;membrane;ribosome	protein binding;RNA binding;structural molecule activity	Pf00380	6217	ENSG00000105193.8	RPS16	19	Ribosome	Peptide chain elongation; Eukaryotic Translation Termination; Viral mRNA Translation; Formation of the ternary complex, and subsequently, the 43S complex; L13a-mediated translational silencing of Ceruloplasmin expression; Selenocysteine synthesis; Nonsense Mediated Decay (NMD) independent of the Exon Junction Complex (EJC); Nonsense Mediated Decay (NMD) enhanced by the Exon Junction Complex (EJC)…	Cytoplasmic Ribosomal Proteins	38	10.083	4.43858e-05	59.05	15.17	30.65	4.61407e+07	4.65835e+07	4.00332e+07	3.74733e+07	3.39693e+07	1.51185e+09	1.0638e+09	4.86899e+08	4.69115e+08	9.75712e+08	High	High	High	High	High	High
FALSE	High	Master Protein	P62269	40S ribosomal protein S18	0	105.882	72	21	161	21	21	152	17.7	10.99	311.49	21	cell organization and biogenesis;metabolic process;transport	cytoplasm;cytosol;membrane;nucleus;ribosome	protein binding;RNA binding;structural molecule activity	Pf00416	6222	ENSG00000223367.6; ENSG00000096150.9; ENSG00000235650.6; ENSG00000226225.6; ENSG00000231500.6	RPS18	6; CHR_HSCHR6_MHC_DBB_CTG1; CHR_HSCHR6_MHC_QBL_CTG1; CHR_HSCHR6_MHC_COX_CTG1; CHR_HSCHR6_MHC_MCF_CTG1	Ribosome	Peptide chain elongation; Eukaryotic Translation Termination; Viral mRNA Translation; Formation of the ternary complex, and subsequently, the 43S complex; L13a-mediated translational silencing of Ceruloplasmin expression; Selenocysteine synthesis; Nonsense Mediated Decay (NMD) independent of the Exon Junction Complex (EJC); Nonsense Mediated Decay (NMD) enhanced by the Exon Junction Complex (EJC)…	Cytoplasmic Ribosomal Proteins	38	3.978	0.0293081	39.07	6.55	24.76	1.41542e+08	1.90511e+08	1.51995e+08	1.43908e+08	1.50856e+08	1.38909e+09	1.38124e+09	7.46179e+08	5.03735e+08	1.04516e+09	High	High	High	High	High	High
FALSE	High	Master Protein	Q13347	Eukaryotic translation initiation factor 3 subunit I	0	105.431	63	15	49	15	15	325	36.5	5.64	126.79	15	cell organization and biogenesis;metabolic process;regulation of biological process	cytoplasm;cytosol	protein binding;RNA binding	Pf00400	8668	ENSG00000084623.11	EIF3I	1	RNA transport	Formation of the ternary complex, and subsequently, the 43S complex; L13a-mediated translational silencing of Ceruloplasmin expression; Translation initiation complex formation; GTP hydrolysis and joining of the 60S ribosomal subunit; Formation of a pool of free 40S subunits; Ribosomal scanning and start codon recognition	Translation Factors	13	1.027	0.979246	65.36	6.58	10.26	2.87386e+07	3.35915e+07	3.35803e+07	2.5239e+07	3.26037e+07	5.65191e+07	5.37591e+07	4.78455e+07	4.40757e+07	4.93034e+07	High	High	High	High	High	High
FALSE	High	Master Protein	P33316	Deoxyuridine 5'-triphosphate nucleotidohydrolase, mitochondrial	0	105.238	50	9	91	9	9	252	26.5	9.36	285.64	9	metabolic process	mitochondrion;nucleus	catalytic activity;metal ion binding;protein binding;RNA binding	Pf00692	1854	ENSG00000128951.13	DUT	15	Metabolic pathways; Pyrimidine metabolism			2	0.632	0.963559	50.01	16.17	19.27	7.83032e+07	1.02381e+08	8.195e+07	6.01767e+07	1.02527e+08	1.1124e+08	1.12886e+08	6.03913e+07	5.09936e+07	8.20811e+07	High	High	High	High	High	High
FALSE	High	Master Protein	P20618	Proteasome subunit beta type-1	0	105.022	55	12	65	12	12	241	26.5	8.13	183.39	12	cell organization and biogenesis;metabolic process;regulation of biological process;response to stimulus;transport	cytoplasm;cytosol;extracellular;nucleus;organelle lumen;proteasome	catalytic activity;protein binding	Pf00227	5689	ENSG00000008018.8	PSMB1	6	Proteasome	Regulation of RAS by GAPs; CDT1 association with the CDC6:ORC:origin complex; Downstream TCR signaling; UCH proteinases; NIK-->noncanonical NF-kB signaling; Hh mutants that don't undergo autocatalytic processing are degraded by ERAD; SCF-beta-TrCP mediated degradation of Emi1; Neutrophil degranulation; Cross-presentation of soluble exogenous antigens (endosomes); Separation of Sister Chromatids; …	Proteasome Degradation	151	2.28	0.317238	40.55	5.59	9.11	2.95121e+07	3.54328e+07	3.69993e+07	2.5769e+07	2.99432e+07	1.34162e+08	1.04886e+08	1.01985e+08	9.02414e+07	9.57448e+07	High	High	High	High	High	High
FALSE	High	Master Protein	P49006	MARCKS-related protein	0	104.824	78	8	52	8	8	195	19.5	4.67	199.38	8	regulation of biological process	cytoplasm;membrane	protein binding		65108	ENSG00000175130.6	MARCKSL1	1	Leishmaniasis; Fc gamma R-mediated phagocytosis			2	0.606	0.946616	35.37	20.71	12.45	4.23046e+07	1.00951e+08	8.48072e+07	6.40729e+07	6.98154e+07	1.01014e+08	7.81894e+07	6.76584e+07	5.41818e+07	5.52748e+07	High	High	High	High	High	High
FALSE	High	Master Protein	P60660	Myosin light polypeptide 6	0	104.814	67	11	92	8	11	151	16.9	4.65	290.9	11	cellular component movement	cytosol;membrane	catalytic activity;metal ion binding;motor activity;protein binding;structural molecule activity	Pf00036, Pf13405, Pf13499	4637	ENSG00000092841.18	MYL6	12	Vascular smooth muscle contraction; Oxytocin signaling pathway	RHO GTPases activate PAKs; EPHA-mediated growth cone collapse; RHO GTPases Activate ROCKs; Sema4D induced cell migration and growth-cone collapse; Smooth Muscle Contraction; RHO GTPases activate CIT; RHO GTPases activate PKNs	Focal Adhesion	19	0.755	0.999873	47.95	4.97	5.05	1.82623e+08	2.34938e+08	1.98199e+08	1.54354e+08	1.87532e+08	3.67855e+08	2.64947e+08	2.18214e+08	2.05518e+08	2.46646e+08	High	High	High	High	High	High
FALSE	High	Master Protein	P54727	UV excision repair protein RAD23 homolog B	0	104.778	47	13	71	12	12	409	43.1	4.84	210.94	13	cell organization and biogenesis;metabolic process;regulation of biological process;response to stimulus	cytoplasm;cytosol;nucleus;proteasome	DNA binding;protein binding	Pf00240, Pf00627, Pf09280, Pf11976, Pf13881	5887	ENSG00000119318.12	RAD23B	9	Protein processing in endoplasmic reticulum; Nucleotide excision repair	Josephin domain DUBs; Formation of Incision Complex in GG-NER; DNA Damage Recognition in GG-NER; N-glycan trimming in the ER and Calnexin/Calreticulin cycle		13	0.615	0.954002	30.58	6.7	14.83	3.93904e+07	4.63044e+07	4.71383e+07	3.26274e+07	3.70477e+07	5.07174e+07	4.12781e+07	4.27213e+07	3.85394e+07	3.57518e+07	High	High	High	High	High	High
FALSE	High	Master Protein	P30050	60S ribosomal protein L12	0	104.695	68	10	124	9	10	165	17.8	9.42	382.48	10	cell organization and biogenesis;metabolic process;transport	cytosol;membrane;ribosome	protein binding;RNA binding;structural molecule activity	Pf00298, Pf03946	6136	ENSG00000197958.12	RPL12	9	Ribosome	Peptide chain elongation; Eukaryotic Translation Termination; Viral mRNA Translation; L13a-mediated translational silencing of Ceruloplasmin expression; Nonsense Mediated Decay (NMD) independent of the Exon Junction Complex (EJC); Selenocysteine synthesis; Nonsense Mediated Decay (NMD) enhanced by the Exon Junction Complex (EJC); GTP hydrolysis and joining of the 60S ribosomal subunit; Major path…	Cytoplasmic Ribosomal Proteins	34	0.709	0.990389	81.01	12.43	8.9	1.21851e+08	2.02374e+08	1.39024e+08	1.39181e+08	1.39537e+08	3.81337e+08	2.76597e+08	2.36935e+08	1.86393e+08	2.33603e+08	High	High	High	High	High	High
FALSE	High	Master Protein	O75367	Core histone macro-H2A.1	0	104.616	41	12	47	10	10	372	39.6	9.79	135.82	12	cell organization and biogenesis;regulation of biological process	chromosome;nucleus	DNA binding;enzyme regulator activity;protein binding	Pf00125, Pf01661	9555	ENSG00000113648.16	H2AFY	5	Systemic lupus erythematosus; Alcoholism		H19 action Rb-E2F1 signaling and CDK-beta-catenin activity	3	3.574	0.0518294	70.87	19.47	15.15	1.31552e+07	1.40506e+07	9.41181e+06	1.08529e+07	9.76472e+06	8.6284e+07	6.56466e+07	4.21089e+07	4.30412e+07	7.07862e+07	High	High	Peak Found	High	Peak Found	High
FALSE	High	Master Protein	P26373	60S ribosomal protein L13	0	104.595	56	15	95	15	15	211	24.2	11.65	195.42	15	cell organization and biogenesis;metabolic process;transport	cytosol;membrane;nucleus;ribosome	protein binding;RNA binding;structural molecule activity	Pf01294	6137	ENSG00000167526.13	RPL13	16	Ribosome	Peptide chain elongation; Eukaryotic Translation Termination; Viral mRNA Translation; L13a-mediated translational silencing of Ceruloplasmin expression; Nonsense Mediated Decay (NMD) independent of the Exon Junction Complex (EJC); Selenocysteine synthesis; Nonsense Mediated Decay (NMD) enhanced by the Exon Junction Complex (EJC); GTP hydrolysis and joining of the 60S ribosomal subunit; Major path…	Cytoplasmic Ribosomal Proteins	34	8.391	0.000207932	45.27	16.22	14.91	24867646	2.32579e+07	2.30105e+07	1.94381e+07	1.75104e+07	4.05761e+08	4.77731e+08	3.4112e+08	2.60765e+08	3.99816e+08	High	High	High	High	High	High
FALSE	High	Master Protein	P35232	Prohibitin	0	104.403	69	15	82	15	15	272	29.8	5.76	205.59	15	cell differentiation;cell organization and biogenesis;metabolic process;regulation of biological process;response to stimulus;transport	cell surface;cytoplasm;endosome;membrane;mitochondrion;nucleus	DNA binding;protein binding	Pf01145	5245	ENSG00000167085.11	PHB	17		Paradoxical activation of RAF signaling by kinase inactive BRAF; Processing of SMDT1; RAF activation; Signaling by RAS mutants; Signaling by moderate kinase activity BRAF mutants; Interleukin-20 family signaling	Integrated Breast Cancer Pathway	19	2.13	0.389104	34.34	8.46	15.71	3.29897e+07	4.49683e+07	4.32282e+07	3.60405e+07	4.35691e+07	1.65028e+08	1.94461e+08	1.17022e+08	1.01384e+08	1.43181e+08	High	High	High	High	High	High
FALSE	High	Master Protein	Q13938	Calcyphosin	0	104.266	38	13	142	13	13	275	30.2	6.04	330.13	13												0	0.605	0.946229	54.3	11.1	41.14	3.30901e+08	5.05293e+08	4.0345e+08	3.68987e+08	3.21215e+08	4.2743e+08	2.87366e+08	526568034	4.76529e+08	2.84739e+08	High	High	High	High	High	High
FALSE	High	Master Protein	Q9UKY7	Protein CDV3 homolog	0	103.371	67	9	57	9	9	258	27.3	6.4	176.1	9	cell proliferation	cytoplasm		Pf15359	55573	ENSG00000091527.15	CDV3	3				0	0.828	0.999873	38.14	12.3	13.37	2.47035e+07	2.62277e+07	3.02407e+07	2.10232e+07	2.97333e+07	4.6956e+07	4.69503e+07	3.16074e+07	2.41206e+07	3.33104e+07	High	High	High	High	High	High
FALSE	High	Master Protein	P27816	Microtubule-associated protein 4	0	103.078	22	20	75	20	20	1152	120.9	5.43	152.37	20	cell division;cell organization and biogenesis;cellular component movement;regulation of biological process	cytoplasm;cytoskeleton	protein binding;RNA binding;structural molecule activity	Pf00418	4134	ENSG00000047849.21	MAP4	3				0	0.878	0.999873	39.97	15.2	26.81	2.82541e+07	3.78671e+07	2.79899e+07	2.32206e+07	2.10279e+07	3.85061e+07	2.24481e+07	3.78862e+07	3.12028e+07	3.26796e+07	High	High	High	High	High	High
FALSE	High	Master Protein	O14818	Proteasome subunit alpha type-7	0	103.038	56	12	79	7	12	248	27.9	8.46	250.71	12	metabolic process;regulation of biological process;response to stimulus;transport	cytoplasm;cytosol;nucleus;proteasome	catalytic activity;nucleotide binding;protein binding	Pf00227, Pf10584	5688	ENSG00000101182.14	PSMA7	20	Proteasome	Regulation of RAS by GAPs; CDT1 association with the CDC6:ORC:origin complex; Downstream TCR signaling; UCH proteinases; NIK-->noncanonical NF-kB signaling; Hh mutants that don't undergo autocatalytic processing are degraded by ERAD; SCF-beta-TrCP mediated degradation of Emi1; Cross-presentation of soluble exogenous antigens (endosomes); Separation of Sister Chromatids; Vpu mediated degradation o…	Proteasome Degradation	150	1.69	0.660925	38.11	6.94	4.28	2.30605e+07	2.87316e+07	2.97169e+07	1.97468e+07	2.58083e+07	102958369	8.25959e+07	6.701e+07	6.37005e+07	70469373	High	High	High	High	High	High
FALSE	High	Master Protein	Q15717	ELAV-like protein 1	0	102.756	44	14	103	13	13	326	36.1	9.17	243.57	14	development;metabolic process;regulation of biological process	cytoplasm;cytosol;membrane;nucleus	protein binding;RNA binding	Pf00076, Pf13893, Pf14259	1994	ENSG00000066044.14	ELAVL1	19	AMPK signaling pathway	HuR (ELAVL1) binds and stabilizes mRNA; mRNA Splicing - Major Pathway	AMP-activated Protein Kinase (AMPK) Signaling; Endoderm Differentiation; Preimplantation Embryo; Focal Adhesion-PI3K-Akt-mTOR-signaling pathway	11	0.706	0.988948	34.62	8.25	5.55	5.45725e+07	7.69765e+07	8.06259e+07	6.13755e+07	6.7433e+07	1.08089e+08	8.14012e+07	6.47325e+07	6.51531e+07	8.32247e+07	High	High	High	High	High	High
FALSE	High	Master Protein	Q13162	Peroxiredoxin-4	0	102.718	49	12	67	9	9	271	30.5	6.29	165.7	12	cell organization and biogenesis;cellular homeostasis;metabolic process;regulation of biological process;transport	cytoplasm;cytosol;endoplasmic reticulum;extracellular;mitochondrion;nucleus;organelle lumen	antioxidant activity;catalytic activity;protein binding	Pf00578, Pf08534, Pf10417	10549	ENSG00000123131.12	PRDX4	X		Neutrophil degranulation	Selenium Micronutrient Network	4	0.445	0.763592	37.06	15.6	16.59	3.41416e+07	2.81389e+07	3.44552e+07	2.75793e+07	3.15976e+07	2.84613e+07	2.86223e+07	16378907	2.25926e+07	2.20518e+07	High	High	High	High	High	High
FALSE	High	Master Protein	Q9C0C2	182 kDa tankyrase-1-binding protein	0	101.957	12	14	27	14	14	1729	181.7	4.86	69.09	14	cell organization and biogenesis;metabolic process;regulation of biological process;response to stimulus	chromosome;cytoplasm;cytoskeleton;cytosol;nucleus	protein binding	Pf15327	85456	ENSG00000149115.13	TNKS1BP1	11		TP53 regulates transcription of additional cell cycle genes whose exact role in the p53 pathway remain uncertain; Deadenylation of mRNA		9	0.347	0.237607	41.11	10.64	44.69	1.46188e+07	1.95883e+07	1.87986e+07	1.47613e+07	1.27209e+07	7.87856e+06	4.04086e+06	9.14361e+06	8.35178e+06	4.88276e+06	High	High	High	High	High	High
FALSE	High	Master Protein	P25787	Proteasome subunit alpha type-2	0	101.81	56	11	63	11	11	234	25.9	7.43	193.87	11	metabolic process;regulation of biological process;response to stimulus;transport	cytoplasm;cytosol;extracellular;nucleus;organelle lumen;proteasome	catalytic activity;protein binding	Pf00227, Pf10584	5683	ENSG00000256646.7; ENSG00000106588.10	PSMA2	7	Proteasome	Regulation of RAS by GAPs; CDT1 association with the CDC6:ORC:origin complex; Downstream TCR signaling; UCH proteinases; NIK-->noncanonical NF-kB signaling; Hh mutants that don't undergo autocatalytic processing are degraded by ERAD; SCF-beta-TrCP mediated degradation of Emi1; Neutrophil degranulation; Cross-presentation of soluble exogenous antigens (endosomes); Separation of Sister Chromatids; …	Proteasome Degradation	151	2.033	0.440671	58.55	18.13	13.22	1.49836e+07	1.73159e+07	2.49481e+07	1.83638e+07	1.81776e+07	7.89651e+07	6.10944e+07	6.1056e+07	6.16641e+07	6.13936e+07	High	High	High	High	High	High
FALSE	High	Master Protein	P06737	Glycogen phosphorylase, liver form	0	101.326	27	22	80	18	19	847	97.1	7.17	178.81	22	cell death;metabolic process;transport	cytoplasm;cytosol;extracellular;organelle lumen	catalytic activity;nucleotide binding;protein binding	Pf00343	5836	ENSG00000100504.16	PYGL	14	Insulin signaling pathway; Glucagon signaling pathway; Starch and sucrose metabolism; Metabolic pathways; Insulin resistance	Neutrophil degranulation; Glycogen breakdown (glycogenolysis)	TNF alpha Signaling Pathway; Glycogen Metabolism	14	1.115	0.952797	58.84	8	8.17	3.63151e+07	3.9805e+07	3.55065e+07	2.93972e+07	3.42455e+07	1.01977e+08	7.87153e+07	5.92011e+07	64898752	8.20167e+07	High	High	High	High	High	High
FALSE	High	Master Protein	P08133	Annexin A6	0	100.513	35	22	100	22	22	673	75.8	5.6	209.37	22	cell organization and biogenesis;cellular homeostasis;regulation of biological process;response to stimulus;transport	cytoplasm;membrane;mitochondrion	metal ion binding;nucleotide binding;protein binding;transporter activity	Pf00191	309	ENSG00000197043.13	ANXA6	5		Smooth Muscle Contraction	Calcium Regulation in the Cardiac Cell; Prostaglandin Synthesis and Regulation	4	0.693	0.988083	35.92	5.94	15.88	3.71825e+07	4.53499e+07	4.78962e+07	3.65365e+07	3.76083e+07	5.83072e+07	3.85326e+07	3.98317e+07	4.39897e+07	4.24738e+07	High	High	High	High	High	High
FALSE	High	Master Protein	P48637	Glutathione synthetase	0	100.157	45	19	105	19	19	474	52.4	5.92	202.82	19	metabolic process;response to stimulus	cytosol	catalytic activity;metal ion binding;nucleotide binding;protein binding	Pf03199, Pf03917	2937	ENSG00000100983.9	GSS	20	Glutathione metabolism; Metabolic pathways; Cysteine and methionine metabolism	Glutathione synthesis and recycling; Defective GSS causes Glutathione synthetase deficiency (GSS deficiency)	Glutathione metabolism; Trans-sulfuration and one carbon metabolism; Amino Acid metabolism; One carbon metabolism and related pathways; Metapathway biotransformation	17	0.942	0.995426	27.6	4.97	8.14	5.34079e+07	7.53726e+07	6.89702e+07	5.74024e+07	5.88445e+07	125739705	1.0597e+08	8.99881e+07	8.12685e+07	8.28544e+07	High	High	High	High	High	High
FALSE	High	Master Protein	P62280	40S ribosomal protein S11	0	99.93	68	17	127	17	17	158	18.4	10.3	232.38	17	cell differentiation;cell organization and biogenesis;metabolic process;transport	cytoplasm;cytosol;membrane;ribosome	protein binding;RNA binding;structural molecule activity	Pf00366	6205	ENSG00000142534.6	RPS11	19	Ribosome	Peptide chain elongation; Eukaryotic Translation Termination; Viral mRNA Translation; Formation of the ternary complex, and subsequently, the 43S complex; L13a-mediated translational silencing of Ceruloplasmin expression; Selenocysteine synthesis; Nonsense Mediated Decay (NMD) independent of the Exon Junction Complex (EJC); Nonsense Mediated Decay (NMD) enhanced by the Exon Junction Complex (EJC)…	Cytoplasmic Ribosomal Proteins	38	5.497	0.00446494	35.76	7.24	17.92	7.35522e+07	8.90119e+07	7.68683e+07	6.69318e+07	6.53235e+07	1.08807e+09	8.3474e+08	5.34323e+08	4.27307e+08	8.00536e+08	High	High	High	High	High	High
FALSE	High	Master Protein	P10644	cAMP-dependent protein kinase type I-alpha regulatory subunit	0	99.41	50	17	66	15	17	381	43	5.35	185.94	17	cell organization and biogenesis;cell proliferation;coagulation;metabolic process;regulation of biological process;response to stimulus	cytoplasm;cytosol;membrane	catalytic activity;enzyme regulator activity;nucleotide binding;protein binding	Pf00027, Pf02197	5573	ENSG00000108946.14	PRKAR1A	17	Insulin signaling pathway	Signaling by GPCR; PKA activation in glucagon signalling; PKA activation; DARPP-32 events; Glucagon-like Peptide-1 (GLP1) regulates insulin secretion; Hedgehog 'off' state; Vasopressin regulates renal water homeostasis via Aquaporins; Factors involved in megakaryocyte development and platelet production	miRs in Muscle Cell Differentiation; Mesodermal Commitment Pathway; Myometrial Relaxation and Contraction Pathways; G Protein Signaling Pathways; Calcium Regulation in the Cardiac Cell; Sudden Infant Death Syndrome (SIDS) Susceptibility Pathways	33	0.538	0.882574	57.03	9.6	17.12	2.63331e+07	3.79418e+07	3.69154e+07	2.36264e+07	3.31179e+07	4.03717e+07	2.49183e+07	1.65792e+07	2.13734e+07	2.51936e+07	High	High	High	High	High	High
FALSE	High	Master Protein	P61353	60S ribosomal protein L27	0	99.183	54	10	72	10	10	136	15.8	10.56	164.34	10	cell organization and biogenesis;metabolic process;transport	cytosol;membrane;nucleus;ribosome	RNA binding;structural molecule activity	Pf00467, Pf01777	6155	ENSG00000131469.12	RPL27	17	Ribosome	Peptide chain elongation; Eukaryotic Translation Termination; Viral mRNA Translation; L13a-mediated translational silencing of Ceruloplasmin expression; Nonsense Mediated Decay (NMD) independent of the Exon Junction Complex (EJC); Selenocysteine synthesis; Nonsense Mediated Decay (NMD) enhanced by the Exon Junction Complex (EJC); GTP hydrolysis and joining of the 60S ribosomal subunit; Major path…	Cytoplasmic Ribosomal Proteins	34	8.608	0.00016972	60.91	8.4	24.23	1.27985e+07	1.71374e+07	1.54456e+07	1.14488e+07	1.13105e+07	3.39434e+08	325289499	1.48583e+08	1.39257e+08	2.34852e+08	High	High	High	High	High	High
FALSE	High	Master Protein	P62826	GTP-binding nuclear protein Ran	0	99.044	51	13	105	13	13	216	24.4	7.49	260.96	13	cell division;cell organization and biogenesis;metabolic process;regulation of biological process;response to stimulus;transport	chromosome;cytoplasm;cytosol;endosome;membrane;nucleus	catalytic activity;metal ion binding;nucleotide binding;protein binding;RNA binding;transporter activity	Pf00025, Pf00071, Pf08477	5901	ENSG00000132341.11	RAN	12	Epstein-Barr virus infection; Ribosome biogenesis in eukaryotes; HTLV-I infection; RNA transport	MicroRNA (miRNA) biogenesis; Rev-mediated nuclear export of HIV RNA; Nuclear import of Rev protein; Regulation of cholesterol biosynthesis by SREBP (SREBF); NEP/NS2 Interacts with the Cellular Export Machinery; tRNA processing in the nucleus; Transcriptional regulation by small RNAs	Androgen receptor signaling pathway; miRNA Biogenesis	30	1.834	0.55002	27.51	3.72	10.41	7.26385e+07	8.61574e+07	8.54055e+07	6.86827e+07	7.51393e+07	3.44232e+08	2.7698e+08	1.86439e+08	1.76394e+08	2.69988e+08	High	High	High	High	High	High
FALSE	High	Master Protein	O15355	Protein phosphatase 1G	0	98.992	35	14	63	14	14	546	59.2	4.36	151.05	14	metabolic process;regulation of biological process	cytoplasm;membrane;nucleus	catalytic activity;metal ion binding;protein binding	Pf00481	5496	ENSG00000115241.10	PPM1G	2			mRNA Processing	1	0.389	0.592136	33.83	3.35	12.06	2.95185e+07	38129880	3.28499e+07	2.81384e+07	3.18728e+07	2.28646e+07	1.97956e+07	1.84953e+07	1.70223e+07	1.62885e+07	High	High	High	High	High	High
FALSE	High	Master Protein	Q13310	Polyadenylate-binding protein 4	0	98.809	19	10	55	3	3	644	70.7	9.26	163.74	10	coagulation;metabolic process	cytoplasm;cytosol;nucleus	protein binding;RNA binding	Pf00076, Pf00658, Pf13893, Pf14259	8761	ENSG00000090621.13	PABPC4	1	RNA degradation; mRNA surveillance pathway; RNA transport			3	0.692	0.973627	19.91	8.28	14.05	4.00346e+06	4.69583e+06	3912266	3.1224e+06	3.73293e+06	6.57052e+06	4.37183e+06	3.54474e+06	4.43571e+06	4.47025e+06	High	High	High	High	High	High
FALSE	High	Master Protein	P62750	60S ribosomal protein L23a	0	98.486	62	13	91	13	13	156	17.7	10.45	199.39	13	cell organization and biogenesis;cell proliferation;metabolic process;transport	cytoplasm;cytosol;nucleus;ribosome	protein binding;RNA binding;structural molecule activity	Pf00276, Pf03939	6147	ENSG00000198242.13	RPL23A	17	Ribosome	Peptide chain elongation; Eukaryotic Translation Termination; Viral mRNA Translation; L13a-mediated translational silencing of Ceruloplasmin expression; Nonsense Mediated Decay (NMD) independent of the Exon Junction Complex (EJC); Selenocysteine synthesis; Nonsense Mediated Decay (NMD) enhanced by the Exon Junction Complex (EJC); GTP hydrolysis and joining of the 60S ribosomal subunit; Major path…	Cytoplasmic Ribosomal Proteins	34	4.047	0.0268624	64.88	9.53	40.31	2.97714e+07	3.55198e+07	2.85151e+07	2.60003e+07	2.55514e+07	3.64218e+08	2.39982e+08	1.10851e+08	8.40323e+07	2.75877e+08	High	High	High	High	High	High
FALSE	High	Master Protein	P07339	Cathepsin D	0	98.407	35	14	100	14	14	412	44.5	6.54	238.97	14	metabolic process;transport	extracellular;membrane;organelle lumen;vacuole	catalytic activity;protein binding	Pf00026, Pf07966, Pf14541, Pf14543	1509	ENSG00000117984.13	CTSD	11	Lysosome; Tuberculosis; Apoptosis; Sphingolipid signaling pathway	Collagen degradation; Metabolism of Angiotensinogen to Angiotensins; Neutrophil degranulation; MHC class II antigen presentation	Prolactin Signaling Pathway	16	0.858	0.999873	33.07	8.68	11.4	5.31113e+07	7.21891e+07	7.24561e+07	5.07836e+07	6.89652e+07	1.27503e+08	9.72011e+07	6.16421e+07	7.25124e+07	8.21575e+07	High	High	High	High	High	High
FALSE	High	Master Protein	O00515	Ladinin-1	0	98.333	43	17	65	17	17	517	57.1	9.67	176.72	17		extracellular	protein binding;structural molecule activity		3898	ENSG00000159166.13	LAD1	1				0	0.412	0.682958	33.44	11	21.54	2.74261e+07	3.99855e+07	3.68169e+07	32772806	2.804e+07	2.16712e+07	1.92781e+07	22457441	1.99593e+07	1.79638e+07	High	High	High	High	High	High
FALSE	High	Master Protein	Q07666	KH domain-containing, RNA-binding, signal transduction-associated protein 1	0	97.939	28	9	75	6	9	443	48.2	8.66	198.36	9	cell organization and biogenesis;cell proliferation;metabolic process;regulation of biological process;response to stimulus	cytoplasm;cytosol;membrane;nucleus	DNA binding;protein binding;RNA binding	Pf00013, Pf13014	10657	ENSG00000121774.17	KHDRBS1	1		PTK6 Regulates Proteins Involved in RNA Processing	Leptin signaling pathway	5	0.464	0.798929	26.37	7.27	14.7	5.16884e+07	7.37485e+07	6.81142e+07	4.6804e+07	5.23274e+07	6.37132e+07	3.89083e+07	43482991	3.05824e+07	4.82606e+07	High	High	High	High	High	High
FALSE	High	Master Protein	P32119	Peroxiredoxin-2	0	97.816	40	11	103	10	10	198	21.9	5.97	240.91	11	cell communication;cellular homeostasis;metabolic process;regulation of biological process;response to stimulus	cytoplasm;cytosol;membrane	antioxidant activity;catalytic activity;protein binding	Pf00578, Pf08534, Pf10417	7001	ENSG00000167815.11	PRDX2	19		TP53 Regulates Metabolic Genes; Deregulated CDK5 triggers multiple neurodegenerative pathways in Alzheimer's disease models; Detoxification of Reactive Oxygen Species	Selenium Micronutrient Network	12	0.874	0.999873	34.61	6.52	16.32	9.3098e+07	1.22561e+08	1.21242e+08	1.02278e+08	1.01141e+08	2.06458e+08	1.37005e+08	1.54983e+08	1.50583e+08	1.39697e+08	High	High	High	High	High	High
FALSE	High	Master Protein	P24844	Myosin regulatory light polypeptide 9	0	97.531	51	8	60	2	2	172	19.8	4.92	192.62	8	regulation of biological process	cytosol	metal ion binding;structural molecule activity	Pf00036, Pf13202, Pf13405, Pf13833	10398	ENSG00000101335.9	MYL9	20	Tight junction; Vascular smooth muscle contraction; cGMP-PKG signaling pathway; Oxytocin signaling pathway; Focal adhesion; Regulation of actin cytoskeleton; Leukocyte transendothelial migration; cAMP signaling pathway	RHO GTPases activate PAKs; EPHA-mediated growth cone collapse; RHO GTPases Activate ROCKs; RUNX1 regulates genes involved in megakaryocyte differentiation and platelet function; Sema4D induced cell migration and growth-cone collapse; Smooth Muscle Contraction; RHO GTPases activate CIT; RHO GTPases activate PKNs	Striated Muscle Contraction	30	0.526	0.816909	49.28	62.18	27.48	2.0499e+06	1.3295e+06	2.55558e+06	952661	4.45698e+06	1.02616e+06			911322		High	High	High	Peak Found	High	Peak Found
FALSE	High	Master Protein	P09429	High mobility group protein B1	0	96.806	45	12	105	4	9	215	24.9	5.74	178.77	12	cell differentiation;cell organization and biogenesis;cell proliferation;cellular component movement;cellular homeostasis;defense response;metabolic process;regulation of biological process;response to stimulus;transport	cell surface;chromosome;cytoplasm;endosome;extracellular;membrane;nucleus;organelle lumen	catalytic activity;DNA binding;enzyme regulator activity;protein binding;RNA binding	Pf00505, Pf09011	3146	ENSG00000189403.14	HMGB1	13	Base excision repair	TRAF6 mediated NF-kB activation; Advanced glycosylation endproduct receptor signaling; TAK1 activates NFkB by phosphorylation and activation of IKKs complex; RIP-mediated NFkB activation via ZBP1; Activated TLR4 signalling; Interleukin-1 family signaling; Neutrophil degranulation; Regulation of TLR by endogenous ligand; DEx/H-box helicases activate type I IFN and inflammatory cytokines production…	Retinoblastoma (RB) in Cancer; DNA Damage Response (only ATM dependent)	40	0.625	0.960193	49.68	20.87	11.61	4.96414e+07	3.72516e+07	5.21296e+07	3.79208e+07	5.3986e+07	7.09799e+07	5.03566e+07	4.29131e+07	3.06395e+07	4.64568e+07	High	High	High	High	High	High
FALSE	High	Master Protein	Q13247	Serine/arginine-rich splicing factor 6	0	95.906	39	18	99	12	12	344	39.6	11.43	203.76	18	cell organization and biogenesis;metabolic process;regulation of biological process;response to stimulus;transport	nucleus	protein binding;RNA binding	Pf00076, Pf08777, Pf13893, Pf14259	6431	ENSG00000124193.14	SRSF6	20	Spliceosome; Herpes simplex infection	Cleavage of Growing Transcript in the Termination Region ; Transport of Mature mRNA derived from an Intron-Containing Transcript; mRNA 3'-end processing; mRNA Splicing - Major Pathway; mRNA Splicing - Minor Pathway	mRNA Processing	15	0.68	0.985587	35.78	8.23	26.12	7.37789e+07	8.73507e+07	8.2538e+07	7.52463e+07	8.6132e+07	1.28596e+08	1.14971e+08	7.75367e+07	3.79933e+07	9.31144e+07	High	High	High	High	High	High
FALSE	High	Master Protein	P50990	T-complex protein 1 subunit theta	0	95.809	38	18	84	18	18	548	59.6	5.6	197.41	18	cell organization and biogenesis;metabolic process;regulation of biological process;transport	cytoplasm;cytoskeleton;cytosol;extracellular;organelle lumen	catalytic activity;nucleotide binding;protein binding	Pf00118	10694	ENSG00000156261.12	CCT8	21		BBSome-mediated cargo-targeting to cilium; Prefoldin mediated transfer of substrate to CCT/TriC; Cooperation of PDCL (PhLP1) and TRiC/CCT in G-protein beta folding; Association of TriC/CCT with target proteins during biosynthesis; Neutrophil degranulation; Folding of actin by CCT/TriC; Formation of tubulin folding intermediates by CCT/TriC		16	1.093	0.960355	42.96	10.24	18.06	3.95729e+07	4.66127e+07	4.46409e+07	3.56992e+07	31868062	1.02145e+08	6.71344e+07	7.07069e+07	8.09015e+07	7.50974e+07	High	High	High	High	High	High
FALSE	High	Master Protein	P06703	Protein S100-A6	0	95.586	100	10	109	10	10	90	10.2	5.48	244.75	10	cell organization and biogenesis;regulation of biological process;response to stimulus;transport	cytoplasm;cytosol;extracellular;membrane;nucleus	metal ion binding;protein binding;transporter activity	Pf01023	6277	ENSG00000197956.9	S100A6	1			Gastric cancer network 2; Prostaglandin Synthesis and Regulation	2	0.94	0.995426	39.29	11.89	20.69	7.92321e+08	1.15218e+09	8.11477e+08	8.14265e+08	7.45247e+08	1.66616e+09	1.01738e+09	1.2197e+09	1.35152e+09	1.31067e+09	High	High	High	High	High	High
FALSE	High	Master Protein	P62277	40S ribosomal protein S13	0	95.49	50	12	108	12	12	151	17.2	10.54	208.11	12	cell organization and biogenesis;metabolic process;regulation of biological process;transport	cytosol;membrane;nucleus;ribosome	protein binding;RNA binding;structural molecule activity	Pf00312, Pf08069	6207	ENSG00000110700.6	RPS13	11	Ribosome	Peptide chain elongation; Eukaryotic Translation Termination; Viral mRNA Translation; Formation of the ternary complex, and subsequently, the 43S complex; L13a-mediated translational silencing of Ceruloplasmin expression; Selenocysteine synthesis; Nonsense Mediated Decay (NMD) independent of the Exon Junction Complex (EJC); Nonsense Mediated Decay (NMD) enhanced by the Exon Junction Complex (EJC)…	Cytoplasmic Ribosomal Proteins	38	5.557	0.00416687	39.46	2.45	18.3	5.69002e+07	7.39729e+07	6.64238e+07	5.11519e+07	6.14236e+07	7.93707e+08	7.85637e+08	3.93576e+08	3.98925e+08	5.70499e+08	High	High	High	High	High	High
FALSE	High	Master Protein	P23588	Eukaryotic translation initiation factor 4B	0	95.319	24	11	87	11	11	611	69.1	5.73	216.95	11	cell organization and biogenesis;metabolic process;regulation of biological process	cytosol	catalytic activity;protein binding;RNA binding	Pf00076, Pf14259	1975	ENSG00000063046.17	EIF4B	12	Proteoglycans in cancer; mTOR signaling pathway; RNA transport; PI3K-Akt signaling pathway	mTORC1-mediated signalling; L13a-mediated translational silencing of Ceruloplasmin expression; Translation initiation complex formation; GTP hydrolysis and joining of the 60S ribosomal subunit; Deadenylation of mRNA; Ribosomal scanning and start codon recognition	Translation Factors; Focal Adhesion-PI3K-Akt-mTOR-signaling pathway; Interferon type I signaling pathways	22	0.792	0.999873	24.95	7.99	8.24	2.77641e+07	3.02462e+07	3.26634e+07	2.67691e+07	3.03941e+07	5.03194e+07	4.78327e+07	3.73357e+07	3.13371e+07	3.58973e+07	High	High	High	High	High	High
FALSE	High	Master Protein	P62136	Serine/threonine-protein phosphatase PP1-alpha catalytic subunit	0	95.014	48	12	60	4	4	330	37.5	6.33	154.02	12	cell division;metabolic process;regulation of biological process;response to stimulus	cytoplasm;cytosol;membrane;nucleus	catalytic activity;metal ion binding;protein binding	Pf00149	5499	ENSG00000172531.14	PPP1CA	11	Dopaminergic synapse; Vascular smooth muscle contraction; Insulin signaling pathway; Amphetamine addiction; cGMP-PKG signaling pathway; Hippo signaling pathway; Oxytocin signaling pathway; Long-term potentiation; Adrenergic signaling in cardiomyocytes; Focal adhesion; Proteoglycans in cancer; Regulation of actin cytoskeleton; mRNA surveillance pathway; Oocyte meiosis; Herpes simplex infection; In…	Signaling by GPCR; Triglyceride catabolism; DARPP-32 events; Downregulation of TGF-beta receptor signaling; Circadian Clock	Nicotine Activity on Dopaminergic Neurons; Common Pathways Underlying Drug Addiction	35	0.816	0.999873	22.94	11.12	11.94	1.23687e+07	19095313	2.01947e+07	1.44213e+07	1.65429e+07	2.95375e+07	1.93186e+07	2.04905e+07	1.97752e+07	21938261	High	High	High	High	High	High
FALSE	High	Master Protein	P49588	Alanine--tRNA ligase, cytoplasmic	0	94.974	22	18	65	18	18	968	106.7	5.53	117.95	18	metabolic process;regulation of biological process	cytoplasm;cytosol;membrane;mitochondrion	catalytic activity;metal ion binding;nucleotide binding;RNA binding	Pf01411, Pf02272, Pf07973	16	ENSG00000090861.15	AARS	16	Aminoacyl-tRNA biosynthesis	Cytosolic tRNA aminoacylation		5	0.598	0.948212	34.4	6.92	18.39	2.07874e+07	2.75943e+07	2.91139e+07	2.24572e+07	2.40792e+07	2.66758e+07	2.42649e+07	1.91677e+07	2.4352e+07	2.05898e+07	High	High	High	High	High	High
FALSE	High	Master Protein	P62140	Serine/threonine-protein phosphatase PP1-beta catalytic subunit	0	94.84	49	11	57	4	4	327	37.2	6.19	166.63	11	cell division;metabolic process;regulation of biological process;response to stimulus	cytoplasm;cytosol;nucleus	catalytic activity;metal ion binding;protein binding	Pf00149	5500	ENSG00000213639.9	PPP1CB	2	Dopaminergic synapse; Vascular smooth muscle contraction; Insulin signaling pathway; Amphetamine addiction; cGMP-PKG signaling pathway; Hippo signaling pathway; Oxytocin signaling pathway; Long-term potentiation; Adrenergic signaling in cardiomyocytes; Focal adhesion; Proteoglycans in cancer; Regulation of actin cytoskeleton; mRNA surveillance pathway; Oocyte meiosis; Herpes simplex infection; In…	Triglyceride catabolism; RHO GTPases activate PAKs; RHO GTPases Activate ROCKs; Regulation of PLK1 Activity at G2/M Transition; Downregulation of TGF-beta receptor signaling; RHO GTPases activate CIT; RHO GTPases activate PKNs; Circadian Clock	Common Pathways Underlying Drug Addiction; G13 Signaling Pathway	43	1.039	0.938303	26.66	14.17	26.34	6.93906e+06	1.07742e+07	1.11975e+07	9.59167e+06	1.00169e+07	2.10902e+07	1.20404e+07	1.93438e+07	1.68356e+07	1.54336e+07	High	High	High	High	High	High
FALSE	High	Master Protein	P84090	Enhancer of rudimentary homolog	0	94.826	62	9	103	9	9	104	12.3	5.92	281.01	9	metabolic process;regulation of biological process		DNA binding;nucleotide binding;protein binding;RNA binding	Pf01133	2079	ENSG00000100632.10	ERH	14				0	0.615	0.954449	35.87	12	7.22	1.48093e+08	1.90744e+08	2.1103e+08	1.49808e+08	2.05163e+08	2.40381e+08	2.04144e+08	1.35583e+08	1.34366e+08	1.7096e+08	High	High	High	High	High	High
FALSE	High	Master Protein	Q99832	T-complex protein 1 subunit eta	0	94.749	36	14	55	14	14	543	59.3	7.65	113.25	14	metabolic process;regulation of biological process;transport	cytoplasm;cytosol;mitochondrion	nucleotide binding;protein binding	Pf00118	10574	ENSG00000135624.15	CCT7	2		Prefoldin mediated transfer of substrate to CCT/TriC; Cooperation of PDCL (PhLP1) and TRiC/CCT in G-protein beta folding; Association of TriC/CCT with target proteins during biosynthesis; Formation of tubulin folding intermediates by CCT/TriC; Folding of actin by CCT/TriC		9	1.154	0.938303	52.13	10.5	16.09	2.69927e+07	2.75039e+07	33491023	2.44301e+07	2.61617e+07	5.86778e+07	3.81773e+07	4.6605e+07	4.21127e+07	4.54274e+07	High	High	High	High	High	High
FALSE	High	Master Protein	P13010	X-ray repair cross-complementing protein 5	0	94.637	28	15	58	14	15	732	82.7	5.81	147.99	15	cell differentiation;cell organization and biogenesis;cell proliferation;defense response;metabolic process;regulation of biological process;response to stimulus;transport	chromosome;cytoplasm;cytosol;extracellular;membrane;nucleus;organelle lumen	catalytic activity;DNA binding;enzyme regulator activity;nucleotide binding;protein binding;RNA binding	Pf02735, Pf03730, Pf03731, Pf08785	7520	ENSG00000079246.15	XRCC5	2	Non-homologous end-joining	2-LTR circle formation; Neutrophil degranulation; IRF3-mediated induction of type I IFN; Nonhomologous End-Joining (NHEJ)	Non-homologous end joining	18	0.622	0.960193	59	9.54	13.59	3.00411e+07	3.10028e+07	3.50823e+07	2.47676e+07	2.74875e+07	3.92311e+07	3.55139e+07	2.76356e+07	3.30453e+07	3.2806e+07	High	High	High	High	High	High
FALSE	High	Master Protein	P49321	Nuclear autoantigenic sperm protein	0	94.193	30	14	69	14	14	788	85.2	4.3	159.35	14	cell organization and biogenesis;cell proliferation;metabolic process;response to stimulus;transport	cytoplasm;nucleus	protein binding	Pf00515, Pf10516, Pf13414, Pf13424	4678	ENSG00000132780.16	NASP	1				0	0.466	0.798929	24.69	6.59	12.71	5.1101e+07	6.49673e+07	6.36411e+07	4.83504e+07	6.25318e+07	5.93125e+07	4.99631e+07	3.07264e+07	2.84606e+07	4.36809e+07	High	High	High	High	High	High
FALSE	High	Master Protein	P36873	Serine/threonine-protein phosphatase PP1-gamma catalytic subunit	0	94.135	46	11	49	3	3	323	37	6.54	137.85	11	cell differentiation;cell division;cell organization and biogenesis;metabolic process;regulation of biological process;response to stimulus	chromosome;cytoplasm;cytosol;membrane;mitochondrion;nucleus	catalytic activity;metal ion binding;protein binding;RNA binding	Pf00149	5501	ENSG00000186298.11	PPP1CC	12	Dopaminergic synapse; Vascular smooth muscle contraction; Insulin signaling pathway; Amphetamine addiction; cGMP-PKG signaling pathway; Hippo signaling pathway; Oxytocin signaling pathway; Long-term potentiation; Adrenergic signaling in cardiomyocytes; Focal adhesion; Proteoglycans in cancer; Regulation of actin cytoskeleton; mRNA surveillance pathway; Oocyte meiosis; Herpes simplex infection; In…	Triglyceride catabolism; Amplification of signal from unattached kinetochores via a MAD2 inhibitory signal; Separation of Sister Chromatids; Downregulation of TGF-beta receptor signaling; Resolution of Sister Chromatid Cohesion; RHO GTPases Activate Formins; Circadian Clock	Common Pathways Underlying Drug Addiction	46	1.045	0.969477	43.6	25.94	11.15	2.83627e+06	2.17744e+06	3.84737e+06	2.96259e+06	3.92786e+06	8.11943e+06	5.89401e+06	4.47292e+06	3.55941e+06	5.27962e+06	High	High	High	High	High	High
FALSE	High	Master Protein	P60866	40S ribosomal protein S20	0	94.134	61	8	101	8	8	119	13.4	9.94	294.99	8	cell organization and biogenesis;metabolic process;transport	cytoplasm;cytosol;membrane;ribosome	protein binding;RNA binding;structural molecule activity	Pf00338	6224	ENSG00000008988.9	RPS20	8	Ribosome	Peptide chain elongation; Eukaryotic Translation Termination; Viral mRNA Translation; Formation of the ternary complex, and subsequently, the 43S complex; L13a-mediated translational silencing of Ceruloplasmin expression; Selenocysteine synthesis; Nonsense Mediated Decay (NMD) independent of the Exon Junction Complex (EJC); Nonsense Mediated Decay (NMD) enhanced by the Exon Junction Complex (EJC)…	Cytoplasmic Ribosomal Proteins	38	1.514	0.777941	52.75	10	18.33	1.64693e+08	2.58642e+08	2.2037e+08	1.58233e+08	2.19468e+08	5.85256e+08	5.10833e+08	2.8629e+08	2.45087e+08	3.69152e+08	High	High	High	High	High	High
FALSE	High	Master Protein	Q13838	Spliceosome RNA helicase DDX39B	0	93.869	40	14	65	4	4	428	49	5.67	157.41	14	cell organization and biogenesis;metabolic process;regulation of biological process;transport	cytoplasm;nucleus;spliceosomal complex	catalytic activity;nucleotide binding;protein binding;RNA binding	Pf00270, Pf00271, Pf14617	7919	ENSG00000225859.10; ENSG00000215425.11; ENSG00000198563.13; ENSG00000235439.10; ENSG00000230624.10; ENSG00000225073.10; ENSG00000229496.10	DDX39B	6; CHR_HSCHR6_MHC_MANN_CTG1; CHR_HSCHR6_MHC_QBL_CTG1; CHR_HSCHR6_MHC_SSTO_CTG1; CHR_HSCHR6_MHC_DBB_CTG1; CHR_HSCHR6_MHC_COX_CTG1; CHR_HSCHR6_MHC_MCF_CTG1	Spliceosome; mRNA surveillance pathway; RNA transport; Influenza A	Cleavage of Growing Transcript in the Termination Region ; Transport of Mature mRNA derived from an Intron-Containing Transcript; mRNA 3'-end processing		13	2.08	0.238357	57.23	62.55	20.13	1.53648e+06	1.08446e+06	742225	261156	575708	8.19263e+06	4.3156e+06	3.62046e+06	4.79672e+06	5.50119e+06	Peak Found	Peak Found	Peak Found	Peak Found	High	High
FALSE	High	Master Protein	O14979	Heterogeneous nuclear ribonucleoprotein D-like	0	93.781	26	12	68	9	9	420	46.4	9.57	186.56	12	metabolic process;regulation of biological process;response to stimulus	cytoplasm;cytosol;nucleus;spliceosomal complex	DNA binding;protein binding;RNA binding	Pf00076, Pf08777, Pf13893, Pf14259	9987	ENSG00000152795.17	HNRNPDL; HNRPDL	4		Gene and protein expression by JAK-STAT signaling after Interleukin-12 stimulation; Interleukin-12 family signaling		5	0.336	0.440671	50.45	12.79	22.28	2.58229e+07	4.21105e+07	4.21132e+07	2.75641e+07	3.72828e+07	2.03693e+07	1.32061e+07	8.7736e+06	1.43869e+07	1.58443e+07	High	High	High	High	High	High
FALSE	High	Master Protein	Q8WXF1	Paraspeckle component 1	0	93.424	32	17	75	16	16	523	58.7	6.67	182.74	17	defense response;metabolic process;regulation of biological process;response to stimulus	cytoplasm;nucleus	DNA binding;protein binding;RNA binding	Pf00076, Pf08075, Pf13893, Pf14259	55269	ENSG00000121390.18	PSPC1	13				0	0.422	0.705598	31.45	9.46	11.13	5.15342e+07	7.33559e+07	7.28327e+07	4.55068e+07	6.22856e+07	5.75338e+07	3.73195e+07	3.68739e+07	3.48076e+07	4.66482e+07	High	High	High	High	High	High
FALSE	High	Master Protein	P10599	Thioredoxin	0	93.413	70	9	92	9	9	105	11.7	4.92	185.81	9	cell communication;cell proliferation;cellular component movement;cellular homeostasis;metabolic process;regulation of biological process;response to stimulus;transport	cytoplasm;cytosol;extracellular;mitochondrion;nucleus	antioxidant activity;catalytic activity;protein binding;RNA binding	Pf00085, Pf00462, Pf13098, Pf13899, Pf13905	7295	ENSG00000136810.12	TXN	9	NOD-like receptor signaling pathway	Interconversion of nucleotide di- and triphosphates; Protein repair; TP53 Regulates Metabolic Genes; The NLRP3 inflammasome; Oxidative Stress Induced Senescence; Detoxification of Reactive Oxygen Species	Selenium Micronutrient Network; TNF alpha Signaling Pathway; NRF2 pathway; VEGFA-VEGFR2 Signaling Pathway	25	0.771	0.999873	45.34	10.14	11.62	1.18532e+08	176343332	1.5226e+08	1.00877e+08	1.1669e+08	2.55253e+08	1.59993e+08	1.38736e+08	1.18601e+08	1.74868e+08	High	High	High	High	High	High
FALSE	High	Master Protein	Q01130	Serine/arginine-rich splicing factor 2	0	93.228	32	10	84	8	10	221	25.5	11.85	261.64	10	metabolic process;regulation of biological process;response to stimulus;transport	cytosol;nucleus;spliceosomal complex	protein binding;RNA binding	Pf00076, Pf13893, Pf14259	6427	ENSG00000161547.16	SRSF2	17	Spliceosome; Herpes simplex infection	Cleavage of Growing Transcript in the Termination Region ; Transport of Mature mRNA derived from an Intron-Containing Transcript; mRNA 3'-end processing; mRNA Splicing - Major Pathway; mRNA Splicing - Minor Pathway	mRNA Processing	15	0.546	0.887712	62.84	8.68	36.71	1.37203e+08	1.9446e+08	1.67934e+08	1.58066e+08	1.72599e+08	2.49426e+08	2.41598e+08	1.45147e+08	5.02247e+07	1.88119e+08	High	High	High	High	High	High
FALSE	High	Master Protein	O60869	Endothelial differentiation-related factor 1	0	93.004	55	10	89	10	10	148	16.4	9.95	216.93	10	cell differentiation;development;metabolic process;regulation of biological process	cytoplasm;cytosol;nucleus	catalytic activity;DNA binding;protein binding;RNA binding	Pf01381, Pf08523, Pf12844, Pf13560	8721	ENSG00000107223.12	EDF1	9				0	1.067	0.969477	43.17	20.27	26.49	3.64054e+07	4.67058e+07	3.90465e+07	3.59821e+07	5.6469e+07	1.17884e+08	1.16203e+08	5.9516e+07	4.1502e+07	7.56833e+07	High	High	High	High	High	High
FALSE	High	Master Protein	Q04917	14-3-3 protein eta	0	92.951	62	17	80	11	11	246	28.2	4.84	149.92	17	cell organization and biogenesis;metabolic process;regulation of biological process;response to stimulus;transport	cytoplasm;cytosol;membrane;mitochondrion	catalytic activity;protein binding	Pf00244	7533	ENSG00000128245.14	YWHAH	22	Viral carcinogenesis; Epstein-Barr virus infection; Hippo signaling pathway; Oocyte meiosis; Cell cycle; PI3K-Akt signaling pathway	Translocation of GLUT4 to the plasma membrane; Chk1/Chk2(Cds1) mediated inactivation of Cyclin B:Cdk1 complex; TP53 Regulates Metabolic Genes; Activation of BAD and translocation to mitochondria ; RHO GTPases activate PKNs	Cell Cycle; Myometrial Relaxation and Contraction Pathways; Calcium Regulation in the Cardiac Cell; Sudden Infant Death Syndrome (SIDS) Susceptibility Pathways	32	0.831	0.999873	34.85	14.83	10.1	3.21779e+07	3.71361e+07	3.47033e+07	3.06339e+07	4.32773e+07	5.26513e+07	4.86607e+07	4.25722e+07	3.54629e+07	3.7596e+07	High	High	High	High	High	High
FALSE	High	Master Protein	P46781	40S ribosomal protein S9	0	92.879	66	22	126	22	22	194	22.6	10.65	254.9	22	cell organization and biogenesis;metabolic process;regulation of biological process;transport	cytoplasm;cytosol;membrane;nucleus;ribosome	protein binding;RNA binding;structural molecule activity;translation regulator activity	Pf00163, Pf01479	6203	ENSG00000274005.3; ENSG00000275323.3; ENSG00000277079.3; ENSG00000278081.3; ENSG00000277359.3; ENSG00000170889.13; ENSG00000274950.4; ENSG00000274626.3; ENSG00000278270.4; ENSG00000274646.4	RPS9	19; CHR_HSCHR19LRC_LRC_T_CTG3_1; CHR_HSCHR19LRC_LRC_J_CTG3_1; CHR_HSCHR19LRC_PGF2_CTG3_1; CHR_HSCHR19LRC_LRC_S_CTG3_1; CHR_HSCHR19LRC_LRC_I_CTG3_1; CHR_HSCHR19LRC_PGF1_CTG3_1; CHR_HSCHR19LRC_COX2_CTG3_1; CHR_HSCHR19_4_CTG3_1; CHR_HSCHR19LRC_COX1_CTG3_1	Ribosome	Peptide chain elongation; Eukaryotic Translation Termination; Viral mRNA Translation; Formation of the ternary complex, and subsequently, the 43S complex; L13a-mediated translational silencing of Ceruloplasmin expression; Selenocysteine synthesis; Nonsense Mediated Decay (NMD) independent of the Exon Junction Complex (EJC); Nonsense Mediated Decay (NMD) enhanced by the Exon Junction Complex (EJC)…	Cytoplasmic Ribosomal Proteins	39	10.435	3.34411e-05	44.32	23.17	12.69	6.0004e+07	5.80108e+07	4.74634e+07	4.64868e+07	34133499	1.24284e+09	1.07498e+09	6.70433e+08	5.867e+08	9.01469e+08	High	High	High	High	High	High
FALSE	High	Master Protein	O75607	Nucleoplasmin-3	0	92.759	61	6	31	6	6	178	19.3	4.63	129.93	6	metabolic process	cytoskeleton;cytosol;nucleus	protein binding;RNA binding	Pf02087, Pf03066	10360	ENSG00000107833.10	NPM3	10				0	0.576	0.919294	61.02	42.93	10.01	3.10757e+07	2.15287e+07	3.69427e+07	8.35059e+06	2.89454e+07	3.46096e+07	2.82891e+07	2.39796e+07	2.48405e+07	2.37131e+07	High	High	High	High	High	High
FALSE	High	Master Protein	P16152	Carbonyl reductase [NADPH] 1	0	92.484	59	12	62	9	9	277	30.4	8.32	189.02	12	cell differentiation;metabolic process	cytoplasm;cytosol	catalytic activity	Pf00106, Pf01370, Pf08659, Pf13561	873; 54093	ENSG00000159228.12	CBR1; SETD4	21	Metabolism of xenobiotics by cytochrome P450; Arachidonic acid metabolism; Chemical carcinogenesis; Metabolic pathways	Synthesis of Prostaglandins (PG) and Thromboxanes (TX)	NRF2 pathway	10	0.729	0.998203	39.95	13.73	16.04	1.92912e+07	35031703	32278234	2.14157e+07	2.45627e+07	34344053	2.15109e+07	2.31209e+07	2.40768e+07	22174958	High	High	High	High	High	High
FALSE	High	Master Protein	Q04637	Eukaryotic translation initiation factor 4 gamma 1	0	92.483	18	24	66	21	24	1599	175.4	5.33	114.63	24	cell organization and biogenesis;defense response;metabolic process;regulation of biological process;response to stimulus	cytoplasm;cytosol;membrane;nucleus	nucleotide binding;protein binding;RNA binding;structural molecule activity	Pf00566, Pf02020, Pf02847, Pf02854	1981	ENSG00000114867.20	EIF4G1	3	RNA transport; Viral myocarditis	ISG15 antiviral mechanism; mTORC1-mediated signalling; L13a-mediated translational silencing of Ceruloplasmin expression; Nonsense Mediated Decay (NMD) independent of the Exon Junction Complex (EJC); Nonsense Mediated Decay (NMD) enhanced by the Exon Junction Complex (EJC); GTP hydrolysis and joining of the 60S ribosomal subunit; Deadenylation of mRNA; Ribosomal scanning and start codon recogniti…	Translation Factors	32	0.885	0.999873	52.82	21.28	19.27	4.42595e+07	7.12592e+07	8.81848e+07	4.38727e+07	6.39409e+07	6.99744e+07	4.54266e+07	6.20229e+07	4.61695e+07	5.17123e+07	High	High	High	High	High	High
FALSE	High	Master Protein	P84098	60S ribosomal protein L19	0	92.432	34	11	58	11	11	196	23.5	11.47	132.28	11	cell organization and biogenesis;metabolic process;transport	cytosol;membrane;ribosome	protein binding;RNA binding;structural molecule activity	Pf01280	6143	ENSG00000108298.9	RPL19	17	Ribosome	Peptide chain elongation; Eukaryotic Translation Termination; Viral mRNA Translation; L13a-mediated translational silencing of Ceruloplasmin expression; Nonsense Mediated Decay (NMD) independent of the Exon Junction Complex (EJC); Selenocysteine synthesis; Nonsense Mediated Decay (NMD) enhanced by the Exon Junction Complex (EJC); GTP hydrolysis and joining of the 60S ribosomal subunit; Major path…	Cytoplasmic Ribosomal Proteins	34	9.915	5.14269e-05	32.64	22.09	7.82	9.80486e+06	9.16357e+06	7.95192e+06	8.22191e+06	5.98041e+06	2.44547e+08	2.06984e+08	1.59299e+08	1.23643e+08	1.7041e+08	Peak Found	Peak Found	High	High	Peak Found	High
FALSE	High	Master Protein	P12081	Histidine--tRNA ligase, cytoplasmic	0	92.079	41	20	85	15	20	509	57.4	5.88	172.56	20	cell organization and biogenesis;metabolic process	cytoplasm;cytosol;mitochondrion	catalytic activity;nucleotide binding;protein binding	Pf00458, Pf00587, Pf03129, Pf13393	3035	ENSG00000170445.12	HARS	5	Aminoacyl-tRNA biosynthesis	Cytosolic tRNA aminoacylation	Allograft Rejection	6	0.887	0.999873	37.2	13.67	22.51	1.17674e+08	1.40262e+08	1.22155e+08	1.30767e+08	1.07191e+08	2.23679e+08	1.49845e+08	1.93694e+08	1.94346e+08	1.74632e+08	High	High	High	High	High	High
FALSE	High	Master Protein	Q92598	Heat shock protein 105 kDa	0	91.734	23	16	65	13	14	858	96.8	5.39	155.64	16	metabolic process;regulation of biological process;response to stimulus;transport	cytoplasm;cytosol;extracellular;nucleus;organelle lumen	enzyme regulator activity;nucleotide binding;protein binding	Pf00012	10808	ENSG00000120694.19	HSPH1	13	Protein processing in endoplasmic reticulum	Scavenging by Class F Receptors; Regulation of HSF1-mediated heat shock response		8	0.519	0.854721	31.8	10.9	19.55	2.20013e+07	2.26819e+07	2.34908e+07	1.95184e+07	1.81255e+07	20195062	1.78982e+07	1.1166e+07	1.71274e+07	1.57057e+07	High	High	High	High	High	High
FALSE	High	Master Protein	P23297	Protein S100-A1	0	91.617	53	5	47	5	5	94	10.5	4.5	215.29	5	regulation of biological process;response to stimulus	cytoplasm;endoplasmic reticulum;extracellular;nucleus	metal ion binding;protein binding	Pf01023	6271	ENSG00000160678.11	S100A1	1		Regulation of TLR by endogenous ligand		4	0.733	0.995426	73.52	45.89	30.28	2.30603e+07	6.57871e+07	3.0512e+07	2.0431e+07	2.044e+07	5.16932e+07	2.02506e+07	3.57403e+07	3.85593e+07	3.50172e+07	High	High	High	High	High	High
FALSE	High	Master Protein	P12004	Proliferating cell nuclear antigen	0	91.549	56	14	80	14	14	261	28.8	4.69	177.82	14	cell differentiation;cell organization and biogenesis;cell proliferation;cellular homeostasis;metabolic process;regulation of biological process;response to stimulus	nucleus	catalytic activity;DNA binding;enzyme regulator activity;protein binding	Pf00705, Pf02747	5111	ENSG00000132646.10	PCNA	20	Hepatitis B; DNA replication; Mismatch repair; Base excision repair; HTLV-I infection; Nucleotide excision repair; Cell cycle	Translesion Synthesis by POLH; Mismatch repair (MMR) directed by MSH2:MSH6 (MutSalpha); TP53 Regulates Transcription of Genes Involved in G2 Cell Cycle Arrest; HDR through Homologous Recombination (HRR); Termination of translesion DNA synthesis; Translesion synthesis by POLI; Recognition of DNA damage by PCNA-containing replication complex; Translesion synthesis by REV1; Polymerase switching on t…	Cell Cycle; Retinoblastoma (RB) in Cancer; Primary Focal Segmental Glomerulosclerosis FSGS; Oxidative Damage; EGF/EGFR Signaling Pathway; G1 to S cell cycle control; DNA Replication; Mismatch repair; Senescence and Autophagy in Cancer	80	0.554	0.892561	44.14	13.39	19.94	6.81971e+07	9.29184e+07	8.47041e+07	6.29432e+07	96828625	9.31388e+07	80955571	3.96438e+07	4.17722e+07	6.52312e+07	High	High	High	High	High	High
FALSE	High	Master Protein	P30044	Peroxiredoxin-5, mitochondrial	0	91.124	48	11	66	11	11	214	22.1	8.7	216.08	11	cell death;cellular homeostasis;defense response;metabolic process;regulation of biological process;response to stimulus	cytoplasm;cytosol;mitochondrion;nucleus;organelle lumen	antioxidant activity;catalytic activity;DNA binding;enzyme regulator activity;protein binding	Pf00578, Pf08534	25824	ENSG00000126432.13	PRDX5	11	Peroxisome	Detoxification of Reactive Oxygen Species	Selenium Micronutrient Network	5	0.735	0.995426	39.98	10.71	14.84	4.4435e+07	6.27567e+07	5.35615e+07	3.37278e+07	4.63167e+07	6.62578e+07	4.96384e+07	4.8898e+07	5.34886e+07	5.75299e+07	High	High	High	High	High	High
FALSE	High	Master Protein	P28074	Proteasome subunit beta type-5	0	90.949	43	12	67	12	12	263	28.5	6.92	158.91	12	metabolic process;regulation of biological process;response to stimulus;transport	cytoplasm;cytosol;nucleus;proteasome	catalytic activity;protein binding	Pf00227	5693	ENSG00000100804.18	PSMB5	14	Proteasome	Regulation of RAS by GAPs; CDT1 association with the CDC6:ORC:origin complex; Downstream TCR signaling; UCH proteinases; NIK-->noncanonical NF-kB signaling; Hh mutants that don't undergo autocatalytic processing are degraded by ERAD; SCF-beta-TrCP mediated degradation of Emi1; Cross-presentation of soluble exogenous antigens (endosomes); Separation of Sister Chromatids; Vpu mediated degradation o…	Proteasome Degradation	150	4.184	0.0224873	47.51	16.79	8.99	2.01893e+07	1.88231e+07	1.79699e+07	1.37379e+07	14545335	1.94266e+08	1.25418e+08	1.15236e+08	1.0076e+08	1.21269e+08	High	High	High	Peak Found	High	High
FALSE	High	Master Protein	P07858	Cathepsin B	0	90.856	24	5	34	5	5	339	37.8	6.3	112.28	5	cell differentiation;metabolic process;regulation of biological process;response to stimulus;transport	extracellular;mitochondrion;organelle lumen;vacuole	catalytic activity;protein binding	Pf00112, Pf08127	1508	ENSG00000164733.20	CTSB	8	Lysosome; NOD-like receptor signaling pathway; Renin secretion; Apoptosis; Antigen processing and presentation	Collagen degradation; Assembly of collagen fibrils and other multimeric structures; Neutrophil degranulation; MHC class II antigen presentation; Trafficking and processing of endosomal TLR		17	0.528	0.816909	84.9	13.52	21.2	7.58754e+06	1.13986e+07	1.02579e+07	5.86605e+06	7.78642e+06	1.03437e+07	5.07354e+06	7.44575e+06	6.55341e+06	7.08748e+06	High	High	High	High	High	High
FALSE	High	Master Protein	Q96E39	RNA binding motif protein, X-linked-like-1	0	90.627	41	18	120	2	2	390	42.1	9.89	218.05	18	metabolic process;regulation of biological process	nucleus	DNA binding;RNA binding	Pf00076, Pf08081, Pf13893, Pf14259	494115	ENSG00000213516.9	RBMXL1	1	Spliceosome			1	0.885	0.999873	16.21	12.14	26.08	977611	1147415	1.11233e+06	1.03024e+06	1.26275e+06	2.24241e+06	1.64534e+06	1.14429e+06	609973	1409940	Peak Found	Peak Found	Peak Found	Peak Found	High	High
FALSE	High	Master Protein	P49915	GMP synthase [glutamine-hydrolyzing]	0	90.55	33	16	60	16	16	693	76.7	6.87	136.07	16	metabolic process	cytoplasm;cytosol	catalytic activity;nucleotide binding	Pf00117, Pf00733, Pf00958, Pf01171, Pf02540, Pf03054, Pf06508, Pf07722	8833	ENSG00000163655.15	GMPS	3	Purine metabolism; Metabolic pathways; Drug metabolism - other enzymes	Purine ribonucleoside monophosphate biosynthesis		7	0.703	0.988083	49.32	13.63	11.45	1.56095e+07	1.52674e+07	1.60159e+07	1.07756e+07	1.26057e+07	2.39146e+07	1.70095e+07	1.73974e+07	1.69207e+07	1.78325e+07	High	High	High	High	High	High
FALSE	High	Master Protein	Q99733	Nucleosome assembly protein 1-like 4	0	90.473	35	11	64	9	9	375	42.8	4.69	207.14	11	cell organization and biogenesis	cytoplasm;nucleus	protein binding;RNA binding	Pf00956	4676	ENSG00000273562.4; ENSG00000205531.12	NAP1L4	11; CHR_HSCHR11_1_CTG7				0	0.587	0.929807	33.45	15.08	17.26	2.09562e+07	2.86575e+07	3.41037e+07	2.68421e+07	2.39439e+07	2.91763e+07	2.84662e+07	2.66199e+07	2.37454e+07	2.04795e+07	High	High	High	High	High	High
FALSE	High	Master Protein	P11413	Glucose-6-phosphate 1-dehydrogenase	0	90.035	39	20	101	20	20	515	59.2	6.84	221.38	20	metabolic process;regulation of biological process;response to stimulus	cytoplasm;cytosol;membrane;nucleus	catalytic activity;nucleotide binding;protein binding	Pf00479, Pf02781	2539	ENSG00000160211.15	G6PD	X	Central carbon metabolism in cancer; Carbon metabolism; Glutathione metabolism; Pentose phosphate pathway; Metabolic pathways	TP53 Regulates Metabolic Genes; Pentose phosphate pathway (hexose monophosphate shunt)	Glutathione metabolism; Pentose Phosphate Pathway; Cori Cycle; NRF2 pathway; ATM Signaling Network in Development and Disease; Sulfation Biotransformation Reaction	19	0.859	0.999873	46.67	7.34	30.47	3.83303e+07	5.57694e+07	5.14435e+07	4.17828e+07	4.01163e+07	8.10539e+07	4.13277e+07	6.33941e+07	7.04381e+07	5.28168e+07	High	High	High	High	High	High
FALSE	High	Master Protein	Q07020	60S ribosomal protein L18	0	89.33	49	10	81	10	10	188	21.6	11.72	209.5	10	cell organization and biogenesis;metabolic process;transport	cytoplasm;cytosol;endoplasmic reticulum;membrane;nucleus;ribosome	RNA binding;structural molecule activity	Pf00828	6141	ENSG00000063177.12	RPL18	19	Ribosome	Peptide chain elongation; Eukaryotic Translation Termination; Viral mRNA Translation; L13a-mediated translational silencing of Ceruloplasmin expression; Nonsense Mediated Decay (NMD) independent of the Exon Junction Complex (EJC); Selenocysteine synthesis; Nonsense Mediated Decay (NMD) enhanced by the Exon Junction Complex (EJC); GTP hydrolysis and joining of the 60S ribosomal subunit; Major path…	Cytoplasmic Ribosomal Proteins	34	10.639	2.80905e-05	74.38	22.6	17.9	2.76542e+07	2.49376e+07	2.29284e+07	2.40995e+07	1.70514e+07	5.21094e+08	4.67402e+08	3.32767e+08	2.09815e+08	4.22089e+08	High	High	High	High	High	High
FALSE	High	Master Protein	Q9UK76	Jupiter microtubule associated homolog 1	0	89.251	70	6	52	6	6	154	16	5.6	223.68	6		cytoplasm;membrane;nucleus			51155	ENSG00000189159.15	HN1; JPT1	17				0	0.96	0.993872	27.31	15.95	28.47	3.0742e+07	3.31044e+07	2.76315e+07	3.12273e+07	3.57376e+07	7.35353e+07	6.67453e+07	3.14336e+07	2.70488e+07	6.37275e+07	High	High	High	High	High	High
FALSE	High	Master Protein	Q9H1E3	Nuclear ubiquitous casein and cyclin-dependent kinase substrate 1	0	88.917	23	6	41	6	6	243	27.3	5.08	129.57	6	cell organization and biogenesis;cellular homeostasis;metabolic process;regulation of biological process;response to stimulus	chromosome;cytoplasm;nucleus	DNA binding;protein binding;RNA binding		64710	ENSG00000069275.12	NUCKS1	1				0	0.762	0.999873	27.24	19	15.2	1.71834e+07	2.6277e+07	1.52095e+07	1.52252e+07	1.42681e+07	2.63704e+07	2.25709e+07	2.15397e+07	1.35046e+07	2.41822e+07	High	High	High	High	High	High
FALSE	High	Master Protein	P35555	Fibrillin-1	0	88.476	9	21	47	19	19	2871	312	4.93	105.13	21	cell organization and biogenesis;metabolic process;regulation of biological process;response to stimulus	cell surface;extracellular;membrane;organelle lumen	metal ion binding;protein binding;structural molecule activity	Pf00683, Pf06247, Pf07645, Pf12662, Pf12947, Pf14670	2200		FBN1	15		Post-translational protein phosphorylation; Integrin cell surface interactions; Regulation of Insulin-like Growth Factor (IGF) transport and uptake by Insulin-like Growth Factor Binding Proteins (IGFBPs); Molecules associated with elastic fibres; Degradation of the extracellular matrix	Hypothesized Pathways in Pathogenesis of Cardiovascular Disease	10	0.404	0.503882	41.56	36.4	24.2	4.31919e+07	2.49522e+07	2.45089e+07	2.46128e+07	4.05291e+07	5.79373e+06	4.5628e+06	5.24434e+06	5.89712e+06	5.17498e+06	High	High	High	High	High	Peak Found
FALSE	High	Master Protein	Q14152	Eukaryotic translation initiation factor 3 subunit A	0	88.304	21	27	80	27	27	1382	166.5	6.79	133.82	27	cell organization and biogenesis;metabolic process;regulation of biological process	cytoplasm;cytosol;membrane;nucleus	protein binding;RNA binding;structural molecule activity	Pf01399	8661	ENSG00000107581.12	EIF3A	10	RNA transport	Formation of the ternary complex, and subsequently, the 43S complex; L13a-mediated translational silencing of Ceruloplasmin expression; Translation initiation complex formation; GTP hydrolysis and joining of the 60S ribosomal subunit; Formation of a pool of free 40S subunits; Ribosomal scanning and start codon recognition	Translation Factors	13	0.839	0.999873	53.11	10.72	27.3	3.54484e+07	3.69533e+07	3.79656e+07	3.11805e+07	2.90282e+07	5.15256e+07	4.77782e+07	5.56189e+07	5.57866e+07	4.17997e+07	High	High	High	High	High	High
FALSE	High	Master Protein	Q08211	ATP-dependent RNA helicase A	0	88.248	17	17	33	17	17	1270	140.9	6.84	85.37	17	cell death;cell differentiation;cell organization and biogenesis;defense response;metabolic process;regulation of biological process;response to stimulus;transport	cytoplasm;cytoskeleton;cytosol;membrane;nucleus;ribosome	catalytic activity;DNA binding;metal ion binding;nucleotide binding;protein binding;RNA binding	Pf00035, Pf00270, Pf00271, Pf04408, Pf07717	1660	ENSG00000135829.16	DHX9	1		TRAF6 mediated NF-kB activation; TAK1 activates NFkB by phosphorylation and activation of IKKs complex; RIP-mediated NFkB activation via ZBP1; Activated TLR4 signalling; Interleukin-1 family signaling; mRNA Splicing - Major Pathway; DEx/H-box helicases activate type I IFN and inflammatory cytokines production	mRNA Processing	34	0.949	0.987533	59.48	12.53	27.9	1.43428e+07	1.69571e+07	1.4272e+07	1.35159e+07	1.12631e+07	4.21757e+07	1.69812e+07	3.0527e+07	2.86299e+07	2.83945e+07	High	High	High	High	High	High
FALSE	High	Master Protein	Q8N1G4	Leucine-rich repeat-containing protein 47	0	87.813	33	13	50	13	13	583	63.4	8.28	158.35	13	metabolic process		catalytic activity;protein binding;RNA binding	Pf03483, Pf12799, Pf13855	57470	ENSG00000130764.9	LRRC47	1				0	0.935	0.988083	39.27	8.3	25.76	1.4858e+07	1.97018e+07	1.8528e+07	1.17743e+07	1.52403e+07	2.88865e+07	1.52153e+07	2.36251e+07	2.32058e+07	2.16373e+07	High	High	High	High	High	High
FALSE	High	Master Protein	P13804	Electron transfer flavoprotein subunit alpha, mitochondrial	0	87.583	48	10	46	10	10	333	35.1	8.38	134.18	10	metabolic process;transport	mitochondrion;organelle lumen	catalytic activity;nucleotide binding;protein binding	Pf00766, Pf01012	2108	ENSG00000140374.15	ETFA	15		Respiratory electron transport		4	1.312	0.770764	49.58	24.35	7.5	6.99613e+06	9.4752e+06	7.28281e+06	8.74382e+06	1.17253e+07	2.80792e+07	23509607	1.67153e+07	1.74826e+07	2.341e+07	High	High	High	High	High	High
FALSE	High	Master Protein	P62888	60S ribosomal protein L30	0	87.45	73	11	61	10	10	115	12.8	9.63	135.15	11	cell organization and biogenesis;defense response;metabolic process;response to stimulus;transport	cytosol;membrane;nucleus;ribosome	protein binding;RNA binding;structural molecule activity	Pf01248	6156	ENSG00000156482.10	RPL30	8	Ribosome	Peptide chain elongation; Eukaryotic Translation Termination; Viral mRNA Translation; L13a-mediated translational silencing of Ceruloplasmin expression; Nonsense Mediated Decay (NMD) independent of the Exon Junction Complex (EJC); Selenocysteine synthesis; Nonsense Mediated Decay (NMD) enhanced by the Exon Junction Complex (EJC); GTP hydrolysis and joining of the 60S ribosomal subunit; Major path…	Selenium Metabolism and Selenoproteins; Cytoplasmic Ribosomal Proteins	35	8.031	0.000293919	60.64	8.52	16.12	1.0705e+07	1.40159e+07	1.13161e+07	1.06296e+07	9.85678e+06	2.6748e+08	1.78469e+08	1.18982e+08	1.13855e+08	1.77467e+08	High	High	High	High	High	High
FALSE	High	Master Protein	P14314	Glucosidase 2 subunit beta	0	87.449	31	14	73	13	14	528	59.4	4.41	189.69	14	metabolic process;regulation of biological process;response to stimulus	endoplasmic reticulum;organelle lumen	metal ion binding;protein binding	Pf07915, Pf12999, Pf13015	5589	ENSG00000130175.9	PRKCSH	19	Protein processing in endoplasmic reticulum	Advanced glycosylation endproduct receptor signaling; Post-translational protein phosphorylation; Regulation of Insulin-like Growth Factor (IGF) transport and uptake by Insulin-like Growth Factor Binding Proteins (IGFBPs); Calnexin/calreticulin cycle		11	0.433	0.731207	53.88	8.9	25.22	4.91707e+07	6.74635e+07	5.64863e+07	5.60887e+07	5.68549e+07	3.24429e+07	3.71136e+07	4.19322e+07	3.37832e+07	3.21814e+07	High	High	High	High	High	High
FALSE	High	Master Protein	P23526	Adenosylhomocysteinase	0	87.405	38	15	79	15	15	432	47.7	6.34	197.06	15	defense response;metabolic process;response to stimulus;transport	cytoplasm;cytosol;nucleus	catalytic activity;nucleotide binding;protein binding	Pf00670, Pf02254, Pf02826, Pf05221	191	ENSG00000101444.12	AHCY	20	Metabolic pathways; Cysteine and methionine metabolism	Metabolism of ingested SeMet, Sec, MeSec into H2Se; Defective AHCY causes Hypermethioninemia with S-adenosylhomocysteine hydrolase deficiency (HMAHCHD); Sulfur amino acid metabolism; Methylation	Folate Metabolism; Trans-sulfuration pathway; One Carbon Metabolism; Trans-sulfuration and one carbon metabolism	18	1.399	0.816909	38.3	11.67	11.66	9.5868e+07	9.46839e+07	1.11107e+08	9.47187e+07	9.47788e+07	2.07118e+08	1.35858e+08	1.45285e+08	1.2892e+08	1.36341e+08	High	High	High	High	High	High
FALSE	High	Master Protein	Q9BYX7	Putative beta-actin-like protein 3	0	87.292	27	8	316	2	2	375	42	6.33	791.31	8	transport	cytoplasm;cytoskeleton;cytosol;extracellular	nucleotide binding	Pf00022	440915		POTEKP	2		Platelet degranulation		4	0.01	2.01862e-16		43.89			843629	852960		289006						High	Peak Found	High	Not Found	Peak Found	Not Found
FALSE	High	Master Protein	P53999	Activated RNA polymerase II transcriptional coactivator p15	0	87.268	73	12	60	12	12	127	14.4	9.6	164.88	12	cell organization and biogenesis;metabolic process;regulation of biological process;response to stimulus	nucleus	catalytic activity;DNA binding;protein binding;RNA binding	Pf02229	10923	ENSG00000113387.11	SUB1	5				0	0.835	0.999873	35.89	8.17	12.09	4.44316e+07	6.63453e+07	5.19247e+07	4.73794e+07	4.61659e+07	7.56068e+07	8.42054e+07	5.56613e+07	5.8919e+07	6.69117e+07	High	High	High	High	High	High
FALSE	High	Master Protein	P13693	Translationally-controlled tumor protein	0	86.883	76	10	74	6	10	172	19.6	4.93	165.4	10	cell differentiation;cellular homeostasis;regulation of biological process;response to stimulus;transport	cytoplasm;cytosol;endosome;nucleus	metal ion binding;protein binding;RNA binding	Pf00838	7178	ENSG00000133112.16	TPT1	13				0	0.498	0.832584	57.27	9.17	34.54	8.42113e+07	1.38123e+08	1.05499e+08	8.5801e+07	9.5925e+07	3.8752e+07	6.69792e+07	7.1779e+07	4.8849e+07	4.78642e+07	High	High	High	High	High	High
FALSE	High	Master Protein	P29692	Elongation factor 1-delta	0	86.407	44	10	83	10	10	281	31.1	5.01	245.02	10	metabolic process;regulation of biological process;response to stimulus	cytoplasm;cytosol;endoplasmic reticulum;nucleus	DNA binding;protein binding;RNA binding;signal transducer activity	Pf00736, Pf10587	1936	ENSG00000104529.17; ENSG00000273594.4	EEF1D	8; CHR_HSCHR8_3_CTG7	Herpes simplex infection	Eukaryotic Translation Elongation	Translation Factors	5	0.677	0.984024	29.3	7.13	11.03	8.2636e+07	1.17495e+08	1.15378e+08	9.04073e+07	1.05807e+08	1.2428e+08	1.35923e+08	9.75758e+07	9.66808e+07	1.08416e+08	High	High	High	High	High	High
FALSE	High	Master Protein	P42765	3-ketoacyl-CoA thiolase, mitochondrial	0	86.209	42	13	60	13	13	397	41.9	8.09	175.89	13	cell organization and biogenesis;metabolic process;regulation of biological process;response to stimulus	membrane;mitochondrion;organelle lumen	catalytic activity;protein binding;RNA binding	Pf00108, Pf02801, Pf02803	10449	ENSG00000167315.17	ACAA2	18	Fatty acid degradation; Fatty acid elongation; Metabolic pathways; Valine, leucine and isoleucine degradation; Fatty acid metabolism	Mitochondrial Fatty Acid Beta-Oxidation	Fatty Acid Biosynthesis	10	0.831	0.999873	44.6	6.32	16.4	2.64285e+07	3.77617e+07	3.5764e+07	2.75557e+07	3.35503e+07	6.59847e+07	3.8796e+07	4.8471e+07	4.20234e+07	4.40415e+07	High	High	High	High	High	High
FALSE	High	Master Protein	P62910	60S ribosomal protein L32	0	86.177	47	10	59	10	10	135	15.9	11.33	76.82	10	cell organization and biogenesis;metabolic process;response to stimulus;transport	cytosol;membrane;ribosome	RNA binding;structural molecule activity	Pf01655	6161	ENSG00000144713.12	RPL32	3	Ribosome	Peptide chain elongation; Eukaryotic Translation Termination; Viral mRNA Translation; L13a-mediated translational silencing of Ceruloplasmin expression; Nonsense Mediated Decay (NMD) independent of the Exon Junction Complex (EJC); Selenocysteine synthesis; Nonsense Mediated Decay (NMD) enhanced by the Exon Junction Complex (EJC); GTP hydrolysis and joining of the 60S ribosomal subunit; Major path…	Cytoplasmic Ribosomal Proteins	34	7.079	0.000756737	107.41	10.5	25.03	1.99128e+07	2.17131e+07	1.91292e+07	1.447e+07	1.91227e+07	3.73404e+08	3.09874e+08	1.95214e+08	1.15753e+08	2.82777e+08	High	High	High	High	High	High
FALSE	High	Master Protein	Q01813	ATP-dependent 6-phosphofructokinase, platelet type	0	85.874	22	16	32	14	14	784	85.5	7.55	65.94	16	metabolic process	cytoplasm;cytosol;membrane;nucleus	catalytic activity;metal ion binding;nucleotide binding;protein binding	Pf00365	5214	ENSG00000067057.16	PFKP	10	Central carbon metabolism in cancer; Carbon metabolism; Galactose metabolism; Thyroid hormone signaling pathway; Fructose and mannose metabolism; Pentose phosphate pathway; AMPK signaling pathway; Glycolysis / Gluconeogenesis; RNA degradation; Biosynthesis of amino acids; Metabolic pathways	Glycolysis	Cori Cycle; Glycolysis and Gluconeogenesis	17	1.151	0.877375	54.25	9.1	23.54	1.1288e+07	1.30661e+07	1.13475e+07	1.04765e+07	9.80014e+06	2.89784e+07	1.47772e+07	2.03842e+07	2.18746e+07	2.06634e+07	High	High	High	High	High	High
FALSE	High	Master Protein	Q96C19	EF-hand domain-containing protein D2	0	85.852	40	12	103	9	11	240	26.7	5.2	256.61	12		membrane	metal ion binding;protein binding		79180	ENSG00000142634.12	EFHD2	1				0	0.605	0.946229	25.07	8.06	5.54	4.97743e+07	5.3893e+07	5.73834e+07	4.43259e+07	5.49734e+07	71571226	5.28326e+07	4.42483e+07	3.80936e+07	5.34215e+07	High	High	High	High	High	High
FALSE	High	Master Protein	P52907	F-actin-capping protein subunit alpha-1	0	85.347	57	11	62	9	9	286	32.9	5.69	205.5	11	cell organization and biogenesis;cellular component movement;coagulation;defense response;regulation of biological process;response to stimulus;transport	cytoplasm;cytoskeleton;cytosol;extracellular	protein binding	Pf01267	829	ENSG00000116489.12	CAPZA1	1	Endocytosis	COPI-independent Golgi-to-ER retrograde traffic; Gene and protein expression by JAK-STAT signaling after Interleukin-12 stimulation; Advanced glycosylation endproduct receptor signaling; Factors involved in megakaryocyte development and platelet production; COPI-mediated anterograde transport; MHC class II antigen presentation; HSP90 chaperone cycle for steroid hormone receptors (SHR); Interleuki…		26	0.826	0.999873	35.59	13.14	11.63	1.05635e+07	1.50767e+07	1.04351e+07	1.04449e+07	1.34285e+07	1.94341e+07	1.49382e+07	1.08657e+07	1.27072e+07	1.65891e+07	High	High	High	High	High	High
FALSE	High	Master Protein	P62244	40S ribosomal protein S15a	0	85.03	74	12	119	12	12	130	14.8	10.13	329.62	12	cell organization and biogenesis;metabolic process;regulation of biological process;response to stimulus;transport	cytoplasm;cytosol;membrane;mitochondrion;ribosome	protein binding;RNA binding;structural molecule activity	Pf00410	6210	ENSG00000134419.15	RPS15A	16	Ribosome	Peptide chain elongation; Eukaryotic Translation Termination; Viral mRNA Translation; Formation of the ternary complex, and subsequently, the 43S complex; L13a-mediated translational silencing of Ceruloplasmin expression; Selenocysteine synthesis; Nonsense Mediated Decay (NMD) independent of the Exon Junction Complex (EJC); Nonsense Mediated Decay (NMD) enhanced by the Exon Junction Complex (EJC)…	Cytoplasmic Ribosomal Proteins	38	4.19	0.0223577	57.59	7.62	20.02	6.93588e+07	9.03804e+07	8.07212e+07	6.37639e+07	8.56187e+07	1.01103e+09	8.0566e+08	4.25371e+08	4.1017e+08	6.57551e+08	High	High	High	High	High	High
FALSE	High	Master Protein	Q9HCY8	Protein S100-A14	0	84.777	68	9	72	9	9	104	11.7	5.24	200.07	9	cell death;defense response;regulation of biological process;response to stimulus	cytoplasm;cytosol	metal ion binding;protein binding	Pf01023	57402	ENSG00000189334.8	S100A14	1				0	0.627	0.960355	33.83	12.78	14.12	5.81026e+07	6.80949e+07	7.8696e+07	6.66618e+07	7.55781e+07	8.34176e+07	74218479	7.71213e+07	5.32431e+07	6.73576e+07	High	High	High	High	High	High
FALSE	High	Master Protein	Q04837	Single-stranded DNA-binding protein, mitochondrial	0	84.539	70	13	72	13	13	148	17.2	9.6	158.4	13	cell organization and biogenesis;metabolic process;regulation of biological process	mitochondrion;nucleus;organelle lumen	DNA binding;protein binding;RNA binding	Pf00436	6742	ENSG00000106028.10	SSBP1	7	Homologous recombination; DNA replication; Mismatch repair	Transcriptional activation of mitochondrial biogenesis		6	0.922	0.996343	30.19	7.99	9.85	6.11317e+07	7.54631e+07	6.75695e+07	6.35183e+07	7.13797e+07	1.35674e+08	1.2787e+08	9.06204e+07	7.62233e+07	9.06211e+07	High	High	High	High	High	High
FALSE	High	Master Protein	P40121	Macrophage-capping protein	0	84.48	42	10	70	10	10	348	38.5	6.19	214.6	10	cell organization and biogenesis;regulation of biological process	cytoplasm;extracellular;nucleus	protein binding	Pf00626	822	ENSG00000042493.15	CAPG	2			TYROBP Causal Network	1	0.575	0.917743	42.44	13.14	37.24	3.94243e+07	5.69981e+07	3.94769e+07	3.73599e+07	3.41524e+07	2.95819e+07	2.71774e+07	3.67223e+07	4.32122e+07	3.22357e+07	High	High	High	High	High	High
FALSE	High	Master Protein	Q8N8S7	Protein enabled homolog	0	84.384	24	13	53	13	13	591	66.5	6.93	136.96	13	cellular component movement	cytoplasm;cytoskeleton;cytosol;membrane	protein binding	Pf00568, Pf08776	55740	ENSG00000154380.17	ENAH	1	Regulation of actin cytoskeleton; Axon guidance	Generation of second messenger molecules; Signaling by ROBO receptors	Regulation of Actin Cytoskeleton	10	0.417	0.697177	30.3	7.83	12.25	2.92273e+07	3.89973e+07	4.00062e+07	3.17876e+07	3.73177e+07	3.01062e+07	2.20873e+07	2.1794e+07	2.21843e+07	2.62226e+07	High	High	High	High	High	High
FALSE	High	Master Protein	P07203	Glutathione peroxidase 1	0	84.383	68	10	44	10	10	203	22.1	6.55	137.47	10	cell death;cell differentiation;cell proliferation;cellular component movement;cellular homeostasis;metabolic process;regulation of biological process;response to stimulus	cytoplasm;cytosol;mitochondrion;organelle lumen	antioxidant activity;catalytic activity;protein binding	Pf00255	2876	ENSG00000233276.3	GPX1	3	Glutathione metabolism; Huntington's disease; Arachidonic acid metabolism; Thyroid hormone synthesis; Amyotrophic lateral sclerosis (ALS)	Synthesis of 12-eicosatetraenoic acid derivatives; Synthesis of 15-eicosatetraenoic acid derivatives; Detoxification of Reactive Oxygen Species; Synthesis of 5-eicosatetraenoic acids; Purine catabolism	Glutathione metabolism; Selenium Micronutrient Network; Folate Metabolism; Amyotrophic lateral sclerosis (ALS); Selenium Metabolism and Selenoproteins; Association Between Physico-Chemical Features and Toxicity Associated Pathways; One carbon metabolism and related pathways; TYROBP Causal Network; Oxidative Stress	27	0.743	0.996343	47.96	10.48	23.16	1.90972e+07	32888966	2.77721e+07	2.00158e+07	2.44641e+07	3.26338e+07	2.53812e+07	2.92524e+07	3.12957e+07	2.59175e+07	High	High	High	High	High	High
FALSE	High	Master Protein	Q9H0U4	Ras-related protein Rab-1B	0	83.894	55	9	46	2	3	201	22.2	5.73	111.06	9	cell organization and biogenesis;metabolic process;regulation of biological process;response to stimulus;transport	cytoplasm;cytosol;Golgi;membrane;mitochondrion	catalytic activity;nucleotide binding;protein binding	Pf00025, Pf00071, Pf01926, Pf04670, Pf08477, Pf09439	81876	ENSG00000174903.15	RAB1B	11	Legionellosis	COPI-dependent Golgi-to-ER retrograde traffic; COPII (Coat Protein 2) Mediated Vesicle Transport; COPI-mediated anterograde transport; Golgi Cisternae Pericentriolar Stack Reorganization; RAB GEFs exchange GTP for GDP on RABs; RAB geranylgeranylation		21	1.191	0.882574	31.28	72.67	16.06	1.85006e+06	1.45111e+06	6.44734e+06	1.23077e+06	5.71288e+06	1.85101e+07	1.40567e+07	1.00786e+07	7.10836e+06	1.13747e+07	High	Peak Found	Peak Found	High	High	High
FALSE	High	Master Protein	Q99439	Calponin-2	0	83.888	44	12	53	11	11	309	33.7	7.33	130.68	12	cell organization and biogenesis;regulation of biological process;response to stimulus;transport	cytoskeleton;extracellular;membrane;organelle lumen	protein binding	Pf00307, Pf00402	1265	ENSG00000064666.14	CNN2	19		Gene and protein expression by JAK-STAT signaling after Interleukin-12 stimulation; Neutrophil degranulation; Interleukin-12 family signaling	Myometrial Relaxation and Contraction Pathways	8	0.49	0.837824	44.16	18.96	20.16	1.9128e+07	35199448	3.36207e+07	1.77438e+07	2.76628e+07	2.47878e+07	1.74385e+07	2.33237e+07	1.82091e+07	1.88125e+07	High	High	High	High	High	High
FALSE	High	Master Protein	Q9NY33	Dipeptidyl peptidase 3	0	83.875	23	12	26	12	12	737	82.5	5.1	86.19	12	metabolic process	cytoplasm;cytosol;membrane	catalytic activity;metal ion binding;protein binding	Pf03571	10072	ENSG00000254986.7	DPP3	11				0	0.845	0.999873	43.24	14.89	26.62	9.36901e+06	9.96237e+06	8.94184e+06	9.88451e+06	8.50332e+06	1.69291e+07	1.16127e+07	1.74388e+07	1.28764e+07	1.16227e+07	High	High	High	High	High	Peak Found
FALSE	High	Master Protein	P35580	Myosin-10	0	83.859	9	15	40	7	7	1976	228.9	5.54	107.73	15	cell organization and biogenesis;cellular component movement;metabolic process;regulation of biological process;transport	cytoplasm;cytosol;nucleus	catalytic activity;motor activity;nucleotide binding;protein binding;transporter activity	Pf00063, Pf00769, Pf01496, Pf01576, Pf02736, Pf04111, Pf05622, Pf05911, Pf06637, Pf07888, Pf09726, Pf12128, Pf13094, Pf13514	4628	ENSG00000133026.12	MYH10	17	Tight junction; Salmonella infection; Regulation of actin cytoskeleton	RHO GTPases activate PAKs; EPHA-mediated growth cone collapse; RHO GTPases Activate ROCKs; Sema4D induced cell migration and growth-cone collapse; RHO GTPases activate CIT; RHO GTPases activate PKNs	Regulation of Actin Cytoskeleton	18	0.583	0.882255	47.65	9.5	15.02	4.05857e+06	4.74534e+06	3873085	3.85522e+06	4.28075e+06	6.06103e+06	4.29864e+06	2.89872e+06	3.46283e+06	3.2486e+06	High	High	High	High	High	High
FALSE	High	Master Protein	Q9Y265	RuvB-like 1	0	83.551	30	11	62	11	11	456	50.2	6.42	189.96	11	cell division;cell organization and biogenesis;metabolic process;regulation of biological process;response to stimulus	cytoplasm;cytoskeleton;cytosol;membrane;nucleus	catalytic activity;nucleotide binding;protein binding	Pf00004, Pf01078, Pf01695, Pf05496, Pf06068, Pf06414, Pf07726, Pf13191, Pf13238, Pf13245, Pf13481	8607	ENSG00000175792.11	RUVBL1	3	Wnt signaling pathway	Ub-specific processing proteases; UCH proteinases; DNA Damage Recognition in GG-NER; HATs acetylate histones; Formation of the beta-catenin:TCF transactivating complex; Telomere Extension By Telomerase; Deposition of new CENPA-containing nucleosomes at the centromere	Gastric Cancer Network 1	25	0.809	0.999873	36.62	11.1	16.1	2.53439e+07	2.77428e+07	3.05624e+07	2.75297e+07	2.59771e+07	4.71271e+07	2.9727e+07	3.03814e+07	3.42856e+07	38490793	High	High	High	High	High	High
FALSE	High	Master Protein	Q1KMD3	Heterogeneous nuclear ribonucleoprotein U-like protein 2	0	83.516	24	16	70	16	16	747	85.1	4.91	139.18	16		membrane;nucleus	protein binding;RNA binding	Pf00622, Pf02037, Pf08433, Pf13671	221092	ENSG00000214753.2	HNRNPUL2	11				0	0.529	0.871136	37.56	2.75	21.99	2.98847e+07	3.77142e+07	3.38176e+07	2.67168e+07	2.96712e+07	3.18672e+07	1.76691e+07	2.45215e+07	2.36273e+07	2.19739e+07	High	High	High	High	High	High
FALSE	High	Master Protein	Q8N0Y7	Probable phosphoglycerate mutase 4	0	83.393	47	10	59	3	3	254	28.8	6.65	159.64	10	metabolic process;regulation of biological process	cytosol	catalytic activity	Pf00300	441531	ENSG00000226784.2	PGAM4	X	Central carbon metabolism in cancer; Carbon metabolism; Glycine, serine and threonine metabolism; Glucagon signaling pathway; Glycolysis / Gluconeogenesis; Biosynthesis of amino acids; Metabolic pathways			7	1.472	0.805004	30	19.67	23.04	815151	844288	593313	513373	739843	2.54385e+06	1.84874e+06	1.89685e+06	997427	1.32704e+06	High	Peak Found	High	Peak Found	High	Peak Found
FALSE	High	Master Protein	P16070	CD44 antigen	0	83.183	15	9	72	9	9	742	81.5	5.33	174.59	9	cell organization and biogenesis;cellular component movement;metabolic process;regulation of biological process;response to stimulus;transport	cell surface;cytosol;Golgi;membrane	protein binding;receptor activity;signal transducer activity	Pf00193	960	ENSG00000026508.17	CD44	11	Hematopoietic cell lineage; MicroRNAs in cancer; Epstein-Barr virus infection; Proteoglycans in cancer; ECM-receptor interaction; Shigellosis	Integrin cell surface interactions; Degradation of the extracellular matrix; Neutrophil degranulation; Hyaluronan uptake and degradation; Interferon gamma signaling; Cell surface interactions at the vascular wall	Hepatitis C and Hepatocellular Carcinoma; Wnt Signaling Pathway and Pluripotency; Senescence and Autophagy in Cancer	25	0.584	0.928662	66.25	11.67	10.53	1.2642e+08	1.87045e+08	1.8787e+08	1.18222e+08	1.71025e+08	1.58703e+08	1.45826e+08	9.09557e+07	8.83724e+07	1.06313e+08	High	High	High	High	High	High
FALSE	High	Master Protein	P68036	Ubiquitin-conjugating enzyme E2 L3	0	83.101	65	7	46	4	7	154	17.9	8.51	150	7	cell proliferation;metabolic process;regulation of biological process;response to stimulus	cytoplasm;cytosol;nucleus	catalytic activity;enzyme regulator activity;nucleotide binding;protein binding;RNA binding	Pf00179	7332	ENSG00000185651.14	UBE2L3	22	Ubiquitin mediated proteolysis; Parkinson's disease	Synthesis of active ubiquitin: roles of E1 and E2 enzymes; E3 ubiquitin ligases ubiquitinate target proteins; Antigen processing: Ubiquitination & Proteasome degradation	Parkin-Ubiquitin Proteasomal System pathway; Parkinsons Disease Pathway	13	0.64	0.969477	30.02	9.75	8.87	3.43699e+07	4.94126e+07	5.08093e+07	3.24381e+07	4.34004e+07	4.78655e+07	3.46931e+07	3.41233e+07	2.51644e+07	3.48152e+07	High	High	High	High	High	High
FALSE	High	Master Protein	P29966	Myristoylated alanine-rich C-kinase substrate	0	82.846	32	8	52	8	8	332	31.5	4.45	187.33	8	cell organization and biogenesis;regulation of biological process	cytoplasm;cytoskeleton;membrane;nucleus	protein binding		4082	ENSG00000277443.2	MARCKS	6	MicroRNAs in cancer; Fc gamma R-mediated phagocytosis	Acetylcholine regulates insulin secretion	Brain-Derived Neurotrophic Factor (BDNF) signaling pathway	7	0.621	0.94196	40.79	11.03	11.92	1.12819e+07	1.57904e+07	1.46367e+07	1.41349e+07	1.31599e+07	1.83044e+07	1.94284e+07	12171591	1.09963e+07	1.54001e+07	High	High	High	High	High	High
FALSE	High	Master Protein	P31948	Stress-induced-phosphoprotein 1	0	82.634	35	19	73	19	19	543	62.6	6.8	144.67	19	response to stimulus	cytoplasm;cytosol;Golgi;nucleus	protein binding;RNA binding	Pf00515, Pf12895, Pf13414, Pf13424, Pf13432	10963	ENSG00000168439.16	STIP1	11	Prion diseases	HSP90 chaperone cycle for steroid hormone receptors (SHR)		4	0.428	0.720972	44.94	5.65	23.18	4.06757e+07	5.25609e+07	5.29284e+07	4.34784e+07	4.48932e+07	3.94143e+07	2.56295e+07	3.26756e+07	3.48933e+07	3.13856e+07	High	High	High	High	High	High
FALSE	High	Master Protein	Q14847	LIM and SH3 domain protein 1	0	82.559	46	14	85	14	14	261	29.7	7.05	179.82	14	regulation of biological process;transport	cytoplasm;cytoskeleton	metal ion binding;protein binding;transporter activity	Pf00018, Pf00412, Pf00880, Pf07653, Pf14604	3927	ENSG00000002834.17	LASP1	17				0	0.517	0.852001	35.26	13.83	21.8	4.77651e+07	8.98051e+07	7.74417e+07	5.31769e+07	6.28304e+07	7.79831e+07	3.86265e+07	5.80608e+07	4.98399e+07	52868188	High	High	High	High	High	High
FALSE	High	Master Protein	O95336	6-phosphogluconolactonase	0	82.537	66	11	48	11	11	258	27.5	6.05	149.39	11	metabolic process	cytoplasm;cytosol	catalytic activity;protein binding	Pf01182	25796	ENSG00000130313.6	PGLS	19	Carbon metabolism; Pentose phosphate pathway; Metabolic pathways	Pentose phosphate pathway (hexose monophosphate shunt)	Pentose Phosphate Pathway	7	0.686	0.987533	33.42	2.64	13.86	2.54071e+07	3.35357e+07	3.14424e+07	2.33869e+07	2.64182e+07	3.74675e+07	2.85641e+07	28417749	29405579	2.84175e+07	High	High	High	High	High	High
FALSE	High	Master Protein	Q15181	Inorganic pyrophosphatase	0	81.4	49	11	53	10	10	289	32.6	5.86	144.16	11	metabolic process	cytoplasm;cytosol	catalytic activity;metal ion binding	Pf00719	5464	ENSG00000180817.11	PPA1	10	Oxidative phosphorylation	Cytosolic tRNA aminoacylation; Pyrophosphate hydrolysis		7	0.633	0.963715	37.46	7.33	14.41	3.71229e+07	4.30665e+07	4.81724e+07	3.70489e+07	4.03458e+07	5.26748e+07	5.08618e+07	2.89101e+07	3.83661e+07	4.20508e+07	High	High	High	High	High	High
FALSE	High	Master Protein	Q14011	Cold-inducible RNA-binding protein	0	81.198	49	8	43	8	8	172	18.6	9.51	137.43	8	cell organization and biogenesis;regulation of biological process;response to stimulus	cytoplasm;nucleus	protein binding;RNA binding;translation regulator activity	Pf00076, Pf13893, Pf14259	1153	ENSG00000099622.13	CIRBP	19				0	0.842	0.999873	41.53	18.66	37.09	2.52451e+07	2.94677e+07	2.88474e+07	1.41265e+07	2.5423e+07	5.87681e+07	4.48992e+07	2.61657e+07	1.1399e+07	2.93433e+07	High	High	High	High	High	High
FALSE	High	Master Protein	Q13148	TAR DNA-binding protein 43	0	81.181	29	9	49	9	9	414	44.7	6.19	125.54	9	cell organization and biogenesis;metabolic process;regulation of biological process;response to stimulus	cytoplasm;nucleus	DNA binding;protein binding;RNA binding	Pf00076, Pf13893, Pf14259	23435	ENSG00000120948.16	TARDBP	1				0	1.085	0.94196	46.28	6.46	12.11	1.61738e+07	2.22362e+07	2.01221e+07	1.43923e+07	1.56511e+07	4.12522e+07	2.57348e+07	2.85405e+07	2.16831e+07	2.90944e+07	High	High	High	High	High	High
FALSE	High	Master Protein	P40429	60S ribosomal protein L13a	0	81.108	53	17	90	12	17	203	23.6	10.93	171.27	17	cell organization and biogenesis;metabolic process;regulation of biological process;response to stimulus;transport	cytoplasm;cytosol;membrane;nucleus;ribosome	RNA binding;structural molecule activity	Pf00572	23521	ENSG00000142541.16	RPL13A	19	Ribosome	Peptide chain elongation; Eukaryotic Translation Termination; Viral mRNA Translation; L13a-mediated translational silencing of Ceruloplasmin expression; Nonsense Mediated Decay (NMD) independent of the Exon Junction Complex (EJC); Selenocysteine synthesis; Nonsense Mediated Decay (NMD) enhanced by the Exon Junction Complex (EJC); GTP hydrolysis and joining of the 60S ribosomal subunit; Major path…	Cytoplasmic Ribosomal Proteins	34	8.394	0.000207932	50.1	24.42	12.86	2.91177e+07	2.61799e+07	2.43879e+07	20820737	1.55856e+07	5.31772e+08	3.74125e+08	2.89134e+08	2.40644e+08	4.06126e+08	High	High	High	High	High	High
FALSE	High	Master Protein	P98179	RNA-binding protein 3	0	80.533	61	7	56	7	7	157	17.2	8.91	176.48	7	metabolic process;regulation of biological process	cytoplasm;nucleus	protein binding;RNA binding	Pf00076, Pf13893, Pf14259	5935	ENSG00000102317.17	RBM3	X				0	0.933	0.995426	42.52	11.31	17.25	3.03985e+07	3.04126e+07	3.16474e+07	2.25541e+07	3.0524e+07	5.70821e+07	6.22095e+07	3.76869e+07	2.8652e+07	4.5389e+07	High	High	High	High	High	High
FALSE	High	Master Protein	P28838	Cytosol aminopeptidase	0	80.468	37	16	47	16	16	519	56.1	7.93	120	16	metabolic process	cytoplasm;cytosol;mitochondrion;nucleus	catalytic activity;metal ion binding	Pf00883, Pf02789	51056	ENSG00000002549.12	LAP3	4	Glutathione metabolism; Metabolic pathways; Arginine and proline metabolism			3	0.512	0.843313	51.86	12.44	31.16	2.51082e+07	3.05674e+07	3.83752e+07	2.69589e+07	2.77434e+07	2.41638e+07	1.59528e+07	2.63688e+07	2.53607e+07	2.39031e+07	High	High	High	High	High	High
FALSE	High	Master Protein	Q16629	Serine/arginine-rich splicing factor 7	0	80.409	34	10	68	9	9	238	27.4	11.82	159.6	10	metabolic process;regulation of biological process;transport	cytoplasm;nucleus	metal ion binding;protein binding;RNA binding	Pf00076, Pf13893, Pf14259	6432	ENSG00000115875.18	SRSF7	2	Spliceosome; Herpes simplex infection	Cleavage of Growing Transcript in the Termination Region ; Transport of Mature mRNA derived from an Intron-Containing Transcript; mRNA 3'-end processing; mRNA Splicing - Major Pathway; mRNA Splicing - Minor Pathway	mRNA Processing	15	0.875	0.999873	31.21	6.84	18.36	9.8801e+07	1.43231e+08	1.31926e+08	9.34582e+07	1.22076e+08	2.19954e+08	2.07095e+08	1.50507e+08	8.88497e+07	1.64939e+08	High	High	High	High	High	High
FALSE	High	Master Protein	O00410	Importin-5	0	80.33	17	13	40	12	13	1097	123.6	4.94	123.46	13	regulation of biological process;response to stimulus;transport	cytoplasm;membrane;nucleus	enzyme regulator activity;protein binding;RNA binding;transporter activity	Pf02985, Pf12755, Pf13513, Pf13646	3843	ENSG00000065150.18	IPO5	13		vRNP Assembly		6	0.68	0.984117	49.62	27.48	17.89	8.08758e+06	1.35061e+07	1.34943e+07	5.11899e+06	8.00792e+06	1.11364e+07	1.05604e+07	6.47474e+06	9.16222e+06	1.08778e+07	High	High	High	High	High	High
FALSE	High	Master Protein	P21796	Voltage-dependent anion-selective channel protein 1	0	80.314	48	12	62	11	11	283	30.8	8.54	144.14	12	cell communication;cell death;cell differentiation;defense response;metabolic process;regulation of biological process;response to stimulus;transport	membrane;mitochondrion;nucleus	protein binding;transporter activity	Pf01459	7416	ENSG00000213585.10	VDAC1	5	NOD-like receptor signaling pathway; cGMP-PKG signaling pathway; Huntington's disease; HTLV-I infection; Parkinson's disease; Influenza A; Calcium signaling pathway	Mitochondrial calcium ion transport; Ub-specific processing proteases; Mitochondrial protein import; Pink/Parkin Mediated Mitophagy		16	0.951	0.995426	39.46	8.82	12.97	2.65072e+07	3.87577e+07	3.01096e+07	2.75222e+07	3.33994e+07	6.99003e+07	5.69321e+07	4.04287e+07	3.18287e+07	5.57629e+07	High	High	High	High	High	High
FALSE	High	Master Protein	Q9Y224	RNA transcription, translation and transport factor protein	0	80.236	53	11	54	10	11	244	28.1	6.65	146.95	11	metabolic process;regulation of biological process;transport	cytoplasm;cytoskeleton;cytosol;nucleus	protein binding;RNA binding	Pf10036	51637	ENSG00000087302.8	C14orf166; RTRAF	14		tRNA processing in the nucleus		3	0.813	0.999873	38.5	5.21	10.37	2.27338e+07	3.08806e+07	2.48824e+07	2.18799e+07	2.51967e+07	4.63689e+07	3.01411e+07	3.08178e+07	2.56038e+07	2.91358e+07	High	High	High	High	High	High
FALSE	High	Master Protein	Q9Y6M1	Insulin-like growth factor 2 mRNA-binding protein 2	0	80.226	31	15	64	14	14	599	66.1	8.46	155.93	15	regulation of biological process;transport	cytoplasm;cytoskeleton;cytosol;nucleus	protein binding;RNA binding;translation regulator activity	Pf00013, Pf00076, Pf13014, Pf13083, Pf13893, Pf14259	10644	ENSG00000073792.15	IGF2BP2	3		Insulin-like Growth Factor-2 mRNA Binding Proteins (IGF2BPs/IMPs/VICKZs) bind RNA		2	0.757	0.999873	35.23	11.36	11.42	2.30244e+07	2.64581e+07	2.15181e+07	1.85271e+07	1.84284e+07	3.67051e+07	2.93734e+07	2.75155e+07	2.56467e+07	2.41797e+07	High	High	High	High	High	High
FALSE	High	Master Protein	P28066	Proteasome subunit alpha type-5	0	80.069	44	8	58	8	8	241	26.4	4.79	202.96	8	metabolic process;regulation of biological process;response to stimulus;transport	cytoplasm;cytosol;extracellular;nucleus;organelle lumen;proteasome	catalytic activity;nucleotide binding;protein binding	Pf00227, Pf10584	5686	ENSG00000143106.12	PSMA5	1	Proteasome	Regulation of RAS by GAPs; CDT1 association with the CDC6:ORC:origin complex; Downstream TCR signaling; UCH proteinases; NIK-->noncanonical NF-kB signaling; Hh mutants that don't undergo autocatalytic processing are degraded by ERAD; SCF-beta-TrCP mediated degradation of Emi1; Neutrophil degranulation; Cross-presentation of soluble exogenous antigens (endosomes); Separation of Sister Chromatids; …	Proteasome Degradation	151	1.408	0.816656	42.74	5.78	6.24	2.55222e+07	3.35127e+07	3.28438e+07	2.21157e+07	2.79671e+07	9.04555e+07	6.41484e+07	5.89523e+07	5.23845e+07	6.91477e+07	High	High	High	High	High	High
FALSE	High	Master Protein	P61586	Transforming protein RhoA	0	80.044	57	11	74	5	5	193	21.8	6.1	154.38	11	cell differentiation;cell division;cell organization and biogenesis;cellular component movement;metabolic process;regulation of biological process;response to stimulus;transport	cytoplasm;cytoskeleton;cytosol;endosome;membrane	catalytic activity;nucleotide binding;protein binding	Pf00025, Pf00071, Pf08477	387	ENSG00000067560.10	RHOA	3	Viral carcinogenesis; Endocytosis; TGF-beta signaling pathway; T cell receptor signaling pathway; NOD-like receptor signaling pathway; Tight junction; Vascular smooth muscle contraction; Pathogenic Escherichia coli infection; MicroRNAs in cancer; Phospholipase D signaling pathway; cGMP-PKG signaling pathway; Neurotrophin signaling pathway; Rap1 signaling pathway; Oxytocin signaling pathway; Color…	Rho GTPase cycle; Ovarian tumor domain proteases; G beta:gamma signalling through PI3Kgamma; RHO GTPases activate CIT; PCP/CE pathway; PI3K/AKT activation; SLIT2:ROBO1 increases RHOA activity; EPHA-mediated growth cone collapse; EPHB-mediated forward signaling; ERBB2 Regulates Cell Motility; Neutrophil degranulation; TGF-beta receptor signaling in EMT (epithelial to mesenchymal transition); Sema4…	Androgen receptor signaling pathway; Physiological and Pathological Hypertrophy of the Heart; MicroRNAs in cardiomyocyte hypertrophy; Leptin signaling pathway; Pathogenic Escherichia coli infection; AGE/RAGE pathway; Corticotropin-releasing hormone signaling pathway; Spinal Cord Injury; Alpha 6 Beta 4 signaling pathway; Focal Adhesion; G Protein Signaling Pathways; Wnt Signaling Pathway Netpath; …	111	0.494	0.774834	49.11	27.45	17.51	6.58073e+06	18213074	1.48438e+07	8.49651e+06	1.19902e+07	9.37506e+06	6.84533e+06	7.21626e+06	4.01124e+06	6.72902e+06	High	High	High	High	High	High
FALSE	High	Master Protein	Q9H4A4	Aminopeptidase B	0	79.979	27	13	44	13	13	650	72.5	5.74	130.86	13	metabolic process	extracellular;membrane	catalytic activity;metal ion binding	Pf01433, Pf09127, Pf13485	6051	ENSG00000176393.10	RNPEP	1				0	1.02	0.948212	39.69	15.92	16.55	1.17219e+07	1.24846e+07	1.47609e+07	9.37765e+06	8818054	3.19511e+07	1.63175e+07	1.77618e+07	1.51839e+07	18848048	High	High	High	High	High	High
FALSE	High	Master Protein	P13798	Acylamino-acid-releasing enzyme	0	79.784	28	16	48	16	16	732	81.2	5.48	108.4	16	cell organization and biogenesis;metabolic process;transport	cytoplasm;cytosol;extracellular;membrane	catalytic activity;protein binding;RNA binding	Pf00326, Pf00561, Pf01738, Pf02230, Pf05448, Pf12695, Pf12697	327	ENSG00000164062.12	APEH	3		Eukaryotic Translation Termination; Neutrophil degranulation		6	0.686	0.987533	37.27	5.3	16.77	3.77798e+07	4.56685e+07	4.55165e+07	3.82374e+07	3.88504e+07	6.8045e+07	4.70593e+07	5.18538e+07	5.23467e+07	4.76072e+07	High	High	High	High	High	High
FALSE	High	Master Protein	P49591	Serine--tRNA ligase, cytoplasmic	0	79.638	36	14	74	14	14	514	58.7	6.43	182.95	14	metabolic process;regulation of biological process	cytoplasm;cytosol;nucleus	catalytic activity;DNA binding;nucleotide binding;protein binding;RNA binding	Pf00587, Pf02403	6301	ENSG00000031698.12	SARS	1	Aminoacyl-tRNA biosynthesis	Selenocysteine synthesis; Cytosolic tRNA aminoacylation		9	0.939	0.995426	44.14	13.99	23.37	2.74642e+07	3.1728e+07	3.05611e+07	1.96465e+07	2.08474e+07	4.59187e+07	3.16194e+07	3.5988e+07	4.2877e+07	3.85043e+07	High	High	High	High	High	High
FALSE	High	Master Protein	Q9UHD8	Septin-9	0	79.58	26	14	68	14	14	586	65.4	8.97	164.36	14	cell division;cell organization and biogenesis;regulation of biological process	cytoplasm;cytoskeleton	catalytic activity;nucleotide binding;protein binding	Pf00735, Pf01926, Pf03193, Pf04548	10801	ENSG00000184640.17	SEPT9	17	Bacterial invasion of epithelial cells			1	0.677	0.988083	43.46	5.28	23.19	2.1842e+07	2.66638e+07	2.62797e+07	1.89409e+07	2.07816e+07	2.70788e+07	20991808	2.67336e+07	2.59011e+07	2.45887e+07	High	High	High	High	High	High
FALSE	High	Master Protein	Q8WXX5	DnaJ homolog subfamily C member 9	0	79.42	53	13	44	13	13	260	29.9	5.73	101.9	13	regulation of biological process;response to stimulus	cytoplasm;cytosol;membrane;nucleus	protein binding	Pf00226	23234	ENSG00000213551.4	DNAJC9	10				0	0.443	0.657808	39.84	14.66	23.38	1.36618e+07	2.45894e+07	2.31737e+07	1.87244e+07	1.75443e+07	2.35941e+07	1.979e+07	9.00082e+06	9.73546e+06	1.49467e+07	High	High	High	High	High	High
FALSE	High	Master Protein	Q13242	Serine/arginine-rich splicing factor 9	0	78.983	55	15	92	14	14	221	25.5	8.65	222.21	15	cell organization and biogenesis;metabolic process;regulation of biological process;response to stimulus;transport	nucleus	protein binding;RNA binding	Pf00076, Pf13893, Pf14259	8683	ENSG00000111786.8	SRSF9	12	Spliceosome; Herpes simplex infection	Cleavage of Growing Transcript in the Termination Region ; Transport of Mature mRNA derived from an Intron-Containing Transcript; mRNA 3'-end processing; mRNA Splicing - Major Pathway	mRNA Processing	14	0.727	0.995426	38.37	8.75	13.07	5.04399e+07	65737836	6.02226e+07	4.16715e+07	6.02799e+07	9.52686e+07	77930465	4.58051e+07	5.08356e+07	5.85492e+07	High	High	High	High	High	High
FALSE	High	Master Protein	Q99729	Heterogeneous nuclear ribonucleoprotein A/B	0	78.928	28	11	60	10	10	332	36.2	8.21	163.16	11	cell organization and biogenesis;regulation of biological process	cytoplasm;nucleus	DNA binding;protein binding;RNA binding	Pf00076, Pf08143, Pf13893, Pf14259	3182		HNRNPAB	5			Preimplantation Embryo; mRNA Processing	2	0.42	0.701254	44.44	4.65	28.37	4.67335e+07	5.57193e+07	5.01059e+07	4.15598e+07	4.44703e+07	3.1697e+07	1.77544e+07	1.75348e+07	2.47404e+07	3.25728e+07	High	High	High	High	High	High
FALSE	High	Master Protein	Q14257	Reticulocalbin-2	0	78.469	26	7	22	7	7	317	36.9	4.4	97.96	7		endoplasmic reticulum;organelle lumen	metal ion binding;protein binding	Pf13499	5955	ENSG00000117906.13	RCN2	15				0	0.656	0.954449	51.65	42.76	36.61	2.45116e+06	3.11786e+06	1.31468e+06	1.12854e+06	1.18762e+06	1.9558e+06	1.64658e+06	1.81337e+06	1424696	611416	High	High	High	High	Peak Found	Peak Found
FALSE	High	Master Protein	Q15056	Eukaryotic translation initiation factor 4H	0	78.337	57	11	78	10	11	248	27.4	7.23	200.08	11	cell organization and biogenesis;metabolic process;regulation of biological process;reproduction	cytoplasm;cytosol;membrane	catalytic activity;protein binding;RNA binding	Pf00076, Pf13893, Pf14259	7458	ENSG00000106682.14	EIF4H	7		L13a-mediated translational silencing of Ceruloplasmin expression; Translation initiation complex formation; GTP hydrolysis and joining of the 60S ribosomal subunit; Ribosomal scanning and start codon recognition	Translation Factors	10	0.701	0.988083	28.7	9.01	14.71	1.02774e+08	1.15469e+08	1.14615e+08	9.47561e+07	1.20767e+08	1.25931e+08	1.47006e+08	117986687	8.66361e+07	1.1901e+08	High	High	High	High	High	High
FALSE	High	Master Protein	Q9BSJ8	Extended synaptotagmin-1	0	78.279	16	12	26	12	12	1104	122.8	5.83	76.89	12	metabolic process;transport	endoplasmic reticulum;membrane	metal ion binding;protein binding	Pf00168	23344	ENSG00000139641.12	ESYT1	12		Glycosphingolipid metabolism		4	1.236	0.812164	56.83	11.2	16.5	5.89399e+06	7.39457e+06	6.12343e+06	6.47674e+06	5.83373e+06	1.5169e+07	1.36686e+07	1.04122e+07	1.22834e+07	9.85218e+06	Peak Found	Peak Found	High	Peak Found	High	High
FALSE	High	Master Protein	Q00688	Peptidyl-prolyl cis-trans isomerase FKBP3	0	78.245	48	11	55	11	11	224	25.2	9.28	132.33	11	metabolic process	cytoplasm;nucleus	catalytic activity;protein binding;receptor activity;RNA binding	Pf00254	2287	ENSG00000100442.10	FKBP3	14				0	0.8	0.999873	21.93	6.39	10.06	5.21241e+07	7.61886e+07	6.9786e+07	54184195	6.63973e+07	1.05266e+08	9.12005e+07	8.73511e+07	7.69335e+07	8.38394e+07	High	High	High	High	High	High
FALSE	High	Master Protein	P36952	Serpin B5	0	78.21	41	12	59	12	12	375	42.1	6.05	147.65	12	cell organization and biogenesis;cellular component movement;regulation of biological process	cytoplasm;extracellular	enzyme regulator activity;protein binding	Pf00079	5268	ENSG00000206075.13	SERPINB5	18	MicroRNAs in cancer; p53 signaling pathway			2	0.728	0.995426	45.69	12.18	29.22	2.76295e+07	4.02396e+07	3.45558e+07	28955099	2.39727e+07	4.01765e+07	2.47598e+07	2.88684e+07	3.9209e+07	3.08404e+07	High	High	High	High	High	High
FALSE	High	Master Protein	P05198	Eukaryotic translation initiation factor 2 subunit 1	0	78.054	45	15	55	15	15	315	36.1	5.08	106.89	15	cell communication;metabolic process;regulation of biological process;response to stimulus;transport	cytoplasm;cytosol;membrane;nucleus;ribosome	protein binding;RNA binding	Pf00575, Pf07541	1965	ENSG00000134001.12	EIF2S1	14	Protein processing in endoplasmic reticulum; Apoptosis; Non-alcoholic fatty liver disease (NAFLD); RNA transport; Measles; Herpes simplex infection; Hepatitis C; Influenza A	Formation of the ternary complex, and subsequently, the 43S complex; L13a-mediated translational silencing of Ceruloplasmin expression; ABC-family proteins mediated transport; Translation initiation complex formation; PERK regulates gene expression; GTP hydrolysis and joining of the 60S ribosomal subunit; Recycling of eIF2:GDP; Ribosomal scanning and start codon recognition	Translation Factors; Brain-Derived Neurotrophic Factor (BDNF) signaling pathway	25	1.92	0.505659	38.88	6.9	7.79	2.72067e+07	3.32393e+07	3.65478e+07	2.70364e+07	3.12968e+07	8.01031e+07	6.95057e+07	6.30188e+07	5.76569e+07	6.65358e+07	High	High	High	High	High	High
FALSE	High	Master Protein	P43686	26S proteasome regulatory subunit 6B	0	77.899	42	15	52	15	15	418	47.3	5.21	119.28	15	metabolic process;regulation of biological process;response to stimulus;transport	cytoplasm;cytosol;membrane;nucleus;proteasome	catalytic activity;nucleotide binding;protein binding;RNA binding	Pf00004, Pf00006, Pf00910, Pf01057, Pf01078, Pf05496, Pf07724, Pf07726, Pf07728, Pf13191	5704	ENSG00000281221.2; ENSG00000013275.7	PSMC4	19; CHR_HG2021_PATCH	Epstein-Barr virus infection; Proteasome	Regulation of RAS by GAPs; CDT1 association with the CDC6:ORC:origin complex; Downstream TCR signaling; UCH proteinases; NIK-->noncanonical NF-kB signaling; Hh mutants that don't undergo autocatalytic processing are degraded by ERAD; SCF-beta-TrCP mediated degradation of Emi1; Cross-presentation of soluble exogenous antigens (endosomes); Separation of Sister Chromatids; Vpu mediated degradation o…	Proteasome Degradation; Parkin-Ubiquitin Proteasomal System pathway	152	0.916	0.995426	36.16	14.28	12.33	2.13739e+07	1.93994e+07	2.15443e+07	1.63036e+07	1.67804e+07	3.57018e+07	2.44276e+07	2.32521e+07	2.53819e+07	26575590	High	High	High	High	High	High
FALSE	High	Master Protein	Q8WX93	Palladin	0	77.825	14	16	44	15	16	1383	150.5	7.09	79.18	16	cell organization and biogenesis;cellular component movement	cytoplasm;cytoskeleton;cytosol;membrane;nucleus	protein binding	Pf00047, Pf07679, Pf13895, Pf13927	23022		PALLD	4				0	0.397	0.492244	43.91	8.33	12.76	1.63576e+07	2.4068e+07	2.15033e+07	1.79164e+07	21939560	1.28747e+07	9.8741e+06	9.92066e+06	9.9362e+06	1.01902e+07	High	High	High	High	High	High
FALSE	High	Master Protein	O15144	Actin-related protein 2/3 complex subunit 2	0	77.796	55	16	74	16	16	300	34.3	7.36	161.22	16	cell organization and biogenesis;cellular component movement;regulation of biological process;response to stimulus	cytoplasm;cytoskeleton;cytosol;endosome;membrane	protein binding;structural molecule activity	Pf04045	10109	ENSG00000163466.15	ARPC2	2	Endocytosis; Pathogenic Escherichia coli infection; Salmonella infection; Regulation of actin cytoskeleton; Bacterial invasion of epithelial cells; Fc gamma R-mediated phagocytosis; Shigellosis	EPHB-mediated forward signaling; Clathrin-mediated endocytosis; RHO GTPases Activate WASPs and WAVEs; Regulation of actin dynamics for phagocytic cup formation	Pathogenic Escherichia coli infection	23	1.853	0.538404	32.62	7.74	13.05	1.56289e+07	1.8971e+07	1.88624e+07	1.53677e+07	1.42075e+07	7.94564e+07	51263369	5.63529e+07	5.32343e+07	5.60824e+07	High	High	High	High	High	High
FALSE	High	Master Protein	Q13442	28 kDa heat- and acid-stable phosphoprotein	0	77.562	40	10	83	10	10	181	20.6	8.87	200.85	10	cell proliferation;regulation of biological process;response to stimulus;transport	extracellular	RNA binding	Pf10252	11333	ENSG00000106244.12	PDAP1	7		Neutrophil degranulation		3	0.771	0.999873	29.6	6.48	14.71	2.76211e+07	3.64963e+07	3.48523e+07	2.43354e+07	3.26818e+07	5.23111e+07	5.01489e+07	3.04959e+07	2.51058e+07	4.09522e+07	High	High	High	High	High	High
FALSE	High	Master Protein	O75368	SH3 domain-binding glutamic acid-rich-like protein	0	77.367	84	10	46	10	10	114	12.8	5.25	118.7	10	cellular homeostasis;regulation of biological process	cytoplasm;nucleus	catalytic activity;protein binding	Pf00462, Pf04908	6451	ENSG00000131171.12	SH3BGRL	X				0	0.904	0.999873	28.99	5.12	6.01	2.56989e+07	3.3784e+07	3.47006e+07	2.48279e+07	2.91828e+07	5.80847e+07	5.03015e+07	3.87667e+07	3.42017e+07	3.89192e+07	High	High	High	High	High	High
FALSE	High	Master Protein	O43399	Tumor protein D54	0	77.346	42	10	46	10	10	206	22.2	5.36	153.28	10	regulation of biological process	cytoplasm	protein binding;RNA binding	Pf04201	7165	ENSG00000101150.17	TPD52L2	20				0	0.614	0.961774	26.87	17.28	17.54	1.46916e+07	2.69838e+07	2.36563e+07	1.9495e+07	2.59071e+07	2.92855e+07	3.00893e+07	1.67963e+07	1.46765e+07	1.96019e+07	High	High	High	High	High	High
FALSE	High	Master Protein	Q15907	Ras-related protein Rab-11B	0	77.313	62	13	82	2	12	218	24.5	5.94	192.4	13	metabolic process;regulation of biological process;response to stimulus;transport	cytoplasm;cytosol;endosome;membrane;mitochondrion	catalytic activity;nucleotide binding;protein binding	Pf00025, Pf00071, Pf01926, Pf08477, Pf13401	9230	ENSG00000185236.11	RAB11B	19	Endocytosis; AMPK signaling pathway; Vasopressin-regulated water reabsorption	TBC/RABGAPs; RAB geranylgeranylation	Focal Adhesion-PI3K-Akt-mTOR-signaling pathway	11	1.137	0.946144	38.93	8.53	18.31	4.50705e+07	7.21129e+07	5.90788e+07	4.45436e+07	5.65832e+07	1.43834e+08	1.35844e+08	7.24435e+07	6.76523e+07	8.96054e+07	High	High	High	High	High	High
FALSE	High	Master Protein	P16949	Stathmin	0	77.171	71	15	74	12	15	149	17.3	5.97	176.75	15	cell differentiation;cell organization and biogenesis;development;regulation of biological process;response to stimulus	cytoplasm;cytoskeleton;cytosol;membrane	protein binding;signal transducer activity	Pf00836, Pf09726	3925	ENSG00000117632.22	STMN1	1	MicroRNAs in cancer; MAPK signaling pathway		Regulation of Microtubule Cytoskeleton; Retinoblastoma (RB) in Cancer; Rac1/Pak1/p38/MMP-2 pathway; MAPK Signaling Pathway; EGF/EGFR Signaling Pathway	7	0.759	0.999873	45.11	3.24	13.59	5.27084e+07	7.36959e+07	6.63028e+07	5.39583e+07	6.02535e+07	9.55948e+07	8.61315e+07	4.91367e+07	5.13351e+07	7.63694e+07	High	High	High	High	High	High
FALSE	High	Master Protein	P24821	Tenascin	0	76.89	8	16	56	16	16	2201	240.7	4.89	113.17	16	cell communication;cell differentiation;cell organization and biogenesis;metabolic process;regulation of biological process;response to stimulus	extracellular;membrane;organelle lumen	protein binding	Pf00041, Pf00147, Pf07974	3371	ENSG00000041982.15	TNC	9	MicroRNAs in cancer; Focal adhesion; ECM-receptor interaction; PI3K-Akt signaling pathway	ECM proteoglycans; Post-translational protein phosphorylation; Integrin cell surface interactions; Regulation of Insulin-like Growth Factor (IGF) transport and uptake by Insulin-like Growth Factor Binding Proteins (IGFBPs); Syndecan interactions	Focal Adhesion; TGF-beta Signaling Pathway; Amplification and Expansion of Oncogenic Pathways as Metastatic Traits; TGF-B Signaling in Thyroid Cells for Epithelial-Mesenchymal Transition; Focal Adhesion-PI3K-Akt-mTOR-signaling pathway	18	0.328	0.407518	65.75	16.89	14.64	3.59199e+07	3.70751e+07	2.94274e+07	3.00236e+07	4.02882e+07	1.97802e+07	2.25451e+07	1.42824e+07	1.63939e+07	1.69615e+07	High	High	High	High	High	High
FALSE	High	Master Protein	P78417	Glutathione S-transferase omega-1	0	76.837	46	13	98	13	13	241	27.5	6.6	176.97	13	cellular homeostasis;metabolic process;regulation of biological process;response to stimulus	cytoplasm;cytosol	antioxidant activity;catalytic activity;protein binding	Pf00043, Pf00462, Pf02798, Pf13409, Pf13417, Pf14497	9446	ENSG00000148834.12	GSTO1	10	Glutathione metabolism; Metabolism of xenobiotics by cytochrome P450; Drug metabolism - cytochrome P450; Chemical carcinogenesis; Platinum drug resistance	Gene and protein expression by JAK-STAT signaling after Interleukin-12 stimulation; Glutathione conjugation; Methylation; Vitamin C (ascorbate) metabolism; Interleukin-12 family signaling	Myometrial Relaxation and Contraction Pathways; Metapathway biotransformation	20	0.53	0.876074	54.01	6.93	11.59	63931886	9.25088e+07	8.60025e+07	6.33913e+07	8.15894e+07	97059617	6.20966e+07	6.11577e+07	6.1378e+07	6.28195e+07	High	High	High	High	High	High
FALSE	High	Master Protein	Q07065	Cytoskeleton-associated protein 4	0	76.766	30	15	43	14	14	602	66	5.92	101.26	15	metabolic process;transport	cytoplasm;cytoskeleton;cytosol;endoplasmic reticulum;membrane;organelle lumen	RNA binding	Pf13166	10970	ENSG00000136026.13	CKAP4	12	Protein processing in endoplasmic reticulum	Post-translational protein phosphorylation; Regulation of Insulin-like Growth Factor (IGF) transport and uptake by Insulin-like Growth Factor Binding Proteins (IGFBPs); Surfactant metabolism; Neutrophil degranulation		9	0.41	0.492244	45.48	10.75	33.53	1.92784e+07	2.45041e+07	1.87525e+07	1.9094e+07	2.24443e+07	1.49888e+07	1.8922e+07	6.81935e+06	9.5296e+06	8.38552e+06	High	High	High	High	High	High
FALSE	High	Master Protein	P35052	Glypican-1	0	76.711	27	11	32	11	11	558	61.6	7.3	101.82	11	cell differentiation;cellular component movement;metabolic process;regulation of biological process	cytosol;endosome;extracellular;membrane;organelle lumen	metal ion binding;protein binding	Pf01153	2817	ENSG00000063660.8	GPC1	2	Proteoglycans in cancer	Defective B4GALT7 causes EDS, progeroid type; Retinoid metabolism and transport; Defective EXT2 causes exostoses 2; Defective EXT1 causes exostoses 1, TRPS2 and CHDS; Signaling by GPCR; HS-GAG biosynthesis; A tetrasaccharide linker sequence is required for GAG synthesis; Signaling by ROBO receptors; Cell surface interactions at the vascular wall; Defective B3GALT6 causes EDSP2 and SEMDJL1; HS-GAG…	VEGFA-VEGFR2 Signaling Pathway	29	0.456	0.614006	48.28	13.3	40.86	1.22972e+07	1.77427e+07	1.83189e+07	1.49128e+07	1.23795e+07	1.06766e+07	7.49593e+06	1.3948e+07	1.27725e+07	8.39357e+06	High	High	High	High	High	Peak Found
FALSE	High	Master Protein	P35221	Catenin alpha-1	0	76.577	18	13	30	9	13	906	100	6.29	74.33	13	cell organization and biogenesis;regulation of biological process;response to stimulus	cytoplasm;cytoskeleton;cytosol;Golgi;membrane	protein binding;RNA binding;structural molecule activity	Pf01044	1495	ENSG00000044115.20	CTNNA1	5	Arrhythmogenic right ventricular cardiomyopathy (ARVC); Tight junction; Hippo signaling pathway; Endometrial cancer; Pathways in cancer; Adherens junction; Leukocyte transendothelial migration; Bacterial invasion of epithelial cells	Adherens junctions interactions; CDO in myogenesis; VEGFR2 mediated vascular permeability; RHO GTPases activate IQGAPs	Arrhythmogenic Right Ventricular Cardiomyopathy; Apoptosis-related network due to altered Notch3 in ovarian cancer; VEGFA-VEGFR2 Signaling Pathway; White fat cell differentiation	27	0.43	0.540613	47.17	14	24.43	1.04096e+07	1.37828e+07	1.58194e+07	1.34708e+07	1.23393e+07	9.02417e+06	5.8587e+06	9.16031e+06	6.80339e+06	7.77004e+06	High	High	High	High	High	High
FALSE	High	Master Protein	Q8NBS9	Thioredoxin domain-containing protein 5	0	76.538	31	13	53	13	13	432	47.6	5.97	117.55	13	cellular homeostasis;metabolic process;regulation of biological process;response to stimulus;transport	endoplasmic reticulum;extracellular;organelle lumen	catalytic activity;protein binding	Pf00085, Pf13098, Pf13905	81567	ENSG00000239264.8	TXNDC5	6	Protein processing in endoplasmic reticulum	Neutrophil degranulation; Golgi Associated Vesicle Biogenesis; Lysosome Vesicle Biogenesis		10	0.436	0.739357	46.79	2.4	15.38	3.61483e+07	4.61693e+07	4.22392e+07	3.42023e+07	3.63085e+07	2.54324e+07	2.82126e+07	2.48256e+07	2.18263e+07	2.2501e+07	High	High	High	High	High	High
FALSE	High	Master Protein	P18085	ADP-ribosylation factor 4	0	76.136	60	10	47	5	5	180	20.5	7.14	127.45	10	cellular component movement;metabolic process;regulation of biological process;response to stimulus;transport	cytosol;Golgi;membrane	catalytic activity;nucleotide binding;protein binding;signal transducer activity	Pf00025, Pf00071, Pf00503, Pf01926, Pf04670, Pf08477, Pf09439	378	ENSG00000168374.10	ARF4	3		COPI-dependent Golgi-to-ER retrograde traffic; VxPx cargo-targeting to cilium; COPI-mediated anterograde transport		15	2.71	0.177672	29.73	5.95	6.29	9.85124e+06	1.4044e+07	1.29413e+07	1.06107e+07	1.23163e+07	7.72499e+07	7.10462e+07	48678036	47630667	5.69867e+07	High	High	High	High	High	High
FALSE	High	Master Protein	P55786	Puromycin-sensitive aminopeptidase	0	75.946	20	17	34	11	17	919	103.2	5.72	83.4	17	metabolic process;response to stimulus	cytoplasm;cytosol;nucleus	catalytic activity;metal ion binding	Pf01433, Pf11838, Pf13485	9520	ENSG00000141279.15	NPEPPS	17		Antigen processing: Ubiquitination & Proteasome degradation		4	0.859	0.999873	41.12	12.98	19.71	2.63079e+07	2.89889e+07	2.94761e+07	2.29134e+07	1.96468e+07	47572010	3.90111e+07	3.88215e+07	43573423	3.65527e+07	High	High	High	High	High	High
FALSE	High	Master Protein	P09960	Leukotriene A-4 hydrolase	0	75.945	28	15	56	15	15	611	69.2	6.18	92.86	15	metabolic process;transport	cytoplasm;cytosol;extracellular;nucleus	catalytic activity;metal ion binding;protein binding;RNA binding	Pf01433, Pf09127, Pf13485	4048	ENSG00000111144.9	LTA4H	12	Arachidonic acid metabolism; Metabolic pathways	Synthesis of Leukotrienes (LT) and Eoxins (EX); Neutrophil degranulation	Eicosanoid Synthesis	11	0.811	0.999873	47.54	14.98	23.65	1.94625e+07	27676669	2.41867e+07	2.04338e+07	1.53922e+07	3.50962e+07	1.94962e+07	2.95403e+07	2.57279e+07	2.42653e+07	High	High	High	High	High	High
FALSE	High	Master Protein	P22695	Cytochrome b-c1 complex subunit 2, mitochondrial	0	75.766	22	8	43	8	8	453	48.4	8.63	93.11	8	metabolic process;transport	membrane;mitochondrion	catalytic activity;metal ion binding;protein binding	Pf00675, Pf05193	7385	ENSG00000140740.10; ENSG00000284493.1	UQCRC2	16; CHR_HG926_PATCH	Huntington's disease; Parkinson's disease; Alzheimer's disease; Oxidative phosphorylation; Non-alcoholic fatty liver disease (NAFLD); Metabolic pathways; Cardiac muscle contraction	Respiratory electron transport	Electron Transport Chain	12	1.452	0.636145	34.15	14.69	18.55	5.17528e+06	8.69924e+06	7.9234e+06	5872600	8.33682e+06	2.64455e+07	2.41539e+07	1.51516e+07	1.30838e+07	2.54823e+07	High	High	High	High	High	High
FALSE	High	Master Protein	Q9UL46	Proteasome activator complex subunit 2	0	75.75	47	10	55	10	10	239	27.4	5.73	146.53	10	metabolic process;regulation of biological process;response to stimulus;transport	cytoplasm;cytosol;membrane;proteasome	enzyme regulator activity;protein binding	Pf02251, Pf02252	5721	ENSG00000100911.15	PSME2	14	Proteasome; Antigen processing and presentation	Regulation of RAS by GAPs; CDT1 association with the CDC6:ORC:origin complex; Downstream TCR signaling; UCH proteinases; NIK-->noncanonical NF-kB signaling; Hh mutants that don't undergo autocatalytic processing are degraded by ERAD; SCF-beta-TrCP mediated degradation of Emi1; Cross-presentation of soluble exogenous antigens (endosomes); Separation of Sister Chromatids; Vpu mediated degradation o…	Proteasome Degradation	153	1.089	0.960193	43.96	16.51	21.96	1.88046e+07	1.73787e+07	2.55175e+07	1.59759e+07	1.95552e+07	3.5871e+07	3.58888e+07	3.6274e+07	3.60924e+07	2.97457e+07	High	High	High	High	High	High
FALSE	High	Master Protein	P62633	Cellular nucleic acid-binding protein	0	75.645	48	7	46	7	7	177	19.5	7.71	109.1	7	metabolic process;regulation of biological process	cytoplasm;cytosol;endoplasmic reticulum;nucleus	DNA binding;metal ion binding;protein binding;RNA binding	Pf00098	7555	ENSG00000169714.16	CNBP	3				0	0.301	0.315361	54.88	21.81	16.52	1.77731e+07	4.09899e+07	3.21707e+07	2.14842e+07	3.20809e+07	1.78191e+07	1.05609e+07	1.17544e+07	7.79807e+06	1.30722e+07	High	High	High	High	High	High
FALSE	High	Master Protein	O75347	Tubulin-specific chaperone A	0	75.529	61	11	51	11	11	108	12.8	5.29	147.47	11	cell organization and biogenesis;metabolic process	cytoplasm;cytoskeleton	protein binding;RNA binding	Pf02970	6902	ENSG00000171530.13	TBCA	5		Post-chaperonin tubulin folding pathway		3	0.776	0.999873	27.45	7.43	2.18	6.90629e+07	8.26749e+07	8.25796e+07	6.70503e+07	8.31972e+07	1.30591e+08	1.10252e+08	8.97992e+07	8.18105e+07	9.78621e+07	High	High	High	High	High	High
FALSE	High	Master Protein	Q9UJU6	Drebrin-like protein	0	75.355	36	11	36	11	11	430	48.2	5.05	86.32	11	cell organization and biogenesis;regulation of biological process;response to stimulus;transport	cytoplasm;cytoskeleton;cytosol;endosome;extracellular;Golgi;membrane;organelle lumen	enzyme regulator activity;protein binding	Pf00018, Pf00241, Pf07653, Pf14604	28988	ENSG00000136279.20	DBNL	7		Neutrophil degranulation; Caspase-mediated cleavage of cytoskeletal proteins; Neurexins and neuroligins	T-Cell antigen Receptor (TCR) Signaling Pathway	12	0.424	0.505659	60.63	12.49	46.13	1.03014e+07	1.59857e+07	1.60079e+07	1.03632e+07	1.47211e+07	6.70687e+06	4.8148e+06	9.15652e+06	8.73333e+06	4.69296e+06	High	High	High	High	High	High
FALSE	High	Master Protein	P21964	Catechol O-methyltransferase	0	75.308	51	12	46	12	12	271	30	5.47	82.78	12	cell communication;metabolic process;regulation of biological process;response to stimulus	cytoplasm;cytosol;membrane;mitochondrion	catalytic activity;metal ion binding;protein binding	Pf01596, Pf09445, Pf12847, Pf13578, Pf13659	1312	ENSG00000093010.13	COMT	22	Dopaminergic synapse; Tyrosine metabolism; Metabolic pathways; Steroid hormone biosynthesis	Enzymatic degradation of dopamine by COMT; Enzymatic degradation of Dopamine by monoamine oxidase; Methylation	Dopamine metabolism; Biogenic Amine Synthesis; Estrogen metabolism; Metapathway biotransformation; Methylation Pathways	19	0.715	0.995426	47.32	15.18	22.65	4.15283e+07	6.98618e+07	7.57202e+07	4.8037e+07	5.33536e+07	8.85433e+07	5.24203e+07	7.70576e+07	6.64901e+07	6.48267e+07	High	High	High	High	High	High
FALSE	High	Master Protein	P47756	F-actin-capping protein subunit beta	0	75.293	43	11	59	11	11	277	31.3	5.59	163.39	11	cell organization and biogenesis;cellular component movement;coagulation;regulation of biological process;transport	cytoplasm;cytoskeleton;cytosol	protein binding	Pf01115	832	ENSG00000077549.17	CAPZB	1	Endocytosis	COPI-independent Golgi-to-ER retrograde traffic; COPI-mediated anterograde transport; MHC class II antigen presentation; HSP90 chaperone cycle for steroid hormone receptors (SHR); Factors involved in megakaryocyte development and platelet production		20	0.838	0.999873	59.4	7.28	13.05	2.82119e+07	4.1806e+07	4.01461e+07	2.73529e+07	3.27612e+07	4.58428e+07	3.42948e+07	3.70353e+07	3.38423e+07	4.04828e+07	High	High	High	High	High	High
FALSE	High	Master Protein	Q13185	Chromobox protein homolog 3	0	75.255	51	8	52	7	7	183	20.8	5.33	173.42	8	cell organization and biogenesis;metabolic process;regulation of biological process	chromosome;membrane;nucleus	protein binding	Pf00385, Pf01393	11335; 90416	ENSG00000122565.18	CBX3; C15orf57; CCDC32	7; 15		RNA Polymerase I Chain Elongation; ERCC6 (CSB) and EHMT2 (G9a) positively regulate rRNA expression; Transcriptional Regulation by E2F6	Exercise-induced Circadian Regulation	10	0.524	0.882574	30.97	11.74	17.37	2.43939e+07	3.77264e+07	2.90988e+07	1.9833e+07	2.78753e+07	3.45684e+07	2.01633e+07	1.68502e+07	1.49523e+07	2.51917e+07	High	High	High	High	High	High
FALSE	High	Master Protein	P17980	26S proteasome regulatory subunit 6A	0	74.872	38	10	34	10	10	439	49.2	5.24	104.18	10	metabolic process;regulation of biological process;response to stimulus;transport	cytoplasm;cytosol;extracellular;membrane;nucleus;organelle lumen;proteasome	catalytic activity;enzyme regulator activity;nucleotide binding;protein binding	Pf00004, Pf01078, Pf05496, Pf07724, Pf07728, Pf13191	5702	ENSG00000165916.8	PSMC3	11	Epstein-Barr virus infection; Proteasome	Regulation of RAS by GAPs; CDT1 association with the CDC6:ORC:origin complex; Downstream TCR signaling; UCH proteinases; NIK-->noncanonical NF-kB signaling; Hh mutants that don't undergo autocatalytic processing are degraded by ERAD; SCF-beta-TrCP mediated degradation of Emi1; Neutrophil degranulation; Cross-presentation of soluble exogenous antigens (endosomes); Separation of Sister Chromatids; …	Proteasome Degradation; Parkin-Ubiquitin Proteasomal System pathway	153	0.697	0.988083	51.1	19.08	16.98	8.96942e+06	1.20712e+07	1.19435e+07	8.28131e+06	6.13446e+06	1.20898e+07	1.04435e+07	9.39911e+06	9.88438e+06	7.9043e+06	High	High	High	High	High	High
FALSE	High	Master Protein	P22234	Multifunctional protein ADE2	0	74.867	30	12	49	12	12	425	47	7.23	123.17	12	metabolic process	cytoplasm;cytosol;membrane	catalytic activity;nucleotide binding;protein binding	Pf00731, Pf01259	10606	ENSG00000128050.8	PAICS	4	Purine metabolism; Metabolic pathways	Purine ribonucleoside monophosphate biosynthesis		6	1.326	0.849566	45.05	11.84	12.93	1.81931e+07	2.36336e+07	2.5652e+07	1.67797e+07	1.64445e+07	6.48607e+07	4.00739e+07	3.66368e+07	4.03981e+07	4.88596e+07	High	High	High	High	High	High
FALSE	High	Master Protein	Q15436	Protein transport protein Sec23A	0	74.439	16	9	38	7	7	765	86.1	7.08	86.35	9	cell organization and biogenesis;transport	cytoplasm;cytosol;endoplasmic reticulum;membrane	metal ion binding;protein binding	Pf00626, Pf04810, Pf04811, Pf04815, Pf08033	10484	ENSG00000100934.14	SEC23A	14	Protein processing in endoplasmic reticulum	Regulation of cholesterol biosynthesis by SREBP (SREBF); Cargo concentration in the ER; Antigen Presentation: Folding, assembly and peptide loading of class I MHC; COPII (Coat Protein 2) Mediated Vesicle Transport; MHC class II antigen presentation	Sterol Regulatory Element-Binding Proteins (SREBP) signalling	20	2.488	0.0591697	46.1	41.18	16.95	3.18452e+06	3.96906e+06	2.63799e+06	3.06751e+06	870828	2.39062e+07	1.51018e+07	1.69347e+07	1.1986e+07	1.29885e+07	High	High	High	High	High	High
FALSE	High	Master Protein	P20962	Parathymosin	0	74.225	30	7	68	7	7	102	11.5	4.16	173.98	7	metabolic process	nucleus			5763	ENSG00000159335.15	PTMS	12				0	0.772	0.999873	41.12	10.66	14.15	8.69572e+07	9.69124e+07	1.0861e+08	8.34119e+07	1.07438e+08	1.84804e+08	1.53861e+08	1.16605e+08	9.39971e+07	9.79994e+07	High	High	High	High	High	High
FALSE	High	Master Protein	P84085	ADP-ribosylation factor 5	0	74.024	59	10	39	4	4	180	20.5	6.79	107.59	10	regulation of biological process;response to stimulus;transport	cytoplasm;Golgi;membrane	catalytic activity;nucleotide binding;protein binding;signal transducer activity	Pf00025, Pf00071, Pf00503, Pf01926, Pf04670, Pf08477, Pf09439	381	ENSG00000004059.10	ARF5	7	Endocytosis	COPI-dependent Golgi-to-ER retrograde traffic; COPI-mediated anterograde transport		12	3.379	0.00504929	25.15	11.35	11.23	3.1221e+06	3.95955e+06	4.01326e+06	2.63776e+06	4.00439e+06	2.39276e+07	2.0461e+07	1.9832e+07	13565475	1.93276e+07	Peak Found	High	High	Peak Found	High	High
FALSE	High	Master Protein	Q969Q0	60S ribosomal protein L36a-like	0	73.917	56	9	61	2	2	106	12.5	10.65	127.69	9	metabolic process	cytoplasm;cytosol;membrane;nucleus;ribosome	protein binding;structural molecule activity	Pf00935	6166	ENSG00000165502.6	RPL36AL	14	Ribosome	Peptide chain elongation; Eukaryotic Translation Termination; Viral mRNA Translation; L13a-mediated translational silencing of Ceruloplasmin expression; Nonsense Mediated Decay (NMD) independent of the Exon Junction Complex (EJC); Selenocysteine synthesis; Nonsense Mediated Decay (NMD) enhanced by the Exon Junction Complex (EJC); GTP hydrolysis and joining of the 60S ribosomal subunit; Major path…		33	4.589	0.000660404	38.78	8.02	18.12	3.27136e+06	4079435	3.6841e+06	3.48839e+06	3.26038e+06	3.28558e+07	2.80078e+07	26393154	1.43139e+07	27404910	High	High	Peak Found	High	Peak Found	High
FALSE	High	Master Protein	Q9NQR4	Omega-amidase NIT2	0	73.907	48	11	42	11	11	276	30.6	7.21	123.53	11	metabolic process;transport	cytoplasm;cytosol;extracellular;mitochondrion;organelle lumen	catalytic activity	Pf00795	56954	ENSG00000114021.11	NIT2	3	Alanine, aspartate and glutamate metabolism	Neutrophil degranulation		4	0.929	0.988083	45.46	15.61	22.65	1.00997e+07	1.9033e+07	1.84021e+07	1.36667e+07	1.59926e+07	3.01418e+07	1.89399e+07	2.65229e+07	22723014	2.04004e+07	High	High	High	High	High	High
FALSE	High	Master Protein	P09104	Gamma-enolase	0	73.864	24	7	138	4	4	434	47.2	5.03	413.41	7	metabolic process	cytoplasm;cytosol;membrane	catalytic activity;metal ion binding;protein binding	Pf00113, Pf03952, Pf13378	2026	ENSG00000111674.8	ENO2	12	HIF-1 signaling pathway; Carbon metabolism; Glycolysis / Gluconeogenesis; RNA degradation; Biosynthesis of amino acids; Metabolic pathways	Gluconeogenesis; Glycolysis	Glycolysis and Gluconeogenesis	12	0.617	0.89546	42.63	14.69	26.53	5.93507e+06	7.72941e+06	5133125	4.41323e+06	5.18115e+06	6.04444e+06	6.23538e+06	7.19767e+06	5.66492e+06	4.58262e+06	High	High	High	High	High	Peak Found
FALSE	High	Master Protein	Q9UHB6	LIM domain and actin-binding protein 1	0	73.451	22	14	53	14	14	759	85.2	6.84	125.71	14	cell organization and biogenesis;regulation of biological process	cytoplasm;cytoskeleton	metal ion binding;protein binding	Pf00412	51474	ENSG00000050405.13	LIMA1	12				0	0.422	0.705125	40.61	9.3	21	2.46175e+07	3.69522e+07	3.49005e+07	2.56874e+07	2.49949e+07	2.28814e+07	1.74708e+07	2.19975e+07	1.90993e+07	1.75845e+07	High	High	High	High	High	High
FALSE	High	Master Protein	P04844	Dolichyl-diphosphooligosaccharide--protein glycosyltransferase subunit 2	0	73.31	23	9	25	9	9	631	69.2	5.69	75.79	9	metabolic process;response to stimulus	endoplasmic reticulum;membrane	catalytic activity;protein binding	Pf05817	6185	ENSG00000118705.16	RPN2	20	N-Glycan biosynthesis; Protein processing in endoplasmic reticulum; Metabolic pathways	Asparagine N-linked glycosylation; SRP-dependent cotranslational protein targeting to membrane	Proteasome Degradation	9	11.199	3.57554e-07	63.92	72.21	41.27	611529	115847	197666	404480	211970	8.58388e+06	1.71409e+07	8.01459e+06	1.21268e+07	7.1361e+06	Peak Found	Peak Found	Peak Found	Peak Found	Peak Found	High
FALSE	High	Master Protein	Q8N163	Cell cycle and apoptosis regulator protein 2	0	73.058	22	16	61	16	16	923	102.8	5.22	156.8	16	cell death;cell organization and biogenesis;metabolic process;regulation of biological process;response to stimulus	cytoplasm;nucleus;organelle lumen;spliceosomal complex	enzyme regulator activity;protein binding;RNA binding	Pf14443, Pf14444	57805	ENSG00000158941.16	CCAR2; KIAA1967	8		Regulation of HSF1-mediated heat shock response		4	0.488	0.816909	42.3	4.63	11.25	3.06853e+07	3.98733e+07	3.90687e+07	3.1649e+07	3.21716e+07	2.95278e+07	2.67882e+07	2.33285e+07	2.40333e+07	2.56128e+07	High	High	High	High	High	High
FALSE	High	Master Protein	P35268	60S ribosomal protein L22	0	72.883	64	9	74	8	8	128	14.8	9.19	204.23	9	cell organization and biogenesis;metabolic process;transport	cytoplasm;cytosol;nucleus;ribosome	protein binding;RNA binding;structural molecule activity	Pf01776	6146	ENSG00000116251.9	RPL22	1	Ribosome	Peptide chain elongation; Eukaryotic Translation Termination; Viral mRNA Translation; L13a-mediated translational silencing of Ceruloplasmin expression; Nonsense Mediated Decay (NMD) independent of the Exon Junction Complex (EJC); Selenocysteine synthesis; Nonsense Mediated Decay (NMD) enhanced by the Exon Junction Complex (EJC); GTP hydrolysis and joining of the 60S ribosomal subunit; Major path…	Cytoplasmic Ribosomal Proteins	34	1.005	0.985587	40.04	9.14	12.34	9.12031e+07	1.1584e+08	1.05141e+08	9.49461e+07	1.15396e+08	2.68011e+08	2.40891e+08	1.49744e+08	1.3279e+08	1.77094e+08	High	High	High	High	High	High
FALSE	High	Master Protein	P61254	60S ribosomal protein L26	0	72.697	47	14	80	3	3	145	17.2	10.55	120.15	14	cell organization and biogenesis;metabolic process;regulation of biological process;response to stimulus;transport	cytoplasm;cytosol;membrane;ribosome	protein binding;RNA binding;structural molecule activity	Pf00467	6154	ENSG00000161970.12	RPL26	17	Ribosome	Peptide chain elongation; Eukaryotic Translation Termination; Viral mRNA Translation; L13a-mediated translational silencing of Ceruloplasmin expression; Nonsense Mediated Decay (NMD) independent of the Exon Junction Complex (EJC); Selenocysteine synthesis; Nonsense Mediated Decay (NMD) enhanced by the Exon Junction Complex (EJC); GTP hydrolysis and joining of the 60S ribosomal subunit; Major path…	Cytoplasmic Ribosomal Proteins	34	6.106	9.4771e-06	119.64	17.91	18.95	1.91759e+06	1.90454e+06	2.3178e+06	1.65349e+06	1.33482e+06	2.24513e+07	2.3956e+07	1.78135e+07	1.05827e+07	2.02621e+07	High	High	Peak Found	Peak Found	Peak Found	High
FALSE	High	Master Protein	Q15637	Splicing factor 1	0	72.59	20	10	42	10	10	639	68.3	8.98	116.82	10	cell differentiation;cell organization and biogenesis;metabolic process;regulation of biological process	nucleus;ribosome;spliceosomal complex	metal ion binding;protein binding;RNA binding	Pf00013, Pf00098, Pf13014	7536	ENSG00000168066.20	SF1	11		mRNA Splicing - Major Pathway		4	0.437	0.681166	49.65	10.89	126.92	1.87067e+07	2.32313e+07	2.75391e+07	1.74081e+07	2.22276e+07	1.86357e+07	1.23962e+08	1.48064e+07	1.27332e+07	1.33876e+07	High	High	High	High	High	High
FALSE	High	Master Protein	Q15942	Zyxin	0	72.54	27	10	52	10	10	572	61.2	6.67	154.89	10	cell communication;cell organization and biogenesis;regulation of biological process;response to stimulus	cytoplasm;cytoskeleton;cytosol;membrane;nucleus	metal ion binding;protein binding;RNA binding	Pf00412	7791	ENSG00000159840.15	ZYX	7	Focal adhesion		Integrin-mediated Cell Adhesion; Focal Adhesion	3	0.401	0.526107	38.23	9.56	24.29	1.93698e+07	3.19759e+07	2.90734e+07	2.07979e+07	2.32659e+07	1.57501e+07	8.77481e+06	1.29018e+07	1.28683e+07	12705688	High	High	High	High	High	High
FALSE	High	Master Protein	P49773	Histidine triad nucleotide-binding protein 1	0	72.095	85	8	40	8	8	126	13.8	6.95	91.67	8	cell death;metabolic process;regulation of biological process;response to stimulus	cytoplasm;cytoskeleton;cytosol;membrane;nucleus	catalytic activity;nucleotide binding;protein binding	Pf01230, Pf11969	3094	ENSG00000169567.11	HINT1	5				0	0.469	0.798929	60.14	13.1	17	8.04209e+07	1.3188e+08	1.38e+08	9.32838e+07	1.15595e+08	1.36158e+08	7.79092e+07	1.01368e+08	8.47525e+07	9.36843e+07	High	High	High	High	High	High
FALSE	High	Master Protein	Q92804	TATA-binding protein-associated factor 2N	0	72.041	22	10	50	8	8	592	61.8	8.02	111.14	10	regulation of biological process	cytoplasm;nucleus	DNA binding;metal ion binding;protein binding;RNA binding	Pf00076, Pf00641, Pf13893, Pf14259	8148	ENSG00000270647.5; ENSG00000276833.2	TAF15	17; CHR_HSCHR17_7_CTG4	Basal transcription factors; Transcriptional misregulation in cancer			2	0.434	0.531236	54.2	9.48	41.86	1.2218e+07	1.9671e+07	1.88538e+07	1.40007e+07	15120573	1.90548e+07	8.23623e+06	5.33652e+06	4.95368e+06	1.31236e+07	High	High	High	High	High	High
FALSE	High	Master Protein	P13797	Plastin-3	0	71.745	27	14	64	8	10	630	70.8	5.6	148.69	14	cell organization and biogenesis	cytoplasm;cytosol;membrane	metal ion binding;protein binding	Pf00036, Pf00307, Pf13499	5358	ENSG00000102024.17	PLS3	X				0	0.538	0.846167	36.37	6.51	36.4	17321938	2.06444e+07	2.04418e+07	1.75983e+07	1.71076e+07	1.40384e+07	1.15805e+07	2.00721e+07	1.80186e+07	1.67443e+07	High	High	High	High	High	High
FALSE	High	Master Protein	P09525	Annexin A4	0	71.703	47	14	51	13	13	319	35.9	6.13	127.48	14	cell differentiation;regulation of biological process;response to stimulus	cell surface;cytoplasm;membrane;nucleus	enzyme regulator activity;metal ion binding;protein binding	Pf00191	307		ANXA4	2			Prostaglandin Synthesis and Regulation	1	0.719	0.995426	56.33	12.36	30.7	1.32752e+07	1.74098e+07	18100702	1.1829e+07	1.14122e+07	2.0847e+07	1.65202e+07	2.56932e+07	1.65687e+07	1.61598e+07	High	High	High	High	High	High
FALSE	High	Master Protein	Q15063	Periostin	0	71.54	20	12	39	12	12	836	93.3	7.53	99.99	12	cell communication;cell growth;cell organization and biogenesis;regulation of biological process;response to stimulus	cytoplasm;extracellular;Golgi	metal ion binding;protein binding	Pf02469, Pf07546	10631	ENSG00000133110.14	POSTN	13			Hypothesized Pathways in Pathogenesis of Cardiovascular Disease; Amplification and Expansion of Oncogenic Pathways as Metastatic Traits	2	0.549	0.892414	40.73	24.42	6.11	2.10535e+07	21357668	2.87039e+07	20350771	3.3757e+07	2.69184e+07	2.4484e+07	1.6864e+07	1.58801e+07	2.09815e+07	High	High	High	High	High	High
FALSE	High	Master Protein	P41567	Eukaryotic translation initiation factor 1	0	71.476	56	7	32	3	3	113	12.7	7.44	108.63	7	metabolic process;regulation of biological process;response to stimulus	cytoplasm;nucleus	protein binding;RNA binding	Pf01253	10209	ENSG00000173812.10	EIF1	17	RNA transport		Translation Factors	2	0.885	0.999873	68.62	54.83	32.89	4.42907e+06	874136	6030221	2.11152e+06	4.04344e+06	1.06967e+07	3.76971e+06	5.27923e+06	3.33235e+06	5.22191e+06	High	High	High	High	High	High
FALSE	High	Master Protein	P42167	Lamina-associated polypeptide 2, isoforms beta/gamma	0	71.052	35	11	48	4	11	454	50.6	9.38	130.11	11	regulation of biological process	chromosome;cytoplasm;membrane;nucleus	DNA binding;protein binding	Pf03020, Pf08198	7112	ENSG00000120802.13	TMPO	12		Depolymerisation of the Nuclear Lamina; Initiation of Nuclear Envelope Reformation; Clearance of Nuclear Envelope Membranes from Chromatin		11	0.722	0.995426	43.61	10.94	19.29	1.34206e+07	1.68405e+07	1.5683e+07	1.29062e+07	1.77405e+07	2.44446e+07	2.49603e+07	1.32804e+07	1.13266e+07	1.77923e+07	High	High	High	High	High	High
FALSE	High	Master Protein	P15374	Ubiquitin carboxyl-terminal hydrolase isozyme L3	0	70.829	29	5	53	5	5	230	26.2	4.92	148.6	5	metabolic process	cytoplasm;cytosol;nucleus	catalytic activity;protein binding	Pf01088	7347	ENSG00000118939.17	UCHL3	13		Synthesis of active ubiquitin: roles of E1 and E2 enzymes; UCH proteinases; Neddylation	Proteasome Degradation	8	0.624	0.969733	28.89	12.24	12.68	1.64628e+07	2.80162e+07	2.62985e+07	1.83325e+07	2.39572e+07	3.18604e+07	2.16396e+07	2.41413e+07	2.16753e+07	2.36963e+07	High	High	High	High	High	High
FALSE	High	Master Protein	P50579	Methionine aminopeptidase 2	0	70.637	21	9	31	8	9	478	52.9	5.82	120.95	9	metabolic process;regulation of biological process	cytoplasm;cytosol;membrane	catalytic activity;metal ion binding;RNA binding	Pf00557	10988	ENSG00000111142.13	METAP2	12		Signaling by GPCR; Inactivation, recovery and regulation of the phototransduction cascade		5	0.889	0.995426	43.91	7.02	9.24	1.05552e+07	1.35753e+07	1.22631e+07	9.49878e+06	12729432	2.24312e+07	1.73512e+07	1.40435e+07	1.04418e+07	1.58028e+07	High	High	High	High	Peak Found	High
FALSE	High	Master Protein	Q9NVS9	Pyridoxine-5'-phosphate oxidase	0	70.352	36	7	40	7	7	261	30	7.06	129.56	7	metabolic process	cytosol	catalytic activity;nucleotide binding;protein binding	Pf01243, Pf10590, Pf12766	55163	ENSG00000108439.9	PNPO	17	Vitamin B6 metabolism; Metabolic pathways	Vitamins B6 activation to pyridoxal phosphate	Selenium Micronutrient Network	7	0.63	0.969477	36.8	10.41	5.06	1.70979e+07	2.34033e+07	2.54761e+07	1.75917e+07	2.2943e+07	2.62814e+07	2.30302e+07	1.86548e+07	1.5222e+07	1.93732e+07	High	High	High	High	High	High
FALSE	High	Master Protein	Q15019	Septin-2	0	70.225	43	12	43	12	12	361	41.5	6.6	110.9	12	cell differentiation;cell division;cell organization and biogenesis;regulation of biological process;response to stimulus	chromosome;cytoplasm;cytoskeleton;cytosol;membrane;nucleus	nucleotide binding;protein binding	Pf00071, Pf00735, Pf01926	4735	ENSG00000168385.17	SEPT2	2	Bacterial invasion of epithelial cells	Anchoring of the basal body to the plasma membrane		4	1.16	0.890418	23.49	16.04	10.71	1.40103e+07	1.57648e+07	1.46066e+07	1.21735e+07	9.41418e+06	3.89436e+07	3.70025e+07	2.83432e+07	28334382	2.70918e+07	High	High	High	High	High	High
FALSE	High	Master Protein	P62857	40S ribosomal protein S28	0	70.142	57	5	86	5	5	69	7.8	10.7	256.6	5	cell organization and biogenesis;metabolic process;transport	cytosol;ribosome	protein binding;RNA binding;structural molecule activity	Pf01200	6234	ENSG00000233927.4	RPS28	19	Ribosome	Peptide chain elongation; Eukaryotic Translation Termination; Viral mRNA Translation; Formation of the ternary complex, and subsequently, the 43S complex; L13a-mediated translational silencing of Ceruloplasmin expression; Selenocysteine synthesis; Nonsense Mediated Decay (NMD) independent of the Exon Junction Complex (EJC); Nonsense Mediated Decay (NMD) enhanced by the Exon Junction Complex (EJC)…	Cytoplasmic Ribosomal Proteins	38	0.977	0.988083	38.78	17.51	18.3	1.30162e+08	2.27112e+08	1.36909e+08	1.34693e+08	1.80455e+08	3.48631e+08	4.18608e+08	2.20489e+08	2.17722e+08	2.93597e+08	High	High	High	High	High	High
FALSE	High	Master Protein	Q9UBE0	SUMO-activating enzyme subunit 1	0	70.138	32	10	38	10	10	346	38.4	5.3	91.78	10	metabolic process;regulation of biological process	cytoplasm;nucleus	catalytic activity;enzyme regulator activity;protein binding	Pf00899	10055	ENSG00000142230.11	SAE1	19	Ubiquitin mediated proteolysis	SUMO is conjugated to E1 (UBA2:SAE1); SUMO is transferred from E1 to E2 (UBE2I, UBC9)		7	0.707	0.991252	45.47	5.56	17	1.7597e+07	2.17521e+07	2.16357e+07	1.53335e+07	1.68791e+07	1.82892e+07	1.42773e+07	1.55106e+07	1.572e+07	1.64275e+07	High	High	High	High	High	High
FALSE	High	Master Protein	Q9UKK9	ADP-sugar pyrophosphatase	0	70.01	60	11	45	11	11	219	24.3	4.94	117.97	11	cell organization and biogenesis;metabolic process	cytosol;nucleus	catalytic activity;metal ion binding;protein binding;RNA binding	Pf00293	11164	ENSG00000165609.12	NUDT5	10	Purine metabolism	Phosphate bond hydrolysis by NUDT proteins		6	0.799	0.999873	33.96	4.18	12.15	2.0917e+07	2.71921e+07	2.28579e+07	1.83704e+07	2.19178e+07	3.85088e+07	3.35011e+07	1.91799e+07	2.23719e+07	2.71953e+07	High	High	High	High	High	High
FALSE	High	Master Protein	O00154	Cytosolic acyl coenzyme A thioester hydrolase	0	69.842	32	10	33	10	10	380	41.8	8.54	95.87	10	metabolic process	cytoplasm;cytosol;mitochondrion	catalytic activity;protein binding	Pf03061	11332	ENSG00000097021.19	ACOT7	1	Fatty acid elongation; Biosynthesis of unsaturated fatty acids	Mitochondrial Fatty Acid Beta-Oxidation		6	2.094	0.298818	59.55	18.91	8.79	1.00823e+07	9.24007e+06	8.52858e+06	9.87524e+06	1.07739e+07	4.34142e+07	3.34396e+07	2.9935e+07	3.03664e+07	3.10861e+07	High	High	Peak Found	Peak Found	Peak Found	High
FALSE	High	Master Protein	P63173	60S ribosomal protein L38	0	69.786	53	6	71	6	6	70	8.2	10.1	183.5	6	cell organization and biogenesis;metabolic process;regulation of biological process;transport	cytosol;ribosome	RNA binding;structural molecule activity	Pf01781	6169	ENSG00000172809.12	RPL38	17	Ribosome	Peptide chain elongation; Eukaryotic Translation Termination; Viral mRNA Translation; L13a-mediated translational silencing of Ceruloplasmin expression; Nonsense Mediated Decay (NMD) independent of the Exon Junction Complex (EJC); Selenocysteine synthesis; Nonsense Mediated Decay (NMD) enhanced by the Exon Junction Complex (EJC); GTP hydrolysis and joining of the 60S ribosomal subunit; Major path…	Mesodermal Commitment Pathway; Cytoplasmic Ribosomal Proteins	35	2.629	0.197109	64.79	16.74	30.78	2.57968e+07	26352372	3.7233e+07	2.87836e+07	3.23065e+07	2.01894e+08	1.27443e+08	5.28561e+07	7.70193e+07	1.17892e+08	High	High	High	High	High	High
FALSE	High	Master Protein	P46776	60S ribosomal protein L27a	0	69.649	36	8	51	8	8	148	16.6	11	129.99	8	cell organization and biogenesis;metabolic process;transport	cytosol;endoplasmic reticulum;membrane;ribosome	protein binding;RNA binding;structural molecule activity	Pf00828	6157	ENSG00000166441.12	RPL27A	11	Ribosome	Peptide chain elongation; Eukaryotic Translation Termination; Viral mRNA Translation; L13a-mediated translational silencing of Ceruloplasmin expression; Nonsense Mediated Decay (NMD) independent of the Exon Junction Complex (EJC); Selenocysteine synthesis; Nonsense Mediated Decay (NMD) enhanced by the Exon Junction Complex (EJC); GTP hydrolysis and joining of the 60S ribosomal subunit; Major path…	Cytoplasmic Ribosomal Proteins	34	6.997	0.000826382	52.07	9.62	17.28	18468189	1.84554e+07	2.1069e+07	1.56704e+07	1.84545e+07	3.27934e+08	2.72693e+08	1.67791e+08	1.34149e+08	2.44685e+08	High	High	High	High	High	High
FALSE	High	Master Protein	P10768	S-formylglutathione hydrolase	0	69.628	47	8	26	8	8	282	31.4	7.02	81.41	8	metabolic process	cytoplasm;organelle lumen	catalytic activity;protein binding	Pf00326, Pf00756, Pf05448, Pf12695, Pf12697	2098	ENSG00000139684.13	ESD	13	Carbon metabolism	Glutathione conjugation	Phase I biotransformations, non P450	6	0.941	0.980505	55.34	10.49	26.13	6.58657e+06	1.0425e+07	9.75144e+06	8.28556e+06	8.97402e+06	1.97206e+07	9.16498e+06	1.61441e+07	1.14052e+07	1.30444e+07	High	High	High	High	High	High
FALSE	High	Master Protein	Q9Y570	Protein phosphatase methylesterase 1	0	69.531	38	11	45	11	11	386	42.3	5.97	118.68	11	metabolic process;regulation of biological process		catalytic activity;enzyme regulator activity;protein binding	Pf00561, Pf12695, Pf12697	51400	ENSG00000214517.9	PPME1	11		Cyclin A/B1/B2 associated events during G2/M transition		5	0.815	0.999873	49.85	12.56	35.92	1.40268e+07	2.29832e+07	2.08042e+07	1.50343e+07	1.41789e+07	3.09464e+07	1.09823e+07	2.38567e+07	2.45332e+07	1.93537e+07	High	High	High	High	High	High
FALSE	High	Master Protein	Q9UHX1	Poly(U)-binding-splicing factor PUF60	0	69.53	23	11	37	11	11	559	59.8	5.29	117.18	11	cell death;cellular homeostasis;metabolic process;regulation of biological process	nucleus	catalytic activity;DNA binding;protein binding;RNA binding	Pf00076, Pf13893, Pf14259	22827	ENSG00000274081.4; ENSG00000179950.13	PUF60	8; CHR_HSCHR8_3_CTG7	Spliceosome	mRNA Splicing - Major Pathway		5	0.738	0.998203	38.96	5.67	14.26	1.51695e+07	17799134	1.81347e+07	1.27153e+07	1.57293e+07	29337807	18778084	1.30526e+07	1.4408e+07	1.9015e+07	High	High	High	High	High	High
FALSE	High	Master Protein	Q5ZPR3	CD276 antigen	0	69.102	27	6	30	6	6	534	57.2	4.91	98.45	6	cell proliferation;regulation of biological process;response to stimulus	membrane	protein binding	Pf00047, Pf07654, Pf07679, Pf08205, Pf13895, Pf13927	80381	ENSG00000103855.17	CD276	15	Cell adhesion molecules (CAMs)			1	0.485	0.816656	29.32	9.25	22.47	2.05362e+07	3.36442e+07	2.83325e+07	2.34845e+07	2.34204e+07	2.43747e+07	1.92842e+07	2.4499e+07	1.617e+07	1.66267e+07	High	High	High	High	High	High
FALSE	High	Master Protein	P13667	Protein disulfide-isomerase A4	0	68.751	27	15	49	15	15	645	72.9	5.07	112.53	15	cellular homeostasis;metabolic process;regulation of biological process;response to stimulus;transport	cell surface;endoplasmic reticulum;organelle lumen	catalytic activity;metal ion binding;protein binding;RNA binding	Pf00085, Pf01216, Pf13098, Pf13848, Pf13905	9601	ENSG00000155660.10	PDIA4	7	Protein processing in endoplasmic reticulum; Thyroid hormone synthesis; Vibrio cholerae infection			3	0.525	0.867426	39.09	23.06	18.38	3.94428e+07	3.74433e+07	3.11423e+07	3.73931e+07	2.61038e+07	4.90395e+07	4.46769e+07	3.39722e+07	3.59928e+07	2.64126e+07	High	High	High	High	High	High
FALSE	High	Master Protein	P50479	PDZ and LIM domain protein 4	0	68.44	39	11	78	11	11	330	35.4	7.91	201.11	11	cell organization and biogenesis	cytoplasm;cytoskeleton;nucleus;organelle lumen	metal ion binding;protein binding	Pf00412, Pf00595	8572	ENSG00000131435.12	PDLIM4	5				0	0.489	0.816909	40.25	14.23	38.91	6.34548e+07	1.19155e+08	1.07071e+08	7.77394e+07	8.08016e+07	8.52168e+07	3.31237e+07	8.63488e+07	7.51148e+07	6.54061e+07	High	High	High	High	High	High
FALSE	High	Master Protein	P04040	Catalase	0	68.416	27	11	39	11	11	527	59.7	7.39	97.76	11	cell differentiation;cell organization and biogenesis;metabolic process;regulation of biological process;response to stimulus;transport	cytosol;endoplasmic reticulum;extracellular;Golgi;membrane;mitochondrion;organelle lumen;vacuole	antioxidant activity;catalytic activity;metal ion binding;nucleotide binding;protein binding	Pf00199, Pf06628	847	ENSG00000121691.4	CAT	11	Peroxisome; Longevity regulating pathway - multiple species; Carbon metabolism; FoxO signaling pathway; Amyotrophic lateral sclerosis (ALS); Glyoxylate and dicarboxylate metabolism; Tryptophan metabolism; Longevity regulating pathway	Neutrophil degranulation; Detoxification of Reactive Oxygen Species	Selenium Micronutrient Network; Folate Metabolism; Amyotrophic lateral sclerosis (ALS); Oxidative Stress; Tryptophan metabolism; DNA Damage Response (only ATM dependent)	20	0.71	0.995426	31.17	7.59	11.97	1.26594e+07	1.73244e+07	1.52677e+07	1.2704e+07	1.62031e+07	2.01018e+07	1.74624e+07	1.73892e+07	1.47652e+07	1.56128e+07	High	High	High	High	High	High
FALSE	High	Master Protein	P62913	60S ribosomal protein L11	0	68.24	61	12	78	12	12	178	20.2	9.6	173.91	12	cell organization and biogenesis;metabolic process;regulation of biological process;transport	cytoplasm;cytosol;membrane;nucleus;ribosome	protein binding;RNA binding;structural molecule activity	Pf00281, Pf00673	6135	ENSG00000142676.12	RPL11	1	Ribosome	Peptide chain elongation; Eukaryotic Translation Termination; Viral mRNA Translation; L13a-mediated translational silencing of Ceruloplasmin expression; Nonsense Mediated Decay (NMD) independent of the Exon Junction Complex (EJC); Selenocysteine synthesis; Nonsense Mediated Decay (NMD) enhanced by the Exon Junction Complex (EJC); GTP hydrolysis and joining of the 60S ribosomal subunit; Major path…	Cytoplasmic Ribosomal Proteins	34	1.983	0.468353	44.94	5.84	14.75	6.60693e+07	9.14972e+07	8.06826e+07	6.97176e+07	8.08305e+07	3.18668e+08	3.08929e+08	1.68727e+08	1.83358e+08	2.6874e+08	High	High	High	High	High	High
FALSE	High	Master Protein	P16401	Histone H1.5	0	68.233	33	8	56	6	6	226	22.6	10.92	131.5	8	cell organization and biogenesis;regulation of biological process	chromosome;nucleus	DNA binding;protein binding;RNA binding	Pf00538	3009	ENSG00000184357.4	HIST1H1B	6		Formation of Senescence-Associated Heterochromatin Foci (SAHF); Activation of DNA fragmentation factor		10	1.365	0.798929	45.15	17.92	20.2	9.97579e+06	8.08905e+06	9.69919e+06	9.10374e+06	1.0219e+07	4.19757e+07	3.30341e+07	1.76347e+07	1.77739e+07	3.11866e+07	High	High	High	High	High	High
FALSE	High	Master Protein	Q92734	Protein TFG	0	67.912	28	9	40	8	9	400	43.4	5.1	118.14	9	cell organization and biogenesis;regulation of biological process;response to stimulus;transport	cytoplasm;cytosol;endoplasmic reticulum;membrane	protein binding;signal transducer activity	Pf00564, Pf08232	10342	ENSG00000114354.13	TFG	3	Pathways in cancer; Thyroid cancer	COPII (Coat Protein 2) Mediated Vesicle Transport		10	1.62	0.708683	34.12	9.33	21.29	1.61719e+07	1.72525e+07	1.92428e+07	1.6149e+07	1.75386e+07	7.13452e+07	3.3743e+07	3.58738e+07	3.61243e+07	5.37159e+07	High	High	High	High	High	High
FALSE	High	Master Protein	P51149	Ras-related protein Rab-7a	0	67.809	57	11	49	10	11	207	23.5	6.7	133.15	11	cell organization and biogenesis;cellular homeostasis;metabolic process;regulation of biological process;response to stimulus;transport	cytoplasm;cytosol;endosome;Golgi;membrane;vacuole	catalytic activity;nucleotide binding;protein binding	Pf00025, Pf00071, Pf01926, Pf04670, Pf07728, Pf08477	7879	ENSG00000075785.12	RAB7A	3	Endocytosis; Amoebiasis; Tuberculosis; Phagosome; Salmonella infection	TBC/RABGAPs; Neutrophil degranulation; MHC class II antigen presentation; RAB GEFs exchange GTP for GDP on RABs; RAB geranylgeranylation		18	1.024	0.979246	29.97	8.26	10.91	3.62366e+07	5.13441e+07	4.50963e+07	3.34135e+07	4.62052e+07	8.52453e+07	7.81032e+07	4.64719e+07	5.26015e+07	6.7638e+07	High	High	High	High	High	High
FALSE	High	Master Protein	P46779	60S ribosomal protein L28	0	67.759	69	15	72	15	15	137	15.7	12.02	128.93	15	cell organization and biogenesis;metabolic process;regulation of biological process;transport	cytosol;membrane;ribosome	protein binding;RNA binding;structural molecule activity	Pf01778	6158	ENSG00000108107.14	RPL28	19	Ribosome	Peptide chain elongation; Eukaryotic Translation Termination; Viral mRNA Translation; L13a-mediated translational silencing of Ceruloplasmin expression; Nonsense Mediated Decay (NMD) independent of the Exon Junction Complex (EJC); Selenocysteine synthesis; Nonsense Mediated Decay (NMD) enhanced by the Exon Junction Complex (EJC); GTP hydrolysis and joining of the 60S ribosomal subunit; Major path…	Cytoplasmic Ribosomal Proteins	34	10.15	4.22045e-05	61.93	21.27	11.02	2.32405e+07	2.6885e+07	1.85292e+07	1.37663e+07	1.66269e+07	5.03525e+08	4.23321e+08	3.25246e+08	2.31229e+08	3.59133e+08	High	High	High	Peak Found	High	High
FALSE	High	Master Protein	Q01469	Fatty acid-binding protein 5	0	67.597	78	10	56	9	10	135	15.2	7.01	112.83	10	metabolic process;transport	cytoplasm;cytosol;extracellular;membrane;organelle lumen	protein binding;transporter activity	Pf00061	2171	ENSG00000164687.10	FABP5	8	PPAR signaling pathway	Triglyceride catabolism; Signaling by Retinoic Acid; Neutrophil degranulation	PPAR signaling pathway	12	0.868	0.999873	35.7	7.63	5.8	5.197e+07	8.14958e+07	6.71172e+07	4.97565e+07	5.93595e+07	1.08086e+08	8.28715e+07	6.94576e+07	6.16123e+07	6.9052e+07	High	High	High	High	High	High
FALSE	High	Master Protein	P48047	ATP synthase subunit O, mitochondrial	0	67.516	52	9	50	9	9	213	23.3	9.96	149.24	9	cell organization and biogenesis;metabolic process;transport	membrane;mitochondrion;nucleus	catalytic activity;protein binding;transporter activity	Pf00213	539	ENSG00000241837.6	ATP5O	21	Huntington's disease; Parkinson's disease; Alzheimer's disease; Oxidative phosphorylation; Metabolic pathways	Cristae formation; Formation of ATP by chemiosmotic coupling	Electron Transport Chain; Oxidative phosphorylation	14	1.342	0.841462	22.76	6.51	8.13	2.31413e+07	3.05519e+07	2.53217e+07	1.98466e+07	2.59564e+07	69380773	5.35374e+07	48538279	48715751	5.56591e+07	High	High	High	High	High	High
FALSE	High	Master Protein	P61088	Ubiquitin-conjugating enzyme E2 N	0	67.458	78	10	44	4	10	152	17.1	6.57	127.24	10	cell organization and biogenesis;metabolic process;regulation of biological process;response to stimulus;transport	cytoplasm;cytosol;nucleus	catalytic activity;nucleotide binding;protein binding;RNA binding	Pf00179, Pf05743, Pf05773	7334	ENSG00000177889.9	UBE2N	12	Ubiquitin mediated proteolysis	IRAK1 recruits IKK complex upon TLR7/8 or 9 stimulation; ISG15 antiviral mechanism; Downstream TCR signaling; NOD1/2 Signaling Pathway; TICAM1, RIP1-mediated IKK complex recruitment ; Nonhomologous End-Joining (NHEJ); TAK1 activates NFkB by phosphorylation and activation of IKKs complex; Antigen processing: Ubiquitination & Proteasome degradation; Activated TLR4 signalling; Interleukin-1 family s…	IL-1 signaling pathway; Interleukin-1 Induced Activation of NF-kappa-B; Simplified Depiction of MYD88 Distinct Input-Output Pathway	69	0.876	0.999873	35.04	8.47	1.78	5.43345e+07	8.1744e+07	7.32078e+07	5.22765e+07	7.05764e+07	1.22649e+08	1.01884e+08	7.99714e+07	7.11444e+07	9.06909e+07	High	High	High	High	High	High
FALSE	High	Master Protein	P46778	60S ribosomal protein L21	0	67.292	33	7	56	7	7	160	18.6	10.49	139.48	7	cell organization and biogenesis;metabolic process;transport	cytosol;membrane;ribosome	protein binding;RNA binding;structural molecule activity	Pf01157	6144	ENSG00000122026.10	RPL21	13	Ribosome	Peptide chain elongation; Eukaryotic Translation Termination; Viral mRNA Translation; L13a-mediated translational silencing of Ceruloplasmin expression; Nonsense Mediated Decay (NMD) independent of the Exon Junction Complex (EJC); Selenocysteine synthesis; Nonsense Mediated Decay (NMD) enhanced by the Exon Junction Complex (EJC); GTP hydrolysis and joining of the 60S ribosomal subunit; Major path…	Cytoplasmic Ribosomal Proteins	34	13.847	2.25345e-06	43.3	15.11	29.62	8.95926e+06	7.97003e+06	9.18586e+06	6.5523e+06	7.06124e+06	3.86941e+08	2.68878e+08	138477111	1.122e+08	2.44667e+08	High	High	High	High	High	High
FALSE	High	Master Protein	P68402	Platelet-activating factor acetylhydrolase IB subunit beta	0	67.058	38	6	30	5	5	229	25.6	5.92	93.62	6	metabolic process;regulation of biological process;transport	cytoplasm;cytosol;extracellular;membrane;organelle lumen	catalytic activity;protein binding	Pf00657, Pf13472	5049	ENSG00000168092.13	PAFAH1B2	11	Ether lipid metabolism; Metabolic pathways	COPI-independent Golgi-to-ER retrograde traffic; Neutrophil degranulation		10	0.592	0.910511	54.1	15.82	22.59	1.53922e+07	2.68248e+07	1.89545e+07	1.51047e+07	1.46093e+07	2.12334e+07	1.28693e+07	1.11348e+07	1.64923e+07	1.66125e+07	High	High	High	High	High	High
FALSE	High	Master Protein	P08621	U1 small nuclear ribonucleoprotein 70 kDa	0	66.996	30	15	53	15	15	437	51.5	9.94	89.87	15	metabolic process;regulation of biological process;response to stimulus	cytoplasm;nucleus;spliceosomal complex	protein binding;RNA binding	Pf00076, Pf12220, Pf13893, Pf14259	6625	ENSG00000104852.14	SNRNP70	19	Spliceosome	mRNA Splicing - Major Pathway	mRNA Processing	6	5.091	0.00720394	53.14	24.45	17.18	9.94872e+06	1.06829e+07	8.23276e+06	6.93345e+06	5.27837e+06	1.0906e+08	1.07257e+08	9.06564e+07	5.42326e+07	7.75801e+07	High	Peak Found	High	High	High	High
FALSE	High	Master Protein	Q99584	Protein S100-A13	0	66.821	86	11	96	11	11	98	11.5	6.16	207.19	11	regulation of biological process;response to stimulus;transport	cytoplasm;cytosol;extracellular;membrane;nucleus;vacuole	metal ion binding;protein binding	Pf01023	6284	ENSG00000189171.14	S100A13	1				0	0.687	0.987533	37.29	9.27	7.35	1.56172e+08	2.57869e+08	2.20157e+08	1.75703e+08	2.10148e+08	2.77014e+08	2.10497e+08	2.0547e+08	1.79707e+08	2.14858e+08	High	High	High	High	High	High
FALSE	High	Master Protein	Q9Y5S9	RNA-binding protein 8A	0	66.322	63	8	43	8	8	174	19.9	5.72	132.77	8	metabolic process;regulation of biological process;transport	cytoplasm;cytosol;nucleus;spliceosomal complex	protein binding;RNA binding	Pf00076, Pf08777, Pf13893, Pf14259	9939	ENSG00000265241.6	RBM8A; LOC101060541	1	Spliceosome; mRNA surveillance pathway; RNA transport	mRNA 3'-end processing; mRNA Splicing - Major Pathway; Cleavage of Growing Transcript in the Termination Region ; Regulation of expression of SLITs and ROBOs; Transport of Mature mRNA derived from an Intron-Containing Transcript; Nonsense Mediated Decay (NMD) enhanced by the Exon Junction Complex (EJC)		20	0.621	0.960193	46.02	7.38	27.53	28455930	3.15562e+07	2.80701e+07	2.4396e+07	2.71877e+07	4.172e+07	3.58424e+07	3.40193e+07	1.36346e+07	2.6892e+07	High	High	High	High	High	High
FALSE	High	Master Protein	P25788	Proteasome subunit alpha type-3	0	65.869	35	9	50	9	9	255	28.4	5.33	119.04	9	metabolic process;regulation of biological process;response to stimulus;transport	cytoplasm;cytosol;nucleus;proteasome	catalytic activity;nucleotide binding;protein binding	Pf00227, Pf10584	5684	ENSG00000100567.12	PSMA3	14	Proteasome	Regulation of RAS by GAPs; CDT1 association with the CDC6:ORC:origin complex; Downstream TCR signaling; UCH proteinases; NIK-->noncanonical NF-kB signaling; Hh mutants that don't undergo autocatalytic processing are degraded by ERAD; SCF-beta-TrCP mediated degradation of Emi1; Cross-presentation of soluble exogenous antigens (endosomes); Separation of Sister Chromatids; Vpu mediated degradation o…	Proteasome Degradation	150	1.294	0.871136	37.29	8.05	6.12	3.51006e+07	4.07235e+07	4.32934e+07	3.6016e+07	4.10177e+07	1.08574e+08	9.31292e+07	7.93418e+07	7.37994e+07	8.02128e+07	High	High	High	High	High	High
FALSE	High	Master Protein	P37837	Transaldolase	0	65.848	41	14	89	14	14	337	37.5	6.81	183.02	14	metabolic process;regulation of biological process;response to stimulus	cytoplasm;cytosol;nucleus	catalytic activity;protein binding	Pf00923	6888	ENSG00000177156.10	TALDO1	11	Carbon metabolism; Pentose phosphate pathway; Biosynthesis of amino acids; Metabolic pathways	Gene and protein expression by JAK-STAT signaling after Interleukin-12 stimulation; Insulin effects increased synthesis of Xylulose-5-Phosphate; TALDO1 deficiency: failed conversion of Fru(6)P, E4P to SH7P, GA3P; Interleukin-12 family signaling; TALDO1 deficiency: failed conversion of SH7P, GA3P to Fru(6)P, E4P; Pentose phosphate pathway (hexose monophosphate shunt)	Pentose Phosphate Pathway; Cori Cycle	22	1.039	0.973627	29.36	5.87	3.94	5.2385e+07	6.51853e+07	6.01388e+07	4.98184e+07	4.82956e+07	1.23967e+08	9.68453e+07	8.28147e+07	7.88097e+07	9.0631e+07	High	High	High	High	High	High
FALSE	High	Master Protein	Q00577	Transcriptional activator protein Pur-alpha	0	65.755	33	7	25	6	6	322	34.9	6.44	67.52	7	cell differentiation;metabolic process;regulation of biological process	cytoplasm;nucleus	DNA binding;protein binding;RNA binding;translation regulator activity	Pf04845	5813	ENSG00000185129.5	PURA	5			Exercise-induced Circadian Regulation	1	1.127	0.887712	34.77	5.69	15.14	5.13541e+06	7.52243e+06	6.44064e+06	5.30509e+06	5.40218e+06	1.36216e+07	1.37895e+07	9.5429e+06	9.70048e+06	8.45959e+06	High	High	High	High	High	High
FALSE	High	Master Protein	Q16630	Cleavage and polyadenylation specificity factor subunit 6	0	65.536	22	9	38	9	9	551	59.2	7.15	119.29	9	cell organization and biogenesis;metabolic process	membrane;nucleus	protein binding;RNA binding	Pf00076, Pf14259	11052	ENSG00000111605.16	CPSF6	12	mRNA surveillance pathway	Signaling by cytosolic FGFR1 fusion mutants		7	0.58	0.929807	33.64	12.01	9.64	1.61468e+07	2.5947e+07	2.50173e+07	1.66955e+07	2.30831e+07	2.55848e+07	1.96755e+07	1.62405e+07	1.18955e+07	1.8664e+07	High	High	High	High	High	High
FALSE	High	Master Protein	Q8WUM4	Programmed cell death 6-interacting protein	0	65.244	21	14	29	14	14	868	96	6.52	78.15	14	cell death;cell division;cell organization and biogenesis;regulation of biological process;transport	cytoplasm;cytoskeleton;cytosol;extracellular;membrane	protein binding	Pf03097, Pf08391, Pf13949	10015	ENSG00000170248.13	PDCD6IP	3	Endocytosis	Budding and maturation of HIV virion; Uptake and function of anthrax toxins		9	0.56	0.859019	58.82	10.87	27.57	9.94183e+06	1.06478e+07	1.10737e+07	8.4563e+06	7.97172e+06	8.46176e+06	6.90512e+06	7.59899e+06	8.75128e+06	6.02593e+06	High	High	High	High	High	High
FALSE	High	Master Protein	Q9GZT3	SRA stem-loop-interacting RNA-binding protein, mitochondrial	0	65.219	78	7	51	7	7	109	12.3	10.24	93.8	7	cell organization and biogenesis;cellular component movement;metabolic process;regulation of biological process	cytoplasm;mitochondrion;nucleus	protein binding;RNA binding	Pf00076, Pf13893, Pf14259	81892	ENSG00000119705.9	SLIRP	14				0	0.85	0.999873	48.9	11.73	5.98	2.5097e+07	3.43845e+07	3.62602e+07	2.38792e+07	3.4472e+07	5.49677e+07	4.70549e+07	3.84285e+07	3.05436e+07	3.89255e+07	High	High	High	High	High	High
FALSE	High	Master Protein	O75494	Serine/arginine-rich splicing factor 10	0	64.756	24	7	52	4	7	262	31.3	11.27	151.52	7	cell organization and biogenesis;metabolic process;regulation of biological process;transport	cytoplasm;cytosol;nucleus	protein binding;RNA binding	Pf00076, Pf13893, Pf14259	10772	ENSG00000188529.14	SRSF10; LOC100996657	1	Spliceosome	mRNA Splicing - Major Pathway	mRNA Processing	6	0.801	0.999873	37.43	6.49	32.24	3.24072e+07	4.15415e+07	4.05432e+07	2.79264e+07	3.7428e+07	3.77352e+07	4.77505e+07	4.33082e+07	1.87647e+07	5.11931e+07	High	High	High	High	High	High
FALSE	High	Master Protein	O00303	Eukaryotic translation initiation factor 3 subunit F	0	64.508	36	11	69	11	11	357	37.5	5.45	191.69	11	metabolic process	cytoplasm;cytosol;membrane	catalytic activity;protein binding;RNA binding	Pf01398, Pf13012	8665	ENSG00000280606.3; ENSG00000175390.13	EIF3F	11; CHR_HSCHR11_1_CTG1_2	RNA transport	Formation of the ternary complex, and subsequently, the 43S complex; L13a-mediated translational silencing of Ceruloplasmin expression; Translation initiation complex formation; GTP hydrolysis and joining of the 60S ribosomal subunit; Formation of a pool of free 40S subunits; Ribosomal scanning and start codon recognition	Translation Factors	13	1.102	0.960193	51.13	3.39	7.38	2.38977e+07	3.04497e+07	2.90882e+07	2.2359e+07	2.36778e+07	5.72164e+07	5.08105e+07	3.43576e+07	3.7801e+07	4.41918e+07	High	High	High	High	High	High
FALSE	High	Master Protein	P42766	60S ribosomal protein L35	0	64.492	39	8	65	8	8	123	14.5	11.05	147.06	8	cell organization and biogenesis;metabolic process;transport	cytosol;membrane;ribosome	RNA binding;structural molecule activity	Pf00831	11224	ENSG00000136942.14	RPL35	9	Ribosome	Peptide chain elongation; Eukaryotic Translation Termination; Viral mRNA Translation; L13a-mediated translational silencing of Ceruloplasmin expression; Nonsense Mediated Decay (NMD) independent of the Exon Junction Complex (EJC); Selenocysteine synthesis; Nonsense Mediated Decay (NMD) enhanced by the Exon Junction Complex (EJC); GTP hydrolysis and joining of the 60S ribosomal subunit; Major path…	Cytoplasmic Ribosomal Proteins	34	10.255	3.86348e-05	45.23	22.18	25.19	1.71352e+07	1.47151e+07	1.50753e+07	13125752	10150638	3.28029e+08	3.41701e+08	1.77525e+08	1.26581e+08	2.68115e+08	High	High	High	High	High	High
FALSE	High	Master Protein	P49720	Proteasome subunit beta type-3	0	64.068	42	9	44	9	9	205	22.9	6.55	118.19	9	metabolic process;regulation of biological process;response to stimulus;transport	cytoplasm;cytosol;nucleus;proteasome	catalytic activity;enzyme regulator activity;protein binding	Pf00227	5691	ENSG00000275903.2; ENSG00000277791.4	PSMB3	17; CHR_HSCHR17_7_CTG4	Proteasome	Regulation of RAS by GAPs; CDT1 association with the CDC6:ORC:origin complex; Downstream TCR signaling; UCH proteinases; NIK-->noncanonical NF-kB signaling; Hh mutants that don't undergo autocatalytic processing are degraded by ERAD; SCF-beta-TrCP mediated degradation of Emi1; Cross-presentation of soluble exogenous antigens (endosomes); Separation of Sister Chromatids; Vpu mediated degradation o…	Proteasome Degradation	150	2.42	0.157038	75.37	17.55	23.03	9.02928e+06	9.53747e+06	7.02778e+06	8.78562e+06	8.25487e+06	7.57697e+07	3.37188e+07	3.29591e+07	3.19563e+07	4.11959e+07	High	High	High	High	High	High
FALSE	High	Master Protein	P07602	Prosaposin	0	63.79	20	11	52	11	11	524	58.1	5.17	133.26	11	cell differentiation;metabolic process;regulation of biological process;response to stimulus;transport	extracellular;membrane;mitochondrion;organelle lumen;vacuole	catalytic activity;enzyme regulator activity;protein binding	Pf02199, Pf03489, Pf05184	5660	ENSG00000197746.13	PSAP	10	Lysosome	Platelet degranulation ; Peptide ligand-binding receptors; Neutrophil degranulation; Glycosphingolipid metabolism		17	0.283	0.264888	116.49	21.64	22.05	6.97927e+07	1.53116e+08	1.25004e+08	7.24783e+07	9.42453e+07	4.15652e+07	3.54988e+07	3.2801e+07	2.66828e+07	1.92801e+07	High	High	High	High	High	High
FALSE	High	Master Protein	P56537	Eukaryotic translation initiation factor 6	0	63.696	27	4	26	4	4	245	26.6	4.68	99.98	4	cell organization and biogenesis;metabolic process;regulation of biological process;response to stimulus;transport	cytoplasm;cytosol;nucleus	protein binding;RNA binding	Pf01912	3692	ENSG00000242372.6	EIF6	20	Ribosome biogenesis in eukaryotes		Translation Factors	2	1.914	0.505659	23.48	9.91	9.81	1.16753e+07	13793868	1.63431e+07	1.14307e+07	1.18555e+07	5.53125e+07	3.92643e+07	3.62879e+07	3.7801e+07	3.97526e+07	High	High	High	High	Peak Found	High
FALSE	High	Master Protein	Q13751	Laminin subunit beta-3	0	63.496	11	11	30	11	11	1172	129.5	7.21	75.07	11	cell differentiation;cell organization and biogenesis	extracellular	protein binding;structural molecule activity	Pf00053, Pf00055, Pf13514	3914	ENSG00000196878.14	LAMB3	1	Amoebiasis; Pathways in cancer; Toxoplasmosis; Focal adhesion; Small cell lung cancer; ECM-receptor interaction; PI3K-Akt signaling pathway	Laminin interactions; Degradation of the extracellular matrix; MET activates PTK2 signaling; Type I hemidesmosome assembly; Anchoring fibril formation; Non-integrin membrane-ECM interactions	Alpha 6 Beta 4 signaling pathway; Focal Adhesion; Focal Adhesion-PI3K-Akt-mTOR-signaling pathway	25	0.37	0.331942	49.54	9.35	58.61	9.64557e+06	1.33206e+07	1.10458e+07	1.11105e+07	1.09064e+07	1.7397e+06	3.54071e+06	4.22007e+06	5.83042e+06	2.76557e+06	High	High	High	High	High	High
FALSE	High	Master Protein	P19367	Hexokinase-1	0	63.331	18	16	52	12	13	917	102.4	6.8	129.25	16	cellular homeostasis;metabolic process;regulation of biological process	cytosol;membrane;mitochondrion	catalytic activity;nucleotide binding;protein binding	Pf00349, Pf03727	3098	ENSG00000156515.21	HK1	10	Insulin signaling pathway; HIF-1 signaling pathway; Central carbon metabolism in cancer; Carbon metabolism; Galactose metabolism; Type II diabetes mellitus; Neomycin, kanamycin and gentamicin biosynthesis; Starch and sucrose metabolism; Fructose and mannose metabolism; Glycolysis / Gluconeogenesis; Carbohydrate digestion and absorption; Amino sugar and nucleotide sugar metabolism; Metabolic pathw…	Glycolysis; Defective HK1 causes hexokinase deficiency (HK deficiency)	Cori Cycle; Photodynamic therapy-induced HIF-1 survival signaling; Glycolysis and Gluconeogenesis; Glucuronidation	25	1.241	0.816959	53.48	14.03	27.93	8.24143e+06	1.29598e+07	1.38657e+07	8.95764e+06	9.08589e+06	2.90106e+07	1.88433e+07	2.6044e+07	2.68329e+07	2.01052e+07	High	High	High	High	High	High
FALSE	High	Master Protein	Q01844	RNA-binding protein EWS	0	63.245	14	6	19	6	6	656	68.4	9.33	64.23	6	metabolic process;regulation of biological process	cytoplasm;membrane;nucleus	metal ion binding;protein binding;RNA binding	Pf00076, Pf00641, Pf14259	2130	ENSG00000182944.17	EWSR1	22	Transcriptional misregulation in cancer			1	0.331	0.185509	43.96	15.14	62.51	1.78088e+07	2.94547e+07	2.55636e+07	1.49248e+07	1.86289e+07	1.7317e+07	6.89421e+06	3.86382e+06	2.69797e+06	1.50207e+07	High	High	High	High	High	Peak Found
FALSE	High	Master Protein	P21281	V-type proton ATPase subunit B, brain isoform	0	63.24	31	11	45	9	11	511	56.5	5.81	110.98	11	cellular homeostasis;metabolic process;regulation of biological process;response to stimulus;transport	cytoplasm;cytosol;membrane	catalytic activity;nucleotide binding;protein binding;transporter activity	Pf00006, Pf00306, Pf02874	526	ENSG00000147416.10	ATP6V1B2	8	Phagosome; mTOR signaling pathway; Oxidative phosphorylation; Vibrio cholerae infection; Metabolic pathways; Epithelial cell signaling in Helicobacter pylori infection; Collecting duct acid secretion; Synaptic vesicle cycle; Rheumatoid arthritis	Transferrin endocytosis and recycling; ROS, RNS production in phagocytes; Ion channel transport; Insulin receptor recycling		20	0.939	0.988083	46.87	11.37	12.48	13650910	1.81309e+07	2.09003e+07	1.5712e+07	1.79765e+07	3.1928e+07	2.28363e+07	1.92309e+07	2.27595e+07	2.24681e+07	High	High	High	High	High	High
FALSE	High	Master Protein	Q53EL6	Programmed cell death protein 4	0	63.158	26	10	41	10	10	469	51.7	5.21	131.64	10	cell death;cell organization and biogenesis;regulation of biological process;response to stimulus	cytoplasm;cytosol;nucleus	protein binding;RNA binding	Pf02847	27250	ENSG00000150593.17	PDCD4	10	MicroRNAs in cancer; Proteoglycans in cancer	Gene and protein expression by JAK-STAT signaling after Interleukin-12 stimulation; Interleukin-12 family signaling	Interferon type I signaling pathways	8	0.761	0.999873	35.98	16.83	18.82	1.18359e+07	12610482	1.73386e+07	1.42265e+07	1.3949e+07	2.57503e+07	1.55324e+07	1.98618e+07	1.6757e+07	1.57574e+07	High	High	High	High	High	High
FALSE	High	Master Protein	Q96IU4	Protein ABHD14B	0	63.142	47	8	44	8	8	210	22.3	6.4	125.68	8	metabolic process;regulation of biological process	cytoplasm;cytosol;nucleus	catalytic activity;protein binding	Pf00561, Pf12146, Pf12695, Pf12697	84836	ENSG00000114779.19	ABHD14B	3		Cytosolic sulfonation of small molecules		4	0.963	0.991192	36.17	8.87	16	2.40308e+07	3.59236e+07	3.09701e+07	2.70282e+07	24744862	6.74963e+07	4.09849e+07	29300967	3.05243e+07	4.07075e+07	High	High	High	High	High	High
FALSE	High	Master Protein	P20674	Cytochrome c oxidase subunit 5A, mitochondrial	0	62.807	58	8	63	8	8	150	16.8	6.79	167.01	8	metabolic process;transport	membrane;mitochondrion	catalytic activity;metal ion binding;protein binding;transporter activity	Pf02284	9377	ENSG00000178741.11	COX5A	15	Huntington's disease; Parkinson's disease; Alzheimer's disease; Oxidative phosphorylation; Non-alcoholic fatty liver disease (NAFLD); Metabolic pathways; Cardiac muscle contraction	TP53 Regulates Metabolic Genes; Respiratory electron transport	Electron Transport Chain; Arachidonate Epoxygenase / Epoxide Hydrolase	18	1.363	0.835751	28.76	9.78	10.48	3.32863e+07	4.9958e+07	3.92279e+07	3.56511e+07	4.39515e+07	1.1694e+08	9.42221e+07	8.00319e+07	5.51911e+07	8.02681e+07	High	High	High	High	High	High
FALSE	High	Master Protein	P54819	Adenylate kinase 2, mitochondrial	0	62.803	44	7	32	7	7	239	26.5	7.81	122.81	7	metabolic process	membrane;mitochondrion	catalytic activity;nucleotide binding	Pf00406, Pf05191, Pf13207, Pf13671	204	ENSG00000004455.16	AK2	1	Purine metabolism; Thiamine metabolism; Metabolic pathways	Interconversion of nucleotide di- and triphosphates		6	0.921	0.988083	39.33	14.61	12.05	8.07466e+06	1.44661e+07	9.75583e+06	9.57575e+06	1.12104e+07	2.31012e+07	1.62509e+07	1.33354e+07	9.78939e+06	1.50308e+07	High	High	High	High	High	High
FALSE	High	Master Protein	P49411	Elongation factor Tu, mitochondrial	0	62.608	28	11	50	11	11	452	49.5	7.61	146.47	11	metabolic process;response to stimulus	membrane;mitochondrion	catalytic activity;nucleotide binding;protein binding;RNA binding	Pf00009, Pf03143, Pf03144	7284		TUFM	16		Mitochondrial translation elongation		4	0.986	0.988083	30.1	5.34	9.84	2.52388e+07	2.95266e+07	3.12812e+07	2.31787e+07	2.7212e+07	5.61667e+07	3.92377e+07	3.39356e+07	3.73781e+07	4.18016e+07	High	High	High	High	High	High
FALSE	High	Master Protein	P30048	Thioredoxin-dependent peroxide reductase, mitochondrial	0	62.357	32	6	55	6	6	256	27.7	7.78	145.79	6	cell death;cell differentiation;cell organization and biogenesis;cellular homeostasis;metabolic process;regulation of biological process;response to stimulus	cytoplasm;cytosol;endosome;mitochondrion;organelle lumen	antioxidant activity;catalytic activity;enzyme regulator activity;protein binding	Pf00578, Pf08534, Pf10417, Pf13905	10935	ENSG00000165672.6	PRDX3	10		Detoxification of Reactive Oxygen Species	Selenium Micronutrient Network	4	0.755	0.999873	40.68	9.95	7.94	1.00798e+08	1.20625e+08	1.23472e+08	1.08713e+08	1.2617e+08	1.91016e+08	1.45005e+08	1.39571e+08	1.24398e+08	1.35681e+08	High	High	High	High	High	High
FALSE	High	Master Protein	P02792	Ferritin light chain	0	62.265	47	7	30	7	7	175	20	5.78	80.26	7	cellular homeostasis;transport	cytosol;extracellular;membrane;organelle lumen;vacuole	metal ion binding;protein binding	Pf00210	2512	ENSG00000087086.14	FTL	19	Mineral absorption	Neutrophil degranulation; Golgi Associated Vesicle Biogenesis; Iron uptake and transport; Scavenging by Class A Receptors	NRF2 pathway	14	1.268	0.882574	41.69	20.03	24.31	1.76319e+07	2.7826e+07	3.09646e+07	2.43783e+07	1.80057e+07	5.99076e+07	4.94179e+07	4.07272e+07	5.92024e+07	4.73688e+07	High	High	High	Peak Found	Peak Found	High
FALSE	High	Master Protein	Q14157	Ubiquitin-associated protein 2-like	0	62.252	13	10	48	10	10	1087	114.5	7.11	134.1	10	regulation of biological process	cytoplasm	protein binding;RNA binding	Pf00627, Pf12478, Pf14555	9898	ENSG00000143569.18	UBAP2L	1				0	0.697	0.990389	45.7	7.33	16.77	1.59125e+07	2.08095e+07	1.8864e+07	1.28688e+07	1.51512e+07	3.19466e+07	2.25567e+07	1.67768e+07	1.22988e+07	2.30804e+07	High	High	High	High	High	High
FALSE	High	Master Protein	P41250	Glycine--tRNA ligase	0	62.245	20	15	49	15	15	739	83.1	7.03	91.95	15	metabolic process	cytoplasm;cytosol;extracellular;mitochondrion;organelle lumen	catalytic activity;nucleotide binding;protein binding	Pf00458, Pf00587, Pf03129	2617	ENSG00000106105.13	GARS	7	Aminoacyl-tRNA biosynthesis	Mitochondrial tRNA aminoacylation; Cytosolic tRNA aminoacylation		6	0.827	0.999873	30.44	7.44	7.57	2.30041e+07	2.56396e+07	2.84961e+07	2.01466e+07	2.45201e+07	3.78484e+07	3.381e+07	2.99849e+07	2.61356e+07	2.93391e+07	High	High	High	High	High	High
FALSE	High	Master Protein	P45974	Ubiquitin carboxyl-terminal hydrolase 5	0	61.969	19	13	60	13	13	858	95.7	5.03	132.68	13	metabolic process;regulation of biological process	cytosol;vacuole	catalytic activity;metal ion binding;protein binding	Pf00443, Pf00627, Pf02148, Pf13423	8078	ENSG00000111667.13	USP5	12		Synthesis of active ubiquitin: roles of E1 and E2 enzymes; Ub-specific processing proteases		6	0.586	0.929807	41.74	6.09	28.94	2.38158e+07	2.95459e+07	2.75834e+07	2.50048e+07	2.58177e+07	2.69902e+07	1.69009e+07	2.65445e+07	2.39365e+07	1.9255e+07	High	High	High	High	High	High
FALSE	High	Master Protein	Q9UN86	Ras GTPase-activating protein-binding protein 2	0	61.891	20	9	27	8	8	482	54.1	5.55	78.96	9	cell organization and biogenesis;regulation of biological process;response to stimulus;transport	cytoplasm;cytosol	protein binding;RNA binding;structural molecule activity	Pf00076, Pf02136, Pf14259	9908	ENSG00000138757.14	G3BP2	4				0	0.813	0.999873	26.69	9.81	14.32	1.26584e+07	1.42978e+07	1.50019e+07	9.52641e+06	11614178	1.7716e+07	1.97107e+07	1.52995e+07	1.12912e+07	1.39666e+07	High	High	High	High	High	High
[truncated: 1,306 more rows]
[truncated: 6 more columns]

## Sheet: LFQ Intensities
										Filtered for at least 2 protein unique peptides, in 3 of 5 replicates														Normalized Abundance; IMPUTED missing values using 1.5-fold the minimum for that particular sample, labeled in blue																		Log2 Transformed
																																			Protein Ids	1748		1765
[truncated: 1,794 more rows]
[truncated: 2 more columns]

## Sheet: Physicochemical Properties
Exclusive proteins determined by plotting a Venn Diagram using Venny 2.1 (available through https://bioinfogp.cnb.csic.es/tools/venny/)
[truncated: 47 more rows]

[truncated: 3 more sheets: Multiple Comparison, Pearson Correlation, PCA]
