# Supplementary material for: A Non-Hazardous Deparaffinization Protocol Enables Quantitative Proteomics of Core Needle Biopsy-Sized Formalin-Fixed and Paraffin-Embedded (FFPE) Tissue Specimens
Source: Int J Mol Sci. 2022 Apr 18;23(8):4443. doi: 10.3390/ijms23084443 (PMC9031572; doi:10.3390/ijms23084443)
Supplement: Supplementary file 1 [file ijms-23-04443-s001.zip › Supplementary Table S4 - Digestion.xlsx]

## Sheet: Proteins raw
Checked	Protein FDR Confidence: Combined	Master	Accession	Description	Exp. q-value: Combined	Sum PEP Score	Coverage [%]	# Peptides	# PSMs	# Protein Unique Peptides	# Unique Peptides	# AAs	MW [kDa]	calc. pI	Score Sequest HT: Sequest HT	# Peptides (by Search Engine): Sequest HT	Biological Process	Cellular Component	Molecular Function	Pfam IDs	Entrez Gene ID	Ensembl Gene ID	Gene Symbol	Chromosome	KEGG Pathways	WikiPathways	Reactome Pathways	# Protein Pathway Groups	Abundance Ratio: (PAC-Amine) / (FASP)	Abundance Ratio: (STrap) / (FASP)	Abundance Ratio: (STrap) / (PAC-Amine)	Abundance Ratio Adj. P-Value: (PAC-Amine) / (FASP)	Abundance Ratio Adj. P-Value: (STrap) / (FASP)	Abundance Ratio Adj. P-Value: (STrap) / (PAC-Amine)	Abundance Ratio Variability [%]: (PAC-Amine) / (FASP)	Abundance Ratio Variability [%]: (STrap) / (FASP)	Abundance Ratio Variability [%]: (STrap) / (PAC-Amine)	Abundances (Grouped): FASP	Abundances (Grouped): PAC-Amine	Abundances (Grouped): STrap	Abundances (Grouped) CV [%]: FASP	Abundances (Grouped) CV [%]: PAC-Amine	Abundances (Grouped) CV [%]: STrap	Abundance: F1: Sample, FASP	Abundance: F5: Sample, FASP	Abundance: F8: Sample, FASP	Abundance: F11: Sample, FASP	Abundance: F13: Sample, FASP	Abundance: F2: Sample, PAC-Amine
FALSE	High	Master Protein	P63261	Actin, cytoplasmic 2	0	1534.36	99	47	3580	2	2	375	41.8	5.48	9693.94	47	cell organization and biogenesis;cellular component movement;regulation of biological process;response to stimulus	cytoplasm;cytoskeleton;cytosol;membrane;nucleus	nucleotide binding;protein binding;structural molecule activity	Pf00022	71	ENSG00000184009.9	ACTG1	17	Arrhythmogenic right ventricular cardiomyopathy (ARVC); Tight junction; Pathogenic Escherichia coli infection; Dilated cardiomyopathy; Hippo signaling pathway; Rap1 signaling pathway; Oxytocin signaling pathway; Thyroid hormone signaling pathway; Phagosome; Apoptosis; Focal adhesion; Proteoglycans in cancer; Salmonella infection; Adherens junction; Regulation of actin cytoskeleton; Leukocyte tran…	Arrhythmogenic Right Ventricular Cardiomyopathy; Pathogenic Escherichia coli infection; Common Pathways Underlying Drug Addiction; Myometrial Relaxation and Contraction Pathways; Focal Adhesion; Fas Ligand (FasL) pathway and Stress induction of Heat Shock Proteins (HSP) regulation; Striated Muscle Contraction; Regulation of Actin Cytoskeleton	Signaling by BRAF and RAF fusions; Formation of annular gap junctions; Cell-extracellular matrix interactions; MAP2K and MAPK activation; Clathrin-mediated endocytosis; Interaction between L1 and Ankyrins; VEGFA-VEGFR2 Pathway; RHO GTPases activate IQGAPs; Signaling by RAS mutants; Recycling pathway of L1; Signaling by high-kinase activity BRAF mutants; Signaling by moderate kinase activity BRAF …	80	2.525	2.015	0.711	0.0517011	0.0044041	0.92286	81.81	89.15	48.06	39.1	169	91.9	42.91	22.32	36.35	1.16962e+07	2.13199e+07	7.20032e+06	7.21087e+06	1.53634e+07	1.59299e+07
FALSE	High	Master Protein	P60709	Actin, cytoplasmic 1	0	1478.26	99	47	3556	2	2	375	41.7	5.48	9588.09	47	cell organization and biogenesis;cellular component movement;metabolic process;regulation of biological process;response to stimulus	cytoplasm;cytoskeleton;cytosol;membrane;nucleus	DNA binding;nucleotide binding;protein binding;structural molecule activity	Pf00022	60	ENSG00000075624.13	ACTB	7	Arrhythmogenic right ventricular cardiomyopathy (ARVC); Tight junction; Pathogenic Escherichia coli infection; Dilated cardiomyopathy; Hippo signaling pathway; Rap1 signaling pathway; Oxytocin signaling pathway; Thyroid hormone signaling pathway; Phagosome; Apoptosis; Focal adhesion; Proteoglycans in cancer; Salmonella infection; Adherens junction; Regulation of actin cytoskeleton; Leukocyte tran…	Arrhythmogenic Right Ventricular Cardiomyopathy; Pathogenic Escherichia coli infection; Common Pathways Underlying Drug Addiction; Myometrial Relaxation and Contraction Pathways; Focal Adhesion; Fas Ligand (FasL) pathway and Stress induction of Heat Shock Proteins (HSP) regulation; Regulation of Actin Cytoskeleton	Formation of annular gap junctions; Cell-extracellular matrix interactions; UCH proteinases; MAP2K and MAPK activation; Interaction between L1 and Ankyrins; Factors involved in megakaryocyte development and platelet production; Translocation of GLUT4 to the plasma membrane; EPH-ephrin mediated repulsion of cells; Prefoldin mediated transfer of substrate to CCT/TriC; EPHB-mediated forward signalin…	102	2.946	0.8	0.301	0.140109	0.984333	0.0350063	68.62	97.04	70.84	55.7	161.3	82.9	38.8	43.45	71	1.37916e+06	2.40504e+06	782665	882999	1.57049e+06	940032
FALSE	High	Master Protein	P06733	Alpha-enolase	0	950.447	93	56	1609	50	50	434	47.1	7.39	4472.19	56	metabolic process;regulation of biological process;response to stimulus	cell surface;cytoplasm;cytosol;membrane;nucleus	catalytic activity;DNA binding;metal ion binding;protein binding;RNA binding	Pf00113, Pf03952, Pf13378	2023	ENSG00000074800.13	ENO1	1	HIF-1 signaling pathway; Carbon metabolism; Glycolysis / Gluconeogenesis; RNA degradation; Biosynthesis of amino acids; Metabolic pathways	Glycolysis and Gluconeogenesis	Gluconeogenesis; Glycolysis	12	0.975	1.055	1.079	0.986	0.938117	0.988212	79.6	69.46	55.23	97.4	99	103.6	8.96	6.15	6.4	2.60601e+09	2.10689e+09	1.26613e+09	1.89857e+09	1.8198e+09	1.06798e+09
FALSE	High	Master Protein	P08670	Vimentin	0	930.99	98	74	1735	62	71	466	53.6	5.12	4161.09	74	cell differentiation;cell organization and biogenesis;cellular component movement;metabolic process;regulation of biological process;response to stimulus	cytoplasm;cytoskeleton;cytosol;membrane	protein binding;RNA binding;structural molecule activity	Pf00038, Pf04111, Pf04156, Pf04732, Pf05622, Pf10186	7431	ENSG00000026025.15	VIM	10	MicroRNAs in cancer; Epstein-Barr virus infection	Allograft Rejection; Spinal Cord Injury; Primary Focal Segmental Glomerulosclerosis FSGS; Apoptosis-related network due to altered Notch3 in ovarian cancer; Striated Muscle Contraction; TGF-B Signaling in Thyroid Cells for Epithelial-Mesenchymal Transition; T-Cell antigen Receptor (TCR) Signaling Pathway	Interleukin-4 and 13 signaling; Caspase-mediated cleavage of cytoskeletal proteins; Striated Muscle Contraction	20	0.899	1.026	1.16	0.989242	0.958943	0.982644	100.58	74.31	72.82	104.3	85.8	109.9	19.82	16.77	21.27	5.48593e+09	3.10833e+09	2.61796e+09	3.5732e+09	2.21802e+09	1.50335e+09
FALSE	High	Master Protein	P14618	Pyruvate kinase PKM	0	838.461	89	54	1199	51	54	531	57.9	7.84	3572.17	54	cell death;cell organization and biogenesis;metabolic process;response to stimulus;transport	cytoplasm;cytosol;extracellular;mitochondrion;nucleus;organelle lumen	catalytic activity;metal ion binding;nucleotide binding;protein binding;RNA binding	Pf00224, Pf02887	5315	ENSG00000067225.17	PKM	15	Viral carcinogenesis; Central carbon metabolism in cancer; Carbon metabolism; Purine metabolism; Pyruvate metabolism; Type II diabetes mellitus; Glucagon signaling pathway; Glycolysis / Gluconeogenesis; Biosynthesis of amino acids; Metabolic pathways	Photodynamic therapy-induced HIF-1 survival signaling; Amino Acid metabolism; Glycolysis and Gluconeogenesis	Glycolysis; Neutrophil degranulation	20	0.767	0.988	1.354	0.926045	0.983818	0.938944	92.55	66.47	59.5	111.6	79.4	109	8.53	9.47	5.74	2.24816e+09	2.24821e+09	1.41196e+09	2.09015e+09	1.45412e+09	6.81298e+08
FALSE	High	Master Protein	P04406	Glyceraldehyde-3-phosphate dehydrogenase	0	713.829	94	37	1000	36	37	335	36	8.46	2830.1	37	cell death;cell organization and biogenesis;defense response;metabolic process;regulation of biological process;response to stimulus	cytoplasm;cytoskeleton;cytosol;membrane;nucleus	catalytic activity;enzyme regulator activity;nucleotide binding;protein binding	Pf00044, Pf02800	2597	ENSG00000111640.14	GAPDH	12	HIF-1 signaling pathway; Carbon metabolism; Alzheimer's disease; Glycolysis / Gluconeogenesis; Biosynthesis of amino acids; Metabolic pathways	Cori Cycle; Alzheimers Disease; Glycolysis and Gluconeogenesis; Sudden Infant Death Syndrome (SIDS) Susceptibility Pathways	Gluconeogenesis; Glycolysis	15	0.748	1.114	1.386	0.901766	0.871464	0.918274	78.49	59.29	69	92.7	98.9	108.4	3.38	3.08	3.92	2.07384e+09	1.80717e+09	1.08072e+09	1.60783e+09	1.2991e+09	8.49637e+08
FALSE	High	Master Protein	P35579	Myosin-9	0	708.342	45	91	564	78	83	1960	226.4	5.6	1478.45	91	cell differentiation;cell organization and biogenesis;cellular component movement;metabolic process;regulation of biological process;response to stimulus;transport	cytoplasm;cytoskeleton;cytosol;extracellular;membrane;nucleus	catalytic activity;motor activity;nucleotide binding;protein binding;RNA binding;transporter activity	Pf00063, Pf01442, Pf01496, Pf01576, Pf01765, Pf02736, Pf03962, Pf04111, Pf04156, Pf05911, Pf06637, Pf07888, Pf09731, Pf11068, Pf11559, Pf12128, Pf13094	4627	ENSG00000100345.20	MYH9	22	Tight junction; Salmonella infection; Regulation of actin cytoskeleton	Primary Focal Segmental Glomerulosclerosis FSGS; VEGFA-VEGFR2 Signaling Pathway	RHO GTPases activate PAKs; EPHA-mediated growth cone collapse; RHO GTPases Activate ROCKs; Sema4D induced cell migration and growth-cone collapse; Regulation of actin dynamics for phagocytic cup formation; RHO GTPases activate CIT; RHO GTPases activate PKNs	23	0.64	0.683	1.193	0.750783	0.546953	0.982644	71.59	63.28	60.68	132.1	77.5	90.4	11.61	5.91	11.12	3.29883e+08	3.05231e+08	2.29919e+08	3.25063e+08	2.60291e+08	8.87178e+07
FALSE	High	Master Protein	O43707	Alpha-actinin-4	0	690.714	73	68	749	43	45	911	104.8	5.44	1890.21	68	cell organization and biogenesis;cellular component movement;regulation of biological process;response to stimulus;transport	cytoplasm;cytoskeleton;cytosol;extracellular;nucleus;organelle lumen	DNA binding;metal ion binding;protein binding;RNA binding	Pf00307, Pf00435, Pf08726, Pf11971, Pf13499	81	ENSG00000282844.1; ENSG00000130402.11	ACTN4	19; CHR_HG26_PATCH	Viral carcinogenesis; Amoebiasis; Arrhythmogenic right ventricular cardiomyopathy (ARVC); Tight junction; Focal adhesion; Adherens junction; Regulation of actin cytoskeleton; Leukocyte transendothelial migration; Systemic lupus erythematosus	Arrhythmogenic Right Ventricular Cardiomyopathy; Primary Focal Segmental Glomerulosclerosis FSGS; Striated Muscle Contraction	Platelet degranulation ; Nephrin family interactions	18	0.858	1.003	1.113	0.984132	0.979602	0.982644	78.62	52.66	65.21	109.7	91.3	99	9.61	7	10.45	5.49296e+08	4.62267e+08	2.71379e+08	4.36023e+08	2.874e+08	1.54468e+08
FALSE	High	Master Protein	P12814	Alpha-actinin-1	0	688.04	75	64	761	37	41	892	103	5.41	1931.63	64	cell differentiation;cell organization and biogenesis;regulation of biological process;transport	cytoplasm;cytoskeleton;cytosol;extracellular;membrane;organelle lumen	metal ion binding;protein binding;RNA binding	Pf00036, Pf00307, Pf00435, Pf08726, Pf11971, Pf13405, Pf13499	87	ENSG00000072110.13	ACTN1	14	Viral carcinogenesis; Amoebiasis; Arrhythmogenic right ventricular cardiomyopathy (ARVC); Tight junction; Focal adhesion; Adherens junction; Regulation of actin cytoskeleton; Leukocyte transendothelial migration; Systemic lupus erythematosus	Arrhythmogenic Right Ventricular Cardiomyopathy; Focal Adhesion; Regulation of Actin Cytoskeleton	Platelet degranulation ; Nephrin family interactions; Regulation of cytoskeletal remodeling and cell spreading by IPP complex components; Syndecan interactions	24	0.961	1.098	1.088	0.986	0.891443	0.983626	83.39	63.22	59.28	108.8	78.6	112.6	4.6	11.66	10.97	4.27397e+08	3.61171e+08	2.10898e+08	3.04381e+08	2.66139e+08	1.26902e+08
FALSE	High	Master Protein	P11142	Heat shock cognate 71 kDa protein	0	682.595	77	51	910	35	44	646	70.9	5.52	2332.63	51	cell communication;cell organization and biogenesis;metabolic process;regulation of biological process;response to stimulus;transport	cytoplasm;cytosol;endosome;extracellular;membrane;nucleus;organelle lumen;spliceosomal complex	catalytic activity;nucleotide binding;protein binding;RNA binding	Pf00012, Pf02463, Pf06723	3312	ENSG00000109971.13	HSPA8	11	Endocytosis; Longevity regulating pathway - multiple species; Epstein-Barr virus infection; Spliceosome; MAPK signaling pathway; Protein processing in endoplasmic reticulum; Toxoplasmosis; Measles; Influenza A; Estrogen signaling pathway; Legionellosis; Antigen processing and presentation	Parkin-Ubiquitin Proteasomal System pathway; MAPK Signaling Pathway; Exercise-induced Circadian Regulation	Protein methylation; Clathrin-mediated endocytosis; Regulation of HSF1-mediated heat shock response; Golgi Associated Vesicle Biogenesis; GABA synthesis, release, reuptake and degradation; Lysosome Vesicle Biogenesis; CHL1 interactions; AUF1 (hnRNP D0) binds and destabilizes mRNA; Attenuation phase; Neutrophil degranulation; mRNA Splicing - Major Pathway; Interleukin-4 and 13 signaling; HSP90 cha…	52	1.015	1.037	1.097	0.973438	0.951223	0.982644	79.54	65.71	45.34	98.4	98.7	103	11.78	10.96	9.96	1.16146e+09	1.3205e+09	8.45068e+08	1.08216e+09	1.02724e+09	5.82251e+08
FALSE	High	Master Protein	O75369	Filamin-B	0	611.195	42	85	522	78	81	2602	278	5.73	1216.04	85	cell differentiation;cell organization and biogenesis;development;regulation of biological process;response to stimulus	cytoplasm;cytoskeleton;cytosol;membrane;nucleus	protein binding;RNA binding	Pf00307, Pf00630	2317	ENSG00000136068.14	FLNB	3	MAPK signaling pathway; Focal adhesion; Proteoglycans in cancer; Salmonella infection	VEGFA-VEGFR2 Signaling Pathway	ISG15 antiviral mechanism	10	0.848	1.057	1.18	0.984132	0.938117	0.982644	54.85	47.56	43.65	105.2	87.4	107.5	7.98	13.59	10.9	3.98613e+08	3.08293e+08	1.92895e+08	3.05492e+08	2.22697e+08	1.13169e+08
FALSE	High	Master Protein	P07437	Tubulin beta chain	0	583.028	76	33	1141	6	6	444	49.6	4.89	3276.4	33	cell division;cell organization and biogenesis;cellular component movement;defense response;regulation of biological process;response to stimulus;transport	cytoplasm;cytoskeleton;extracellular;membrane;nucleus;organelle lumen	catalytic activity;nucleotide binding;protein binding;structural molecule activity	Pf00091, Pf03953, Pf10644	203068	ENSG00000232575.10; ENSG00000196230.12; ENSG00000227739.10; ENSG00000224156.10; ENSG00000235067.10; ENSG00000229684.10; ENSG00000183311.16; ENSG00000232421.10	TUBB	6; CHR_HSCHR6_MHC_MANN_CTG1; CHR_HSCHR6_MHC_COX_CTG1; CHR_HSCHR6_MHC_APD_CTG1; CHR_HSCHR6_MHC_DBB_CTG1; CHR_HSCHR6_MHC_MCF_CTG1; CHR_HSCHR6_MHC_QBL_CTG1; CHR_HSCHR6_MHC_SSTO_CTG1	Pathogenic Escherichia coli infection; Gap junction; Phagosome	Pathogenic Escherichia coli infection; Parkin-Ubiquitin Proteasomal System pathway	Neutrophil degranulation; Regulation of PLK1 Activity at G2/M Transition; AURKA Activation by TPX2; Anchoring of the basal body to the plasma membrane; Recruitment of NuMA to mitotic centrosomes; Loss of Nlp from mitotic centrosomes; Recruitment of mitotic centrosome proteins and complexes	24	1.417	1.122	0.874	0.669282	0.862118	0.982644	70.82	65.93	53.16	84.6	122.5	92.9	8.61	7.22	13.63	1.83589e+08	1.91712e+08	1.23194e+08	1.76038e+08	1.40634e+08	1.11603e+08
FALSE	High	Master Protein	Q6UVK1	Chondroitin sulfate proteoglycan 4	0	581.82	35	66	584	66	66	2322	250.4	5.47	1529.21	66	cell differentiation;cell proliferation;cellular component movement;development;metabolic process;regulation of biological process;response to stimulus	cell surface;extracellular;membrane;organelle lumen	protein binding;signal transducer activity	Pf00054, Pf02210	1464	ENSG00000173546.7	CSPG4	15		Spinal Cord Injury	A tetrasaccharide linker sequence is required for GAG synthesis; Dermatan sulfate biosynthesis; Defective CHSY1 causes TPBS; Defective B4GALT7 causes EDS, progeroid type; Defective B3GALT6 causes EDSP2 and SEMDJL1; CS/DS degradation; Defective CHST14 causes EDS, musculocontractural type; Defective CHST3 causes SEDCJD; Chondroitin sulfate biosynthesis; Defective B3GAT3 causes JDSSDHD	19	0.863	1.122	1.326	0.984132	0.862118	0.949821	60.41	48.54	48.1	90.7	103.9	105.4	14.87	8.4	16.96	4.6299e+08	4.98519e+08	2.76516e+08	5.07366e+08	3.29784e+08	2.48783e+08
FALSE	High	Master Protein	P55072	Transitional endoplasmic reticulum ATPase	0	573.363	72	61	633	60	61	806	89.3	5.26	1631.34	61	cell communication;cell organization and biogenesis;metabolic process;regulation of biological process;response to stimulus;transport	cytoplasm;cytosol;endoplasmic reticulum;extracellular;membrane;nucleus;organelle lumen;proteasome	catalytic activity;enzyme regulator activity;nucleotide binding;protein binding;RNA binding	Pf00004, Pf00910, Pf01057, Pf01078, Pf02359, Pf02933, Pf05496, Pf05673, Pf06068, Pf07724, Pf07726, Pf07728, Pf09336, Pf13191, Pf13207, Pf13401	7415	ENSG00000165280.15	VCP	9	Protein processing in endoplasmic reticulum; Legionellosis		Protein methylation; Translesion Synthesis by POLH; N-glycan trimming in the ER and Calnexin/Calreticulin cycle; Josephin domain DUBs; Ovarian tumor domain proteases; ABC-family proteins mediated transport; HSF1 activation; Hh mutants that don't undergo autocatalytic processing are degraded by ERAD; E3 ubiquitin ligases ubiquitinate target proteins; Neutrophil degranulation; Defective CFTR causes…	35	1.137	1.078	0.911	0.901766	0.908458	0.988212	69.51	62.49	59.6	94.3	105.6	100.1	7.02	9.43	6.19	5.92639e+08	5.2473e+08	3.58882e+08	4.0094e+08	3.92097e+08	2.63089e+08
FALSE	High	Master Protein	P02751	Fibronectin	0	567.201	40	67	540	67	67	2386	262.5	5.71	1316.35	67	cell differentiation;cell organization and biogenesis;cellular component movement;defense response;metabolic process;regulation of biological process;response to stimulus;transport	extracellular;membrane;organelle lumen	enzyme regulator activity;protein binding	Pf00039, Pf00040, Pf00041	2335	ENSG00000115414.18	FN1	2	Amoebiasis; Pathways in cancer; AGE-RAGE signaling pathway in diabetic complications; Focal adhesion; Proteoglycans in cancer; Regulation of actin cytoskeleton; Bacterial invasion of epithelial cells; Small cell lung cancer; ECM-receptor interaction; PI3K-Akt signaling pathway	miRNA targets in ECM and membrane receptors; Focal Adhesion; Overview of nanoparticle effects; Rac1/Pak1/p38/MMP-2 pathway; TGF-beta Signaling Pathway; Simplified Interaction Map Between LOXL4 and Oxidative Stress Pathway; Association Between Physico-Chemical Features and Toxicity Associated Pathways; TGF-B Signaling in Thyroid Cells for Epithelial-Mesenchymal Transition; Focal Adhesion-PI3K-Akt-…	Post-translational protein phosphorylation; Integrin cell surface interactions; Regulation of Insulin-like Growth Factor (IGF) transport and uptake by Insulin-like Growth Factor Binding Proteins (IGFBPs); Signaling by BRAF and RAF fusions; MET activates PTK2 signaling; MAP2K and MAPK activation; Molecules associated with elastic fibres; GRB2:SOS provides linkage to MAPK signaling for Integrins ; …	68	0.933	1.427	1.476	0.992135	0.362289	0.874147	62.6	54.93	55.35	91.4	82.8	125.8	19.44	20.87	22.13	4.63712e+08	3.55773e+08	2.02573e+08	3.89062e+08	1.99137e+08	1.291e+08
FALSE	High	Master Protein	P04264	Keratin, type II cytoskeletal 1	0	552.352	68	53	815	46	46	644	66	8.12	2131.67	53	cell death;defense response;metabolic process;regulation of biological process;response to stimulus;transport	cytoskeleton;cytosol;extracellular;membrane;nucleus	catalytic activity;motor activity;protein binding;receptor activity;structural molecule activity	Pf00038, Pf01576, Pf05103, Pf05957, Pf12128, Pf13166, Pf13514	3848	ENSG00000167768.4	KRT1	12		Corticotropin-releasing hormone signaling pathway	Formation of the cornified envelope; Neutrophil degranulation	7	1.28	2.033	1.702	0.78542	0.00895759	0.680866	92.35	99.87	95.02	59	89.2	151.8	28.31	43.41	47.54	7.54209e+08	5.93514e+08	2.124e+08	5.93751e+08	3.12491e+08	3.94346e+08
FALSE	High	Master Protein	P68371	Tubulin beta-4B chain	0	531.114	76	33	1042	2	2	445	49.8	4.89	2903.94	33	cell organization and biogenesis;cellular component movement;defense response;regulation of biological process;response to stimulus;transport	cytoplasm;cytoskeleton;cytosol;extracellular;nucleus;organelle lumen	catalytic activity;nucleotide binding;protein binding;RNA binding;structural molecule activity	Pf00091, Pf03953, Pf10644	10383	ENSG00000188229.5	TUBB4B	9	Pathogenic Escherichia coli infection; Gap junction; Phagosome	Pathogenic Escherichia coli infection; Parkin-Ubiquitin Proteasomal System pathway	COPI-independent Golgi-to-ER retrograde traffic; COPI-dependent Golgi-to-ER retrograde traffic; Carboxyterminal post-translational modifications of tubulin; Regulation of PLK1 Activity at G2/M Transition; Recruitment of NuMA to mitotic centrosomes; Hedgehog 'off' state; Loss of Nlp from mitotic centrosomes; Translocation of GLUT4 to the plasma membrane; Prefoldin mediated transfer of substrate to…	74	1.8	1.221	0.703	0.32345	0.720155	0.918274	23.91	22.43	17.32	71.3	141.8	87	16.84	13.77	20.13	28244154	28431546	13885677	27444762	15803820	1.83558e+07
FALSE	High	Master Protein	P35527	Keratin, type I cytoskeletal 9	0	528.108	75	42	490	41	41	623	62	5.24	1455.97	42	cell death;cell organization and biogenesis	cytosol;membrane;nucleus	structural molecule activity	Pf00038, Pf13166	3857	ENSG00000171403.9	KRT9	17			Formation of the cornified envelope	3	1.046	1.781	1.535	0.962231	0.0504421	0.816719	98.28	85.55	89.82	74.1	73.1	152.8	25.11	37.52	49.05	5.3116e+08	4.93277e+08	1.66413e+08	4.42328e+08	2.61594e+08	2.04357e+08
FALSE	High	Master Protein	P08238	Heat shock protein HSP 90-beta	0	515.23	63	54	588	18	34	724	83.2	5.03	1396.4	54	cell organization and biogenesis;metabolic process;regulation of biological process;response to stimulus;transport	cell surface;cytoplasm;cytosol;extracellular;membrane;mitochondrion;nucleus;organelle lumen	enzyme regulator activity;nucleotide binding;protein binding;RNA binding	Pf00183, Pf02518, Pf13589	3326	ENSG00000096384.19	HSP90AB1	6	NOD-like receptor signaling pathway; Progesterone-mediated oocyte maturation; Pathways in cancer; Prostate cancer; Protein processing in endoplasmic reticulum; Estrogen signaling pathway; PI3K-Akt signaling pathway; Antigen processing and presentation	NRF2 pathway; Focal Adhesion-PI3K-Akt-mTOR-signaling pathway	Sema3A PAK dependent Axon repulsion; HSF1 activation; Attenuation phase; Neutrophil degranulation; Aryl hydrocarbon receptor signalling; Uptake and function of diphtheria toxin; Regulation of actin dynamics for phagocytic cup formation; The NLRP3 inflammasome; HSP90 chaperone cycle for steroid hormone receptors (SHR); The role of GTSE1 in G2/M progression after G2 checkpoint	42	0.636	0.847	1.316	0.743772	0.923052	0.949821	60.23	54.41	53.75	124.8	73.4	101.7	8.44	8.1	7.48	4.91328e+08	4.93945e+08	3.38356e+08	4.60425e+08	3.67097e+08	1.1547e+08
FALSE	High	Master Protein	P06748	Nucleophosmin	0	498.598	91	33	447	32	33	294	32.6	4.78	1200.54	33	cell growth;cell organization and biogenesis;cellular homeostasis;metabolic process;regulation of biological process;response to stimulus;transport	cytoplasm;cytoskeleton;cytosol;membrane;nucleus	DNA binding;enzyme regulator activity;protein binding;RNA binding	Pf03066	4869	ENSG00000181163.13	NPM1	5			Nuclear import of Rev protein; TFAP2A acts as a transcriptional repressor during retinoic acid induced cell differentiation; TP53 regulates transcription of additional cell cycle genes whose exact role in the p53 pathway remain uncertain; Deposition of new CENPA-containing nucleosomes at the centromere	18	1.764	1.147	0.805	0.346314	0.835297	0.982644	103.03	70.83	75.07	86.7	127.3	86	5.52	8.02	4.08	1.04373e+09	9.84219e+08	5.8152e+08	7.51229e+08	7.26511e+08	5.15905e+08
FALSE	High	Master Protein	P11021	Endoplasmic reticulum chaperone BiP	0	490.956	61	43	568	40	41	654	72.3	5.16	1452.88	43	cell communication;cell death;cell differentiation;cell organization and biogenesis;metabolic process;regulation of biological process;response to stimulus;transport	cell surface;cytoplasm;endoplasmic reticulum;membrane;mitochondrion;nucleus;organelle lumen	catalytic activity;metal ion binding;nucleotide binding;protein binding	Pf00012, Pf01968, Pf06723	3309	ENSG00000044574.7	HSPA5	9	Prion diseases; Protein export; Protein processing in endoplasmic reticulum; Thyroid hormone synthesis; Antigen processing and presentation	Parkin-Ubiquitin Proteasomal System pathway; Apoptosis-related network due to altered Notch3 in ovarian cancer; Photodynamic therapy-induced unfolded protein response; MAPK Signaling Pathway	Platelet degranulation ; PERK regulates gene expression; ATF6 (ATF6-alpha) activates chaperone genes; Antigen Presentation: Folding, assembly and peptide loading of class I MHC; Regulation of HSF1-mediated heat shock response; IRE1alpha activates chaperones	27	1.111	0.989	0.954	0.924365	0.983818	0.990103	63.43	53.01	49.52	97.5	104.4	98.2	9.26	5.91	11.21	7.69101e+08	6.09368e+08	3.68824e+08	6.29556e+08	4.86017e+08	3.02979e+08
FALSE	High	Master Protein	P18206	Vinculin	0	479.613	58	60	426	60	60	1134	123.7	5.66	1079.99	60	cell growth;cell organization and biogenesis;cellular component movement;regulation of biological process;transport	cytoplasm;cytoskeleton;cytosol;extracellular;membrane;organelle lumen	protein binding;structural molecule activity	Pf01044	7414	ENSG00000035403.17	VCL	10	Amoebiasis; Focal adhesion; Adherens junction; Regulation of actin cytoskeleton; Leukocyte transendothelial migration; Bacterial invasion of epithelial cells; Shigellosis	Integrin-mediated Cell Adhesion; Primary Focal Segmental Glomerulosclerosis FSGS; Focal Adhesion; VEGFA-VEGFR2 Signaling Pathway; Regulation of Actin Cytoskeleton	Signaling by BRAF and RAF fusions; MAP2K and MAPK activation; Smooth Muscle Contraction; Signaling by RAS mutants; Signaling by high-kinase activity BRAF mutants; Signaling by moderate kinase activity BRAF mutants; Platelet degranulation ; Paradoxical activation of RAF signaling by kinase inactive BRAF; Neutrophil degranulation; Interleukin-20 family signaling	37	0.972	1.196	1.14	0.986	0.761002	0.982644	52.88	53.6	41.53	94.4	92	113.6	12.72	6.82	10.36	2.92828e+08	2.54266e+08	1.49992e+08	2.67753e+08	1.64675e+08	1.16705e+08
FALSE	High	Master Protein	P22626	Heterogeneous nuclear ribonucleoproteins A2/B1	0	456.252	70	38	964	34	34	353	37.4	8.95	2328.23	38	metabolic process;regulation of biological process;response to stimulus;transport	cytoplasm;extracellular;membrane;nucleus;spliceosomal complex	DNA binding;protein binding;RNA binding	Pf00076, Pf13893, Pf14259	3181	ENSG00000122566.20	HNRNPA2B1	7		mRNA Processing	Gene and protein expression by JAK-STAT signaling after Interleukin-12 stimulation; Interleukin-12 family signaling; mRNA Splicing - Major Pathway	10	0.883	1.148	1.276	0.986	0.835297	0.965152	101.53	61.72	57.38	107.7	87.5	104.7	8.57	7.95	3.99	1.19802e+09	1.31332e+09	8.23728e+08	1.0557e+09	9.36294e+08	4.29178e+08
FALSE	High	Master Protein	P07900	Heat shock protein HSP 90-alpha	0	439.449	57	48	539	24	30	732	84.6	5.02	1186.66	48	cell organization and biogenesis;metabolic process;regulation of biological process;response to stimulus;transport	cytoplasm;cytosol;extracellular;membrane;nucleus;organelle lumen	catalytic activity;enzyme regulator activity;nucleotide binding;protein binding;RNA binding	Pf00183, Pf02518, Pf13589	3320	ENSG00000080824.18	HSP90AA1	14	NOD-like receptor signaling pathway; Progesterone-mediated oocyte maturation; Pathways in cancer; Prostate cancer; Protein processing in endoplasmic reticulum; Estrogen signaling pathway; PI3K-Akt signaling pathway; Antigen processing and presentation	Nucleotide-binding Oligomerization Domain (NOD) pathway; TNF alpha Signaling Pathway; Corticotropin-releasing hormone signaling pathway; Aryl Hydrocarbon Receptor; EBV LMP1 signaling; Aryl Hydrocarbon Receptor Pathway; Constitutive Androstane Receptor Pathway; NRF2 pathway; VEGFA-VEGFR2 Signaling Pathway; Focal Adhesion-PI3K-Akt-mTOR-signaling pathway	Sema3A PAK dependent Axon repulsion; Regulation of PLK1 Activity at G2/M Transition; Recruitment of NuMA to mitotic centrosomes; Loss of Nlp from mitotic centrosomes; Scavenging by Class F Receptors; Neutrophil degranulation; Uptake and function of diphtheria toxin; Regulation of actin dynamics for phagocytic cup formation; The role of GTSE1 in G2/M progression after G2 checkpoint; HSP90 chaperon…	86	0.587	0.78	1.532	0.645677	0.829303	0.820645	72.89	58.49	54.4	127	68.2	104.8	5.98	5.78	8.25	3.65796e+08	3.6495e+08	2.29055e+08	2.84642e+08	2.66456e+08	8.16648e+07
FALSE	High	Master Protein	P10809	60 kDa heat shock protein, mitochondrial	0	414.75	74	40	351	40	40	573	61	5.87	1084.67	40	cell organization and biogenesis;cell proliferation;metabolic process;regulation of biological process;response to stimulus;transport	cell surface;cytoplasm;cytosol;endosome;membrane;mitochondrion;organelle lumen	catalytic activity;DNA binding;nucleotide binding;protein binding;RNA binding	Pf00118	3329	ENSG00000144381.16	HSPD1	2	Type I diabetes mellitus; Tuberculosis; RNA degradation; Legionellosis	Apoptosis-related network due to altered Notch3 in ovarian cancer; Sudden Infant Death Syndrome (SIDS) Susceptibility Pathways	TFAP2A acts as a transcriptional repressor during retinoic acid induced cell differentiation; Mitochondrial protein import; Metabolism of proteins	13	0.968	0.968	1.057	0.986	0.985118	0.988212	84.17	67.68	64.69	101.3	94.1	104.6	9.95	10.47	10.12	4.03184e+08	3.03032e+08	1.79233e+08	2.60117e+08	2.02205e+08	1.09952e+08
FALSE	High	Master Protein	P14625	Endoplasmin	0	411.968	63	53	485	44	51	803	92.4	4.84	1122.63	53	cell organization and biogenesis;metabolic process;regulation of biological process;response to stimulus;transport	cytosol;endoplasmic reticulum;extracellular;membrane;nucleus;organelle lumen	metal ion binding;nucleotide binding;protein binding;RNA binding	Pf00183, Pf02518, Pf13589	7184	ENSG00000166598.14	HSP90B1	12	Pathways in cancer; Prostate cancer; Protein processing in endoplasmic reticulum; Thyroid hormone synthesis; Estrogen signaling pathway; PI3K-Akt signaling pathway	Photodynamic therapy-induced unfolded protein response; Focal Adhesion-PI3K-Akt-mTOR-signaling pathway; Sudden Infant Death Syndrome (SIDS) Susceptibility Pathways	Post-translational protein phosphorylation; Regulation of Insulin-like Growth Factor (IGF) transport and uptake by Insulin-like Growth Factor Binding Proteins (IGFBPs); ATF6 (ATF6-alpha) activates chaperone genes; Interleukin-4 and 13 signaling; Trafficking and processing of endosomal TLR; Scavenging by Class A Receptors	26	0.743	0.982	1.337	0.899278	0.984333	0.948866	65.08	57.72	53.37	121.2	79.2	99.6	11.34	7.65	10.11	7.49915e+08	5.24903e+08	3.29033e+08	5.54603e+08	4.30627e+08	1.72085e+08
FALSE	High	Master Protein	P13639	Elongation factor 2	0	406.48	69	51	465	50	50	858	95.3	6.83	1135.15	51	cell differentiation;cell proliferation;metabolic process;regulation of biological process;response to stimulus;transport	cytoplasm;cytosol;extracellular;membrane;nucleus;organelle lumen;ribosome	catalytic activity;nucleotide binding;protein binding;RNA binding	Pf00009, Pf00679, Pf03144, Pf03764, Pf14492	1938	ENSG00000167658.15	EEF2	19	Oxytocin signaling pathway; AMPK signaling pathway	Translation Factors; AMP-activated Protein Kinase (AMPK) Signaling; Brain-Derived Neurotrophic Factor (BDNF) signaling pathway	Peptide chain elongation; Protein methylation; Synthesis of diphthamide-EEF2; Neutrophil degranulation; Uptake and function of diphtheria toxin	20	0.605	0.826	1.389	0.676759	0.896552	0.918274	66.68	56.1	47.62	124.6	72.6	102.8	9.06	13.45	8.02	5.31137e+08	5.30809e+08	3.16223e+08	4.9908e+08	3.42881e+08	1.15702e+08
FALSE	High	Master Protein	P07355	Annexin A2	0	406.301	88	43	589	11	43	339	38.6	7.75	1401.89	43	cell organization and biogenesis;metabolic process;regulation of biological process;response to stimulus;transport	cell surface;cytoplasm;cytosol;endoplasmic reticulum;endosome;extracellular;membrane;nucleus;organelle lumen	enzyme regulator activity;metal ion binding;protein binding;RNA binding	Pf00191	302	ENSG00000182718.16	ANXA2	15		Prostaglandin Synthesis and Regulation	Dissolution of Fibrin Clot; Gene and protein expression by JAK-STAT signaling after Interleukin-12 stimulation; Smooth Muscle Contraction; Neutrophil degranulation; Interleukin-12 family signaling	12	0.761	0.875	1.197	0.918999	0.955214	0.982644	72.97	50.76	53.97	109.2	84.1	106.7	8.39	9.56	6.68	1.70156e+09	1.20741e+09	9.04547e+08	1.20364e+09	9.53221e+08	5.24722e+08
FALSE	High	Master Protein	P13645	Keratin, type I cytoskeletal 10	0	401.153	64	36	351	28	31	584	58.8	5.21	898.88	36	cell death;cell differentiation;metabolic process	cytoplasm;cytoskeleton;cytosol;membrane;nucleus	structural molecule activity	Pf00038, Pf04111	3858	ENSG00000186395.7	KRT10	17	Staphylococcus aureus infection		Formation of the cornified envelope	4	1.683	2.618	1.493	0.407354	0.000124853	0.862736	90.25	98.35	94	51.6	96.2	152.1	49.73	49.07	44.76	3.33416e+08	1.37292e+08	6.1352e+07	1.37311e+08	7.86584e+07	1.28073e+08
FALSE	High	Master Protein	P22314	Ubiquitin-like modifier-activating enzyme 1	0	398.257	45	40	342	40	40	1058	117.8	5.76	979.89	40	metabolic process;response to stimulus	cytoplasm;cytosol;membrane;mitochondrion;nucleus	catalytic activity;nucleotide binding;protein binding;RNA binding	Pf00899, Pf02134, Pf09358, Pf10585	7317	ENSG00000130985.16	UBA1	X	Ubiquitin mediated proteolysis; Parkinson's disease	Proteasome Degradation; Parkin-Ubiquitin Proteasomal System pathway; Parkinsons Disease Pathway	Synthesis of active ubiquitin: roles of E1 and E2 enzymes; Antigen processing: Ubiquitination & Proteasome degradation	13	1.164	1.147	0.995	0.876863	0.835297	0.995916	70.92	59.36	42.34	90.4	100.2	109.4	11.23	16.71	11.2	2.56293e+08	2.33532e+08	1.48943e+08	1.6331e+08	1.89361e+08	1.2602e+08
FALSE	High	Master Protein	P07237	Protein disulfide-isomerase	0	396.11	68	40	389	40	40	508	57.1	4.87	866.92	40	cell organization and biogenesis;cellular homeostasis;metabolic process;regulation of biological process;response to stimulus	endoplasmic reticulum;extracellular;membrane;organelle lumen	catalytic activity;metal ion binding;protein binding;RNA binding	Pf00085, Pf01216, Pf13098, Pf13848, Pf13899, Pf13905	5034	ENSG00000185624.14	P4HB	17	Protein processing in endoplasmic reticulum		Post-translational protein phosphorylation; Regulation of Insulin-like Growth Factor (IGF) transport and uptake by Insulin-like Growth Factor Binding Proteins (IGFBPs); VLDL assembly; Chylomicron assembly; Collagen biosynthesis and modifying enzymes; Interleukin-12 family signaling; Detoxification of Reactive Oxygen Species; Hedgehog ligand biogenesis	23	0.786	1.016	1.275	0.948449	0.971867	0.966309	81.97	63.68	68.15	110.4	85.6	104	12.36	7.54	8.94	5.70772e+08	3.9218e+08	2.39428e+08	4.10048e+08	3.22185e+08	1.52746e+08
FALSE	High	Master Protein	P30101	Protein disulfide-isomerase A3	0	389.888	64	40	604	40	40	505	56.7	6.35	1552.27	40	cellular homeostasis;metabolic process;regulation of biological process;response to stimulus;transport	cell surface;endoplasmic reticulum;membrane;nucleus;organelle lumen	catalytic activity;protein binding;RNA binding	Pf00085, Pf13098, Pf13848, Pf13899, Pf13905	2923	ENSG00000167004.12	PDIA3	15	Protein processing in endoplasmic reticulum; Antigen processing and presentation		ER-Phagosome pathway; Calnexin/calreticulin cycle; Antigen Presentation: Folding, assembly and peptide loading of class I MHC	13	0.964	1.099	1.114	0.986	0.891443	0.982644	73.1	54.32	45.17	95.3	95.1	109.6	5.17	6.23	7.89	7.67377e+08	6.69559e+08	3.88248e+08	6.07753e+08	4.89147e+08	3.06949e+08
FALSE	High	Master Protein	P61978	Heterogeneous nuclear ribonucleoprotein K	0	386.804	73	33	562	33	33	463	50.9	5.54	1401.06	33	metabolic process;regulation of biological process;response to stimulus	cytoplasm;membrane;nucleus;spliceosomal complex	DNA binding;protein binding;RNA binding	Pf00013, Pf08067, Pf13014, Pf13083	3190	ENSG00000165119.20	HNRNPK	9	Viral carcinogenesis; MicroRNAs in cancer; Spliceosome; Herpes simplex infection	mRNA Processing	mRNA Splicing - Major Pathway; SUMOylation of RNA binding proteins	14	1.368	1.212	0.81	0.712202	0.727061	0.982644	76.83	58.76	47.67	89.1	117.1	93.8	6.85	6.18	10.43	7.41614e+08	7.66909e+08	4.52222e+08	6.12539e+08	5.64569e+08	4.15325e+08
FALSE	High	Master Protein	P09651	Heterogeneous nuclear ribonucleoprotein A1	0	385.237	53	28	746	10	10	372	38.7	9.13	1797.34	28	cell communication;metabolic process;regulation of biological process;response to stimulus;transport	cytoplasm;membrane;nucleus;spliceosomal complex	DNA binding;protein binding;RNA binding	Pf00076, Pf13893, Pf14259	3178	ENSG00000135486.17	HNRNPA1	12	Spliceosome	mRNA Processing	mRNA Splicing - Major Pathway; FGFR2 alternative splicing	11	0.665	0.924	1.58	0.788146	0.984333	0.792784	77.01	67.25	53.45	109.4	80.9	109.7	14.33	5.66	18.84	3.50019e+08	4.35553e+08	2.0919e+08	2.84561e+08	2.82282e+08	1.13843e+08
FALSE	High	Master Protein	P31947	14-3-3 protein sigma	0	371.014	92	27	534	21	21	248	27.8	4.74	1107.13	27	cell differentiation;cell organization and biogenesis;regulation of biological process;response to stimulus	cytoplasm;cytosol;extracellular;membrane;mitochondrion;nucleus	enzyme regulator activity;protein binding	Pf00244	2810	ENSG00000175793.11	SFN	1	Aldosterone-regulated sodium reabsorption; p53 signaling pathway; Cell cycle	miRNA Regulation of DNA Damage Response; Myometrial Relaxation and Contraction Pathways; Calcium Regulation in the Cardiac Cell; DNA Damage Response	Translocation of GLUT4 to the plasma membrane; Chk1/Chk2(Cds1) mediated inactivation of Cyclin B:Cdk1 complex; TP53 Regulates Transcription of Genes Involved in G2 Cell Cycle Arrest; TP53 Regulates Metabolic Genes; Activation of BAD and translocation to mitochondria ; RHO GTPases activate PKNs	31	1.14	0.674	0.566	0.899874	0.507748	0.668725	82.9	71.49	46.8	94.9	137.8	67.3	15.06	12.66	3.73	5.65572e+08	4.47167e+08	3.02571e+08	2.83001e+08	3.06629e+08	3.40809e+08
FALSE	High	Master Protein	P00558	Phosphoglycerate kinase 1	0	370.82	82	36	397	31	36	417	44.6	8.1	922.24	36	cell differentiation;metabolic process;regulation of biological process;response to stimulus	cytoplasm;cytosol;membrane	catalytic activity;nucleotide binding;protein binding	Pf00162	5230	ENSG00000102144.13	PGK1	X	HIF-1 signaling pathway; Carbon metabolism; Glycolysis / Gluconeogenesis; Biosynthesis of amino acids; Metabolic pathways	Cori Cycle; Photodynamic therapy-induced HIF-1 survival signaling; Glycolysis and Gluconeogenesis	Gluconeogenesis; Glycolysis	13	0.958	1.019	1.122	0.986	0.971867	0.982644	69.56	52.85	50.82	98	96.8	105.2	10.63	10.23	4.46	5.91786e+08	4.21362e+08	2.72156e+08	3.87894e+08	2.88593e+08	2.12384e+08
FALSE	High	Master Protein	Q13509	Tubulin beta-3 chain	0	368.259	66	27	699	8	8	450	50.4	4.93	1960.82	27	cell organization and biogenesis;cellular component movement	cytoplasm;cytoskeleton;nucleus	catalytic activity;nucleotide binding;protein binding;structural molecule activity	Pf00091, Pf03953, Pf10644	10381	ENSG00000258947.6	TUBB3	16	Pathogenic Escherichia coli infection; Gap junction; Phagosome	Pathogenic Escherichia coli infection; Parkin-Ubiquitin Proteasomal System pathway; Exercise-induced Circadian Regulation	COPI-independent Golgi-to-ER retrograde traffic; COPI-dependent Golgi-to-ER retrograde traffic; Carboxyterminal post-translational modifications of tubulin; Recruitment of NuMA to mitotic centrosomes; Hedgehog 'off' state; Translocation of GLUT4 to the plasma membrane; Prefoldin mediated transfer of substrate to CCT/TriC; Microtubule-dependent trafficking of connexons from Golgi to the plasma mem…	66	1.041	1.108	1.118	0.962231	0.874201	0.982644	60.92	71.36	46.29	104.2	99.3	96.6	22.39	6.67	13.83	6.00036e+07	4.65947e+07	2.40528e+07	4.48586e+07	21648953	2.02021e+07
FALSE	High	Master Protein	P52272	Heterogeneous nuclear ribonucleoprotein M	0	363.695	64	48	432	48	48	730	77.5	8.7	901.43	48	metabolic process;regulation of biological process;response to stimulus	membrane;nucleus;spliceosomal complex	protein binding;RNA binding	Pf00076, Pf11532, Pf11608, Pf13893, Pf14259	4670	ENSG00000099783.11	HNRNPM	19	Spliceosome	mRNA Processing	mRNA Splicing - Major Pathway; FGFR2 alternative splicing	11	0.799	1.165	1.334	0.958828	0.816868	0.949821	79.79	40.68	86.02	103.7	82.7	113.6	15.2	6.79	9.4	6.35809e+08	7.75481e+08	5.21554e+08	6.49338e+08	6.16422e+08	2.71649e+08
FALSE	High	Master Protein	P02545	Prelamin-A/C	0	355.142	64	46	382	44	44	664	74.1	7.02	892.44	46	cell organization and biogenesis;regulation of biological process;response to stimulus;transport	cytosol;membrane;nucleus	protein binding;structural molecule activity	Pf00038, Pf00932	4000	ENSG00000160789.19	LMNA	1	Arrhythmogenic right ventricular cardiomyopathy (ARVC); Dilated cardiomyopathy; Apoptosis; Hypertrophic cardiomyopathy (HCM)	Arrhythmogenic Right Ventricular Cardiomyopathy; Adipogenesis; Fas Ligand (FasL) pathway and Stress induction of Heat Shock Proteins (HSP) regulation	Signaling by BRAF and RAF fusions; Breakdown of the nuclear lamina; XBP1(S) activates chaperone genes; Initiation of Nuclear Envelope Reformation; Clearance of Nuclear Envelope Membranes from Chromatin; Depolymerisation of the Nuclear Lamina; Deregulated CDK5 triggers multiple neurodegenerative pathways in Alzheimer's disease models	33	1.03	0.889	0.812	0.967166	0.971867	0.982644	65.46	60.04	49.39	100	111.4	88.7	13.19	14.37	10.41	3.26247e+08	2.62183e+08	1.39417e+08	2.62247e+08	1.73086e+08	1.42639e+08
FALSE	High	Master Protein	P63104	14-3-3 protein zeta/delta	0	354.597	82	29	464	21	21	245	27.7	4.79	1005.07	29	cell organization and biogenesis;metabolic process;regulation of biological process;response to stimulus;transport	cytoplasm;cytosol;membrane;mitochondrion;nucleus	catalytic activity;protein binding;RNA binding	Pf00244	7534	ENSG00000164924.17	YWHAZ	8	Viral carcinogenesis; Pathogenic Escherichia coli infection; Hepatitis B; Epstein-Barr virus infection; Hippo signaling pathway; Oocyte meiosis; Cell cycle; PI3K-Akt signaling pathway	Cell Cycle; Prolactin Signaling Pathway; Pathogenic Escherichia coli infection; Myometrial Relaxation and Contraction Pathways; Calcium Regulation in the Cardiac Cell; Sudden Infant Death Syndrome (SIDS) Susceptibility Pathways	Chk1/Chk2(Cds1) mediated inactivation of Cyclin B:Cdk1 complex; Interleukin-3, 5 and GM-CSF signaling; KSRP (KHSRP) binds and destabilizes mRNA; Activation of BAD and translocation to mitochondria ; GP1b-IX-V activation signalling; Translocation of GLUT4 to the plasma membrane; Rap1 signalling; Deactivation of the beta-catenin transactivating complex; TP53 Regulates Metabolic Genes; RHO GTPases a…	51	0.946	0.792	0.82	0.987677	0.836193	0.982644	89.54	69.65	50.88	104.2	121.7	74.1	10.36	10.22	9.21	402399767	3.44445e+08	2.07754e+08	2.34182e+08	2.57215e+08	1.76677e+08
FALSE	High	Master Protein	Q15084	Protein disulfide-isomerase A6	0	353.628	58	25	318	25	25	440	48.1	5.08	986.83	25	cellular homeostasis;metabolic process;regulation of biological process;response to stimulus;transport	cytosol;endoplasmic reticulum;membrane;organelle lumen	catalytic activity;protein binding	Pf00085, Pf13098, Pf13848, Pf13899, Pf13905	10130	ENSG00000143870.12	PDIA6	2	Protein processing in endoplasmic reticulum	Photodynamic therapy-induced unfolded protein response	Post-translational protein phosphorylation; Regulation of Insulin-like Growth Factor (IGF) transport and uptake by Insulin-like Growth Factor Binding Proteins (IGFBPs); XBP1(S) activates chaperone genes	9	1.267	1.103	0.925	0.797249	0.8858	0.988212	77.65	65.39	59.95	86.4	115.4	98.2	10.06	4.99	3.51	3.4959e+08	3.06172e+08	1.95265e+08	3.19925e+08	2.61497e+08	1.8542e+08
FALSE	High	Master Protein	P04075	Fructose-bisphosphate aldolase A	0	351.161	87	35	506	31	31	364	39.4	8.09	1157.58	35	cell organization and biogenesis;cellular homeostasis;metabolic process;regulation of biological process;transport	cytoplasm;cytoskeleton;cytosol;extracellular;membrane;nucleus;organelle lumen	catalytic activity;protein binding;RNA binding	Pf00274	226	ENSG00000149925.17	ALDOA	16	HIF-1 signaling pathway; Carbon metabolism; Fructose and mannose metabolism; Pentose phosphate pathway; Glycolysis / Gluconeogenesis; Biosynthesis of amino acids; Metabolic pathways	Glycolysis and Gluconeogenesis; Sudden Infant Death Syndrome (SIDS) Susceptibility Pathways	Platelet degranulation ; Gluconeogenesis; Glycolysis; Neutrophil degranulation	21	0.989	1.035	1.146	0.984132	0.953403	0.982644	84.73	57.68	59.01	98.6	92.4	109	17.49	8.23	8.36	1.10777e+09	7.23412e+08	4.01184e+08	7.14589e+08	5.04305e+08	3.52994e+08
FALSE	High	Master Protein	P35908	Keratin, type II cytoskeletal 2 epidermal	0	350.676	71	40	360	26	29	639	65.4	8	821.82	40	cell death;cell organization and biogenesis;cell proliferation;cellular component movement;metabolic process	cytoskeleton;cytosol;membrane;nucleus	protein binding;structural molecule activity	Pf00038, Pf08614, Pf12128, Pf13166	3849	ENSG00000172867.3	KRT2	12			Formation of the cornified envelope	3	1.596	2.484	1.45	0.490283	0.000343724	0.892749	77.73	93.19	90.65	43	73.4	183.6	50.97	53.54	48.57	1.53764e+08	5.78698e+07	2.99378e+07	6.02776e+07	3.55625e+07	7.93615e+07
FALSE	High	Master Protein	P18669	Phosphoglycerate mutase 1	0	339.571	89	23	334	9	14	254	28.8	7.18	883.25	23	metabolic process;regulation of biological process;transport	cytoplasm;cytosol;extracellular;membrane;organelle lumen	catalytic activity;protein binding	Pf00300	5223; 643576	ENSG00000171314.8	PGAM1; LOC643576	10; 12	Central carbon metabolism in cancer; Carbon metabolism; Glycine, serine and threonine metabolism; Glucagon signaling pathway; Glycolysis / Gluconeogenesis; Biosynthesis of amino acids; Metabolic pathways	Cori Cycle; Glycolysis and Gluconeogenesis	Gluconeogenesis; Glycolysis; Neutrophil degranulation	17	0.891	1.093	1.198	0.986	0.896552	0.982644	100.71	59.57	88.28	90.9	96.7	112.4	25.69	21.28	5.09	3.95558e+08	2.32955e+08	1.36954e+08	1.60744e+08	1.62522e+08	1.39122e+08
FALSE	High	Master Protein	P02533	Keratin, type I cytoskeletal 14	0	338.24	76	42	519	15	16	472	51.5	5.16	1061.12	42	cell death;cell differentiation;cell organization and biogenesis;response to stimulus	cytoplasm;cytosol;nucleus	protein binding;structural molecule activity	Pf00038, Pf13514	3861	ENSG00000186847.5	KRT14	17		Corticotropin-releasing hormone signaling pathway	Formation of the cornified envelope; Type I hemidesmosome assembly	7	1.169	1.28	1.076	0.874028	0.603246	0.988212	81.8	73.31	69.49	105.6	91	103.4	13.39	33.11	27.91	1.629e+08	1.20322e+08	7.1551e+07	8.76631e+07	9.62775e+07	4.95678e+07
FALSE	High	Master Protein	P62937	Peptidyl-prolyl cis-trans isomerase A	0	329.155	90	19	628	14	17	165	18	7.81	1460.8	19	cell organization and biogenesis;cellular component movement;metabolic process;regulation of biological process;response to stimulus;transport	cytoplasm;cytosol;extracellular;membrane;nucleus;organelle lumen	catalytic activity;protein binding;RNA binding	Pf00160	5478	ENSG00000196262.13	PPIA	7		Prolactin Signaling Pathway	Budding and maturation of HIV virion; Gene and protein expression by JAK-STAT signaling after Interleukin-12 stimulation; Minus-strand DNA synthesis; Binding and entry of HIV virion; Basigin interactions; APOBEC3G mediated resistance to HIV-1 infection; Uncoating of the HIV Virion; Calcineurin activates NFAT; Platelet degranulation ; Plus-strand DNA synthesis; Integration of provirus; Neutrophil …	34	1.417	1.29	1	0.669282	0.588982	0.994349	74.35	50.7	57.13	83.6	108.2	108.2	10.2	5.45	10.85	1.0783e+09	1.10498e+09	6.94858e+08	7.80271e+08	8.35148e+08	6.28246e+08
FALSE	High	Master Protein	P60174	Triosephosphate isomerase	0	324.846	82	26	428	26	26	286	30.8	5.92	1152.22	26	development;metabolic process	cytosol;nucleus	catalytic activity;protein binding	Pf00121	7167	ENSG00000111669.14	TPI1	12	Carbon metabolism; Inositol phosphate metabolism; Fructose and mannose metabolism; Glycolysis / Gluconeogenesis; Biosynthesis of amino acids; Metabolic pathways	Fatty Acid Beta Oxidation; Cori Cycle; Glycolysis and Gluconeogenesis	Gluconeogenesis; Glycolysis	14	1.133	1.215	1.027	0.901766	0.727061	0.990103	51.09	48.01	52.1	84.8	106	109.2	15.12	10.71	9.59	8.56427e+08	7.438e+08	4.21285e+08	4.30108e+08	4.79991e+08	3.89454e+08
FALSE	High	Master Protein	P63241	Eukaryotic translation initiation factor 5A-1	0	323.405	89	17	340	4	17	154	16.8	5.24	974.91	17	cell death;cellular homeostasis;metabolic process;regulation of biological process;response to stimulus;transport	cytoplasm;cytosol;endoplasmic reticulum;membrane;nucleus	protein binding;RNA binding	Pf01287	1984	ENSG00000132507.17	EIF5A	17		Translation Factors; eIF5A regulation in response to inhibition of the nuclear export system	Hypusine synthesis from eIF5A-lysine	6	1.327	1.142	0.878	0.749207	0.835297	0.982644	96.85	68.13	64.57	83.3	119.8	97	10.08	10.87	12.09	3.53461e+08	2.94322e+08	1.75104e+08	2.21883e+08	1.73924e+08	1.75953e+08
FALSE	High	Master Protein	P04259	Keratin, type II cytoskeletal 6B	0	306.376	68	48	463	3	5	564	60	8	967.95	48	cell death;cell organization and biogenesis;metabolic process	cytosol	catalytic activity;motor activity;protein binding;structural molecule activity	Pf00038, Pf01576, Pf04111, Pf13166	3854	ENSG00000185479.5	KRT6B	12			Formation of the cornified envelope	3	0.61	1.317	1.773	0.692925	0.54699	0.620107	33.07	34.19	53.82	102.1	60.8	137.1	7.77	33.93	18.89	7.87058e+07	6.02618e+07	4.14964e+07	5.89561e+07	4.22505e+07	1.87972e+07
FALSE	High	Master Protein	P49327	Fatty acid synthase	0	306.208	27	50	215	49	50	2511	273.3	6.44	587.36	50	cell differentiation;metabolic process;regulation of biological process;response to stimulus	cytoplasm;cytosol;Golgi;membrane;mitochondrion	catalytic activity;nucleotide binding;protein binding;RNA binding	Pf00106, Pf00107, Pf00108, Pf00109, Pf00698, Pf00975, Pf02801, Pf08242, Pf08659, Pf13602, Pf14765	2194	ENSG00000169710.8	FASN	17	Insulin signaling pathway; Fatty acid biosynthesis; AMPK signaling pathway; Metabolic pathways; Fatty acid metabolism	AMP-activated Protein Kinase (AMPK) Signaling; Sterol Regulatory Element-Binding Proteins (SREBP) signalling; SREBF and miR33 in cholesterol and lipid homeostasis; Liver X Receptor Pathway; Fatty Acid Biosynthesis; Angiopoietin Like Protein 8 Regulatory Pathway	ChREBP activates metabolic gene expression; Fatty acyl-CoA biosynthesis; Vitamin B5 (pantothenate) metabolism; Activation of gene expression by SREBF (SREBP)	23	0.666	0.749	1.142	0.788889	0.739725	0.982644	65.08	45.28	54.56	130.8	74.3	94.9	17.18	19.97	13.24	1.55212e+08	1.44378e+08	9.8432e+07	1.77816e+08	1.1656e+08	3.32196e+07
FALSE	High	Master Protein	P23528	Cofilin-1	0	305.273	92	24	373	17	17	166	18.5	8.09	968.24	24	cell organization and biogenesis;cellular component movement;metabolic process;regulation of biological process;response to stimulus	cytoplasm;cytoskeleton;cytosol;membrane;nucleus	protein binding	Pf00241	1072	ENSG00000172757.12	CFL1	11	Pertussis; Regulation of actin cytoskeleton; Fc gamma R-mediated phagocytosis; Axon guidance	Brain-Derived Neurotrophic Factor (BDNF) signaling pathway; VEGFA-VEGFR2 Signaling Pathway; EGF/EGFR Signaling Pathway; Regulation of Actin Cytoskeleton; G13 Signaling Pathway	Platelet degranulation ; Sema3A PAK dependent Axon repulsion; Gene and protein expression by JAK-STAT signaling after Interleukin-12 stimulation; EPHB-mediated forward signaling; Regulation of actin dynamics for phagocytic cup formation; Interleukin-12 family signaling	27	0.935	0.996	1.002	0.992135	0.983818	0.994349	87.73	53.6	88.9	90	126	84	10.03	9.6	10.14	3.02705e+08	3.26579e+08	2.02647e+08	2.26289e+08	2.26056e+08	1.91318e+08
FALSE	High	Master Protein	Q15149	Plectin	0	305.211	18	80	261	76	79	4684	531.5	5.96	476.53	80	cell organization and biogenesis	cytoplasm;cytoskeleton;cytosol;membrane	protein binding;RNA binding;structural molecule activity	Pf00307, Pf00681, Pf03501, Pf07812	5339	ENSG00000178209.14	PLEC	8			Assembly of collagen fibrils and other multimeric structures; Caspase-mediated cleavage of cytoskeletal proteins; Type I hemidesmosome assembly	11	0.702	0.71	1.019	0.851215	0.620765	0.990103	64.8	61.43	52.97	133.5	74.2	92.3	16.76	24.69	25.13	1.67561e+08	1.01336e+08	9.92613e+07	1.26323e+08	9.02482e+07	2.7294e+07
FALSE	High	Master Protein	P13647	Keratin, type II cytoskeletal 5	0	302.974	62	49	503	28	29	590	62.3	7.74	976.05	49	cell death;cell organization and biogenesis;metabolic process	cytoplasm;cytosol;membrane;mitochondrion;nucleus	catalytic activity;motor activity;protein binding;structural molecule activity	Pf00038, Pf01576, Pf02994, Pf03961, Pf04111, Pf05957, Pf12128	3852	ENSG00000186081.11	KRT5	12			Formation of the cornified envelope; Type I hemidesmosome assembly	6	0.815	1.489	1.643	0.962231	0.268514	0.735557	65.94	60.71	66.41	94.8	78.3	126.9	13.13	26.89	36.73	3.05137e+08	2.63876e+08	1.87895e+08	1.90867e+08	2.28805e+08	9.97531e+07
FALSE	High	Master Protein	Q00839	Heterogeneous nuclear ribonucleoprotein U	0	298.951	38	35	339	34	34	825	90.5	6	675.89	35	cell differentiation;metabolic process;regulation of biological process;response to stimulus	cell surface;chromosome;cytoplasm;membrane;nucleus;spliceosomal complex	DNA binding;nucleotide binding;protein binding;RNA binding	Pf00622, Pf13671	3192	ENSG00000153187.18	HNRNPU	1	Spliceosome	mRNA Processing	mRNA Splicing - Major Pathway	6	0.809	0.858	1.076	0.961379	0.938117	0.988212	66.87	68.32	69.04	98.9	102	99	6.52	5.36	8.17	2.64183e+08	2.35754e+08	1.69146e+08	2.10378e+08	1.90929e+08	1.1226e+08
FALSE	High	Master Protein	P34932	Heat shock 70 kDa protein 4	0	296.536	56	39	265	35	35	840	94.3	5.19	638.21	39	cell organization and biogenesis;response to stimulus;transport	cytoplasm;cytosol	nucleotide binding;protein binding	Pf00012, Pf06723	3308	ENSG00000170606.14	HSPA4	5	Antigen processing and presentation	Parkin-Ubiquitin Proteasomal System pathway	Regulation of HSF1-mediated heat shock response	6	0.691	0.912	1.503	0.835854	0.983818	0.856219	57.69	51.98	49.69	120.6	68.4	111	10.68	12.39	7.27	1.99295e+08	1.92968e+08	1.28828e+08	1.37834e+08	1.51346e+08	5.50761e+07
FALSE	High	Master Protein	P06396	Gelsolin	0	295.168	52	29	268	29	29	782	85.6	6.28	673.5	29	cell death;cell organization and biogenesis;metabolic process;regulation of biological process;response to stimulus;transport	cytoplasm;cytoskeleton;cytosol;extracellular;membrane;nucleus;organelle lumen	metal ion binding;protein binding	Pf00626	2934	ENSG00000148180.19	GSN	9	Viral carcinogenesis; Regulation of actin cytoskeleton; Fc gamma R-mediated phagocytosis	Regulation of Actin Cytoskeleton; Senescence and Autophagy in Cancer	Neutrophil degranulation; Caspase-mediated cleavage of cytoskeletal proteins; Amyloid fiber formation	15	1.021	1.409	1.385	0.968234	0.389966	0.918274	76.71	60.73	56.75	95	86.1	118.9	4.17	8.87	5.95	3.06778e+08	2.80652e+08	1.66717e+08	2.43339e+08	1.84873e+08	1.0839e+08
FALSE	High	Master Protein	P68366	Tubulin alpha-4A chain	0	290.67	63	27	437	4	5	448	49.9	5.06	1253.9	27	cell organization and biogenesis;regulation of biological process;transport	cytoplasm;cytoskeleton;cytosol;extracellular	catalytic activity;nucleotide binding;protein binding;structural molecule activity	Pf00091, Pf03953	7277	ENSG00000127824.13	TUBA4A	2	Pathogenic Escherichia coli infection; Gap junction; Phagosome; Apoptosis	Pathogenic Escherichia coli infection; Parkin-Ubiquitin Proteasomal System pathway	COPI-independent Golgi-to-ER retrograde traffic; COPI-dependent Golgi-to-ER retrograde traffic; Carboxyterminal post-translational modifications of tubulin; Regulation of PLK1 Activity at G2/M Transition; Recruitment of NuMA to mitotic centrosomes; Hedgehog 'off' state; Loss of Nlp from mitotic centrosomes; Translocation of GLUT4 to the plasma membrane; Prefoldin mediated transfer of substrate to…	76	1.131	0.875	0.82	0.902106	0.954912	0.982644	53.54	37.76	46.73	108.7	104.3	87	21.09	27.2	11.77	4.57762e+07	5.57148e+07	4.1222e+07	63285158	4.29717e+07	1.67656e+07
FALSE	High	Master Protein	P06454	Prothymosin alpha	0	284.602	43	10	403	10	10	111	12.2	3.78	1000.35	10	cell organization and biogenesis;metabolic process	cytosol;nucleus	protein binding		5757	ENSG00000187514.16	PTMA	2	Epstein-Barr virus infection			1	1.272	0.249	0.216	0.788889	7.09282e-08	0.00267691	100.64	80.92	72.05	88.1	189	22.9	22.08	32.3	30.5	2.7969e+08	2.11549e+08	1.40545e+08	1.22762e+08	1.95873e+08	2.48763e+08
FALSE	High	Master Protein	P07737	Profilin-1	0	284.414	88	18	341	18	18	140	15	8.27	879.75	18	cell organization and biogenesis;regulation of biological process;response to stimulus	cytoplasm;cytoskeleton;cytosol;membrane;nucleus	enzyme regulator activity;nucleotide binding;protein binding;RNA binding	Pf00235	5216	ENSG00000108518.7	PFN1	17	Rap1 signaling pathway; Salmonella infection; Regulation of actin cytoskeleton; Shigellosis	Association Between Physico-Chemical Features and Toxicity Associated Pathways; VEGFA-VEGFR2 Signaling Pathway; Regulation of Actin Cytoskeleton; G13 Signaling Pathway	Platelet degranulation ; Signaling by ROBO receptors; RHO GTPases Activate Formins; PCP/CE pathway	22	0.709	0.967	1.323	0.859187	0.985118	0.949821	78.73	61.99	53.08	112.9	75.2	111.9	12.46	9.8	13.99	6.63635e+08	6.1888e+08	3.10839e+08	3.89802e+08	3.74862e+08	1.44688e+08
FALSE	High	Master Protein	P0DP25	Calmodulin-3	0	281.362	100	16	339	14	14	149	16.8	4.22	947.61	16	metabolic process;regulation of biological process;response to stimulus;transport	cytoplasm;cytoskeleton;cytosol;extracellular;membrane	catalytic activity;enzyme regulator activity;metal ion binding;protein binding;transporter activity	Pf00036, Pf08726, Pf12763, Pf13202, Pf13405, Pf13499, Pf13833, Pf14658	808; 805; 801	ENSG00000160014.16; ENSG00000143933.16; ENSG00000198668.10	CALM3; CALM2; CALM1	19; 2; 14	Dopaminergic synapse; Phototransduction; Vascular smooth muscle contraction; Insulin signaling pathway; Amphetamine addiction; cGMP-PKG signaling pathway; Renin secretion; Neurotrophin signaling pathway; Rap1 signaling pathway; Oxytocin signaling pathway; Olfactory transduction; Circadian entrainment; Long-term potentiation; Glioma; Phosphatidylinositol signaling system; Adrenergic signaling in c…	Physiological and Pathological Hypertrophy of the Heart; MicroRNAs in cardiomyocyte hypertrophy; Alzheimers Disease; Endothelin Pathways; T-Cell Receptor and Co-stimulatory Signaling; Common Pathways Underlying Drug Addiction; Cardiac Hypertrophic Response; Myometrial Relaxation and Contraction Pathways; Melatonin metabolism and effects; G Protein Signaling Pathways; T-Cell antigen Receptor (TCR)…	Smooth Muscle Contraction; Uptake and function of anthrax toxins; Stimuli-sensing channels; Translocation of GLUT4 to the plasma membrane; Synthesis of IP3 and IP4 in the cytosol; Reduction of cytosolic Ca++ levels; CREB phosphorylation through the activation of CaMKII; Ion homeostasis; Ca2+ pathway; Phase 0 - rapid depolarisation; Calcineurin activates NFAT; Platelet degranulation ; eNOS activat…	150	2.717	0.44	0.233	0.0252744	0.00805826	0.00530891	109.18	115.68	82.89	79.3	189	31.8	20.78	12.36	42.5	2.77287e+08	2.62441e+08	1.94446e+08	1.87195e+08	2.63937e+08	2.58559e+08
FALSE	High	Master Protein	Q14697	Neutral alpha-glucosidase AB	0	278.321	45	38	282	38	38	944	106.8	6.14	628.4	38	metabolic process	endoplasmic reticulum;Golgi;membrane;organelle lumen	catalytic activity;RNA binding	Pf01055, Pf13802	23193	ENSG00000089597.16	GANAB	11	N-Glycan biosynthesis; Protein processing in endoplasmic reticulum; Metabolic pathways		Calnexin/calreticulin cycle	8	0.701	0.855	1.238	0.849494	0.938117	0.976336	60.75	51.99	49.14	106.7	85.8	107.5	22.61	15.13	14.39	2.71456e+08	1.74905e+08	9.05192e+07	1.88031e+08	1.10357e+08	7.05402e+07
FALSE	High	Master Protein	P0DMV9	Heat shock 70 kDa protein 1B	0	274.935	60	33	256	15	19	641	70	5.66	652.35	33	cell organization and biogenesis;metabolic process;regulation of biological process;response to stimulus;transport	cytoplasm;cytoskeleton;cytosol;endoplasmic reticulum;extracellular;mitochondrion;nucleus	catalytic activity;nucleotide binding;protein binding;receptor activity;RNA binding	Pf00012, Pf06723	3304; 3303	ENSG00000232804.5; ENSG00000234475.5; ENSG00000231555.4; ENSG00000235941.5; ENSG00000204389.9; ENSG00000204388.6; ENSG00000212866.6; ENSG00000237724.5; ENSG00000224501.5	HSPA1B; HSPA1A	6; CHR_HSCHR6_MHC_APD_CTG1; CHR_HSCHR6_MHC_DBB_CTG1; CHR_HSCHR6_MHC_QBL_CTG1; CHR_HSCHR6_MHC_COX_CTG1	Endocytosis; Longevity regulating pathway - multiple species; Prion diseases; Epstein-Barr virus infection; Spliceosome; MAPK signaling pathway; Protein processing in endoplasmic reticulum; Toxoplasmosis; Measles; Influenza A; Estrogen signaling pathway; Legionellosis; Antigen processing and presentation	Apoptosis Modulation and Signaling; Parkin-Ubiquitin Proteasomal System pathway; NRF2 pathway; MAPK Signaling Pathway; Apoptosis Modulation by HSP70; VEGFA-VEGFR2 Signaling Pathway	AUF1 (hnRNP D0) binds and destabilizes mRNA; Attenuation phase; Neutrophil degranulation; Regulation of HSF1-mediated heat shock response; Viral RNP Complexes in the Host Cell Nucleus; HSP90 chaperone cycle for steroid hormone receptors (SHR)	38	0.955	0.932	0.988	0.986	0.985118	0.997773	61.9	67.24	35.96	94.9	110.5	94.6	11.1	12.52	10.18	7.41247e+07	8.51156e+07	4.52295e+07	6.11208e+07	6.00776e+07	3.71017e+07
FALSE	High	Master Protein	P51991	Heterogeneous nuclear ribonucleoprotein A3	0	273.46	44	27	336	25	25	378	39.6	9.01	767.04	27	metabolic process;transport	cytoplasm;nucleus;spliceosomal complex	protein binding;RNA binding;transporter activity	Pf00076, Pf13893, Pf14259	220988	ENSG00000170144.20	HNRNPA3	2	Spliceosome		mRNA Splicing - Major Pathway	5	0.634	0.797	1.269	0.741599	0.850822	0.971046	73.39	68.98	73.83	122.8	71.3	105.9	9.26	20.58	17.61	3.43093e+08	3.36323e+08	1.66046e+08	2.44823e+08	2.28713e+08	8.94662e+07
FALSE	High	Master Protein	P31939	Bifunctional purine biosynthesis protein PURH	0	271.574	67	33	233	33	33	592	64.6	6.71	550.43	33	metabolic process;response to stimulus	cytosol;membrane;mitochondrion	catalytic activity;protein binding	Pf01808, Pf02142	471	ENSG00000138363.14	ATIC	2	Antifolate resistance; Purine metabolism; One carbon pool by folate; Metabolic pathways	One Carbon Metabolism	Purine ribonucleoside monophosphate biosynthesis	9	0.866	1.049	1.168	0.986	0.938768	0.982644	57.58	49.92	41.67	102	95.4	102.6	4.79	4.96	5.06	1.39868e+08	1.34666e+08	8.64668e+07	1.19157e+08	1.00123e+08	5.64573e+07
FALSE	High	Master Protein	Q92945	Far upstream element-binding protein 2	0	268.715	53	35	250	30	30	711	73.1	7.3	660.4	35	metabolic process;regulation of biological process;response to stimulus;transport	cytoplasm;cytosol;membrane;nucleus	DNA binding;protein binding;RNA binding	Pf00013, Pf07650, Pf09005, Pf13014	8570	ENSG00000088247.17	KHSRP	19		Preimplantation Embryo	ATF4 activates genes; KSRP (KHSRP) binds and destabilizes mRNA	8	0.849	0.98	1.214	0.984132	0.984333	0.982644	58.3	46.11	44.99	96.9	94.7	108.4	8.73	4.97	5.44	1.21444e+08	1.35556e+08	7.7272e+07	1.07725e+08	9.53238e+07	4.87327e+07
FALSE	High	Master Protein	P04083	Annexin A1	0	268.377	77	30	325	30	30	346	38.7	7.02	788.96	30	cell differentiation;cell organization and biogenesis;cellular component movement;defense response;metabolic process;regulation of biological process;response to stimulus;transport	cell surface;cytoplasm;cytoskeleton;cytosol;endosome;extracellular;membrane;nucleus;vacuole	catalytic activity;DNA binding;enzyme regulator activity;metal ion binding;protein binding;RNA binding;structural molecule activity	Pf00191	301	ENSG00000135046.13	ANXA1	9		Integrated Breast Cancer Pathway; Spinal Cord Injury; VEGFA-VEGFR2 Signaling Pathway; Prostaglandin Synthesis and Regulation	Gastrin-CREB signalling pathway via PKC and MAPK; G alpha (i) signalling events; Smooth Muscle Contraction; Interleukin-4 and 13 signaling; Formyl peptide receptors bind formyl peptides and many other ligands	20	0.974	0.954	0.931	0.986	0.997502	0.988212	76.23	53.82	61.43	96.4	102.2	101.4	7.46	10.76	11.77	3.73133e+08	2.85367e+08	2.06749e+08	2.68819e+08	2.51579e+08	1.71413e+08
FALSE	High	Master Protein	P27482	Calmodulin-like protein 3	0	267.781	97	21	319	19	19	149	16.9	4.42	763.19	21			metal ion binding;protein binding	Pf00036, Pf08726, Pf13202, Pf13405, Pf13499, Pf13833	810	ENSG00000178363.4	CALML3	10	Dopaminergic synapse; Phototransduction; Vascular smooth muscle contraction; Insulin signaling pathway; Amphetamine addiction; cGMP-PKG signaling pathway; Renin secretion; Neurotrophin signaling pathway; Rap1 signaling pathway; Oxytocin signaling pathway; Olfactory transduction; Circadian entrainment; Long-term potentiation; Glioma; Phosphatidylinositol signaling system; Adrenergic signaling in c…	Alzheimers Disease		33	2.448	0.793	0.342	0.0555682	0.836193	0.0774702	91.64	65.08	75.47	67.9	182.8	49.2	9.81	24.78	25.32	3.2687e+08	3.8237e+08	2.18566e+08	2.8752e+08	2.52746e+08	3.6576e+08
FALSE	High	Master Protein	P27797	Calreticulin	0	266.328	74	22	263	22	22	417	48.1	4.44	524.89	22	cell differentiation;cell organization and biogenesis;cellular homeostasis;metabolic process;regulation of biological process;response to stimulus;transport	cell surface;cytoplasm;cytosol;endoplasmic reticulum;extracellular;Golgi;membrane;nucleus;organelle lumen	DNA binding;metal ion binding;protein binding;RNA binding	Pf00262	811	ENSG00000179218.13	CALR	19	Chagas disease (American trypanosomiasis); Protein processing in endoplasmic reticulum; HTLV-I infection; Phagosome; Antigen processing and presentation	Androgen receptor signaling pathway; Photodynamic therapy-induced unfolded protein response; Calcium Regulation in the Cardiac Cell	Scavenging by Class F Receptors; Assembly of Viral Components at the Budding Site; ATF6 (ATF6-alpha) activates chaperone genes; Antigen Presentation: Folding, assembly and peptide loading of class I MHC; ER-Phagosome pathway; Calnexin/calreticulin cycle; Scavenging by Class A Receptors	32	0.655	0.931	1.656	0.771859	0.985118	0.724637	103.13	68.32	67.55	123.3	52	124.8	8.22	16.03	8.95	3.00873e+08	2.60564e+08	1.60601e+08	2.16196e+08	2.20504e+08	6.15452e+07
FALSE	High	Master Protein	P16144	Integrin beta-4	0	263.363	29	44	270	44	44	1822	202	6.09	574.38	44	cell communication;cell differentiation;cell organization and biogenesis;cellular component movement;metabolic process;regulation of biological process;response to stimulus	cell surface;membrane;nucleus	protein binding;receptor activity	Pf00041, Pf00362, Pf03160, Pf07965, Pf07974	3691	ENSG00000132470.13	ITGB4	17	Arrhythmogenic right ventricular cardiomyopathy (ARVC); Dilated cardiomyopathy; Focal adhesion; Regulation of actin cytoskeleton; ECM-receptor interaction; PI3K-Akt signaling pathway; Hypertrophic cardiomyopathy (HCM)	Integrin-mediated Cell Adhesion; Arrhythmogenic Right Ventricular Cardiomyopathy; Alpha 6 Beta 4 signaling pathway; Primary Focal Segmental Glomerulosclerosis FSGS; Focal Adhesion; TGF-beta Signaling Pathway; Regulation of Apoptosis by Parathyroid Hormone-related Protein; Focal Adhesion-PI3K-Akt-mTOR-signaling pathway	Laminin interactions; Assembly of collagen fibrils and other multimeric structures; Type I hemidesmosome assembly; Syndecan interactions	24	1.068	1.159	1.081	0.956943	0.822216	0.988212	54.53	44.31	43.91	94.4	98.5	107	10.59	8.52	11.93	1.42556e+08	1.42597e+08	9.57625e+07	1.27399e+08	1.21873e+08	6.47283e+07
FALSE	High	Master Protein	P27348	14-3-3 protein theta	0	260.666	77	25	334	18	18	245	27.7	4.78	692.72	25	cell organization and biogenesis;regulation of biological process;response to stimulus;transport	cytoplasm;cytosol;membrane;mitochondrion	protein binding	Pf00244	10971	ENSG00000134308.13	YWHAQ	2	Viral carcinogenesis; Pathogenic Escherichia coli infection; Hepatitis B; Epstein-Barr virus infection; Hippo signaling pathway; Oocyte meiosis; Cell cycle; PI3K-Akt signaling pathway	Cell Cycle; Pathogenic Escherichia coli infection; Primary Focal Segmental Glomerulosclerosis FSGS; IL-3 Signaling Pathway; Myometrial Relaxation and Contraction Pathways; Calcium Regulation in the Cardiac Cell; Sudden Infant Death Syndrome (SIDS) Susceptibility Pathways	Translocation of GLUT4 to the plasma membrane; Chk1/Chk2(Cds1) mediated inactivation of Cyclin B:Cdk1 complex; TP53 Regulates Metabolic Genes; Activation of BAD and translocation to mitochondria ; RHO GTPases activate PKNs	37	0.513	0.531	1.052	0.430115	0.0834051	0.988212	65.62	68.14	49.08	136.9	83.4	79.6	8.51	12.16	11.02	2.27416e+08	1.95023e+08	1.17627e+08	1.38478e+08	1.43793e+08	5.54882e+07
FALSE	High	Master Protein	Q9Y490	Talin-1	0	260.436	25	44	154	38	44	2541	269.6	6.07	351.17	44	cell organization and biogenesis;cellular component movement;regulation of biological process;response to stimulus;transport	cell surface;cytoplasm;cytoskeleton;cytosol;extracellular;membrane	protein binding;structural molecule activity	Pf00373, Pf01608, Pf02174, Pf08913, Pf09141, Pf09379	7094	ENSG00000137076.20	TLN1	9	Rap1 signaling pathway; HTLV-I infection; Focal adhesion; Platelet activation	Integrin-mediated Cell Adhesion; Primary Focal Segmental Glomerulosclerosis FSGS; Focal Adhesion	SEMA3A-Plexin repulsion signaling by inhibiting Integrin adhesion; Signaling by BRAF and RAF fusions; MAP2K and MAPK activation; Smooth Muscle Contraction; XBP1(S) activates chaperone genes; GRB2:SOS provides linkage to MAPK signaling for Integrins ; Signaling by RAS mutants; Signaling by high-kinase activity BRAF mutants; Signaling by moderate kinase activity BRAF mutants; p130Cas linkage to MAP…	43	1.02	0.935	0.925	0.969064	0.986325	0.988212	54.53	44	48.84	95.9	99.1	104.9	7.91	8.57	6.83	6.56874e+07	6.07051e+07	3.30931e+07	5.42139e+07	3.87647e+07	2.64563e+07
FALSE	High	Master Protein	P29401	Transketolase	0	256.876	53	30	289	29	30	623	67.8	7.66	676.37	30	metabolic process;regulation of biological process	cytosol	catalytic activity;metal ion binding;protein binding	Pf00456, Pf00676, Pf02775, Pf02779, Pf02780, Pf09364	7086	ENSG00000163931.15	TKT	3	Carbon metabolism; Pentose phosphate pathway; Biosynthesis of amino acids; Metabolic pathways	Pentose Phosphate Pathway	Insulin effects increased synthesis of Xylulose-5-Phosphate; Pentose phosphate pathway (hexose monophosphate shunt)	10	0.636	0.895	1.475	0.743772	0.977476	0.874147	68.8	55.1	42.6	120.4	70.6	108.9	8.05	6.03	10.53	3.39459e+08	3.14751e+08	1.87561e+08	3.07866e+08	2.38593e+08	8.63363e+07
FALSE	High	Master Protein	P67936	Tropomyosin alpha-4 chain	0	254.44	83	33	389	16	17	248	28.5	4.69	790.64	33	cell differentiation;cell organization and biogenesis;cellular component movement	cytoplasm;cytoskeleton;cytosol;membrane	metal ion binding;protein binding;structural molecule activity	Pf00261, Pf12718	7171	ENSG00000167460.14	TPM4	19	Dilated cardiomyopathy; Adrenergic signaling in cardiomyocytes; Cardiac muscle contraction; Hypertrophic cardiomyopathy (HCM)	Striated Muscle Contraction	Smooth Muscle Contraction; Striated Muscle Contraction	8	1.53	1.122	0.62	0.551768	0.862118	0.800949	52.82	61.12	53.69	76.1	136.7	87.3	7.43	2.26	6.42	1.47321e+08	1.17856e+08	7.21718e+07	1.13625e+08	9.71527e+07	9.99103e+07
FALSE	High	Master Protein	P37802	Transgelin-2	0	254.258	91	21	367	20	20	199	22.4	8.25	995.32	21	cell differentiation;transport	cytosol;extracellular	protein binding	Pf00307, Pf00402	8407	ENSG00000158710.14	TAGLN2	1			Platelet degranulation	4	0.878	0.584	0.674	0.986	0.203964	0.896992	72.64	53.82	65.95	110.2	124	65.8	7.1	7.38	14.96	8.45019e+08	7.54205e+08	4.56476e+08	5.6114e+08	4.6658e+08	3.08318e+08
FALSE	High	Master Protein	P19338	Nucleolin	0	248.442	37	30	233	30	30	710	76.6	4.7	530.17	30	regulation of biological process;response to stimulus	cytoplasm;membrane;nucleus	DNA binding;protein binding;RNA binding	Pf00076, Pf13893, Pf14259	4691	ENSG00000115053.15	NCL	2	Pathogenic Escherichia coli infection	Pathogenic Escherichia coli infection; VEGFA-VEGFR2 Signaling Pathway	Major pathway of rRNA processing in the nucleolus and cytosol	7	1.236	1.082	0.926	0.826184	0.906338	0.988212	65.98	52.31	41.97	87.7	113	99.3	5.83	11.45	9.67	2.1895e+08	1.95284e+08	1.17779e+08	1.85516e+08	1.46594e+08	1.03131e+08
FALSE	High	Master Protein	Q04695	Keratin, type I cytoskeletal 17	0	248.036	62	33	393	14	16	432	48.1	5.02	682.52	33	cell death;cell organization and biogenesis;regulation of biological process;response to stimulus	cytoplasm;cytoskeleton;cytosol	protein binding;receptor activity;signal transducer activity;structural molecule activity	Pf00038, Pf07888	3872	ENSG00000128422.15	KRT17	17			Formation of the cornified envelope	3	0.962	0.932	0.975	0.986	0.985118	0.994349	46.51	49.46	61.2	104.9	92.3	102.9	10.74	25.52	18.83	1.42926e+08	1.3e+08	7.02246e+07	9.49522e+07	1.02669e+08	4.77881e+07
FALSE	High	Master Protein	Q9Y4L1	Hypoxia up-regulated protein 1	0	247.445	35	28	214	27	28	999	111.3	5.22	513.39	28	regulation of biological process;response to stimulus;transport	endoplasmic reticulum;extracellular;membrane;organelle lumen	nucleotide binding;protein binding	Pf00012	10525	ENSG00000280682.2; ENSG00000149428.18	HYOU1	11; CHR_HG2217_PATCH	Protein processing in endoplasmic reticulum		Scavenging by Class F Receptors; XBP1(S) activates chaperone genes	8	0.704	0.999	1.438	0.855708	0.982467	0.899596	62.25	44.88	42.48	113.5	71.9	114.7	9.01	5.49	12.4	1.07729e+08	1.0346e+08	6.12202e+07	9.86692e+07	8.24588e+07	3.14718e+07
FALSE	High	Master Protein	P06576	ATP synthase subunit beta, mitochondrial	0	235.376	56	20	175	20	20	529	56.5	5.4	566.72	20	cell differentiation;cell organization and biogenesis;cellular homeostasis;metabolic process;regulation of biological process;transport	cell surface;membrane;mitochondrion;nucleus;organelle lumen	catalytic activity;nucleotide binding;protein binding;transporter activity	Pf00006, Pf00306, Pf02874	506	ENSG00000110955.8	ATP5B	12	Huntington's disease; Parkinson's disease; Alzheimer's disease; Oxidative phosphorylation; Metabolic pathways	Electron Transport Chain; Oxidative phosphorylation	Transcriptional activation of mitochondrial biogenesis; Cristae formation; Mitochondrial protein import; Formation of ATP by chemiosmotic coupling; Metabolism of proteins	17	1.051	0.924	0.826	0.959345	0.984333	0.982644	50.32	36.94	48.64	95.1	111.9	93	11.01	4.43	3.07	1.08971e+08	1.22449e+08	7.70854e+07	1.12084e+08	8.75921e+07	6.47029e+07
FALSE	High	Master Protein	P50454	Serpin H1	0	234.379	61	23	226	23	23	418	46.4	8.69	575.05	23	cell organization and biogenesis;metabolic process;regulation of biological process;response to stimulus	cytoplasm;endoplasmic reticulum;membrane;organelle lumen	enzyme regulator activity;protein binding;RNA binding	Pf00079	871	ENSG00000149257.13	SERPINH1	11		Endochondral Ossification	Collagen biosynthesis and modifying enzymes	4	0.608	1.015	1.48	0.687148	0.971867	0.871885	85.06	59.06	55.86	119.2	72.2	108.6	11.12	13.99	12.29	2.28509e+08	2.09774e+08	1.18553e+08	2.14956e+08	1.52131e+08	5.58394e+07
FALSE	High	Master Protein	P38646	Stress-70 protein, mitochondrial	0	234.099	45	31	252	31	31	679	73.6	6.16	636.68	31	cell differentiation;cell organization and biogenesis;metabolic process;regulation of biological process;response to stimulus	cytoplasm;mitochondrion;nucleus;organelle lumen	nucleotide binding;protein binding;RNA binding	Pf00012, Pf06723	3313	ENSG00000113013.12	HSPA9	5	Tuberculosis; RNA degradation	Parkin-Ubiquitin Proteasomal System pathway	Gene and protein expression by JAK-STAT signaling after Interleukin-12 stimulation; Mitochondrial protein import; Regulation of HSF1-mediated heat shock response; Interleukin-12 family signaling; Cristae formation; Metabolism of proteins	17	1.015	1.029	0.951	0.973438	0.956176	0.990103	61.56	58.26	66.26	96.9	105.6	97.5	7.05	8.65	12.04	1.78447e+08	1.82485e+08	1.06559e+08	1.60424e+08	1.19401e+08	7.44919e+07
FALSE	High	Master Protein	P62258	14-3-3 protein epsilon	0	231.07	78	23	302	20	20	255	29.2	4.74	670.21	23	cell organization and biogenesis;cellular component movement;cellular homeostasis;metabolic process;regulation of biological process;response to stimulus;transport	cytoplasm;cytosol;membrane;mitochondrion;nucleus	protein binding;RNA binding	Pf00244	7531	ENSG00000108953.16; ENSG00000274474.3	YWHAE	17; CHR_HSCHR17_2_CTG2	Viral carcinogenesis; Epstein-Barr virus infection; Neurotrophin signaling pathway; Hippo signaling pathway; Oocyte meiosis; Cell cycle; PI3K-Akt signaling pathway	Cell Cycle; Myometrial Relaxation and Contraction Pathways; VEGFA-VEGFR2 Signaling Pathway; Calcium Regulation in the Cardiac Cell; Sudden Infant Death Syndrome (SIDS) Susceptibility Pathways	Regulation of PLK1 Activity at G2/M Transition; Recruitment of NuMA to mitotic centrosomes; Loss of Nlp from mitotic centrosomes; NADE modulates death signalling; Translocation of GLUT4 to the plasma membrane; Deregulated CDK5 triggers multiple neurodegenerative pathways in Alzheimer's disease models; Chk1/Chk2(Cds1) mediated inactivation of Cyclin B:Cdk1 complex; Signaling by Hippo; AURKA Activa…	65	0.49	0.452	0.871	0.37143	0.0117082	0.982644	92.02	63.43	64.14	131.9	98.6	69.5	12.83	16.16	9.53	3.14599e+08	3.14176e+08	1.78692e+08	2.26351e+08	2.60149e+08	9.38385e+07
FALSE	High	Master Protein	P52597	Heterogeneous nuclear ribonucleoprotein F	0	230.613	71	20	332	18	18	415	45.6	5.58	786.34	20	metabolic process;regulation of biological process;response to stimulus	cytosol;membrane;nucleus;spliceosomal complex	protein binding;RNA binding	Pf00076, Pf08080, Pf14259	3185	ENSG00000169813.16	HNRNPF	10		Mecp2 and Associated Rett Syndrome	Gene and protein expression by JAK-STAT signaling after Interleukin-12 stimulation; mRNA Splicing - Major Pathway; FGFR2 alternative splicing; Interleukin-12 family signaling	15	1.005	1.097	1.08	0.982826	0.891443	0.988212	72.32	43.2	80.03	100.1	103.6	96.3	9.39	10.85	6.22	1.95112e+08	2.06063e+08	1.31907e+08	1.54003e+08	1.53464e+08	9.23666e+07
FALSE	High	Master Protein	P31946	14-3-3 protein beta/alpha	0	228.853	72	21	315	11	11	246	28.1	4.83	658.54	21	cell organization and biogenesis;metabolic process;regulation of biological process;response to stimulus;transport	cytoplasm;cytosol;membrane;mitochondrion;nucleus	protein binding	Pf00244	7529	ENSG00000166913.12	YWHAB	20	Viral carcinogenesis; Hepatitis B; Epstein-Barr virus infection; Hippo signaling pathway; Oocyte meiosis; Cell cycle; PI3K-Akt signaling pathway	Cell Cycle; IL-3 Signaling Pathway; Myometrial Relaxation and Contraction Pathways; Calcium Regulation in the Cardiac Cell; Sudden Infant Death Syndrome (SIDS) Susceptibility Pathways	MAP2K and MAPK activation; mTORC1-mediated signalling; Negative regulation of MAPK pathway; ARMS-mediated activation; Tristetraprolin (TTP, ZFP36) binds and destabilizes mRNA; Translocation of GLUT4 to the plasma membrane; Rap1 signalling; Paradoxical activation of RAF signaling by kinase inactive BRAF; Frs2-mediated activation; Butyrate Response Factor 1 (BRF1) binds and destabilizes mRNA; Inter…	68	0.415	0.449	1.124	0.1768	0.0104931	0.982644	57.04	59.58	45	150.5	72.6	77	13.43	17.87	16.66	1.03691e+08	1.2058e+08	6.2832e+07	7.72818e+07	8.38652e+07	2.11621e+07
FALSE	High	Master Protein	P09382	Galectin-1	0	228.504	95	14	317	14	14	135	14.7	5.5	945.93	14	cell death;cell differentiation;cellular homeostasis;metabolic process;regulation of biological process;response to stimulus	cell surface;cytoplasm;cytosol;extracellular;nucleus;organelle lumen	protein binding;RNA binding;signal transducer activity	Pf00337	3956	ENSG00000100097.11	LGALS1	22			Post-translational protein phosphorylation; Regulation of Insulin-like Growth Factor (IGF) transport and uptake by Insulin-like Growth Factor Binding Proteins (IGFBPs)	4	1.141	1.728	1.717	0.899278	0.0699767	0.672082	86.74	59.76	60.18	71	93.2	135.9	16.38	8.91	16.59	3.90616e+08	3.11337e+08	2.14489e+08	1.8883e+08	2.25294e+08	1.73939e+08
FALSE	High	Master Protein	Q16643	Drebrin	0	225.726	37	29	200	29	29	649	71.4	4.45	419.59	29	cell communication;cell differentiation;cell organization and biogenesis;cell proliferation;development;regulation of biological process	cytoplasm;cytoskeleton;membrane	protein binding	Pf00241	1627	ENSG00000113758.13	DBN1	5				0	0.937	0.862	1.108	0.992135	0.940675	0.982644	82.87	61.19	70.89	103.6	93	103.3	10.23	5.22	14.91	1.18762e+08	1.22403e+08	7.01786e+07	1.05237e+08	6.92853e+07	4.26983e+07
FALSE	High	Master Protein	P07195	L-lactate dehydrogenase B chain	0	221.055	63	23	271	21	21	334	36.6	6.05	584.78	23	metabolic process	cytoplasm;cytosol;membrane;mitochondrion	catalytic activity;nucleotide binding;protein binding	Pf00056, Pf02866	3945	ENSG00000111716.12	LDHB	12	Propanoate metabolism; Pyruvate metabolism; Glucagon signaling pathway; Glycolysis / Gluconeogenesis; Metabolic pathways; Cysteine and methionine metabolism	Glycolysis and Gluconeogenesis	Pyruvate metabolism	11	0.652	0.716	1.137	0.764888	0.648314	0.982644	63.62	54.19	50.06	120.2	87.9	92	7.78	5.15	8.86	4.66843e+08	4.51754e+08	2.63109e+08	3.23884e+08	3.32591e+08	1.38014e+08
FALSE	High	Master Protein	P05387	60S acidic ribosomal protein P2	0	219.789	97	12	166	11	11	115	11.7	4.54	614.59	12	cell organization and biogenesis;metabolic process;transport	cytosol;membrane;ribosome	protein binding;structural molecule activity	Pf00428	6181	ENSG00000177600.8	RPLP2	11	Ribosome	Cytoplasmic Ribosomal Proteins	Peptide chain elongation; Eukaryotic Translation Termination; Viral mRNA Translation; L13a-mediated translational silencing of Ceruloplasmin expression; Nonsense Mediated Decay (NMD) independent of the Exon Junction Complex (EJC); Selenocysteine synthesis; Nonsense Mediated Decay (NMD) enhanced by the Exon Junction Complex (EJC); GTP hydrolysis and joining of the 60S ribosomal subunit; Major path…	34	1.78	0.436	0.215	0.335824	0.0071187	0.00263039	74.98	63.01	50.43	96.1	169.6	34.3	8.56	12.73	21.51	1.88167e+08	1.88103e+08	1.19222e+08	1.40827e+08	1.44442e+08	1.61384e+08
FALSE	High	Master Protein	P00338	L-lactate dehydrogenase A chain	0	219.033	64	24	235	21	22	332	36.7	8.27	561.53	24	metabolic process;regulation of biological process;response to stimulus	cytoplasm;cytosol;membrane;nucleus	catalytic activity;nucleotide binding;protein binding	Pf00056, Pf02866	3939	ENSG00000134333.13	LDHA	11	Propanoate metabolism; HIF-1 signaling pathway; Central carbon metabolism in cancer; Pyruvate metabolism; Glucagon signaling pathway; Glycolysis / Gluconeogenesis; Metabolic pathways; Cysteine and methionine metabolism	Cori Cycle; Photodynamic therapy-induced HIF-1 survival signaling; Amino Acid metabolism; Glycolysis and Gluconeogenesis	Pyruvate metabolism	16	0.521	0.658	1.235	0.457338	0.444872	0.976336	85.46	61.62	43.43	132.6	71	96.4	5.68	13.59	4.68	6.21033e+08	4.89152e+08	3.38739e+08	4.76287e+08	3.62524e+08	1.24702e+08
FALSE	High	Master Protein	P23246	Splicing factor, proline- and glutamine-rich	0	218.775	40	31	315	29	29	707	76.1	9.44	605.42	31	cell organization and biogenesis;defense response;metabolic process;regulation of biological process;response to stimulus	chromosome;cytoplasm;nucleus	DNA binding;protein binding;RNA binding	Pf00076, Pf08075, Pf13893, Pf14259	6421	ENSG00000116560.10	SFPQ	1		mRNA Processing	PTK6 Regulates Proteins Involved in RNA Processing	5	0.679	0.928	1.531	0.814397	0.984333	0.820645	57.14	50.24	54.37	112	78.8	109.1	13.71	14.62	16.03	5.56829e+08	4.56206e+08	2.15165e+08	3.40566e+08	2.97327e+08	1.66413e+08
FALSE	High	Master Protein	Q562R1	Beta-actin-like protein 2	0	216.953	31	15	824	2	2	376	42	5.59	1475.12	15		cytoplasm;cytoskeleton	nucleotide binding;protein binding	Pf00022	345651	ENSG00000169067.3	ACTBL2	5				0	1.104	1.024	0.809	0.967166	0.911682	0.982644	39.08	43.78	51.31	49.1	113.4	137.5	79.09	63.26	53.98	2.87859e+06		396353		595331
FALSE	High	Master Protein	P14866	Heterogeneous nuclear ribonucleoprotein L	0	215.7	55	23	206	22	22	589	64.1	8.22	436.52	23	metabolic process;regulation of biological process	cytoplasm;membrane;nucleus	DNA binding;protein binding;RNA binding	Pf00076, Pf13893, Pf14259	3191	ENSG00000282947.1; ENSG00000104824.16	HNRNPL	19; CHR_HG26_PATCH		mRNA Processing	mRNA Splicing - Major Pathway	5	1.397	1.173	1.221	0.68323	0.806504	0.982644	89.61	90.38	62.97	89.3	96.8	113.9	5.61	9.58	3.78	1.39847e+08	1.21701e+08	8.59197e+07	1.07019e+08	8.46024e+07	5.90492e+07
FALSE	High	Master Protein	Q16658	Fascin	0	215.243	57	26	363	26	26	493	54.5	7.24	737.11	26	cell organization and biogenesis;cell proliferation;cellular component movement;regulation of biological process	cytoplasm;cytoskeleton;cytosol	protein binding;RNA binding	Pf06268	6624	ENSG00000075618.17	FSCN1	7	MicroRNAs in cancer		Interleukin-4 and 13 signaling	5	0.604	0.916	1.51	0.676759	0.984333	0.847671	44.83	40.91	43.52	127.6	69.2	103.2	10.99	9.32	9.09	6.02635e+08	5.42361e+08	2.8893e+08	4.76098e+08	3.11129e+08	1.29184e+08
FALSE	High	Master Protein	Q16555	Dihydropyrimidinase-related protein 2	0	212.379	55	22	189	18	19	572	62.3	6.38	533.79	22	cell differentiation;cell organization and biogenesis;cellular component movement;development;metabolic process;regulation of biological process;response to stimulus;transport	cytoplasm;cytoskeleton;cytosol;membrane	catalytic activity;protein binding	Pf01979, Pf07969, Pf13147, Pf13594	1808	ENSG00000092964.17	DPYSL2	8	Axon guidance	Regulation of Microtubule Cytoskeleton; Brain-Derived Neurotrophic Factor (BDNF) signaling pathway	Recycling pathway of L1; CRMPs in Sema3A signaling	9	0.839	1.076	1.151	0.97667	0.908458	0.982644	45.86	50.13	42.81	103.1	87.9	109	11.36	10.82	7.02	159216877	1.06026e+08	7.65964e+07	9.71919e+07	9.46613e+07	4.74138e+07
FALSE	High	Master Protein	P43243	Matrin-3	0	211.325	35	27	184	27	27	847	94.6	6.25	417.88	27	defense response;regulation of biological process;response to stimulus	membrane;nucleus	metal ion binding;protein binding;RNA binding;structural molecule activity	Pf00076, Pf13893, Pf14259	9782	ENSG00000015479.18; ENSG00000280987.4	MATR3	5				0	0.795	0.938	1.135	0.956943	0.992162	0.982644	53.86	54.6	54.21	103.5	91.6	104.9	13.53	11.15	4.43	1.0553e+08	1.12666e+08	7.87837e+07	9.63011e+07	9.72733e+07	4.84262e+07
FALSE	High	Master Protein	Q14103	Heterogeneous nuclear ribonucleoprotein D0	0	210.33	43	23	240	20	20	355	38.4	7.81	516.27	23	metabolic process;regulation of biological process;response to stimulus	cytoplasm;cytosol;nucleus	DNA binding;protein binding;RNA binding	Pf00076, Pf13893, Pf14259	3184	ENSG00000138668.18	HNRNPD	4		mRNA Processing	mRNA Splicing - Major Pathway	5	1.289	1.24	0.96	0.776518	0.680898	0.992192	71.17	57.65	47.31	90.3	102.6	107.1	7.45	9.8	7.66	1.83775e+08	1.80939e+08	1.20956e+08	1.43216e+08	1.37469e+08	1.02016e+08
FALSE	High	Master Protein	P50552	Vasodilator-stimulated phosphoprotein	0	207.671	59	23	212	23	23	380	39.8	8.94	491.77	23	cell organization and biogenesis;cellular component movement;regulation of biological process	cytoplasm;cytoskeleton;cytosol;membrane	protein binding	Pf00568	7408	ENSG00000125753.13	VASP	19	cGMP-PKG signaling pathway; Rap1 signaling pathway; Focal adhesion; Leukocyte transendothelial migration; Fc gamma R-mediated phagocytosis; Platelet activation	Integrin-mediated Cell Adhesion; Focal Adhesion	Cell-extracellular matrix interactions; Generation of second messenger molecules; Signaling by ROBO receptors	18	1.042	1.078	0.916	0.962231	0.908458	0.988212	98.26	67.24	91.59	113.7	75	111.3	22.75	9.31	8.38	1.54861e+08	1.19281e+08	5.53863e+07	1.07065e+08	5.69504e+07	3.76696e+07
FALSE	High	Master Protein	Q9BUF5	Tubulin beta-6 chain	0	207.388	57	21	442	9	9	446	49.8	4.88	1124.33	21	cell organization and biogenesis	cytoplasm;cytoskeleton;nucleus	catalytic activity;nucleotide binding;structural molecule activity	Pf00091, Pf03953, Pf10644	84617	ENSG00000176014.12	TUBB6	18	Pathogenic Escherichia coli infection; Gap junction; Phagosome	Pathogenic Escherichia coli infection; Parkin-Ubiquitin Proteasomal System pathway	COPI-independent Golgi-to-ER retrograde traffic; COPI-dependent Golgi-to-ER retrograde traffic; Carboxyterminal post-translational modifications of tubulin; Recruitment of NuMA to mitotic centrosomes; Hedgehog 'off' state; Translocation of GLUT4 to the plasma membrane; Prefoldin mediated transfer of substrate to CCT/TriC; Microtubule-dependent trafficking of connexons from Golgi to the plasma mem…	65	1.182	1.045	0.732	0.864007	0.925182	0.949821	46.94	47.63	54.07	55.2	136	108.8	27.42	24.48	24.27	1.63643e+07	1.57473e+07	1.65183e+07	1.31378e+07	1.18121e+07	1.09366e+07
FALSE	High	Master Protein	Q15233	Non-POU domain-containing octamer-binding protein	0	206.852	64	29	205	26	26	471	54.2	8.95	433.08	29	defense response;metabolic process;regulation of biological process;response to stimulus	membrane;nucleus	DNA binding;protein binding;RNA binding	Pf00076, Pf08075, Pf13893, Pf14259	4841	ENSG00000147140.15	NONO	X		mRNA Processing		1	0.777	1.107	1.318	0.937689	0.875802	0.949821	45.04	49.9	48.44	110.5	76.5	113	12.28	4.62	7.37	1.10387e+08	1.32176e+08	7.66327e+07	1.14743e+08	9.46119e+07	3.92454e+07
FALSE	High	Master Protein	O60664	Perilipin-3	0	206.419	71	22	182	22	22	434	47	5.44	529.67	22	transport	cytoplasm;cytosol;endosome;Golgi;membrane	protein binding	Pf03036	10226	ENSG00000105355.8	PLIN3	19			Triglyceride catabolism; Retrograde transport at the Trans-Golgi-Network	8	0.967	1.142	1.056	0.986	0.835297	0.988212	70.9	49.12	52.65	90.4	110.9	98.8	6.71	15.03	13.53	1.47081e+08	1.13031e+08	8.00244e+07	9.59536e+07	8.74132e+07	6.6688e+07
FALSE	High	Master Protein	Q99497	Protein/nucleic acid deglycase DJ-1	0	204.92	84	18	209	18	18	189	19.9	6.79	449.47	18	cell communication;cell organization and biogenesis;defense response;metabolic process;regulation of biological process;response to stimulus;transport	chromosome;cytoplasm;cytosol;endoplasmic reticulum;membrane;mitochondrion;nucleus;organelle lumen	antioxidant activity;catalytic activity;DNA binding;enzyme regulator activity;metal ion binding;protein binding;RNA binding	Pf01965, Pf13278	11315	ENSG00000116288.12	PARK7	1	Parkinson's disease	Androgen receptor signaling pathway; Synaptic Vesicle Pathway; Parkinsons Disease Pathway		4	1.081	0.835	0.774	0.94487	0.908458	0.976336	54.24	48.03	47.39	98	108.4	93.6	13.2	14.22	14.41	2.58057e+08	2.21695e+08	1.37166e+08	1.49349e+08	1.836e+08	1.06496e+08
FALSE	High	Master Protein	P24821	Tenascin	0	202.806	17	30	181	30	30	2201	240.7	4.89	379.46	30	cell communication;cell differentiation;cell organization and biogenesis;metabolic process;regulation of biological process;response to stimulus	extracellular;membrane;organelle lumen	protein binding	Pf00041, Pf00147, Pf07974	3371	ENSG00000041982.15	TNC	9	MicroRNAs in cancer; Focal adhesion; ECM-receptor interaction; PI3K-Akt signaling pathway	Focal Adhesion; TGF-beta Signaling Pathway; Amplification and Expansion of Oncogenic Pathways as Metastatic Traits; TGF-B Signaling in Thyroid Cells for Epithelial-Mesenchymal Transition; Focal Adhesion-PI3K-Akt-mTOR-signaling pathway	ECM proteoglycans; Post-translational protein phosphorylation; Integrin cell surface interactions; Regulation of Insulin-like Growth Factor (IGF) transport and uptake by Insulin-like Growth Factor Binding Proteins (IGFBPs); Syndecan interactions	18	1.018	1.379	1.414	0.970146	0.435512	0.917641	58.81	55.46	62.75	93.1	93.5	113.4	16.57	28.27	28.89	1.5046e+08	1.10063e+08	5.67133e+07	9.18616e+07	6.54322e+07	6.25546e+07
FALSE	High	Master Protein	P78371	T-complex protein 1 subunit beta	0	202.58	56	23	159	23	23	535	57.5	6.46	427.02	23	cell organization and biogenesis;metabolic process;regulation of biological process;transport	cytoplasm;cytosol;extracellular;organelle lumen	nucleotide binding;protein binding	Pf00118	10576	ENSG00000166226.12	CCT2	12			BBSome-mediated cargo-targeting to cilium; Prefoldin mediated transfer of substrate to CCT/TriC; Cooperation of PDCL (PhLP1) and TRiC/CCT in G-protein beta folding; Association of TriC/CCT with target proteins during biosynthesis; Neutrophil degranulation; Folding of actin by CCT/TriC; Formation of tubulin folding intermediates by CCT/TriC	16	0.983	0.802	0.867	0.984132	0.862118	0.982644	68.17	51.75	55.36	114.8	100.6	84.6	10.19	8.55	18.1	1.3239e+08	1.12845e+08	6.03367e+07	1.03673e+08	9.07608e+07	4.41869e+07
FALSE	High	Master Protein	P22392	Nucleoside diphosphate kinase B	0	199.931	75	11	365	2	6	152	17.3	8.41	801.09	11	cell organization and biogenesis;cellular homeostasis;metabolic process;regulation of biological process;response to stimulus;transport	cytoplasm;cytosol;extracellular;membrane;nucleus;organelle lumen	catalytic activity;DNA binding;metal ion binding;nucleotide binding;protein binding	Pf00334	4831; 654364	ENSG00000243678.11	NME2; NME1-NME2	17	Purine metabolism; Metabolic pathways; Pyrimidine metabolism	Nucleotide Metabolism	Interconversion of nucleotide di- and triphosphates; Neutrophil degranulation	10	0.654	0.95	1.476	0.769123	0.99974	0.874147	50.33	81.41	62.1	131.2	80.3	88.5	13.42	14.85	7.5	2.40182e+08	2.28239e+08	1.03196e+08	1.49991e+08	1.4289e+08	6.46516e+07
FALSE	High	Master Protein	Q12906	Interleukin enhancer-binding factor 3	0	198.044	34	27	175	25	27	894	95.3	8.76	396.1	27	defense response;metabolic process;regulation of biological process;response to stimulus	cytoplasm;extracellular;membrane;mitochondrion;nucleus	DNA binding;protein binding;RNA binding	Pf00035, Pf07528, Pf14709	3609	ENSG00000129351.17	ILF3	19				0	0.843	1.043	1.279	0.982826	0.945103	0.963656	61.71	61.87	40.68	103.6	89.5	107	3.52	8.21	14.92	1.77364e+08	1.45242e+08	9.46224e+07	1.25901e+08	1.12348e+08	5.95295e+07
FALSE	High	Master Protein	Q01518	Adenylyl cyclase-associated protein 1	0	197.168	45	19	203	19	19	475	51.9	8.06	447.25	19	cell organization and biogenesis;cellular component movement;regulation of biological process;response to stimulus;transport	cytoplasm;cytoskeleton;extracellular;membrane;organelle lumen	protein binding	Pf01213, Pf07986, Pf08603	10487	ENSG00000131236.16	CAP1	1		Angiopoietin Like Protein 8 Regulatory Pathway; Insulin Signaling	Platelet degranulation ; Neutrophil degranulation; Role of ABL in ROBO-SLIT signaling	13	0.635	0.882	1.306	0.741601	0.966622	0.952761	94.01	69.59	64.09	127.7	77.6	94.8	7.39	9.07	21.61	1.71081e+08	1.47532e+08	7.9341e+07	1.24559e+08	9.72187e+07	4.57716e+07
FALSE	High	Master Protein	P11940	Polyadenylate-binding protein 1	0	196.947	48	29	202	6	6	636	70.6	9.5	422.9	29	metabolic process;regulation of biological process	cytoplasm;cytosol;membrane;nucleus;spliceosomal complex	protein binding;RNA binding;translation regulator activity	Pf00076, Pf00658, Pf13893, Pf14259	26986	ENSG00000070756.15	PABPC1	8	RNA degradation; mRNA surveillance pathway; RNA transport	Translation Factors; Endoderm Differentiation	AUF1 (hnRNP D0) binds and destabilizes mRNA; L13a-mediated translational silencing of Ceruloplasmin expression; Regulation of expression of SLITs and ROBOs; Nonsense Mediated Decay (NMD) independent of the Exon Junction Complex (EJC); Translation initiation complex formation; Nonsense Mediated Decay (NMD) enhanced by the Exon Junction Complex (EJC); Deadenylation of mRNA	24	0.585	1.072	1.828	0.674442	0.898189	0.56951	92.52	53.83	78.38	101.3	60.1	138.6	17.76	37.75	10.17	1.62391e+07	2.29584e+07	1.21922e+07	1.97809e+07	1.46672e+07	7.17638e+06
FALSE	High	Master Protein	Q86YZ3	Hornerin	0	196.006	17	15	95	15	15	2850	282.2	10.04	238.25	15	cell organization and biogenesis;development;transport	cytoplasm;cytoskeleton;extracellular;nucleus;organelle lumen	metal ion binding		388697	ENSG00000197915.5	HRNR	1			Neutrophil degranulation	3	0.489	2.141	3.78	0.386794	0.00421675	0.0114922	89.2	78.37	114.73	56.8	39.3	203.9	42.31	53.51	53.72	2.23862e+07	1.62611e+07	3.9079e+06	1.19481e+07	6.37151e+06	5.60234e+06
FALSE	High	Master Protein	P05787	Keratin, type II cytoskeletal 8	0	192.619	64	36	328	24	25	483	53.7	5.59	546.14	36	cell death;cell differentiation;cell organization and biogenesis;regulation of biological process;response to stimulus	cytoplasm;cytoskeleton;cytosol;membrane;nucleus	catalytic activity;motor activity;protein binding;structural molecule activity	Pf00038, Pf01576, Pf13166, Pf15003	3856	ENSG00000170421.12	KRT8	12		Primary Focal Segmental Glomerulosclerosis FSGS	Formation of the cornified envelope	4	0.831	1.069	1.183	0.969064	0.916773	0.982644	79.27	57.97	58.32	105.5	79	115.6	8.55	11.99	11.51	1.12169e+08	1.18658e+08	6.96035e+07	8.52614e+07	8.47774e+07	4.07581e+07
FALSE	High	Master Protein	P08758	Annexin A5	0	190.135	71	24	240	23	23	320	35.9	5.05	667.5	24	coagulation;regulation of biological process;response to stimulus;transport	cytoplasm;cytosol;extracellular;membrane	enzyme regulator activity;metal ion binding;protein binding	Pf00191	308	ENSG00000164111.14	ANXA5	4		Apoptosis-related network due to altered Notch3 in ovarian cancer; Simplified Interaction Map Between LOXL4 and Oxidative Stress Pathway; Prostaglandin Synthesis and Regulation	Platelet degranulation	7	1.183	0.973	1.154	0.864007	0.984333	0.982644	108.05	75.73	77.08	102.1	90	107.9	14.47	14.09	12.41	4.15533e+08	3.57332e+08	2.56933e+08	2.86169e+08	3.43893e+08	1.62763e+08
FALSE	High	Master Protein	Q05682	Caldesmon	0	188.39	31	28	170	28	28	793	93.2	5.66	361.83	28	cellular component movement	cytoplasm;cytoskeleton;cytosol;membrane	protein binding	Pf02029	800	ENSG00000122786.19	CALD1	7	Vascular smooth muscle contraction	Myometrial Relaxation and Contraction Pathways	Smooth Muscle Contraction	4	0.684	0.803	1.071	0.819549	0.862118	0.988212	65.88	56.99	53.74	109.2	88.7	102.1	9.07	5.56	19.87	9.64223e+07	9.90823e+07	5.1532e+07	8.03644e+07	5.80377e+07	3.05387e+07
FALSE	High	Master Protein	P31943	Heterogeneous nuclear ribonucleoprotein H	0	188.246	47	17	324	7	7	449	49.2	6.3	768.14	17	metabolic process;regulation of biological process;response to stimulus	cytosol;membrane;nucleus;spliceosomal complex	protein binding;RNA binding	Pf00076, Pf08080, Pf14259	3187	ENSG00000169045.17; ENSG00000284254.1	HNRNPH1	5; CHR_HG30_PATCH		Mecp2 and Associated Rett Syndrome; mRNA Processing	mRNA Splicing - Major Pathway; FGFR2 alternative splicing	11	1.634	1.213	0.813	0.448073	0.727061	0.982644	74.97	53.11	70.76	78.5	118.9	102.6	8.45	13.32	12.97	4.68609e+07	4.9511e+07	2.97477e+07	34814530	3.108e+07	2.16898e+07
FALSE	High	Master Protein	P26038	Moesin	0	187.799	45	32	233	24	24	577	67.8	6.4	455.23	32	cell differentiation;cell organization and biogenesis;cell proliferation;cellular component movement;regulation of biological process;response to stimulus	cell surface;cytoplasm;cytoskeleton;cytosol;membrane;nucleus	protein binding;RNA binding;structural molecule activity	Pf00373, Pf00769, Pf09379, Pf09380	4478	ENSG00000147065.16	MSN	X	Proteoglycans in cancer; Regulation of actin cytoskeleton; Leukocyte transendothelial migration; Measles	Glial Cell Differentiation; AGE/RAGE pathway; Regulation of Actin Cytoskeleton	Gene and protein expression by JAK-STAT signaling after Interleukin-12 stimulation; Interleukin-12 family signaling; Recycling pathway of L1	16	0.747	1.221	1.575	0.901766	0.719767	0.794643	44.41	56.16	41.69	109.2	76.5	114.3	3.84	7.3	12.93	1.24804e+08	1.05815e+08	7.08082e+07	9.23839e+07	7.32495e+07	3.7003e+07
FALSE	High	Master Protein	O60506	Heterogeneous nuclear ribonucleoprotein Q	0	187.592	40	24	162	15	15	623	69.6	8.59	337.44	24	cell differentiation;metabolic process;regulation of biological process;response to stimulus	cytoplasm;endoplasmic reticulum;membrane;nucleus;spliceosomal complex	protein binding;RNA binding	Pf00076, Pf13893, Pf14259	10492	ENSG00000135316.17	SYNCRIP	6				0	1.068	1.059	1.184	0.956943	0.935079	0.982644	65.02	49.78	39.36	92.4	91	116.6	16.54	6.8	7.13	6.31882e+07	6.53218e+07	4.37936e+07	4.90884e+07	5.98113e+07	3.07436e+07
FALSE	High	Master Protein	P46940	Ras GTPase-activating-like protein IQGAP1	0	187.528	23	29	150	28	28	1657	189.1	6.48	436.98	29	cell growth;regulation of biological process;response to stimulus;transport	cytoplasm;cytoskeleton;cytosol;membrane;nucleus	enzyme regulator activity;metal ion binding;protein binding	Pf00307, Pf00397, Pf00616, Pf03836, Pf11016	8826	ENSG00000140575.12	IQGAP1	15	Proteoglycans in cancer; Adherens junction; Regulation of actin cytoskeleton	VEGFA-VEGFR2 Signaling Pathway; EGF/EGFR Signaling Pathway; Regulation of Actin Cytoskeleton; G13 Signaling Pathway	Signaling by BRAF and RAF fusions; MAP2K and MAPK activation; RHO GTPases activate IQGAPs; Glucagon-like Peptide-1 (GLP1) regulates insulin secretion; Signaling by RAS mutants; Signaling by high-kinase activity BRAF mutants; Signaling by moderate kinase activity BRAF mutants; Nephrin family interactions; Paradoxical activation of RAF signaling by kinase inactive BRAF; Neutrophil degranulation; In…	35	0.86	0.868	1.017	0.984132	0.948415	0.990103	67.9	51.34	67.12	105.7	97.4	96.9	9.15	10.12	3.84	8.3311e+07	8.50152e+07	5.69047e+07	7.90945e+07	5.72825e+07	4.21084e+07
FALSE	High	Master Protein	P49368	T-complex protein 1 subunit gamma	0	185.445	57	29	163	29	29	545	60.5	6.49	392.63	29	cell organization and biogenesis;metabolic process;regulation of biological process;transport	cytoplasm;cytoskeleton;cytosol;membrane	nucleotide binding;protein binding;RNA binding	Pf00118	7203	ENSG00000163468.14	CCT3	1			BBSome-mediated cargo-targeting to cilium; Prefoldin mediated transfer of substrate to CCT/TriC; Cooperation of PDCL (PhLP1) and TRiC/CCT in G-protein beta folding; Association of TriC/CCT with target proteins during biosynthesis; Formation of tubulin folding intermediates by CCT/TriC; Folding of actin by CCT/TriC	13	0.846	0.801	1.017	0.984132	0.861903	0.990103	56.82	55.15	35.5	112.8	98.7	88.4	16	8.03	7.3	1.04476e+08	1.32896e+08	6.94988e+07	1.20226e+08	8.40675e+07	4.34471e+07
FALSE	High	Master Protein	P35555	Fibrillin-1	0	184.814	14	33	138	32	32	2871	312	4.93	256.55	33	cell organization and biogenesis;metabolic process;regulation of biological process;response to stimulus	cell surface;extracellular;membrane;organelle lumen	metal ion binding;protein binding;structural molecule activity	Pf00683, Pf06247, Pf07645, Pf12662, Pf12947, Pf14670	2200		FBN1	15		Hypothesized Pathways in Pathogenesis of Cardiovascular Disease	Post-translational protein phosphorylation; Integrin cell surface interactions; Regulation of Insulin-like Growth Factor (IGF) transport and uptake by Insulin-like Growth Factor Binding Proteins (IGFBPs); Molecules associated with elastic fibres; Degradation of the extracellular matrix	10	0.988	1.618	1.529	0.984132	0.136539	0.823328	73.84	59.83	68.08	72.7	82.1	145.2	20.26	23.58	38.46	7.17544e+07	5.51479e+07	2.4985e+07	4.14123e+07	2.93328e+07	2.24245e+07
FALSE	High	Master Protein	P08865	40S ribosomal protein SA	0	180.871	56	15	178	15	15	295	32.8	4.87	566.21	15	cell organization and biogenesis;metabolic process;transport	cytoplasm;cytosol;membrane;nucleus;ribosome	protein binding;receptor activity;RNA binding;structural molecule activity	Pf00318	3921	ENSG00000168028.13	RPSA	3	Ribosome	Cytoplasmic Ribosomal Proteins	Peptide chain elongation; Eukaryotic Translation Termination; Viral mRNA Translation; Formation of the ternary complex, and subsequently, the 43S complex; L13a-mediated translational silencing of Ceruloplasmin expression; Selenocysteine synthesis; Nonsense Mediated Decay (NMD) independent of the Exon Junction Complex (EJC); Nonsense Mediated Decay (NMD) enhanced by the Exon Junction Complex (EJC)…	38	1.084	0.718	0.684	0.943601	0.653604	0.914243	88.68	64.96	40.94	114	111.9	74.1	7.07	12.94	4.69	3.05654e+08	3.15271e+08	1.81727e+08	2.76011e+08	2.21775e+08	1.03352e+08
FALSE	High	Master Protein	P49419	Alpha-aminoadipic semialdehyde dehydrogenase	0	179.984	46	24	167	24	24	539	58.5	7.99	423.92	24	metabolic process	cytoplasm;cytosol;mitochondrion;nucleus;organelle lumen	catalytic activity;protein binding	Pf00171	501	ENSG00000164904.17	ALDH7A1	5	Fatty acid degradation; Lysine biosynthesis; Ascorbate and aldarate metabolism; Lysine degradation; Glycine, serine and threonine metabolism; Histidine metabolism; beta-Alanine metabolism; Pyruvate metabolism; Glycerolipid metabolism; Glycolysis / Gluconeogenesis; Biosynthesis of amino acids; Metabolic pathways; Tryptophan metabolism; Arginine and proline metabolism; Valine, leucine and isoleucin…	Amino Acid metabolism	Lysine catabolism; Choline catabolism	21	0.982	0.989	1.057	0.984132	0.983818	0.988212	64.88	37.03	63.24	104.2	85	110.8	6.98	9.81	17.97	1.89059e+08	1.83346e+08	1.04647e+08	1.67711e+08	1.30542e+08	5.61183e+07
FALSE	High	Master Protein	Q96AE4	Far upstream element-binding protein 1	0	179.709	49	31	218	23	23	644	67.5	7.61	447.03	31	metabolic process;regulation of biological process	nucleus	DNA binding;protein binding;RNA binding	Pf00013, Pf07650, Pf13014	8880	ENSG00000162613.16	FUBP1	1				0	0.665	0.974	1.374	0.788146	0.984333	0.922801	47.25	41.02	34.89	108.2	82.3	109.5	9.62	7.8	9.01	1.1198e+08	1.25325e+08	7.728e+07	9.59721e+07	90085443	3.6409e+07
FALSE	High	Master Protein	P61981	14-3-3 protein gamma	0	179.038	71	21	246	13	13	247	28.3	4.89	486.32	21	cell organization and biogenesis;regulation of biological process;response to stimulus;transport	cytoplasm;cytosol;membrane;mitochondrion	enzyme regulator activity;protein binding;RNA binding	Pf00244	7532	ENSG00000170027.6	YWHAG	7	Viral carcinogenesis; Epstein-Barr virus infection; Hippo signaling pathway; Oocyte meiosis; Cell cycle; PI3K-Akt signaling pathway	Cell Cycle; Prolactin Signaling Pathway; Myometrial Relaxation and Contraction Pathways; Calcium Regulation in the Cardiac Cell; Sudden Infant Death Syndrome (SIDS) Susceptibility Pathways	Chk1/Chk2(Cds1) mediated inactivation of Cyclin B:Cdk1 complex; Regulation of PLK1 Activity at G2/M Transition; AURKA Activation by TPX2; Anchoring of the basal body to the plasma membrane; Recruitment of NuMA to mitotic centrosomes; Activation of BAD and translocation to mitochondria ; Recruitment of mitotic centrosome proteins and complexes; Loss of Nlp from mitotic centrosomes; Translocation o…	48	1.085	0.685	0.823	0.943601	0.54699	0.982644	110.25	76.06	60.38	117.7	95.7	86.6	7.96	7.08	7.16	1.32366e+08	1.06662e+08	6.68358e+07	8.3161e+07	6.96467e+07	3.79756e+07
FALSE	High	Master Protein	P04632	Calpain small subunit 1	0	178.833	86	15	163	13	15	268	28.3	5.2	417.69	15	cell death;cell organization and biogenesis;metabolic process;regulation of biological process	cytoplasm;cytosol;membrane	catalytic activity;metal ion binding;protein binding	Pf13833	826	ENSG00000126247.10	CAPNS1	19		Integrin-mediated Cell Adhesion	Degradation of the extracellular matrix; Formation of the cornified envelope; Deregulated CDK5 triggers multiple neurodegenerative pathways in Alzheimer's disease models	9	1.076	0.957	0.862	0.950204	0.99585	0.982644	63.58	52.17	42.2	104.1	104.4	91.5	6.72	16.67	7.03	1.22686e+08	1.06666e+08	6.48351e+07	7.79487e+07	7.15974e+07	5.03457e+07
FALSE	High	Master Protein	P51858	Hepatoma-derived growth factor	0	176.631	75	18	152	17	17	240	26.8	4.73	377.12	18	cell proliferation;metabolic process;regulation of biological process;response to stimulus	cytoplasm;extracellular;nucleus	DNA binding;nucleotide binding;protein binding;RNA binding	Pf00855	3068	ENSG00000143321.18	HDGF	1			XBP1(S) activates chaperone genes	4	1.343	0.828	0.522	0.734589	0.900197	0.5437	70.27	62.97	80.65	87.5	136.3	76.1	11.12	13.77	8.22	9.77531e+07	9.39334e+07	5.94766e+07	6.79945e+07	7.70854e+07	6.86691e+07
FALSE	High	Master Protein	Q06830	Peroxiredoxin-1	0	174.605	68	21	196	18	18	199	22.1	8.13	458.59	21	cell proliferation;cellular homeostasis;defense response;metabolic process;regulation of biological process;response to stimulus	cytoplasm;cytosol;mitochondrion;nucleus	antioxidant activity;catalytic activity;protein binding;RNA binding	Pf00578, Pf08534, Pf10417	5052	ENSG00000117450.13	PRDX1	1	Peroxisome	Androgen receptor signaling pathway; Selenium Micronutrient Network; NRF2 pathway	TP53 Regulates Metabolic Genes; Deregulated CDK5 triggers multiple neurodegenerative pathways in Alzheimer's disease models; Detoxification of Reactive Oxygen Species	15	0.854	0.887	1.492	0.984132	0.971867	0.862736	77.43	47.48	67.39	105.1	82.2	112.7	3.74	5.23	6.47	338631756	3.20912e+08	1.91056e+08	2.48155e+08	2.24132e+08	1.02585e+08
FALSE	High	Master Protein	P15531	Nucleoside diphosphate kinase A	0	173.43	82	10	349	5	5	152	17.1	6.19	846.64	10	cell differentiation;cellular homeostasis;metabolic process;regulation of biological process;response to stimulus;transport	cytoplasm;cytosol;membrane;mitochondrion;nucleus	catalytic activity;DNA binding;metal ion binding;nucleotide binding;protein binding;RNA binding	Pf00334	4830	ENSG00000239672.7	NME1	17	Purine metabolism; Metabolic pathways; Pyrimidine metabolism		Interconversion of nucleotide di- and triphosphates	6	0.332	0.524	1.521	0.0420385	0.0730527	0.833177	35.02	54.37	52.39	166.7	55.4	77.8	11.4	13.1	18.92	1.52332e+08	1.64692e+08	7.84261e+07	1.17708e+08	1.12399e+08	2.26447e+07
FALSE	High	Master Protein	P29034	Protein S100-A2	0	172.935	59	11	260	11	11	98	11.1	4.78	410.21	11	cellular component movement		metal ion binding;protein binding	Pf01023, Pf13499	6273		S100A2	1				0	1.312	0.47	0.3	0.757478	0.0193147	0.0346459	105.12	67.35	88.61	121.3	121.6	57.1	18.09	17.74	11.3	8.43715e+08	6.06292e+08	4.14257e+08	4.14732e+08	3.63258e+08	3.49623e+08
FALSE	High	Master Protein	Q14974	Importin subunit beta-1	0	172.098	30	21	175	21	21	876	97.1	4.78	392.19	21	cell organization and biogenesis;cellular component movement;metabolic process;regulation of biological process;response to stimulus;transport	cytoplasm;cytosol;extracellular;membrane;nucleus;organelle lumen	metal ion binding;protein binding;RNA binding;transporter activity	Pf02985, Pf03810, Pf13513, Pf13646	3837	ENSG00000108424.9	KPNB1	17	RNA transport	Sterol Regulatory Element-Binding Proteins (SREBP) signalling	ISG15 antiviral mechanism; NS1 Mediated Effects on Host Pathways; Nuclear import of Rev protein; Neutrophil degranulation; Regulation of cholesterol biosynthesis by SREBP (SREBF); Transport of Ribonucleoproteins into the Host Nucleus; Activation of DNA fragmentation factor	29	0.742	0.686	0.864	0.899278	0.54699	0.982644	78.56	48.35	73.96	121.7	102	76.2	12.99	6.13	15.58	1.14078e+08	1.32143e+08	8.56607e+07	1.07834e+08	1.04496e+08	4.42466e+07
FALSE	High	Master Protein	P26599	Polypyrimidine tract-binding protein 1	0	171.113	49	19	159	16	19	531	57.2	9.17	429.86	19	metabolic process;regulation of biological process;response to stimulus	membrane;nucleus	protein binding;RNA binding	Pf00076, Pf13893, Pf14259	5725	ENSG00000011304.19	PTBP1	19		mir-124 predicted interactions with cell cycle and differentiation; mRNA Processing	mRNA Splicing - Major Pathway; FGFR2 alternative splicing	11	1.131	1.312	1.39	0.902106	0.548966	0.918274	74.27	59.37	56.52	86.6	90.7	122.7	12.21	15.21	4.26	8.80825e+07	8.85499e+07	6.16531e+07	7.52539e+07	7.74906e+07	3.52542e+07
FALSE	High	Master Protein	Q13200	26S proteasome non-ATPase regulatory subunit 2	0	170.328	29	21	95	21	21	908	100.1	5.2	248.26	21	metabolic process;regulation of biological process;response to stimulus;transport	cytoplasm;cytosol;extracellular;membrane;nucleus;organelle lumen;proteasome	catalytic activity;enzyme regulator activity;nucleotide binding;protein binding	Pf01851	5708	ENSG00000175166.16	PSMD2	3	Epstein-Barr virus infection; Proteasome	Proteasome Degradation; TNF alpha Signaling Pathway; Parkin-Ubiquitin Proteasomal System pathway	Regulation of RAS by GAPs; CDT1 association with the CDC6:ORC:origin complex; Downstream TCR signaling; UCH proteinases; NIK-->noncanonical NF-kB signaling; Hh mutants that don't undergo autocatalytic processing are degraded by ERAD; SCF-beta-TrCP mediated degradation of Emi1; Neutrophil degranulation; Cross-presentation of soluble exogenous antigens (endosomes); Separation of Sister Chromatids; …	154	0.526	0.67	1.322	0.474884	0.491849	0.949821	57.39	51.38	55.66	143.5	67.3	89.2	12.23	7.05	17	5.65078e+07	6.77159e+07	3.46167e+07	5.55622e+07	4.51586e+07	1.35445e+07
FALSE	High	Master Protein	P17844	Probable ATP-dependent RNA helicase DDX5	0	169.83	51	33	253	23	23	614	69.1	8.92	455.21	33	cell differentiation;cell growth;cell organization and biogenesis;metabolic process;regulation of biological process;response to stimulus	cytoplasm;membrane;nucleus;spliceosomal complex	catalytic activity;nucleotide binding;protein binding;RNA binding	Pf00270, Pf00271, Pf08061	1655	ENSG00000108654.13	DDX5	17	Spliceosome; Proteoglycans in cancer; Transcriptional misregulation in cancer		mRNA Splicing - Major Pathway	7	0.829	1.207	1.375	0.967166	0.73594	0.922801	73.44	52.28	54.86	94.8	81.6	123.6	13.77	11.92	8.78	1.0025e+08	1.16037e+08	8.12177e+07	1.07711e+08	8.34003e+07	3.57118e+07
FALSE	High	Master Protein	Q9C0C2	182 kDa tankyrase-1-binding protein	0	167.714	23	27	112	27	27	1729	181.7	4.86	244.71	27	cell organization and biogenesis;metabolic process;regulation of biological process;response to stimulus	chromosome;cytoplasm;cytoskeleton;cytosol;nucleus	protein binding	Pf15327	85456	ENSG00000149115.13	TNKS1BP1	11			TP53 regulates transcription of additional cell cycle genes whose exact role in the p53 pathway remain uncertain; Deadenylation of mRNA	9	0.939	0.895	0.891	0.991556	0.977476	0.982644	43.7	43.57	33.49	103.8	105.1	91.1	10.66	10.04	19.27	3.30191e+07	2.78053e+07	2.04593e+07	2.98421e+07	1.97288e+07	1.34654e+07
FALSE	High	Master Protein	Q15365	Poly(rC)-binding protein 1	0	166.807	61	14	169	9	9	356	37.5	7.09	504.15	14	metabolic process;regulation of biological process	cytoplasm;cytosol;membrane;nucleus	DNA binding;protein binding;RNA binding	Pf00013, Pf13014	5093	ENSG00000169564.6	PCBP1	2	Spliceosome		mRNA Splicing - Major Pathway	5	0.786	0.95	1.308	0.948449	0.99974	0.95259	60.45	35.46	51.09	120	77.8	102.2	11.94	14.17	10.21	1.48525e+08	1.80155e+08	1.08368e+08	1.35979e+08	1.2628e+08	3.63723e+07
FALSE	High	Master Protein	P60660	Myosin light polypeptide 6	0	165.178	79	13	224	10	11	151	16.9	4.65	621.77	13	cellular component movement	cytosol;membrane	catalytic activity;metal ion binding;motor activity;protein binding;structural molecule activity	Pf00036, Pf13405, Pf13499	4637	ENSG00000092841.18	MYL6	12	Vascular smooth muscle contraction; Oxytocin signaling pathway	Focal Adhesion	RHO GTPases activate PAKs; EPHA-mediated growth cone collapse; RHO GTPases Activate ROCKs; Sema4D induced cell migration and growth-cone collapse; Smooth Muscle Contraction; RHO GTPases activate CIT; RHO GTPases activate PKNs	19	3.077	0.961	0.339	0.00841074	0.992162	0.0744158	45.92	46.92	63.96	60.9	182.5	56.6	15.82	15.71	23.69	1.37999e+08	9.95322e+07	7.33088e+07	7.52733e+07	9.48616e+07	1.97152e+08
FALSE	High	Master Protein	Q92841	Probable ATP-dependent RNA helicase DDX17	0	165.081	46	31	190	21	21	729	80.2	8.27	413.73	31	cell differentiation;cell organization and biogenesis;defense response;metabolic process;regulation of biological process;response to stimulus	cytoplasm;cytosol;membrane;nucleus	catalytic activity;nucleotide binding;protein binding;RNA binding	Pf00270, Pf00271	10521	ENSG00000100201.20	DDX17	22		RIG-I-like Receptor Signaling		1	0.877	1.074	1.162	0.986	0.911621	0.982644	50.72	35.37	40.76	104.1	77.3	118.6	11.21	12.37	9.36	6.44885e+07	6.45544e+07	4.66976e+07	6.11503e+07	5.43194e+07	2.55063e+07
FALSE	High	Master Protein	P09493	Tropomyosin alpha-1 chain	0	164.784	42	20	236	5	5	284	32.7	4.74	507.04	20	cell organization and biogenesis;cellular component movement;regulation of biological process;response to stimulus	cytoplasm;cytoskeleton;cytosol	protein binding;structural molecule activity	Pf00261, Pf12718	7168	ENSG00000140416.19	TPM1	15	Dilated cardiomyopathy; MicroRNAs in cancer; Adrenergic signaling in cardiomyocytes; Cardiac muscle contraction; Hypertrophic cardiomyopathy (HCM)	Striated Muscle Contraction	Smooth Muscle Contraction; Striated Muscle Contraction	9	1.249	0.752	0.582	0.857984	0.816868	0.71753	108.01	80.35	92.88	95.8	132.8	71.4	20.86	40	15.4	1.68726e+07	1.16718e+07	5.90765e+06	1.10153e+07	6.62833e+06	4.02018e+06
FALSE	High	Master Protein	P08779	Keratin, type I cytoskeletal 16	0	164.351	49	26	277	7	7	473	51.2	5.05	542.19	26	cell death;cell differentiation;cell organization and biogenesis;cell proliferation;cellular component movement;defense response;regulation of biological process;response to stimulus	cytoskeleton;cytosol;nucleus	protein binding;structural molecule activity	Pf00038, Pf07888, Pf13514	3868	ENSG00000186832.8	KRT16	17			Formation of the cornified envelope	3	1.587	4.633	2.037	0.712202	3.07804e-08	0.406125	58.05	76.95	97.55	22.2	61	216.9	57.03	70.6	50.21	2.89398e+06	3.84422e+06	646818	1.14658e+06	1.02292e+06	2.63933e+06
FALSE	High	Master Protein	P06744	Glucose-6-phosphate isomerase	0	163.454	45	22	190	21	22	558	63.1	8.32	414.44	22	metabolic process;regulation of biological process;response to stimulus;transport	cytoplasm;cytosol;extracellular;membrane;organelle lumen	catalytic activity;protein binding	Pf00342	2821	ENSG00000105220.14	GPI	19	Carbon metabolism; Starch and sucrose metabolism; Pentose phosphate pathway; Glycolysis / Gluconeogenesis; Amino sugar and nucleotide sugar metabolism; Metabolic pathways	Cori Cycle; Glycolysis and Gluconeogenesis	Glycolysis; Neutrophil degranulation; Gluconeogenesis; TP53 Regulates Metabolic Genes	21	0.552	0.797	1.505	0.550196	0.85048	0.854783	67.76	61.59	49.36	126.1	66	107.9	12.16	12.45	11.33	3.22267e+08	2.65689e+08	1.5331e+08	2.58493e+08	1.59942e+08	6.08792e+07
FALSE	High	Master Protein	P23284	Peptidyl-prolyl cis-trans isomerase B	0	162.64	76	22	265	21	21	216	23.7	9.41	465.56	22	metabolic process;regulation of biological process	endoplasmic reticulum;membrane;nucleus;organelle lumen	catalytic activity;protein binding;RNA binding	Pf00160	5479	ENSG00000166794.4	PPIB	15		Prolactin Signaling Pathway	Collagen biosynthesis and modifying enzymes	4	0.727	1.029	1.455	0.875862	0.956176	0.890475	72.96	58.35	52.02	110.1	77.5	112.4	6.41	5.96	3.46	4.533e+08	3.48645e+08	2.21996e+08	3.3677e+08	2.69114e+08	1.13352e+08
FALSE	High	Master Protein	P05556	Integrin beta-1	0	162.045	31	21	150	21	21	798	88.4	5.39	373.84	21	cell differentiation;cell growth;cell organization and biogenesis;cellular component movement;defense response;metabolic process;regulation of biological process;response to stimulus;transport	cell surface;cytoplasm;endosome;membrane	enzyme regulator activity;metal ion binding;protein binding;receptor activity;signal transducer activity	Pf00362, Pf07965, Pf08725	3688	ENSG00000150093.18	ITGB1	10	Arrhythmogenic right ventricular cardiomyopathy (ARVC); Pathogenic Escherichia coli infection; Dilated cardiomyopathy; Leishmaniasis; Rap1 signaling pathway; Cell adhesion molecules (CAMs); Pathways in cancer; Pertussis; Toxoplasmosis; Phagosome; Focal adhesion; Proteoglycans in cancer; Regulation of actin cytoskeleton; Leukocyte transendothelial migration; Bacterial invasion of epithelial cells;…	Integrin-mediated Cell Adhesion; Prolactin Signaling Pathway; Neural Crest Differentiation; Arrhythmogenic Right Ventricular Cardiomyopathy; Pathogenic Escherichia coli infection; Primary Focal Segmental Glomerulosclerosis FSGS; Focal Adhesion; Signaling of Hepatocyte Growth Factor Receptor; Rac1/Pak1/p38/MMP-2 pathway; TGF-beta Signaling Pathway; Factors and pathways affecting insulin-like growt…	Integrin cell surface interactions; Signal transduction by L1; Basigin interactions; MET activates PTK2 signaling; Molecules associated with elastic fibres; Platelet Adhesion to exposed collagen; Syndecan interactions; CHL1 interactions; ECM proteoglycans; Laminin interactions; Localization of the PINCH-ILK-PARVIN complex to focal adhesions; Immunoregulatory interactions between a Lymphoid and a …	74	0.813	1.016	1.12	0.962231	0.971867	0.982644	58.18	52.48	50.53	97.3	99.6	103.1	4.88	11.35	11.03	1.59246e+08	1.29438e+08	8.32634e+07	1.23504e+08	9.4897e+07	5.98515e+07
FALSE	High	Master Protein	P05783	Keratin, type I cytoskeletal 18	0	161.727	60	27	186	23	26	430	48	5.45	389.34	27	cell death;cell organization and biogenesis;regulation of biological process;response to stimulus;transport	cytoplasm;cytosol;nucleus	protein binding;RNA binding;structural molecule activity	Pf00038	3875	ENSG00000111057.10	KRT18	12	Pathogenic Escherichia coli infection	Pathogenic Escherichia coli infection	Formation of the cornified envelope	5	0.723	1.117	1.442	0.871808	0.868621	0.896992	50.26	39.31	51.67	103.7	80.8	115.5	4.79	14.74	12.69	280948206	2.23186e+08	1.40878e+08	2.04686e+08	1.65074e+08	8.78683e+07
FALSE	High	Master Protein	Q8N0Y7	Probable phosphoglycerate mutase 4	0	160.018	48	12	136	3	3	254	28.8	6.65	362.99	12	metabolic process;regulation of biological process	cytosol	catalytic activity	Pf00300	441531	ENSG00000226784.2	PGAM4	X	Central carbon metabolism in cancer; Carbon metabolism; Glycine, serine and threonine metabolism; Glucagon signaling pathway; Glycolysis / Gluconeogenesis; Biosynthesis of amino acids; Metabolic pathways			7	0.01	0.336	100	1.45723e-16	0.0830542	1.61026e-16		64.38		229.2		70.8	46.36		41.69	3.46609e+06	3.74459e+06	587319		1.86147e+06
FALSE	High	Master Protein	P23229	Integrin alpha-6	0	159.327	27	27	114	27	27	1130	126.5	6.61	274.64	27	cell communication;cell differentiation;cell organization and biogenesis;cellular component movement;regulation of biological process;response to stimulus	cell surface;membrane	metal ion binding;protein binding	Pf01839, Pf08441, Pf13517	3655	ENSG00000091409.14	ITGA6	2	Arrhythmogenic right ventricular cardiomyopathy (ARVC); Dilated cardiomyopathy; Hematopoietic cell lineage; Cell adhesion molecules (CAMs); Pathways in cancer; Toxoplasmosis; Focal adhesion; Regulation of actin cytoskeleton; Small cell lung cancer; ECM-receptor interaction; PI3K-Akt signaling pathway; Hypertrophic cardiomyopathy (HCM)	Integrin-mediated Cell Adhesion; Arrhythmogenic Right Ventricular Cardiomyopathy; Alpha 6 Beta 4 signaling pathway; Focal Adhesion; Regulation of Apoptosis by Parathyroid Hormone-related Protein; Focal Adhesion-PI3K-Akt-mTOR-signaling pathway	Integrin cell surface interactions; Laminin interactions; Basigin interactions; Assembly of collagen fibrils and other multimeric structures; Type I hemidesmosome assembly; Syndecan interactions	31	0.788	0.827	1.076	0.951014	0.898189	0.988212	68.88	57.13	48.6	119	86	95	5.44	9.89	9.73	1.06734e+08	1.08594e+08	6.14588e+07	8.9094e+07	7.39311e+07	2.99853e+07
FALSE	High	Master Protein	P31949	Protein S100-A11	0	158.871	89	13	281	13	13	105	11.7	7.12	615.8	13	regulation of biological process;response to stimulus;transport	cytoplasm;extracellular;nucleus;organelle lumen	metal ion binding;protein binding	Pf00036, Pf01023, Pf13499, Pf13833	6282	ENSG00000163191.5	S100A11	1			Neutrophil degranulation	3	0.567	0.295	0.513	0.587818	4.52867e-06	0.513637	44.21	50.55	35.3	156.3	95.2	48.5	12.28	7.27	15.73	1.177e+09	1.1763e+09	6.66501e+08	7.05417e+08	7.40181e+08	2.72613e+08
FALSE	High	Master Protein	Q07955	Serine/arginine-rich splicing factor 1	0	157.239	58	21	317	21	21	248	27.7	10.36	643.84	21	cell differentiation;cell organization and biogenesis;metabolic process;regulation of biological process;transport	cytoplasm;nucleus;spliceosomal complex	protein binding;RNA binding	Pf00076, Pf13893, Pf14259	6426	ENSG00000136450.12	SRSF1	17	Spliceosome; Herpes simplex infection	mRNA Processing	Cleavage of Growing Transcript in the Termination Region ; Transport of Mature mRNA derived from an Intron-Containing Transcript; mRNA 3'-end processing; mRNA Splicing - Major Pathway; mRNA Splicing - Minor Pathway	15	1.25	1.142	1.118	0.814397	0.835578	0.982644	75.63	61.43	55.95	97.5	97.5	104.9	10.31	9.11	7.88	2.87192e+08	2.85319e+08	1.42853e+08	1.94561e+08	1.95928e+08	1.11956e+08
FALSE	High	Master Protein	P61247	40S ribosomal protein S3a	0	157.174	65	20	188	20	20	264	29.9	9.73	351.51	20	cell differentiation;cell organization and biogenesis;metabolic process;regulation of biological process;transport	cytoplasm;cytosol;endoplasmic reticulum;nucleus;ribosome	protein binding;RNA binding;structural molecule activity	Pf01015	6189	ENSG00000145425.9	RPS3A	4	Ribosome	Cytoplasmic Ribosomal Proteins	Peptide chain elongation; Eukaryotic Translation Termination; Viral mRNA Translation; Formation of the ternary complex, and subsequently, the 43S complex; L13a-mediated translational silencing of Ceruloplasmin expression; Selenocysteine synthesis; Nonsense Mediated Decay (NMD) independent of the Exon Junction Complex (EJC); Nonsense Mediated Decay (NMD) enhanced by the Exon Junction Complex (EJC)…	38	1.037	1.161	1.145	0.96388	0.820938	0.982644	58.47	52.89	60.97	91.3	95.8	112.9	8.48	7.61	8.65	1.80125e+08	1.54972e+08	9.60067e+07	1.59752e+08	1.17886e+08	7.64493e+07
FALSE	High	Master Protein	Q13151	Heterogeneous nuclear ribonucleoprotein A0	0	156.348	52	14	148	12	12	305	30.8	9.29	395.07	14	defense response;metabolic process;regulation of biological process;response to stimulus	nucleus	protein binding;RNA binding	Pf00076, Pf13893, Pf14259	10949	ENSG00000177733.6	HNRNPA0	5			mRNA Splicing - Major Pathway	4	1.114	1.544	1.285	0.918999	0.203738	0.95815	71.89	59.56	39.97	86.8	94.1	119.1	15.2	6.55	7.73	5.04065e+07	6.53329e+07	3.52059e+07	4.89368e+07	4.79199e+07	2.73142e+07
FALSE	High	Master Protein	P19012	Keratin, type I cytoskeletal 15	0	156.092	51	23	229	11	15	456	49.2	4.77	514.37	23	cell death;cell organization and biogenesis	cytosol;nucleus	protein binding;structural molecule activity	Pf00038	3866	ENSG00000171346.15	KRT15	17			Formation of the cornified envelope	3	1.114	1.233	1.156	0.918999	0.698017	0.982644	55.11	49.77	52.16	89	105.6	105.5	17.47	11.12	34.71	4.25001e+07	58572104	2.98546e+07	3.8562e+07	4.06717e+07	2.47345e+07
FALSE	High	Master Protein	P06753	Tropomyosin alpha-3 chain	0	154.276	39	19	298	4	4	285	32.9	4.72	608.39	19	cell organization and biogenesis;cellular component movement	cytoplasm;cytoskeleton;cytosol	protein binding;structural molecule activity	Pf00261, Pf12718	7170	ENSG00000143549.19	TPM3	1	Dilated cardiomyopathy; Pathways in cancer; Adrenergic signaling in cardiomyocytes; Thyroid cancer; Cardiac muscle contraction; Hypertrophic cardiomyopathy (HCM)	Striated Muscle Contraction	Smooth Muscle Contraction; Striated Muscle Contraction	10	1.331	1.005	0.779	0.745375	0.977476	0.976336	34.29	50.36	40.76	83.7	125.3	91.1	32.44	18.64	21.46	8.69301e+07	4.22788e+07	2.755e+07	4.93316e+07	2.52828e+07	3.72868e+07
FALSE	High	Master Protein	P39019	40S ribosomal protein S19	0	153.997	76	19	302	19	19	145	16.1	10.32	659.56	19	cell differentiation;cell organization and biogenesis;cellular component movement;defense response;metabolic process;regulation of biological process;response to stimulus;transport	cytoplasm;cytosol;membrane;nucleus;ribosome	protein binding;RNA binding;structural molecule activity	Pf01090	6223	ENSG00000105372.6	RPS19	19	Ribosome	Cytoplasmic Ribosomal Proteins	Peptide chain elongation; Eukaryotic Translation Termination; Viral mRNA Translation; Formation of the ternary complex, and subsequently, the 43S complex; L13a-mediated translational silencing of Ceruloplasmin expression; Selenocysteine synthesis; Nonsense Mediated Decay (NMD) independent of the Exon Junction Complex (EJC); Nonsense Mediated Decay (NMD) enhanced by the Exon Junction Complex (EJC)…	38	1.089	1.376	1.28	0.940341	0.437474	0.961772	63.46	50.52	61.13	80.2	115.7	104.1	7.11	11.84	8.86	4.24365e+08	3.36093e+08	2.0417e+08	2.6679e+08	2.41384e+08	1.74916e+08
FALSE	High	Master Protein	Q13813	Spectrin alpha chain, non-erythrocytic 1	0	153.566	15	31	101	31	31	2472	284.4	5.35	233.36	31	cell organization and biogenesis;cellular component movement;metabolic process;regulation of biological process;response to stimulus;transport	cytoplasm;cytoskeleton;cytosol;extracellular;membrane;organelle lumen	metal ion binding;protein binding;structural molecule activity	Pf00018, Pf00036, Pf00435, Pf07653, Pf08239, Pf08726, Pf13405, Pf13499, Pf14604	6709	ENSG00000197694.15	SPTAN1	9	Tight junction; Apoptosis	Fas Ligand (FasL) pathway and Stress induction of Heat Shock Proteins (HSP) regulation	Interaction between L1 and Ankyrins; Caspase-mediated cleavage of cytoskeletal proteins; NCAM signaling for neurite out-growth; Nephrin family interactions; Neutrophil degranulation; COPI-mediated anterograde transport; RAF/MAP kinase cascade; Interleukin-20 family signaling	33	1.023	0.927	0.908	0.967166	0.984333	0.988212	54.29	41.91	52.61	110	103.3	86.7	15.03	12.64	10.85	5.02916e+07	3.65838e+07	2.36367e+07	4.07376e+07	3.72592e+07	1.8189e+07
FALSE	High	Master Protein	P62328	Thymosin beta-4	0	152.327	100	10	164	8	8	44	5.1	5.06	319.36	10	cell differentiation;cell organization and biogenesis;metabolic process;regulation of biological process;response to stimulus;transport	cytoplasm;cytoskeleton;cytosol;extracellular;membrane;nucleus;organelle lumen	catalytic activity;metal ion binding;nucleotide binding;protein binding;RNA binding;structural molecule activity	Pf01290	7114	ENSG00000205542.10	TMSB4X	X	Regulation of actin cytoskeleton	TarBasePathway; Regulation of Actin Cytoskeleton	Platelet degranulation	7	2.135	0.664	0.337	0.140303	0.469979	0.0720631	91.39	78.08	44.45	58.4	190.3	51.3	7.27	16.79	13.85	6.93299e+07	6.75535e+07	4.20678e+07	4.79541e+07	4.52418e+07	9.01537e+07
FALSE	High	Master Protein	P04792	Heat shock protein beta-1	0	148.478	91	16	191	16	16	205	22.8	6.4	419.45	16	cellular component movement;metabolic process;regulation of biological process;response to stimulus	cytoplasm;cytoskeleton;cytosol;membrane;nucleus;proteasome	enzyme regulator activity;protein binding;RNA binding	Pf00011	3315	ENSG00000106211.8	HSPB1	7	Amoebiasis; Epstein-Barr virus infection; VEGF signaling pathway; MAPK signaling pathway	Apoptosis-related network due to altered Notch3 in ovarian cancer; Fas Ligand (FasL) pathway and Stress induction of Heat Shock Proteins (HSP) regulation; MAPK Signaling Pathway; ATM Signaling Network in Development and Disease; VEGFA-VEGFR2 Signaling Pathway; p38 MAPK Signaling Pathway	AUF1 (hnRNP D0) binds and destabilizes mRNA; VEGFA-VEGFR2 Pathway; MAPK6/MAPK4 signaling	19	1.19	1.184	1.149	0.862388	0.785063	0.982644	81.67	77.93	60.95	103.1	89.3	107.6	9.08	12.74	16.49	3.12227e+08	2.93624e+08	1.62767e+08	2.17421e+08	1.65486e+08	8.85174e+07
FALSE	High	Master Protein	P05388	60S acidic ribosomal protein P0	0	147.756	54	16	174	5	16	317	34.3	5.97	450.2	16	cell organization and biogenesis;metabolic process;regulation of biological process;response to stimulus;transport	cytoplasm;cytosol;endoplasmic reticulum;membrane;nucleus;ribosome	protein binding;RNA binding;structural molecule activity	Pf00428, Pf00466	6175	ENSG00000089157.15	RPLP0	12	Ribosome	Cytoplasmic Ribosomal Proteins	Peptide chain elongation; Gene and protein expression by JAK-STAT signaling after Interleukin-12 stimulation; Eukaryotic Translation Termination; Viral mRNA Translation; L13a-mediated translational silencing of Ceruloplasmin expression; Nonsense Mediated Decay (NMD) independent of the Exon Junction Complex (EJC); Selenocysteine synthesis; Nonsense Mediated Decay (NMD) enhanced by the Exon Junctio…	39	0.826	0.943	1.161	0.967166	0.996498	0.982644	79.84	44.93	59.79	118.6	79.8	101.6	6.3	5.03	14	2.37046e+08	2.40376e+08	1.29756e+08	1.94781e+08	1.56651e+08	6.13791e+07
FALSE	High	Master Protein	P30153	Serine/threonine-protein phosphatase 2A 65 kDa regulatory subunit A alpha isoform	0	147.692	44	20	114	17	20	589	65.3	5.11	257.73	20	cell death;cell organization and biogenesis;metabolic process;regulation of biological process;response to stimulus	chromosome;cytoplasm;cytoskeleton;cytosol;membrane;mitochondrion;nucleus	catalytic activity;enzyme regulator activity;protein binding	Pf02985, Pf13513, Pf13646	5518	ENSG00000105568.17	PPP2R1A	19	Dopaminergic synapse; Chagas disease (American trypanosomiasis); TGF-beta signaling pathway; Tight junction; Hippo signaling pathway; Adrenergic signaling in cardiomyocytes; AMPK signaling pathway; Long-term depression; mRNA surveillance pathway; Oocyte meiosis; Sphingolipid signaling pathway; Hepatitis C; PI3K-Akt signaling pathway	Focal Adhesion-PI3K-Akt-mTOR-signaling pathway; Wnt Signaling Pathway and Pluripotency; Glycogen Metabolism	Glycolysis; Regulation of PLK1 Activity at G2/M Transition; AXIN missense mutants destabilize the destruction complex; PP2A-mediated dephosphorylation of key metabolic factors; APC truncation mutants have impaired AXIN binding; CTLA4 inhibitory signaling; Activated TLR4 signalling; Separation of Sister Chromatids; MASTL Facilitates Mitotic Progression; S37 mutants of beta-catenin aren't phosphory…	150	0.829	0.756	0.888	0.967166	0.7651	0.982644	56.96	43.05	40.07	119.7	90.7	89.6	8.51	14.73	11.99	1.0026e+08	1.03507e+08	6.69137e+07	9.26204e+07	8.01636e+07	3.97244e+07
FALSE	High	Master Protein	Q8NC51	Plasminogen activator inhibitor 1 RNA-binding protein	0	147.039	48	23	202	23	23	408	44.9	8.65	349.79	23	regulation of biological process	cytoplasm;cytosol;membrane;nucleus	protein binding;RNA binding	Pf04774	26135	ENSG00000142864.14	SERBP1	1		Apoptosis-related network due to altered Notch3 in ovarian cancer		1	0.686	0.806	1.163	0.826184	0.865934	0.982644	70.18	67.46	75.39	115.8	87.2	97.1	10.32	21.19	15.51	1.50466e+08	1.04283e+08	7.14131e+07	8.97115e+07	8.11088e+07	5.1958e+07
FALSE	High	Master Protein	P30041	Peroxiredoxin-6	0	146.998	79	20	165	20	20	224	25	6.38	344.96	20	cellular homeostasis;metabolic process;regulation of biological process;response to stimulus;transport	cytoplasm;cytosol;extracellular;membrane;nucleus;organelle lumen;vacuole	antioxidant activity;catalytic activity;protein binding	Pf00578, Pf08534, Pf10417	9588	ENSG00000117592.8	PRDX6	1	Metabolic pathways	NRF2 pathway	Neutrophil degranulation; Detoxification of Reactive Oxygen Species	8	0.644	0.702	1.056	0.752251	0.596342	0.988212	70.12	56.39	51.97	120.6	91.5	87.9	8.82	8.95	7.8	3.05749e+08	2.52763e+08	1.91823e+08	2.12691e+08	2.09654e+08	7.94011e+07
FALSE	High	Master Protein	Q8WXF1	Paraspeckle component 1	0	146.934	50	23	109	21	21	523	58.7	6.67	263.99	23	defense response;metabolic process;regulation of biological process;response to stimulus	cytoplasm;nucleus	DNA binding;protein binding;RNA binding	Pf00076, Pf08075, Pf13893, Pf14259	55269	ENSG00000121390.18	PSPC1	13				0	1.117	1.033	0.931	0.917883	0.954085	0.988212	32.62	37.24	34.66	99.4	104.6	96	14.53	8.92	10.72	49307699	6.24556e+07	3.83266e+07	5.57707e+07	4.24459e+07	2.67547e+07
FALSE	High	Master Protein	O00299	Chloride intracellular channel protein 1	0	146.215	68	16	143	15	15	241	26.9	5.17	419.18	16	metabolic process;regulation of biological process;response to stimulus;transport	cytoplasm;membrane;mitochondrion;nucleus	catalytic activity;protein binding;transporter activity	Pf00043, Pf13409, Pf13410, Pf13417	1192	ENSG00000213719.8; ENSG00000206394.8; ENSG00000230685.6; ENSG00000226248.6; ENSG00000223639.6; ENSG00000226651.6; ENSG00000226417.6	CLIC1	6; CHR_HSCHR6_MHC_QBL_CTG1; CHR_HSCHR6_MHC_COX_CTG1; CHR_HSCHR6_MHC_DBB_CTG1; CHR_HSCHR6_MHC_SSTO_CTG1; CHR_HSCHR6_MHC_MANN_CTG1; CHR_HSCHR6_MHC_MCF_CTG1				0	1.356	0.928	0.717	0.724338	0.984333	0.938944	46.33	37.48	38.39	93.5	121.5	84.9	7.07	4.7	14.06	1.55139e+08	1.39452e+08	9.22941e+07	1.03333e+08	1.02143e+08	7.2586e+07
FALSE	High	Master Protein	O00515	Ladinin-1	0	145.155	51	20	138	20	20	517	57.1	9.67	286.13	20		extracellular	protein binding;structural molecule activity		3898	ENSG00000159166.13	LAD1	1				0	0.815	0.864	1.155	0.962367	0.945103	0.982644	58.77	46.49	59.85	112.8	84.8	102.4	11.24	11.08	18.33	7.1538e+07	5.62558e+07	3.10098e+07	4.70955e+07	3.46567e+07	1.79923e+07
FALSE	High	Master Protein	O43175	D-3-phosphoglycerate dehydrogenase	0	145.134	42	21	183	21	21	533	56.6	6.71	436.85	21	metabolic process	cytosol	catalytic activity;nucleotide binding	Pf00389, Pf02826	26227	ENSG00000092621.11	PHGDH	1	Carbon metabolism; Glycine, serine and threonine metabolism; Biosynthesis of amino acids; Metabolic pathways	Trans-sulfuration and one carbon metabolism	Serine biosynthesis	9	1.215	1.062	0.944	0.844146	0.925182	0.990103	51.66	59.04	45.58	92.7	107.7	99.7	13.78	9.12	20.23	154326993	1.50485e+08	9.25672e+07	1.33976e+08	1.3893e+08	7.68087e+07
FALSE	High	Master Protein	P52565	Rho GDP-dissociation inhibitor 1	0	141.281	75	12	110	12	12	204	23.2	5.11	306.04	12	cellular component movement;regulation of biological process;response to stimulus	cytoplasm;cytoskeleton;cytosol	enzyme regulator activity;protein binding	Pf02115	396	ENSG00000141522.11	ARHGDIA	17	Neurotrophin signaling pathway; Vasopressin-regulated water reabsorption		Signalling by NGF; Axonal growth inhibition (RHOA activation); Axonal growth stimulation; Rho GTPase cycle	11	0.825	0.858	0.982	0.967166	0.938117	0.997659	57.28	33.73	58.23	106.6	97.4	96	15.08	13.23	9.94	1.07212e+08	8.61037e+07	7.19325e+07	6.66381e+07	7.5379e+07	4.11076e+07
FALSE	High	Master Protein	P63313	Thymosin beta-10	0	141.277	91	9	153	7	7	44	5	5.36	337.13	9	cell organization and biogenesis	cytoplasm;cytoskeleton	protein binding		9168	ENSG00000034510.5	TMSB10	2				0	4.296	1.119	0.313	0.000221067	0.865934	0.0445127	88.62	75.07	63.53	42.2	201.2	56.6	23.84	15.27	7.48	4.40248e+07	5.50316e+07	4.26434e+07	3.52081e+07	4.47365e+07	1.10424e+08
FALSE	High	Master Protein	P39687	Acidic leucine-rich nuclear phosphoprotein 32 family member A	0	140.506	58	18	174	11	12	249	28.6	4.09	357.38	18	cell organization and biogenesis;metabolic process;regulation of biological process;response to stimulus;transport	cytoplasm;endoplasmic reticulum;nucleus	protein binding;RNA binding	Pf12799, Pf13855, Pf14580	8125	ENSG00000140350.15	ANP32A	15			HuR (ELAVL1) binds and stabilizes mRNA	3	1.293	0.701	0.549	0.773415	0.594558	0.620107	76.77	37.95	78.42	103.6	122.7	73.7	5.01	12.62	8.13	1.22511e+08	1.05358e+08	6.15563e+07	9.53077e+07	7.81309e+07	5.90493e+07
FALSE	High	Master Protein	P09211	Glutathione S-transferase P	0	138.466	62	11	120	11	11	210	23.3	5.64	417.47	11	cell communication;cell proliferation;metabolic process;regulation of biological process;response to stimulus;transport	cytoplasm;cytosol;extracellular;membrane;mitochondrion;nucleus;organelle lumen	antioxidant activity;catalytic activity;enzyme regulator activity;protein binding	Pf00043, Pf02798, Pf14497	2950	ENSG00000084207.15	GSTP1	11	Glutathione metabolism; Metabolism of xenobiotics by cytochrome P450; Pathways in cancer; Prostate cancer; Drug metabolism - cytochrome P450; Chemical carcinogenesis; Platinum drug resistance	NRF2 pathway; Photodynamic therapy-induced NFE2L2 (NRF2) survival signaling; Exercise-induced Circadian Regulation; Arachidonate Epoxygenase / Epoxide Hydrolase; Metapathway biotransformation	Glutathione conjugation; Neutrophil degranulation; Detoxification of Reactive Oxygen Species	22	1.422	0.826	0.696	0.665506	0.896552	0.918274	71.56	58.36	49.96	105.8	109.1	85	9.19	11.97	14.59	2.58943e+08	2.20848e+08	1.54161e+08	1.64109e+08	1.7222e+08	1.10068e+08
FALSE	High	Master Protein	P12956	X-ray repair cross-complementing protein 6	0	138.298	40	20	79	19	20	609	69.8	6.64	171.74	20	cell organization and biogenesis;defense response;metabolic process;regulation of biological process;response to stimulus;transport	chromosome;cytoplasm;cytosol;extracellular;membrane;nucleus;organelle lumen	catalytic activity;DNA binding;nucleotide binding;protein binding;RNA binding	Pf02037, Pf02735, Pf03730, Pf03731	2547	ENSG00000196419.12	XRCC6	22	Non-homologous end-joining	Non-homologous end joining	2-LTR circle formation; Neutrophil degranulation; IRF3-mediated induction of type I IFN; Nonhomologous End-Joining (NHEJ)	18	0.606	0.726	1.28	0.67968	0.680003	0.962168	84.58	72.76	50.74	124.5	81	94.6	22.94	10.12	17.06	5.86425e+07	6.04816e+07	5.3904e+07	5.37636e+07	6.30714e+07	1.77376e+07
FALSE	High	Master Protein	Q9UBG0	C-type mannose receptor 2	0	137.979	14	19	106	19	19	1479	166.6	5.83	224.55	19	cell differentiation;metabolic process;regulation of biological process;response to stimulus;transport	membrane	protein binding;receptor activity;signal transducer activity	Pf00040, Pf00059	9902	ENSG00000011028.13	MRC2	17	Tuberculosis; Phagosome		Cross-presentation of soluble exogenous antigens (endosomes)	7	0.922	1.386	1.506	0.999146	0.424734	0.853934	83.78	69.22	63.86	98.6	75.4	126	10.33	18.76	9.6	3.25521e+07	3.38285e+07	2.32884e+07	3.17839e+07	2.31848e+07	1.33302e+07
FALSE	High	Master Protein	P55795	Heterogeneous nuclear ribonucleoprotein H2	0	136.827	37	14	251	5	5	449	49.2	6.3	548.4	14	metabolic process	cytosol;membrane;nucleus	protein binding;RNA binding	Pf00076, Pf08080, Pf14259	3188	ENSG00000126945.8	HNRNPH2	X		mRNA Processing	mRNA Splicing - Major Pathway	5	1.919	2.037	1.216	0.390008	0.0127351	0.982644	79.04	41.73	52.01	56.7	111.2	132.1	29.38	19.96	24.58	5.92779e+06	5.1597e+06	4.75425e+06	3.23309e+06	5.67549e+06	4.10163e+06
FALSE	High	Master Protein	Q13938	Calcyphosin	0	136.056	45	17	270	17	17	275	30.2	6.04	564.1	17												0	1.56	1.13	0.648	0.523082	0.853263	0.856219	77.75	41.83	69.8	69	146.9	84.1	13.25	11.04	9.5	7.07114e+08	5.01851e+08	2.84817e+08	4.0187e+08	3.73315e+08	4.89695e+08
FALSE	High	Master Protein	P12268	Inosine-5'-monophosphate dehydrogenase 2	0	135.376	41	17	110	16	17	514	55.8	6.9	281.29	17	cell organization and biogenesis;cell proliferation;metabolic process;response to stimulus;transport	cytoplasm;cytosol;extracellular;membrane;nucleus;organelle lumen	catalytic activity;DNA binding;metal ion binding;nucleotide binding;protein binding;RNA binding	Pf00478, Pf00571, Pf00977, Pf01070, Pf03060	3615	ENSG00000178035.11	IMPDH2	3	Purine metabolism; Metabolic pathways; Drug metabolism - other enzymes		Neutrophil degranulation; Purine ribonucleoside monophosphate biosynthesis	10	0.76	0.86	1.234	0.918999	0.938768	0.976336	53.61	48.49	38.33	114.6	80.5	105	8.94	9.42	9.46	9.24989e+07	1.00605e+08	5.70739e+07	7.12295e+07	6.95952e+07	3.27201e+07
FALSE	High	Master Protein	Q9UNZ2	NSFL1 cofactor p47	0	134.702	55	18	105	18	18	370	40.5	5.1	262.13	18	cell organization and biogenesis;metabolic process;regulation of biological process	chromosome;cytoskeleton;cytosol;Golgi;membrane;nucleus	enzyme regulator activity;protein binding	Pf00789, Pf08059, Pf14555	55968	ENSG00000088833.17	NSFL1C	20	Protein processing in endoplasmic reticulum			1	1.27	1.165	0.836	0.792094	0.816868	0.982644	61.09	58.49	39.09	89.2	110	100.8	12.16	8.21	7.15	4.31257e+07	3.33351e+07	1.96893e+07	23835789	2.6062e+07	1.87135e+07
FALSE	High	Master Protein	P08729	Keratin, type II cytoskeletal 7	0	133.95	60	29	206	19	21	469	51.4	5.48	357.21	29	cell death	cytoplasm;cytosol;nucleus	protein binding;structural molecule activity	Pf00038, Pf12128	3855	ENSG00000135480.15	KRT7	12			Formation of the cornified envelope	3	1.259	0.941	0.752	0.808702	0.995351	0.952761	65.75	57.17	52.17	95.4	125.8	78.8	8.28	14.34	16.85	5.44436e+07	4.48336e+07	2.4563e+07	4.00785e+07	3.4169e+07	2.86163e+07
FALSE	High	Master Protein	P27816	Microtubule-associated protein 4	0	131.81	29	27	106	27	27	1152	120.9	5.43	204.96	27	cell division;cell organization and biogenesis;cellular component movement;regulation of biological process	cytoplasm;cytoskeleton	protein binding;RNA binding;structural molecule activity	Pf00418	4134	ENSG00000047849.21	MAP4	3				0	0.965	0.876	1.025	0.986	0.956176	0.990103	77.7	49.72	65.99	97.2	103.6	99.3	16.61	9.64	18.36	5.66733e+07	3.75927e+07	2.7451e+07	4.6836e+07	2.77288e+07	1.91186e+07
FALSE	High	Master Protein	P05386	60S acidic ribosomal protein P1	0	130.413	96	5	51	4	4	114	11.5	4.32	230.82	5	cell organization and biogenesis;metabolic process;regulation of biological process;transport	cytosol;ribosome	enzyme regulator activity;protein binding;structural molecule activity	Pf00428	6176	ENSG00000137818.11	RPLP1	15	Ribosome	Cytoplasmic Ribosomal Proteins	Peptide chain elongation; Eukaryotic Translation Termination; Viral mRNA Translation; L13a-mediated translational silencing of Ceruloplasmin expression; Nonsense Mediated Decay (NMD) independent of the Exon Junction Complex (EJC); Selenocysteine synthesis; Nonsense Mediated Decay (NMD) enhanced by the Exon Junction Complex (EJC); GTP hydrolysis and joining of the 60S ribosomal subunit; Major path…	34	2.149	0.436	0.221	0.134154	0.0070953	0.0032793	42.23	60.92	67.37	78.7	187.5	33.8	24.26	4.17	38.53	4.75288e+07	58159139	4.49408e+07	3.46536e+07	3.56424e+07	5.08978e+07
FALSE	High	Master Protein	Q01105	Protein SET	0	129.843	47	12	112	6	12	290	33.5	4.32	307.43	12	cell organization and biogenesis;metabolic process;regulation of biological process;transport	cytoplasm;cytosol;endoplasmic reticulum;nucleus	DNA binding;enzyme regulator activity;protein binding	Pf00956	6418	ENSG00000119335.16	SET	9		Histone Modifications	HuR (ELAVL1) binds and stabilizes mRNA; Condensation of Prophase Chromosomes	9	1.032	1.022	1.118	0.967166	0.966622	0.982644	92.83	73.28	43.37	102	94.8	103.2	23.33	18.34	7.79	183259837	1.76995e+08	9.91206e+07	7.57902e+07	1.1867e+08	8.58942e+07
FALSE	High	Master Protein	P34931	Heat shock 70 kDa protein 1-like	0	129.518	29	15	153	2	2	641	70.3	6.02	380.56	15	cell organization and biogenesis;metabolic process;regulation of biological process;response to stimulus	cytosol;mitochondrion;organelle lumen	nucleotide binding;protein binding	Pf00012, Pf06723	3305	ENSG00000234258.6; ENSG00000204390.9	HSPA1L	6; CHR_HSCHR6_MHC_DBB_CTG1	Endocytosis; Longevity regulating pathway - multiple species; Epstein-Barr virus infection; Spliceosome; MAPK signaling pathway; Protein processing in endoplasmic reticulum; Toxoplasmosis; Measles; Influenza A; Estrogen signaling pathway; Legionellosis; Antigen processing and presentation	Parkin-Ubiquitin Proteasomal System pathway	Attenuation phase; HSP90 chaperone cycle for steroid hormone receptors (SHR); Regulation of HSF1-mediated heat shock response	20	0.467	0.497	1.018	0.727923	0.727061	0.990103	35.11	27.42	33.13	154.8	65.8	79.5	20.95	32.71	24.82	764191	1225429	571891	927725	719621
FALSE	High	Master Protein	P38159	RNA-binding motif protein, X chromosome	0	129.366	47	24	206	8	24	391	42.3	10.05	303.51	24	cell differentiation;cell organization and biogenesis;metabolic process;regulation of biological process;response to stimulus	membrane;nucleus;spliceosomal complex	DNA binding;protein binding;RNA binding	Pf00076, Pf08081, Pf13893, Pf14259	27316	ENSG00000147274.14	RBMX	X	Spliceosome	mRNA Processing	mRNA Splicing - Major Pathway	6	0.924	0.991	1.268	0.997978	0.983818	0.971046	73.12	55.67	61.76	99.5	103	97.5	9.33	14.91	12.81	1.6041e+08	1.25489e+08	1.00148e+08	1.21591e+08	1.12684e+08	6.48541e+07
FALSE	High	Master Protein	P13667	Protein disulfide-isomerase A4	0	129.35	39	22	135	22	22	645	72.9	5.07	314.93	22	cellular homeostasis;metabolic process;regulation of biological process;response to stimulus;transport	cell surface;endoplasmic reticulum;organelle lumen	catalytic activity;metal ion binding;protein binding;RNA binding	Pf00085, Pf01216, Pf13098, Pf13848, Pf13905	9601	ENSG00000155660.10	PDIA4	7	Protein processing in endoplasmic reticulum; Thyroid hormone synthesis; Vibrio cholerae infection			3	0.71	0.957	1.224	0.85978	0.995773	0.982299	55.23	43.09	43.62	107.1	88.4	104.5	15.69	7.89	11.26	1.28961e+08	9.5923e+07	5.96974e+07	1.17262e+08	7.84797e+07	3.96517e+07
FALSE	High	Master Protein	P09104	Gamma-enolase	0	128.653	41	14	178	8	8	434	47.2	5.03	606.86	14	metabolic process	cytoplasm;cytosol;membrane	catalytic activity;metal ion binding;protein binding	Pf00113, Pf03952, Pf13378	2026	ENSG00000111674.8	ENO2	12	HIF-1 signaling pathway; Carbon metabolism; Glycolysis / Gluconeogenesis; RNA degradation; Biosynthesis of amino acids; Metabolic pathways	Glycolysis and Gluconeogenesis	Gluconeogenesis; Glycolysis	12	1.324	0.985	0.614	0.788146	0.971867	0.788828	106.81	47.21	45.2	127.6	103.2	69.2	12.35	18.68	3.73	1.81428e+07	1.29765e+07	7.23955e+06	1.22365e+07	9.79898e+06	6.06391e+06
FALSE	High	Master Protein	Q9UKY7	Protein CDV3 homolog	0	128.494	74	12	60	12	12	258	27.3	6.4	191.07	12	cell proliferation	cytoplasm		Pf15359	55573	ENSG00000091527.15	CDV3	3				0	1.282	0.672	0.545	0.78451	0.532929	0.606943	63.67	40.41	50.67	96.1	134.2	69.7	14.48	8.32	7.95	2.36129e+07	2.59603e+07	1.76488e+07	1.88737e+07	2.10963e+07	1.64191e+07
FALSE	High	Master Protein	P48643	T-complex protein 1 subunit epsilon	0	128.389	52	20	106	19	19	541	59.6	5.66	218.61	20	metabolic process;regulation of biological process;response to stimulus;transport	cytoplasm;cytoskeleton;cytosol	nucleotide binding;protein binding;RNA binding	Pf00118	22948	ENSG00000150753.11	CCT5	5			BBSome-mediated cargo-targeting to cilium; Prefoldin mediated transfer of substrate to CCT/TriC; Cooperation of PDCL (PhLP1) and TRiC/CCT in G-protein beta folding; Association of TriC/CCT with target proteins during biosynthesis; Formation of tubulin folding intermediates by CCT/TriC; Folding of actin by CCT/TriC	13	1.082	0.804	0.819	0.944562	0.862118	0.982644	61.28	52.34	46.68	106.1	104.3	89.6	11.22	4.68	7.91	1.16501e+08	1.07918e+08	6.38134e+07	1.03997e+08	6.42363e+07	4.38723e+07
FALSE	High	Master Protein	P14314	Glucosidase 2 subunit beta	0	127.863	36	16	161	16	16	528	59.4	4.41	378.83	16	metabolic process;regulation of biological process;response to stimulus	endoplasmic reticulum;organelle lumen	metal ion binding;protein binding	Pf07915, Pf12999, Pf13015	5589	ENSG00000130175.9	PRKCSH	19	Protein processing in endoplasmic reticulum		Advanced glycosylation endproduct receptor signaling; Post-translational protein phosphorylation; Regulation of Insulin-like Growth Factor (IGF) transport and uptake by Insulin-like Growth Factor Binding Proteins (IGFBPs); Calnexin/calreticulin cycle	11	0.956	1.087	1.199	0.986	0.900197	0.982644	65.88	49.9	54.76	86.5	101.5	112	8.12	12.71	18.45	2.52225e+08	1.91173e+08	1.1917e+08	1.5576e+08	1.39706e+08	9.86385e+07
FALSE	High	Master Protein	P13797	Plastin-3	0	127.507	44	22	109	16	18	630	70.8	5.6	281.48	22	cell organization and biogenesis	cytoplasm;cytosol;membrane	metal ion binding;protein binding	Pf00036, Pf00307, Pf13499	5358	ENSG00000102024.17	PLS3	X				0	0.904	1.008	1.025	0.992135	0.977476	0.990103	55.79	45.55	44.53	109.5	87.4	103.1	6.42	11.18	7.52	4.62932e+07	3.88442e+07	2.62477e+07	3.12162e+07	3.10246e+07	1.45088e+07
FALSE	High	Master Protein	P35637	RNA-binding protein FUS	0	127.385	17	10	119	8	8	526	53.4	9.36	333.64	10	metabolic process;regulation of biological process;response to stimulus	cytoplasm;nucleus	DNA binding;metal ion binding;protein binding;RNA binding	Pf00076, Pf00641, Pf13893, Pf14259	2521	ENSG00000089280.18	FUS	16	Transcriptional misregulation in cancer	mRNA Processing	mRNA Splicing - Major Pathway	6	0.489	0.837	1.443	0.36896	0.908458	0.896992	101.87	72.12	74.67	116	79.6	104.4	15.96	17.47	12.56	7.15233e+07	9.14827e+07	4.5205e+07	6.68503e+07	6.68713e+07	2.73604e+07
FALSE	High	Master Protein	P11216	Glycogen phosphorylase, brain form	0	126.142	33	26	119	21	22	843	96.6	6.86	244.06	26	metabolic process;transport	cytoplasm;extracellular;membrane;organelle lumen	catalytic activity;protein binding	Pf00343	5834	ENSG00000100994.11	PYGB	20	Insulin signaling pathway; Glucagon signaling pathway; Starch and sucrose metabolism; Metabolic pathways; Insulin resistance	Glycogen Metabolism	Neutrophil degranulation; Glycogen breakdown (glycogenolysis)	13	0.588	0.726	1.24	0.646391	0.680637	0.976336	57.84	52.65	52.27	150.3	62.4	87.3	10.45	40.84	36.18	8.67696e+07	7.12638e+07	4.31987e+07	6.45463e+07	4.20373e+07	1.29171e+07
FALSE	High	Master Protein	P36871	Phosphoglucomutase-1	0	126.142	48	24	115	24	24	562	61.4	6.76	227.02	24	metabolic process;transport	cytoplasm;cytoskeleton;cytosol;extracellular	catalytic activity;metal ion binding;protein binding	Pf00408, Pf02878, Pf02879, Pf02880	5236	ENSG00000079739.15	PGM1	1	Purine metabolism; Galactose metabolism; Starch and sucrose metabolism; Pentose phosphate pathway; Glycolysis / Gluconeogenesis; Amino sugar and nucleotide sugar metabolism; Metabolic pathways	Ectoderm Differentiation; Glycogen Metabolism; Glucuronidation	Neutrophil degranulation; Galactose catabolism; Glycogen breakdown (glycogenolysis); Glycogen synthesis; Defective PGM1 causes PGM1-CDG (CDG1t)	23	0.643	0.857	1.388	0.752251	0.938117	0.918274	54.71	39.97	53.22	117.7	85.1	97.2	7.66	11.02	16.57	1.05045e+08	8.07978e+07	56729859	6.62538e+07	5.94942e+07	2.93306e+07
FALSE	High	Master Protein	P25398	40S ribosomal protein S12	0	126.103	75	9	165	9	9	132	14.5	7.21	390.16	9	cell organization and biogenesis;metabolic process;transport	cytoplasm;cytosol;membrane;ribosome	RNA binding;structural molecule activity	Pf01248	6206	ENSG00000112306.7	RPS12	6	Ribosome	Cytoplasmic Ribosomal Proteins	Peptide chain elongation; Eukaryotic Translation Termination; Viral mRNA Translation; Formation of the ternary complex, and subsequently, the 43S complex; L13a-mediated translational silencing of Ceruloplasmin expression; Selenocysteine synthesis; Nonsense Mediated Decay (NMD) independent of the Exon Junction Complex (EJC); Nonsense Mediated Decay (NMD) enhanced by the Exon Junction Complex (EJC)…	38	0.963	0.91	0.943	0.986	0.983818	0.990103	53.68	47.44	50.6	103.5	108.9	87.6	10.55	13.38	13.24	2.39565e+08	2.21728e+08	1.16568e+08	1.45966e+08	1.50958e+08	9.02874e+07
FALSE	High	Master Protein	Q96KP4	Cytosolic non-specific dipeptidase	0	125.901	49	18	107	18	18	475	52.8	5.97	273.3	18	metabolic process	cytoplasm;cytosol	catalytic activity;metal ion binding	Pf01546, Pf07687	55748	ENSG00000133313.14	CNDP2	18	Histidine metabolism; beta-Alanine metabolism; Metabolic pathways; Arginine and proline metabolism		Glutathione synthesis and recycling	9	1.145	0.959	0.964	0.899278	0.995351	0.994168	41.47	46.55	29.08	105.7	95.4	98.9	9.18	5.85	8.22	6.43424e+07	5.78315e+07	4.00904e+07	5.28476e+07	5.12393e+07	2.52166e+07
FALSE	High	Master Protein	P21291	Cysteine and glycine-rich protein 1	0	125.828	64	9	154	9	9	193	20.6	8.57	439.8	9		nucleus	metal ion binding;RNA binding	Pf00412	1465	ENSG00000159176.13	CSRP1	1		Mecp2 and Associated Rett Syndrome	MTF1 activates gene expression	4	0.633	0.93	1.424	0.737649	0.985118	0.914243	71.79	51.16	55.79	124	68.2	107.9	10.09	18.04	18.61	1.07232e+08	1.1055e+08	7.06661e+07	9.16221e+07	9.06363e+07	2.72424e+07
FALSE	High	Master Protein	P40926	Malate dehydrogenase, mitochondrial	0	125.53	62	17	144	17	17	338	35.5	8.68	377.06	17	metabolic process	membrane;mitochondrion;nucleus;organelle lumen	catalytic activity;nucleotide binding;protein binding;RNA binding	Pf00056, Pf01073, Pf01118, Pf02866, Pf13460	4191	ENSG00000146701.11	MDH2	7	Citrate cycle (TCA cycle); Carbon metabolism; Pyruvate metabolism; Metabolic pathways; Cysteine and methionine metabolism; Glyoxylate and dicarboxylate metabolism	Amino Acid metabolism; Glycolysis and Gluconeogenesis; TCA Cycle	Gluconeogenesis; Citric acid cycle (TCA cycle)	16	0.971	1.185	1.164	0.986	0.782718	0.982644	45.83	42.75	38.34	103.8	88.1	108.1	2.67	12.53	10.6	144073553	1.19848e+08	8.05864e+07	1.06047e+08	9.04076e+07	4.00699e+07
FALSE	High	Master Protein	P08708	40S ribosomal protein S17	0	125.436	67	12	118	12	12	135	15.5	9.85	207.8	12	cell organization and biogenesis;metabolic process;transport	cytosol;membrane;ribosome	RNA binding;structural molecule activity	Pf00833	6218	ENSG00000278229.2; ENSG00000182774.10	RPS17; RPS17L	15; CHR_HSCHR15_5_CTG8	Ribosome	Cytoplasmic Ribosomal Proteins	Peptide chain elongation; Eukaryotic Translation Termination; Viral mRNA Translation; Formation of the ternary complex, and subsequently, the 43S complex; L13a-mediated translational silencing of Ceruloplasmin expression; Selenocysteine synthesis; Nonsense Mediated Decay (NMD) independent of the Exon Junction Complex (EJC); Nonsense Mediated Decay (NMD) enhanced by the Exon Junction Complex (EJC)…	38	1.773	1.297	0.808	0.34087	0.57655	0.982644	107.36	95.69	49.56	70.2	142	87.8	28.83	17.78	22.19	8.47741e+07	5.30567e+07	3.19411e+07	2.86379e+07	3.41439e+07	3.31001e+07
FALSE	High	Master Protein	P67809	Nuclease-sensitive element-binding protein 1	0	124.897	47	11	70	7	7	324	35.9	9.88	255.31	11	metabolic process;regulation of biological process	cytoplasm;cytosol;extracellular;membrane;nucleus;spliceosomal complex	DNA binding;protein binding;RNA binding	Pf00313	4904	ENSG00000065978.18	YBX1	1		Brain-Derived Neurotrophic Factor (BDNF) signaling pathway; Mecp2 and Associated Rett Syndrome; mRNA Processing; Sudden Infant Death Syndrome (SIDS) Susceptibility Pathways	mRNA Splicing - Major Pathway; mRNA Splicing - Minor Pathway	9	0.632	0.447	0.661	0.750783	0.0163737	0.874626	80.21	52.88	59.7	158.2	83.4	58.4	10.9	18.68	24.21	1.6949e+07	1.71524e+07	1.27712e+07	1.58995e+07	1.27677e+07	5.34808e+06
FALSE	High	Master Protein	O43390	Heterogeneous nuclear ribonucleoprotein R	0	123.681	39	21	127	12	12	633	70.9	8.13	236.86	21	metabolic process;regulation of biological process	cytoplasm;endoplasmic reticulum;nucleus;spliceosomal complex	protein binding;RNA binding	Pf00076, Pf13893, Pf14259	10236	ENSG00000282958.1; ENSG00000125944.18	HNRNPR	1; CHR_HSCHR1_4_CTG3		mRNA Processing	mRNA Splicing - Major Pathway	5	0.958	1.241	1.415	0.986	0.680637	0.917641	54.99	45.94	47.21	85.9	97.2	116.9	16.21	9.43	7.36	2.44247e+07	2.55962e+07	2.04455e+07	2.07738e+07	2.14339e+07	1.27289e+07
FALSE	High	Master Protein	Q13751	Laminin subunit beta-3	0	123.659	26	26	77	26	26	1172	129.5	7.21	183.14	26	cell differentiation;cell organization and biogenesis	extracellular	protein binding;structural molecule activity	Pf00053, Pf00055, Pf13514	3914	ENSG00000196878.14	LAMB3	1	Amoebiasis; Pathways in cancer; Toxoplasmosis; Focal adhesion; Small cell lung cancer; ECM-receptor interaction; PI3K-Akt signaling pathway	Alpha 6 Beta 4 signaling pathway; Focal Adhesion; Focal Adhesion-PI3K-Akt-mTOR-signaling pathway	Laminin interactions; Degradation of the extracellular matrix; MET activates PTK2 signaling; Type I hemidesmosome assembly; Anchoring fibril formation; Non-integrin membrane-ECM interactions	25	1.055	0.989	0.987	0.958828	0.983818	0.998396	62.41	41.63	51.96	85.9	94.9	119.2	2.15	27.01	13.58	3.5604e+07	3.3517e+07	2.06609e+07	2.80003e+07	2.34071e+07	1.55837e+07
FALSE	High	Master Protein	P07910	Heterogeneous nuclear ribonucleoproteins C1/C2	0	123.096	45	19	173	9	19	306	33.7	5.08	292.67	19	cell differentiation;cell organization and biogenesis;metabolic process;regulation of biological process	cytoskeleton;cytosol;extracellular;membrane;nucleus;spliceosomal complex	DNA binding;protein binding;RNA binding	Pf00076, Pf13893, Pf14259	3183	ENSG00000092199.17	HNRNPC	14	Spliceosome	mRNA Processing	mRNA Splicing - Major Pathway; SUMOylation of RNA binding proteins	11	0.922	0.913	0.978	0.999146	0.984034	0.997015	74.9	53.79	57.41	94.7	95.2	110.1	9.91	14.19	7.25	1.89085e+08	1.83639e+08	1.28155e+08	1.60042e+08	1.55971e+08	7.52874e+07
FALSE	High	Master Protein	P31146	Coronin-1A	0	122.41	47	18	122	17	17	461	51	6.68	239.28	18	cell organization and biogenesis;cellular component movement;defense response;regulation of biological process;response to stimulus;transport	cytoplasm;cytoskeleton;cytosol;endosome;membrane;nucleus	protein binding;RNA binding	Pf00400, Pf08953, Pf08954, Pf13094, Pf13863	11151	ENSG00000102879.15	CORO1A	16	Tuberculosis; Phagosome			2	0.527	0.899	1.623	0.47788	0.978499	0.746247	53.64	40.71	62.35	115.1	68.4	116.5	16.87	14.33	17.35	6.72921e+07	7.59859e+07	4.04034e+07	7.69512e+07	5.88904e+07	1.91378e+07
FALSE	High	Master Protein	Q9UQ80	Proliferation-associated protein 2G4	0	122.328	66	25	154	25	25	394	43.8	6.55	292.24	25	cell proliferation;metabolic process;regulation of biological process;transport	cytoplasm;extracellular;membrane;nucleus;organelle lumen	DNA binding;protein binding;RNA binding	Pf00557	5036	ENSG00000170515.13	PA2G4	12			Neutrophil degranulation	3	0.678	0.84	1.297	0.814397	0.911621	0.952761	61.47	53.97	50.36	114.7	82.4	102.9	4.94	4.65	6.97	1.30055e+08	1.24821e+08	7.39572e+07	1.10899e+08	8.54395e+07	3.51323e+07
FALSE	High	Master Protein	P27695	DNA-(apurinic or apyrimidinic site) lyase	0	120.266	38	13	81	13	13	318	35.5	8.12	186.87	13	cell organization and biogenesis;cellular homeostasis;metabolic process;regulation of biological process;response to stimulus	cytoplasm;endoplasmic reticulum;mitochondrion;nucleus;ribosome	catalytic activity;DNA binding;metal ion binding;protein binding;RNA binding	Pf03372, Pf14529	328	ENSG00000100823.11	APEX1	14	Base excision repair	Human Thyroid Stimulating Hormone (TSH) signaling pathway; Spinal Cord Injury	POLB-Dependent Long Patch Base Excision Repair; Displacement of DNA glycosylase by APEX1; PCNA-Dependent Long Patch Base Excision Repair; Abasic sugar-phosphate removal via the single-nucleotide replacement pathway	12	0.73	0.949	1.315	0.879572	0.99974	0.949821	90.31	75.36	52.26	110.4	89	100.6	10.11	12.35	10.04	4.3139e+07	4.42723e+07	2.81439e+07	3.73585e+07	3.65719e+07	1.51949e+07
FALSE	High	Master Protein	Q13263	Transcription intermediary factor 1-beta	0	119.966	32	16	91	16	16	835	88.5	5.77	258.9	16	cell organization and biogenesis;defense response;metabolic process;regulation of biological process;response to stimulus	chromosome;nucleus	catalytic activity;DNA binding;metal ion binding;protein binding;RNA binding	Pf00628, Pf00643	10155	ENSG00000130726.11	TRIM28	19		Corticotropin-releasing hormone signaling pathway; Mesodermal Commitment Pathway; ATM Signaling Network in Development and Disease	Generic Transcription Pathway	6	0.973	1.072	1.112	0.986	0.911682	0.982644	64.64	55.47	51.71	102.4	101.6	96	23.19	11.48	9.78	3.59434e+07	3.9857e+07	3.6889e+07	3.76499e+07	3.78983e+07	1.87532e+07
FALSE	High	Master Protein	P61158	Actin-related protein 3	0	119.237	45	15	63	13	15	418	47.3	5.88	189.55	15	cell division;cell organization and biogenesis;cellular component movement;regulation of biological process;response to stimulus	cytoplasm;cytoskeleton;cytosol;membrane	nucleotide binding;protein binding;structural molecule activity	Pf00022	10096	ENSG00000115091.11	ACTR3	2		Association Between Physico-Chemical Features and Toxicity Associated Pathways	EPHB-mediated forward signaling; Clathrin-mediated endocytosis; RHO GTPases Activate WASPs and WAVEs; Regulation of actin dynamics for phagocytic cup formation	16	0.645	0.782	1.063	0.757387	0.831442	0.988212	47.48	54.51	41.86	137.2	70.3	92.5	17.92	15.63	17	3.82615e+07	5.18821e+07	3.05865e+07	4.75354e+07	3.16465e+07	9.5473e+06
FALSE	High	Master Protein	P28838	Cytosol aminopeptidase	0	118.238	47	17	93	17	17	519	56.1	7.93	245.69	17	metabolic process	cytoplasm;cytosol;mitochondrion;nucleus	catalytic activity;metal ion binding	Pf00883, Pf02789	51056	ENSG00000002549.12	LAP3	4	Glutathione metabolism; Metabolic pathways; Arginine and proline metabolism			3	1.297	1.11	1.015	0.76753	0.873037	0.990103	59.93	47.76	45.4	94.4	101.4	104.1	12.48	13.23	17.62	7.09944e+07	6.64116e+07	4.67316e+07	4.44722e+07	4.79623e+07	3.61176e+07
FALSE	High	Master Protein	P29692	Elongation factor 1-delta	0	118.066	48	13	137	10	10	281	31.1	5.01	320.54	13	metabolic process;regulation of biological process;response to stimulus	cytoplasm;cytosol;endoplasmic reticulum;nucleus	DNA binding;protein binding;RNA binding;signal transducer activity	Pf00736, Pf10587	1936	ENSG00000104529.17; ENSG00000273594.4	EEF1D	8; CHR_HSCHR8_3_CTG7	Herpes simplex infection	Translation Factors	Eukaryotic Translation Elongation	5	1.401	0.904	0.667	0.676759	0.983818	0.889268	29.18	33.38	39.43	95.4	124.4	80.2	4.44	6.36	13.52	1.90099e+08	1.89369e+08	1.09029e+08	1.49083e+08	1.25398e+08	9.54323e+07
FALSE	High	Master Protein	P29966	Myristoylated alanine-rich C-kinase substrate	0	117.315	38	10	77	10	10	332	31.5	4.45	231.76	10	cell organization and biogenesis;regulation of biological process	cytoplasm;cytoskeleton;membrane;nucleus	protein binding		4082	ENSG00000277443.2	MARCKS	6	MicroRNAs in cancer; Fc gamma R-mediated phagocytosis	Brain-Derived Neurotrophic Factor (BDNF) signaling pathway	Acetylcholine regulates insulin secretion	7	0.652	0.437	0.595	0.764888	0.00738705	0.73845	113.31	89.5	58.93	140.6	107.6	51.8	10.86	18.9	19.6	4.91758e+07	3.89252e+07	2.13474e+07	3.30384e+07	3.21546e+07	1.27731e+07
FALSE	High	Master Protein	P31942	Heterogeneous nuclear ribonucleoprotein H3	0	117.175	46	12	122	10	10	346	36.9	6.87	294.53	12	cell differentiation;metabolic process	nucleus;spliceosomal complex	protein binding;RNA binding	Pf00076, Pf14259	3189	ENSG00000096746.17	HNRNPH3	10				0	1.706	1.223	0.71	0.391003	0.717535	0.922801	61.46	41.5	48.97	80.2	129	90.9	10.39	12.95	8.56	4.68596e+07	4.5093e+07	2.8392e+07	3.2299e+07	3.59997e+07	2.89715e+07
FALSE	High	Master Protein	Q01082	Spectrin beta chain, non-erythrocytic 1	0	116.511	12	24	103	24	24	2364	274.4	5.57	241.39	24	cell organization and biogenesis;cellular component movement;metabolic process;regulation of biological process;response to stimulus;transport	cytoplasm;cytoskeleton;cytosol;membrane;nucleus	protein binding;RNA binding;structural molecule activity	Pf00169, Pf00307, Pf00435, Pf11971, Pf12128, Pf15410	6711	ENSG00000115306.15	SPTBN1	2		TGF-beta Signaling Pathway; Sudden Infant Death Syndrome (SIDS) Susceptibility Pathways	Nephrin family interactions; Interaction between L1 and Ankyrins; COPI-mediated anterograde transport; RAF/MAP kinase cascade; NCAM signaling for neurite out-growth; Interleukin-20 family signaling	25	0.705	0.838	1.095	0.856999	0.908458	0.982644	57.01	40.9	43.3	117.1	84.2	98.8	3.91	13.81	17.21	4.38002e+07	3.94264e+07	2.44858e+07	3.57579e+07	2.71441e+07	1.34536e+07
FALSE	High	Master Protein	P0CG38	POTE ankyrin domain family member I	0	116.491	10	12	951	2	2	1075	121.2	6.21	2027.21	12			protein binding	Pf00022, Pf00023, Pf12796, Pf13606, Pf13637, Pf13857, Pf14915	653269	ENSG00000196834.11	POTEI	2				0	0.01	0.57	100	1.45723e-16	0.86586	1.61026e-16		82.99		191.1		108.9			103.3					419944
FALSE	High	Master Protein	P15311	Ezrin	0	115.364	34	23	156	14	15	586	69.4	6.27	276.55	23	cell differentiation;cell organization and biogenesis;cellular component movement;metabolic process;regulation of biological process;response to stimulus;transport	cytoplasm;cytoskeleton;cytosol;endosome;membrane	protein binding;RNA binding	Pf00373, Pf00769, Pf09379, Pf09380	7430	ENSG00000092820.17	EZR	6	Pathogenic Escherichia coli infection; MicroRNAs in cancer; Proteoglycans in cancer; Regulation of actin cytoskeleton; Leukocyte transendothelial migration; Gastric acid secretion	Pathogenic Escherichia coli infection; AGE/RAGE pathway; VEGFA-VEGFR2 Signaling Pathway; Regulation of Actin Cytoskeleton	Netrin-1 signaling; Recycling pathway of L1	15	0.72	1.077	1.375	0.866529	0.908458	0.922801	80.23	46.94	52.69	104.3	78.6	117.1	5.23	6.68	11.76	7.52538e+07	6.11704e+07	3.68824e+07	5.57203e+07	4.43801e+07	1.88398e+07
FALSE	High	Master Protein	P52907	F-actin-capping protein subunit alpha-1	0	114.76	69	15	94	12	12	286	32.9	5.69	315.75	15	cell organization and biogenesis;cellular component movement;coagulation;defense response;regulation of biological process;response to stimulus;transport	cytoplasm;cytoskeleton;cytosol;extracellular	protein binding	Pf01267	829	ENSG00000116489.12	CAPZA1	1	Endocytosis		COPI-independent Golgi-to-ER retrograde traffic; Gene and protein expression by JAK-STAT signaling after Interleukin-12 stimulation; Advanced glycosylation endproduct receptor signaling; Factors involved in megakaryocyte development and platelet production; COPI-mediated anterograde transport; MHC class II antigen presentation; HSP90 chaperone cycle for steroid hormone receptors (SHR); Interleuki…	26	1.197	1.029	0.758	0.859187	0.956176	0.959667	42.76	57.06	50.25	88.2	116.1	95.7	15.24	5.3	17.21	2.3657e+07	2.63911e+07	1.69805e+07	1.74637e+07	2.07077e+07	1.5919e+07
FALSE	High	Master Protein	P09429	High mobility group protein B1	0	114.547	45	15	158	4	12	215	24.9	5.74	259.83	15	cell differentiation;cell organization and biogenesis;cell proliferation;cellular component movement;cellular homeostasis;defense response;metabolic process;regulation of biological process;response to stimulus;transport	cell surface;chromosome;cytoplasm;endosome;extracellular;membrane;nucleus;organelle lumen	catalytic activity;DNA binding;enzyme regulator activity;protein binding;RNA binding	Pf00505, Pf09011	3146	ENSG00000189403.14	HMGB1	13	Base excision repair	Retinoblastoma (RB) in Cancer; DNA Damage Response (only ATM dependent)	TRAF6 mediated NF-kB activation; Advanced glycosylation endproduct receptor signaling; TAK1 activates NFkB by phosphorylation and activation of IKKs complex; RIP-mediated NFkB activation via ZBP1; Activated TLR4 signalling; Interleukin-1 family signaling; Neutrophil degranulation; Regulation of TLR by endogenous ligand; DEx/H-box helicases activate type I IFN and inflammatory cytokines production…	40	1.511	1.136	0.816	0.573609	0.838627	0.982644	63.61	48.53	58.96	94.9	110.1	94.9	13.34	16.95	21.96	1.13931e+08	8.60955e+07	4.48328e+07	7.13822e+07	5.56128e+07	5.33927e+07
FALSE	High	Master Protein	Q13283	Ras GTPase-activating protein-binding protein 1	0	114.362	42	15	114	14	14	466	52.1	5.52	250.58	15	metabolic process;regulation of biological process;response to stimulus;transport	cytoplasm;cytosol;membrane;nucleus	catalytic activity;DNA binding;nucleotide binding;protein binding;RNA binding	Pf00076, Pf02136, Pf13893, Pf14259	10146	ENSG00000145907.14	G3BP1	5				0	1.012	1.457	1.267	0.975814	0.316406	0.971046	64.26	60.97	68.17	87.3	85.1	127.6	10.76	10.36	5.11	4.6054e+07	4.50328e+07	2.86735e+07	3.08747e+07	3.44413e+07	1.99655e+07
FALSE	High	Master Protein	P60842	Eukaryotic initiation factor 4A-I	0	113.843	46	17	112	9	15	406	46.1	5.48	292.92	17	metabolic process;regulation of biological process	cytoplasm;cytosol;membrane;nucleus	catalytic activity;DNA binding;nucleotide binding;protein binding;RNA binding	Pf00270, Pf00271, Pf04851	1973	ENSG00000161960.14	EIF4A1	17	RNA transport	Translation Factors; Interferon type I signaling pathways	ISG15 antiviral mechanism; L13a-mediated translational silencing of Ceruloplasmin expression; Translation initiation complex formation; GTP hydrolysis and joining of the 60S ribosomal subunit; Deadenylation of mRNA; Ribosomal scanning and start codon recognition	20	0.493	0.515	1.102	0.381607	0.060601	0.982644	49.59	54.54	54.92	151.8	68	80.2	16.7	20.73	10.76	5.95493e+07	7.74273e+07	4.77897e+07	7.30432e+07	5.29057e+07	1.38439e+07
FALSE	High	Master Protein	P50395	Rab GDP dissociation inhibitor beta	0	112.244	43	14	90	9	9	445	50.6	6.47	192.79	14	metabolic process;regulation of biological process;response to stimulus;transport	cytoplasm;cytosol;extracellular;membrane;organelle lumen	catalytic activity;enzyme regulator activity;protein binding;RNA binding	Pf00996	2665	ENSG00000057608.16	GDI2	10			Neutrophil degranulation; RAB GEFs exchange GTP for GDP on RABs; Rho GTPase cycle	10	1.191	0.814	0.753	0.861554	0.874201	0.952761	52.09	53.4	47.79	102.5	103.2	94.3	15.43	7.39	9.96	2.53534e+07	2.68868e+07	2.06648e+07	2.70827e+07	1.84716e+07	1.07777e+07
FALSE	High	Master Protein	P30086	Phosphatidylethanolamine-binding protein 1	0	111.554	82	12	87	12	12	187	21	7.53	250.35	12	metabolic process;regulation of biological process;response to stimulus	cytoplasm;cytosol;nucleus	enzyme regulator activity;nucleotide binding;protein binding;RNA binding	Pf01161	5037	ENSG00000089220.4	PEBP1	12		EGF/EGFR Signaling Pathway	Paradoxical activation of RAF signaling by kinase inactive BRAF; Signaling by BRAF and RAF fusions; MAP2K and MAPK activation; Negative regulation of MAPK pathway; Signaling by RAS mutants; Signaling by high-kinase activity BRAF mutants; Signaling by moderate kinase activity BRAF mutants; Interleukin-20 family signaling	19	0.847	1.113	1.246	0.984132	0.871464	0.976336	69.52	55.89	53.26	99.1	87.1	113.8	6.44	9.92	8.47	1.29989e+08	1.16137e+08	6.76254e+07	8.79998e+07	8.71166e+07	5.04582e+07
FALSE	High	Master Protein	O00571	ATP-dependent RNA helicase DDX3X	0	111.176	37	21	106	9	9	662	73.2	7.18	227.99	21	cell death;cell organization and biogenesis;defense response;metabolic process;regulation of biological process;response to stimulus;transport	cytoplasm;cytosol;extracellular;membrane;mitochondrion;nucleus;organelle lumen	catalytic activity;DNA binding;enzyme regulator activity;nucleotide binding;protein binding;RNA binding	Pf00270, Pf00271, Pf04851	1654	ENSG00000215301.9	DDX3X	X	Viral carcinogenesis; Hepatitis B; RIG-I-like receptor signaling pathway	RIG-I-like Receptor Signaling	Neutrophil degranulation	7	0.806	1.028	1.319	0.962231	0.956176	0.949821	52.37	38.11	38.72	116	74.6	109.3	13.97	10.44	5.78	2.02498e+07	2.4718e+07	15592221	2.25029e+07	1.79992e+07	6.98641e+06
FALSE	High	Master Protein	P26641	Elongation factor 1-gamma	0	111.001	40	17	125	17	17	437	50.1	6.67	248.3	17	metabolic process;response to stimulus	cytoplasm;cytosol;endoplasmic reticulum;membrane;nucleus	catalytic activity;protein binding;RNA binding	Pf00043, Pf00647, Pf02798, Pf13409, Pf13410, Pf13417, Pf14497	1937	ENSG00000254772.9	EEF1G	11	Legionellosis	Translation Factors	Eukaryotic Translation Elongation	5	0.683	0.699	1.091	0.818164	0.588645	0.982644	76.7	54.25	65.7	125.4	83.3	91.3	4.94	6.95	6.82	1.22282e+08	1.17221e+08	7.26631e+07	1.00444e+08	8.94718e+07	3.11924e+07
FALSE	High	Master Protein	P11586	C-1-tetrahydrofolate synthase, cytoplasmic	0	110.421	25	21	125	21	21	935	101.5	7.3	265.11	21	metabolic process	cytoplasm;cytosol;membrane;mitochondrion	catalytic activity;nucleotide binding;protein binding	Pf00763, Pf01268, Pf02882	4522		MTHFD1	14	One carbon pool by folate; Metabolic pathways	Folate Metabolism; One Carbon Metabolism; Trans-sulfuration and one carbon metabolism	Metabolism of folate and pterines	9	0.724	0.909	1.133	0.874028	0.983818	0.982644	49.41	41.87	43.15	102	91.9	106.2	6.22	12.57	6.43	95716509	9.06681e+07	5.41305e+07	8.14678e+07	7.02192e+07	2.99792e+07
FALSE	High	Master Protein	Q15366	Poly(rC)-binding protein 2	0	110.376	42	12	118	6	6	365	38.6	6.79	316.28	12	defense response;metabolic process;regulation of biological process;response to stimulus	cytoplasm;cytosol;membrane;nucleus	DNA binding;protein binding;RNA binding	Pf00013, Pf13014	5094	ENSG00000197111.15	PCBP2	12		mRNA Processing	Negative regulators of DDX58/IFIH1 signaling; mRNA Splicing - Major Pathway	9	0.823	0.877	1.249	0.967166	0.956176	0.976336	70.41	44.74	64.27	110.1	90.2	99.7	19.24	13.47	14.49	3.29721e+07	4.41418e+07	2.88378e+07	3.42784e+07	3.64446e+07	1.15636e+07
FALSE	High	Master Protein	Q9UHB6	LIM domain and actin-binding protein 1	0	110.131	27	17	107	17	17	759	85.2	6.84	215.52	17	cell organization and biogenesis;regulation of biological process	cytoplasm;cytoskeleton	metal ion binding;protein binding	Pf00412	51474	ENSG00000050405.13	LIMA1	12				0	0.863	1.048	1.029	0.984132	0.938862	0.990103	62.01	50.1	59.5	96.8	96.6	106.6	14.71	12.5	20.52	4.99065e+07	4.46008e+07	2.86726e+07	4.77653e+07	2.6798e+07	1.86724e+07
FALSE	High	Master Protein	P49321	Nuclear autoantigenic sperm protein	0	109.993	35	17	72	17	17	788	85.2	4.3	130.1	17	cell organization and biogenesis;cell proliferation;metabolic process;response to stimulus;transport	cytoplasm;nucleus	protein binding	Pf00515, Pf10516, Pf13414, Pf13424	4678	ENSG00000132780.16	NASP	1				0	1.319	0.998	0.777	0.752251	0.9838	0.976336	62.2	42.33	37.46	89.6	124.3	86.1	15.37	20.03	19.02	4.81464e+07	3.33229e+07	2.26282e+07	2.38494e+07	2.72602e+07	2.35291e+07
FALSE	High	Master Protein	P40925	Malate dehydrogenase, cytoplasmic	0	109.82	53	17	117	17	17	334	36.4	7.36	233.83	17	metabolic process	cytoplasm;cytosol;mitochondrion	catalytic activity;nucleotide binding;protein binding	Pf00056, Pf02866	4190	ENSG00000014641.17	MDH1	2	Citrate cycle (TCA cycle); Carbon metabolism; Pyruvate metabolism; Proximal tubule bicarbonate reclamation; Metabolic pathways; Cysteine and methionine metabolism; Glyoxylate and dicarboxylate metabolism	Sterol Regulatory Element-Binding Proteins (SREBP) signalling; TCA Cycle and Deficiency of Pyruvate Dehydrogenase complex (PDHc); Amino Acid metabolism; Glycolysis and Gluconeogenesis	Gluconeogenesis	15	0.865	1.153	1.192	0.985449	0.831442	0.982644	82.35	68.08	50.64	93.2	99.5	107.3	6.41	18.09	9.33	1.31232e+08	112350392	6.99933e+07	8.89539e+07	8.91652e+07	5.4309e+07
FALSE	High	Master Protein	Q92597	Protein NDRG1	0	109.013	35	9	75	9	9	394	42.8	5.82	229.52	9	cell organization and biogenesis;regulation of biological process;response to stimulus	cytoplasm;cytoskeleton;cytosol;membrane;nucleus	protein binding	Pf00561, Pf03096, Pf12697	10397	ENSG00000104419.14	NDRG1	8		VEGFA-VEGFR2 Signaling Pathway	TP53 regulates transcription of several additional cell death genes whose specific roles in p53-dependent apoptosis remain uncertain	7	0.871	0.955	1.116	0.986	0.996823	0.982644	85.14	60.05	78.53	95.3	101.8	103	42.35	46.67	22.63	6.79349e+07	2.5665e+07	1.75361e+07	2.73997e+07	1.90861e+07	1.62278e+07
FALSE	High	Master Protein	P12532	Creatine kinase U-type, mitochondrial	0	109	46	15	67	13	15	417	47	8.34	166.84	15	metabolic process	membrane;mitochondrion	catalytic activity;nucleotide binding	Pf00217, Pf02807	1159; 548596	ENSG00000223572.9; ENSG00000237289.9	CKMT1B; CKMT1A	15	Metabolic pathways; Arginine and proline metabolism		Creatine metabolism	6	1.048	1.254	1.138	0.961379	0.65448	0.982644	40.52	48.14	42.55	94.8	95.7	109.4	9.13	7.51	11.18	4.32433e+07	2.98437e+07	2.29081e+07	3.1045e+07	2.55066e+07	1.80134e+07
FALSE	High	Master Protein	Q8N8S7	Protein enabled homolog	0	108.725	30	13	80	12	13	591	66.5	6.93	186.66	13	cellular component movement	cytoplasm;cytoskeleton;cytosol;membrane	protein binding	Pf00568, Pf08776	55740	ENSG00000154380.17	ENAH	1	Regulation of actin cytoskeleton; Axon guidance	Regulation of Actin Cytoskeleton	Generation of second messenger molecules; Signaling by ROBO receptors	10	0.728	1.052	1.486	0.876863	0.938117	0.866225	33.28	46.29	51.01	107.6	79.2	113.2	10.55	8.67	9.77	4.46979e+07	51685524	2.65008e+07	4.00674e+07	3.46024e+07	1.37603e+07
FALSE	High	Master Protein	P25705	ATP synthase subunit alpha, mitochondrial	0	108.689	31	17	128	17	17	553	59.7	9.13	294.31	17	cell organization and biogenesis;metabolic process;regulation of biological process;transport	membrane;mitochondrion;organelle lumen	catalytic activity;nucleotide binding;protein binding;RNA binding;transporter activity	Pf00006, Pf00306, Pf02663, Pf02874, Pf05943	498	ENSG00000152234.15	ATP5A1	18	Huntington's disease; Parkinson's disease; Alzheimer's disease; Oxidative phosphorylation; Metabolic pathways	Electron Transport Chain; Oxidative phosphorylation	Cristae formation; Mitochondrial protein import; Formation of ATP by chemiosmotic coupling; Metabolism of proteins	16	1.507	1.108	0.833	0.573609	0.874201	0.982644	84.55	57.93	52.32	79.9	121.7	98.4	12.25	10.18	13.76	7.24055e+07	7.1469e+07	3.96758e+07	7.10963e+07	4.64235e+07	4.14656e+07
FALSE	High	Master Protein	P49006	MARCKS-related protein	0	108.49	78	8	94	8	8	195	19.5	4.67	273.45	8	regulation of biological process	cytoplasm;membrane	protein binding		65108	ENSG00000175130.6	MARCKSL1	1	Leishmaniasis; Fc gamma R-mediated phagocytosis			2	1.166	0.652	0.541	0.875638	0.425911	0.591165	72.17	59.38	89.63	99.5	122	78.6	14.33	35.71	28.1	8.65393e+07	111396100	5.39919e+07	7.98875e+07	7.28488e+07	5.76989e+07
FALSE	High	Master Protein	O00410	Importin-5	0	108.436	22	18	78	17	18	1097	123.6	4.94	206.08	18	regulation of biological process;response to stimulus;transport	cytoplasm;membrane;nucleus	enzyme regulator activity;protein binding;RNA binding;transporter activity	Pf02985, Pf12755, Pf13513, Pf13646	3843	ENSG00000065150.18	IPO5	13			vRNP Assembly	6	0.708	0.674	1.034	0.863174	0.518922	0.990103	56.24	53.83	48.39	152.7	64.9	82.4	8.76	19.57	15.64	3.31541e+07	3.14462e+07	2.03095e+07	2.32398e+07	2.46383e+07	7.13932e+06
FALSE	High	Master Protein	P62263	40S ribosomal protein S14	0	108.042	43	10	110	10	10	151	16.3	10.05	258.75	10	cell differentiation;cell organization and biogenesis;metabolic process;regulation of biological process;transport	cytosol;membrane;mitochondrion;ribosome	protein binding;RNA binding;structural molecule activity;translation regulator activity	Pf00411	6208	ENSG00000164587.11	RPS14	5	Ribosome	Cytoplasmic Ribosomal Proteins	Peptide chain elongation; Eukaryotic Translation Termination; Viral mRNA Translation; Formation of the ternary complex, and subsequently, the 43S complex; L13a-mediated translational silencing of Ceruloplasmin expression; Selenocysteine synthesis; Nonsense Mediated Decay (NMD) independent of the Exon Junction Complex (EJC); Nonsense Mediated Decay (NMD) enhanced by the Exon Junction Complex (EJC)…	39	0.973	1.162	1.006	0.986	0.820938	0.994168	49.06	32.97	42.98	105	91.9	103.1	4.72	16.39	8.4	1.34101e+08	1.15979e+08	6.80865e+07	1.04308e+08	8.66001e+07	4.51725e+07
FALSE	High	Master Protein	P12004	Proliferating cell nuclear antigen	0	106.999	58	15	105	15	15	261	28.8	4.69	239.86	15	cell differentiation;cell organization and biogenesis;cell proliferation;cellular homeostasis;metabolic process;regulation of biological process;response to stimulus	nucleus	catalytic activity;DNA binding;enzyme regulator activity;protein binding	Pf00705, Pf02747	5111	ENSG00000132646.10	PCNA	20	Hepatitis B; DNA replication; Mismatch repair; Base excision repair; HTLV-I infection; Nucleotide excision repair; Cell cycle	Cell Cycle; Retinoblastoma (RB) in Cancer; Primary Focal Segmental Glomerulosclerosis FSGS; Oxidative Damage; EGF/EGFR Signaling Pathway; G1 to S cell cycle control; DNA Replication; Mismatch repair; Senescence and Autophagy in Cancer	Translesion Synthesis by POLH; Mismatch repair (MMR) directed by MSH2:MSH6 (MutSalpha); TP53 Regulates Transcription of Genes Involved in G2 Cell Cycle Arrest; HDR through Homologous Recombination (HRR); Termination of translesion DNA synthesis; Translesion synthesis by POLI; Recognition of DNA damage by PCNA-containing replication complex; Translesion synthesis by REV1; Polymerase switching on t…	80	1.222	1.033	0.87	0.840196	0.954085	0.982644	81.35	55.1	47.37	95.6	108.2	96.2	23.89	16.56	11.78	8.8711e+07	1.02817e+08	7.0257e+07	5.98203e+07	9.11288e+07	4.84104e+07
FALSE	High	Master Protein	P13693	Translationally-controlled tumor protein	0	106.966	90	13	175	9	13	172	19.6	4.93	238.76	13	cell differentiation;cellular homeostasis;regulation of biological process;response to stimulus;transport	cytoplasm;cytosol;endosome;nucleus	metal ion binding;protein binding;RNA binding	Pf00838	7178	ENSG00000133112.16	TPT1	13				0	1.043	1.024	0.92	0.962231	0.96376	0.988212	88.05	51.7	69.17	91.1	115.3	93.7	7.29	24.17	16.39	1.20028e+08	9.96943e+07	6.28041e+07	9.48505e+07	8.47406e+07	6.49078e+07
FALSE	High	Master Protein	P10599	Thioredoxin	0	106.604	70	11	180	11	11	105	11.7	4.92	296.33	11	cell communication;cell proliferation;cellular component movement;cellular homeostasis;metabolic process;regulation of biological process;response to stimulus;transport	cytoplasm;cytosol;extracellular;mitochondrion;nucleus	antioxidant activity;catalytic activity;protein binding;RNA binding	Pf00085, Pf00462, Pf13098, Pf13899, Pf13905	7295	ENSG00000136810.12	TXN	9	NOD-like receptor signaling pathway	Selenium Micronutrient Network; TNF alpha Signaling Pathway; NRF2 pathway; VEGFA-VEGFR2 Signaling Pathway	Interconversion of nucleotide di- and triphosphates; Protein repair; TP53 Regulates Metabolic Genes; The NLRP3 inflammasome; Oxidative Stress Induced Senescence; Detoxification of Reactive Oxygen Species	25	1.318	1.279	1.206	0.752251	0.605992	0.982644	81.51	81.83	90.96	60.1	139.4	100.4	31.46	16.47	24.17	2.3817e+08	1.10069e+08	8.08085e+07	1.11708e+08	7.47736e+07	1.33846e+08
FALSE	High	Master Protein	P16152	Carbonyl reductase [NADPH] 1	0	104.99	66	14	106	11	11	277	30.4	8.32	306.69	14	cell differentiation;metabolic process	cytoplasm;cytosol	catalytic activity	Pf00106, Pf01370, Pf08659, Pf13561	873; 54093	ENSG00000159228.12	CBR1; SETD4	21	Metabolism of xenobiotics by cytochrome P450; Arachidonic acid metabolism; Chemical carcinogenesis; Metabolic pathways	NRF2 pathway	Synthesis of Prostaglandins (PG) and Thromboxanes (TX)	10	1.074	1.177	1.058	0.951333	0.799393	0.988212	58.33	43.8	50.58	87.8	104.7	107.4	9.28	15.06	11.87	4.57663e+07	4.84844e+07	2.98154e+07	3.866e+07	2.8194e+07	2.5213e+07
FALSE	High	Master Protein	P49588	Alanine--tRNA ligase, cytoplasmic	0	104.809	29	22	68	22	22	968	106.7	5.53	121.94	22	metabolic process;regulation of biological process	cytoplasm;cytosol;membrane;mitochondrion	catalytic activity;metal ion binding;nucleotide binding;RNA binding	Pf01411, Pf02272, Pf07973	16	ENSG00000090861.15	AARS	16	Aminoacyl-tRNA biosynthesis		Cytosolic tRNA aminoacylation	5	0.791	0.898	1.128	0.955381	0.977709	0.982644	66.64	50.19	62.7	116.7	77.7	105.6	12.69	6.33	11.91	3.18014e+07	3.09469e+07	2.46139e+07	3.07694e+07	2.4871e+07	9.45366e+06
FALSE	High	Master Protein	Q99733	Nucleosome assembly protein 1-like 4	0	104.581	37	11	94	10	10	375	42.8	4.69	280.78	11	cell organization and biogenesis	cytoplasm;nucleus	protein binding;RNA binding	Pf00956	4676	ENSG00000273562.4; ENSG00000205531.12	NAP1L4	11; CHR_HSCHR11_1_CTG7				0	1.173	1.103	1.034	0.871017	0.8858	0.990103	38.22	53.1	48.29	92	102.4	105.7	6.37	15.54	10.92	4.29489e+07	4.13297e+07	2.65127e+07	3.53869e+07	2.60728e+07	2.01029e+07
FALSE	High	Master Protein	P23588	Eukaryotic translation initiation factor 4B	0	104.241	36	18	105	18	18	611	69.1	5.73	181.76	18	cell organization and biogenesis;metabolic process;regulation of biological process	cytosol	catalytic activity;protein binding;RNA binding	Pf00076, Pf14259	1975	ENSG00000063046.17	EIF4B	12	Proteoglycans in cancer; mTOR signaling pathway; RNA transport; PI3K-Akt signaling pathway	Translation Factors; Focal Adhesion-PI3K-Akt-mTOR-signaling pathway; Interferon type I signaling pathways	mTORC1-mediated signalling; L13a-mediated translational silencing of Ceruloplasmin expression; Translation initiation complex formation; GTP hydrolysis and joining of the 60S ribosomal subunit; Deadenylation of mRNA; Ribosomal scanning and start codon recognition	22	1.184	1.068	0.816	0.864007	0.917887	0.982644	64.33	60.11	53.4	85.6	120.3	94.1	14.72	7.53	10.25	3.9159e+07	3.74341e+07	1.65225e+07	3.33141e+07	2.33199e+07	2.1461e+07
FALSE	High	Master Protein	Q14847	LIM and SH3 domain protein 1	0	103.253	51	18	160	18	18	261	29.7	7.05	250.81	18	regulation of biological process;transport	cytoplasm;cytoskeleton	metal ion binding;protein binding;transporter activity	Pf00018, Pf00412, Pf00880, Pf07653, Pf14604	3927	ENSG00000002834.17	LASP1	17				0	1.11	1.166	0.991	0.924618	0.816868	0.997498	68.96	50.39	49.77	91.2	103.4	105.4	8.29	17.78	9.14	1.02629e+08	1.12487e+08	5.93356e+07	8.43247e+07	7.30254e+07	5.18827e+07
FALSE	High	Master Protein	Q96FQ6	Protein S100-A16	0	102.603	78	9	150	9	9	103	11.8	6.79	314.55	9	response to stimulus	cytoplasm;cytosol;membrane;nucleus	metal ion binding;protein binding;RNA binding	Pf01023, Pf13202, Pf13499, Pf13833	140576	ENSG00000188643.10	S100A16	1				0	0.986	0.337	0.386	0.984132	8.11384e-05	0.156093	72.6	63.55	54.52	131.1	121.7	47.2	26.68	13.74	9.69	2.80317e+08	1.69419e+08	8.44309e+07	1.46672e+08	9.90954e+07	9.06292e+07
FALSE	High	Master Protein	P36952	Serpin B5	0	101.642	46	14	92	14	14	375	42.1	6.05	257.35	14	cell organization and biogenesis;cellular component movement;regulation of biological process	cytoplasm;extracellular	enzyme regulator activity;protein binding	Pf00079	5268	ENSG00000206075.13	SERPINB5	18	MicroRNAs in cancer; p53 signaling pathway			2	0.865	1.018	1.183	0.985449	0.971867	0.982644	54.51	50.14	38.7	111	81.3	107.7	8.57	7.35	10.69	9.76359e+07	7.89127e+07	5.38017e+07	5.93172e+07	5.96867e+07	2.49072e+07
FALSE	High	Master Protein	Q08380	Galectin-3-binding protein	0	101.481	30	12	101	12	12	585	65.3	5.27	231.34	12	defense response;regulation of biological process;response to stimulus;transport	extracellular;membrane;organelle lumen	protein binding;receptor activity	Pf00530, Pf07707	3959	ENSG00000108679.12	LGALS3BP	17			Platelet degranulation	4	0.915	1.139	0.992	0.996014	0.835926	0.997498	80.42	50.29	46.79	98.6	97.1	104.3	3.72	14.12	11.38	6.09957e+07	5.72537e+07	3.62003e+07	5.09472e+07	3.99941e+07	2.95803e+07
FALSE	High	Master Protein	P46782	40S ribosomal protein S5	0	100.749	48	13	156	13	13	204	22.9	9.72	286.75	13	cell organization and biogenesis;metabolic process;regulation of biological process;transport	cytosol;membrane;ribosome	protein binding;RNA binding;structural molecule activity	Pf00177	6193	ENSG00000083845.8	RPS5	19	Ribosome	Cytoplasmic Ribosomal Proteins	Peptide chain elongation; Eukaryotic Translation Termination; Viral mRNA Translation; Formation of the ternary complex, and subsequently, the 43S complex; L13a-mediated translational silencing of Ceruloplasmin expression; Selenocysteine synthesis; Nonsense Mediated Decay (NMD) independent of the Exon Junction Complex (EJC); Nonsense Mediated Decay (NMD) enhanced by the Exon Junction Complex (EJC)…	38	0.665	0.954	1.595	0.788146	0.997502	0.775957	66.58	46.63	61.64	127	57.9	115.1	10.98	16.48	12.25	2.70817e+08	2.17237e+08	1.11587e+08	1.71859e+08	1.54718e+08	5.1267e+07
FALSE	High	Master Protein	P61604	10 kDa heat shock protein, mitochondrial	0	100.376	85	15	183	15	15	102	10.9	8.92	355.38	15	cell differentiation;metabolic process;regulation of biological process;response to stimulus	cytoplasm;membrane;mitochondrion;organelle lumen	metal ion binding;nucleotide binding;protein binding;RNA binding	Pf00166	3336	ENSG00000115541.10	HSPE1	2				0	0.809	0.833	1.005	0.961379	0.906338	0.994168	48.69	36.16	46.42	104.9	98.8	96.3	12.46	7.61	5.85	3.65649e+08	2.73309e+08	1.55554e+08	202290686	1.99084e+08	1.03033e+08
FALSE	High	Master Protein	Q9H1E3	Nuclear ubiquitous casein and cyclin-dependent kinase substrate 1	0	99.891	37	12	71	12	12	243	27.3	5.08	173.76	12	cell organization and biogenesis;cellular homeostasis;metabolic process;regulation of biological process;response to stimulus	chromosome;cytoplasm;nucleus	DNA binding;protein binding;RNA binding		64710	ENSG00000069275.12	NUCKS1	1				0	1.036	0.62	0.623	0.96487	0.318453	0.808282	42.35	57.59	54.54	100	119.9	80	8.74	17.27	19.19	3.83053e+07	3.61122e+07	1.85014e+07	3.15042e+07	2.37146e+07	2.44106e+07
FALSE	High	Master Protein	P13010	X-ray repair cross-complementing protein 5	0	99.753	25	15	85	14	15	732	82.7	5.81	199.79	15	cell differentiation;cell organization and biogenesis;cell proliferation;defense response;metabolic process;regulation of biological process;response to stimulus;transport	chromosome;cytoplasm;cytosol;extracellular;membrane;nucleus;organelle lumen	catalytic activity;DNA binding;enzyme regulator activity;nucleotide binding;protein binding;RNA binding	Pf02735, Pf03730, Pf03731, Pf08785	7520	ENSG00000079246.15	XRCC5	2	Non-homologous end-joining	Non-homologous end joining	2-LTR circle formation; Neutrophil degranulation; IRF3-mediated induction of type I IFN; Nonhomologous End-Joining (NHEJ)	18	0.829	0.801	0.931	0.967166	0.862118	0.988212	65.61	69.2	41.04	115	87.8	97.2	14.24	10.4	7.86	3.54135e+07	3.42469e+07	2.68255e+07	2.88571e+07	3.05072e+07	1.40234e+07
FALSE	High	Master Protein	P33316	Deoxyuridine 5'-triphosphate nucleotidohydrolase, mitochondrial	0	99.752	48	10	136	10	10	252	26.5	9.36	352.56	10	metabolic process	mitochondrion;nucleus	catalytic activity;metal ion binding;protein binding;RNA binding	Pf00692	1854	ENSG00000128951.13	DUT	15	Metabolic pathways; Pyrimidine metabolism			2	1.26	1.002	0.78	0.808702	0.97979	0.976336	41.06	47.3	39.24	98.1	114.9	86.9	15.86	13.33	10.34	9.82707e+07	8.80683e+07	4.71301e+07	5.84898e+07	7.41493e+07	4.48519e+07
FALSE	High	Master Protein	P40121	Macrophage-capping protein	0	99.749	41	11	95	11	11	348	38.5	6.19	270.06	11	cell organization and biogenesis;regulation of biological process	cytoplasm;extracellular;nucleus	protein binding	Pf00626	822	ENSG00000042493.15	CAPG	2		TYROBP Causal Network		1	1.044	1.082	0.935	0.962231	0.906338	0.990043	73.47	51.93	55.72	92.3	95.6	112.1	15.84	18.1	7.97	6.73153e+07	5.54931e+07	48506386	5.18552e+07	3.72942e+07	3.3789e+07
FALSE	High	Master Protein	P24844	Myosin regulatory light polypeptide 9	0	99.7	51	9	99	2	2	172	19.8	4.92	273.28	9	regulation of biological process	cytosol	metal ion binding;structural molecule activity	Pf00036, Pf13202, Pf13405, Pf13833	10398	ENSG00000101335.9	MYL9	20	Tight junction; Vascular smooth muscle contraction; cGMP-PKG signaling pathway; Oxytocin signaling pathway; Focal adhesion; Regulation of actin cytoskeleton; Leukocyte transendothelial migration; cAMP signaling pathway	Striated Muscle Contraction	RHO GTPases activate PAKs; EPHA-mediated growth cone collapse; RHO GTPases Activate ROCKs; RUNX1 regulates genes involved in megakaryocyte differentiation and platelet function; Sema4D induced cell migration and growth-cone collapse; Smooth Muscle Contraction; RHO GTPases activate CIT; RHO GTPases activate PKNs	30	1.649	1.112	0.689	0.660689	0.868621	0.917641	62.91	33.5	56.4	79.8	122.8	97.4	13.08	8.74	19.48	4.81046e+06	4.75034e+06	3.34581e+06	4.04982e+06	4.29378e+06	3.26847e+06
FALSE	High	Master Protein	P50479	PDZ and LIM domain protein 4	0	99.699	51	14	91	14	14	330	35.4	7.91	228.77	14	cell organization and biogenesis	cytoplasm;cytoskeleton;nucleus;organelle lumen	metal ion binding;protein binding	Pf00412, Pf00595	8572	ENSG00000131435.12	PDLIM4	5				0	1.064	0.946	0.912	0.956943	0.997502	0.988212	64	28.42	48.83	98.2	104.7	97.1	5.02	9.5	10.56	8.39268e+07	85024088	5.03907e+07	6.99507e+07	5.6023e+07	3.49526e+07
FALSE	High	Master Protein	P07339	Cathepsin D	0	99.549	38	14	108	14	14	412	44.5	6.54	259.89	14	metabolic process;transport	extracellular;membrane;organelle lumen;vacuole	catalytic activity;protein binding	Pf00026, Pf07966, Pf14541, Pf14543	1509	ENSG00000117984.13	CTSD	11	Lysosome; Tuberculosis; Apoptosis; Sphingolipid signaling pathway	Prolactin Signaling Pathway	Collagen degradation; Metabolism of Angiotensinogen to Angiotensins; Neutrophil degranulation; MHC class II antigen presentation	16	0.856	1.005	1.35	0.984132	0.977476	0.940274	70.38	56.39	43.29	117.2	76.5	106.3	22.85	13.37	9.71	6.66808e+07	1.02938e+08	5.7465e+07	6.67697e+07	7.8695e+07	2.24968e+07
FALSE	High	Master Protein	P63244	Receptor of activated protein C kinase 1	0	98.856	54	19	117	19	19	317	35.1	7.69	253.53	19	cell death;cellular homeostasis;development;metabolic process;regulation of biological process;response to stimulus	cytoplasm;cytosol;membrane;mitochondrion;nucleus;ribosome	enzyme regulator activity;protein binding;RNA binding;structural molecule activity	Pf00400	10399	ENSG00000204628.11	GNB2L1; RACK1	5	Measles	Androgen receptor signaling pathway; Brain-Derived Neurotrophic Factor (BDNF) signaling pathway; VEGFA-VEGFR2 Signaling Pathway; Interferon type I signaling pathways	Regulation of TNFR1 signaling; TNFR1-mediated ceramide production; TNFR1-induced NFkappaB signaling pathway	11	0.493	1.021	2.068	0.381163	0.968456	0.385466	63.25	40.44	59.2	125.4	61.7	112.9	15.49	16.46	6.72	1.04651e+08	1.3491e+08	7.51177e+07	1.21221e+08	8.70531e+07	2.19669e+07
FALSE	High	Master Protein	P16949	Stathmin	0	98.568	86	18	149	14	18	149	17.3	5.97	230.03	18	cell differentiation;cell organization and biogenesis;development;regulation of biological process;response to stimulus	cytoplasm;cytoskeleton;cytosol;membrane	protein binding;signal transducer activity	Pf00836, Pf09726	3925	ENSG00000117632.22	STMN1	1	MicroRNAs in cancer; MAPK signaling pathway	Regulation of Microtubule Cytoskeleton; Retinoblastoma (RB) in Cancer; Rac1/Pak1/p38/MMP-2 pathway; MAPK Signaling Pathway; EGF/EGFR Signaling Pathway		7	2.774	1.556	0.531	0.0212596	0.190062	0.56951	61.34	59.7	45.98	53.4	156.8	89.9	15.28	10.49	12.34	5.77497e+07	6.07003e+07	4.92107e+07	5.6682e+07	4.87213e+07	7.97526e+07
FALSE	High	Master Protein	Q8N163	Cell cycle and apoptosis regulator protein 2	0	98.085	29	18	85	18	18	923	102.8	5.22	190.24	18	cell death;cell organization and biogenesis;metabolic process;regulation of biological process;response to stimulus	cytoplasm;nucleus;organelle lumen;spliceosomal complex	enzyme regulator activity;protein binding;RNA binding	Pf14443, Pf14444	57805	ENSG00000158941.16	CCAR2; KIAA1967	8			Regulation of HSF1-mediated heat shock response	4	0.832	0.981	1.154	0.969064	0.984333	0.982644	44.22	31.5	48.9	110.2	94.7	95	9.4	13.38	10.65	4.39107e+07	4.3362e+07	2.83845e+07	3.74029e+07	3.63158e+07	1.6588e+07
FALSE	High	Master Protein	Q96C19	EF-hand domain-containing protein D2	0	97.87	48	15	110	13	15	240	26.7	5.2	232.71	15		membrane	metal ion binding;protein binding		79180	ENSG00000142634.12	EFHD2	1				0	1.099	0.873	0.74	0.932	0.953871	0.949821	57.16	54.75	52.47	93.5	118.8	87.7	22.6	7.97	6.71	6.39251e+07	5.74337e+07	4.36987e+07	4.64952e+07	2.52653e+07	3.72247e+07
FALSE	High	Master Protein	Q8NBS9	Thioredoxin domain-containing protein 5	0	97.804	37	17	116	17	17	432	47.6	5.97	231.29	17	cellular homeostasis;metabolic process;regulation of biological process;response to stimulus;transport	endoplasmic reticulum;extracellular;organelle lumen	catalytic activity;protein binding	Pf00085, Pf13098, Pf13905	81567	ENSG00000239264.8	TXNDC5	6	Protein processing in endoplasmic reticulum		Neutrophil degranulation; Golgi Associated Vesicle Biogenesis; Lysosome Vesicle Biogenesis	10	1.031	1.099	1.059	0.967166	0.891443	0.988212	64.38	52.06	44.51	92	104.2	103.9	9.15	7.93	6.5	9.53167e+07	7.57582e+07	4.51669e+07	7.6877e+07	5.57591e+07	3.55758e+07
FALSE	High	Master Protein	Q09666	Neuroblast differentiation-associated protein AHNAK	0	97.682	10	17	57	17	17	5890	628.7	6.15	125.85	17	cell organization and biogenesis;regulation of biological process	cytoplasm;cytoskeleton;cytosol;membrane;nucleus	protein binding;RNA binding;structural molecule activity		79026	ENSG00000124942.13	AHNAK	11				0	1.017	1.082	1.017	0.97565	0.891443	0.990103	48.46	51.78	34.2	97.2	94.3	108.5	23.07	17.24	4.17	2.30926e+07	1.56062e+07	1.75441e+07	1.85917e+07	2.0047e+07	9.02934e+06
FALSE	High	Master Protein	Q04637	Eukaryotic translation initiation factor 4 gamma 1	0	97.566	17	23	91	19	23	1599	175.4	5.33	153.86	23	cell organization and biogenesis;defense response;metabolic process;regulation of biological process;response to stimulus	cytoplasm;cytosol;membrane;nucleus	nucleotide binding;protein binding;RNA binding;structural molecule activity	Pf00566, Pf02020, Pf02847, Pf02854	1981	ENSG00000114867.20	EIF4G1	3	RNA transport; Viral myocarditis	Translation Factors	ISG15 antiviral mechanism; mTORC1-mediated signalling; L13a-mediated translational silencing of Ceruloplasmin expression; Nonsense Mediated Decay (NMD) independent of the Exon Junction Complex (EJC); Nonsense Mediated Decay (NMD) enhanced by the Exon Junction Complex (EJC); GTP hydrolysis and joining of the 60S ribosomal subunit; Deadenylation of mRNA; Ribosomal scanning and start codon recogniti…	32	0.648	0.723	1.177	0.758838	0.665703	0.982644	55.1	56.65	43.84	131	80.9	88.1	16.04	12.67	21.62	4.11398e+07	3.49503e+07	3.26261e+07	3.62654e+07	2.95566e+07	1.11719e+07
FALSE	High	Master Protein	Q12905	Interleukin enhancer-binding factor 2	0	97.501	38	10	78	10	10	390	43	5.26	236.54	10	metabolic process;regulation of biological process;response to stimulus;transport	cytoplasm;extracellular;membrane;nucleus;organelle lumen	catalytic activity;DNA binding;nucleotide binding;protein binding;RNA binding	Pf07528	3608	ENSG00000143621.16	ILF2	1		B Cell Receptor Signaling Pathway	Neutrophil degranulation	4	0.541	0.668	1.146	0.512897	0.484559	0.982644	30.09	47.52	37.78	135.3	65.7	99.1	9.8	15.26	10.03	5.69213e+07	5.72738e+07	3.6833e+07	4.87614e+07	4.77228e+07	1.26914e+07
FALSE	High	Master Protein	Q99715	Collagen alpha-1(XII) chain	0	97.399	9	22	64	22	22	3063	332.9	5.53	112.46	22	cell differentiation;cell organization and biogenesis;metabolic process	extracellular;organelle lumen	protein binding;structural molecule activity	Pf00041, Pf00092, Pf13519	1303	ENSG00000111799.20	COL12A1	6	Protein digestion and absorption		Collagen degradation; Assembly of collagen fibrils and other multimeric structures; Collagen chain trimerization	8	1.109	1.431	1.302	0.932	0.356044	0.952761	62.57	57.63	60.13	72.9	78.1	149	19.76	27.22	34.46	2.55263e+07	1.95315e+07	9.96889e+06	1.45009e+07	9.72641e+06	7.60768e+06
FALSE	High	Master Protein	Q13442	28 kDa heat- and acid-stable phosphoprotein	0	97.312	52	13	108	13	13	181	20.6	8.87	226.14	13	cell proliferation;regulation of biological process;response to stimulus;transport	extracellular	RNA binding	Pf10252	11333	ENSG00000106244.12	PDAP1	7			Neutrophil degranulation	3	1.407	0.835	0.656	0.676759	0.908458	0.871243	50	64.53	64.95	89.8	117.7	92.5	5.04	7.04	13.39	4.12257e+07	3.59012e+07	2.51476e+07	3.00221e+07	2.71089e+07	2.40144e+07
FALSE	High	Master Protein	P31948	Stress-induced-phosphoprotein 1	0	97.299	32	17	93	17	17	543	62.6	6.8	176.61	17	response to stimulus	cytoplasm;cytosol;Golgi;nucleus	protein binding;RNA binding	Pf00515, Pf12895, Pf13414, Pf13424, Pf13432	10963	ENSG00000168439.16	STIP1	11	Prion diseases		HSP90 chaperone cycle for steroid hormone receptors (SHR)	4	0.656	0.865	1.074	0.773415	0.945103	0.988212	80.69	44.38	55.09	112.3	88.5	99.2	3.68	9.43	4.87	7.88742e+07	6.91653e+07	4.18543e+07	6.24377e+07	4.86237e+07	2.30543e+07
FALSE	High	Master Protein	P13929	Beta-enolase	0	97.106	26	8	172	2	2	434	47	7.71	600.35	8	metabolic process	cytoplasm;cytosol;membrane	catalytic activity;metal ion binding	Pf00113, Pf03952, Pf13378	2027	ENSG00000108515.17	ENO3	17	HIF-1 signaling pathway; Carbon metabolism; Glycolysis / Gluconeogenesis; RNA degradation; Biosynthesis of amino acids; Metabolic pathways	Glycolysis and Gluconeogenesis	Gluconeogenesis; Glycolysis	12
FALSE	High	Master Protein	P48681	Nestin	0	97.029	15	20	52	20	20	1621	177.3	4.36	99.52	20	cell organization and biogenesis;cell proliferation;development;regulation of biological process	cytoplasm;cytoskeleton	protein binding;structural molecule activity	Pf00038	10763	ENSG00000132688.10	NES	1				0	0.918	1.044	1.269	0.991092	0.908458	0.971046	67.97	50.57	65.81	101	88.5	110.5	11.35	15.69	60.79	1.39112e+07	11282140	8.10256e+06	1.27506e+07	1.03192e+07	5.44388e+06
FALSE	High	Master Protein	P62136	Serine/threonine-protein phosphatase PP1-alpha catalytic subunit	0	96.678	53	14	86	5	5	330	37.5	6.33	162.04	14	cell division;metabolic process;regulation of biological process;response to stimulus	cytoplasm;cytosol;membrane;nucleus	catalytic activity;metal ion binding;protein binding	Pf00149	5499	ENSG00000172531.14	PPP1CA	11	Dopaminergic synapse; Vascular smooth muscle contraction; Insulin signaling pathway; Amphetamine addiction; cGMP-PKG signaling pathway; Hippo signaling pathway; Oxytocin signaling pathway; Long-term potentiation; Adrenergic signaling in cardiomyocytes; Focal adhesion; Proteoglycans in cancer; Regulation of actin cytoskeleton; mRNA surveillance pathway; Oocyte meiosis; Herpes simplex infection; In…	Nicotine Activity on Dopaminergic Neurons; Common Pathways Underlying Drug Addiction	Signaling by GPCR; Triglyceride catabolism; DARPP-32 events; Downregulation of TGF-beta receptor signaling; Circadian Clock	35	0.91	0.815	0.846	0.992135	0.900197	0.982644	36.41	36.19	32.63	105.4	104.1	90.5	7.36	6.39	8.1	2.25373e+07	2.32366e+07	1.36752e+07	1.64997e+07	1.56823e+07	8.91923e+06
FALSE	High	Master Protein	P27824	Calnexin	0	96.439	28	15	77	15	15	592	67.5	4.6	161.93	15	metabolic process;regulation of biological process;response to stimulus;transport	cytoplasm;endoplasmic reticulum;membrane;organelle lumen;ribosome	metal ion binding;protein binding;RNA binding	Pf00262	821	ENSG00000127022.14; ENSG00000283777.1	CANX	5; CHR_HG30_PATCH	Protein processing in endoplasmic reticulum; HTLV-I infection; Phagosome; Thyroid hormone synthesis; Antigen processing and presentation		Assembly of Viral Components at the Budding Site; Antigen Presentation: Folding, assembly and peptide loading of class I MHC; Interleukin-35 Signalling; Calnexin/calreticulin cycle; MHC class II antigen presentation	25	0.714	0.614	1.156	0.863174	0.298853	0.982644	75.83	60.96	67.74	130.5	75.4	94	11.26	7.68	9.71	5.68884e+07	5.3407e+07	3.48418e+07	5.29705e+07	4.75502e+07	1.40619e+07
FALSE	High	Master Protein	P54727	UV excision repair protein RAD23 homolog B	0	96.367	44	13	81	12	12	409	43.1	4.84	178.58	13	cell organization and biogenesis;metabolic process;regulation of biological process;response to stimulus	cytoplasm;cytosol;nucleus;proteasome	DNA binding;protein binding	Pf00240, Pf00627, Pf09280, Pf11976, Pf13881	5887	ENSG00000119318.12	RAD23B	9	Protein processing in endoplasmic reticulum; Nucleotide excision repair		Josephin domain DUBs; Formation of Incision Complex in GG-NER; DNA Damage Recognition in GG-NER; N-glycan trimming in the ER and Calnexin/Calreticulin cycle	13	0.713	1.047	1.276	0.862978	0.939048	0.965152	67.6	49.61	52.71	108.8	90.8	100.5	4.51	8.29	12.81	5.87694e+07	4.98417e+07	3.05544e+07	4.62329e+07	3.81414e+07	2.079e+07
FALSE	High	Master Protein	P06703	Protein S100-A6	0	96.312	71	11	143	11	11	90	10.2	5.48	226.13	11	cell organization and biogenesis;regulation of biological process;response to stimulus;transport	cytoplasm;cytosol;extracellular;membrane;nucleus	metal ion binding;protein binding;transporter activity	Pf01023	6277	ENSG00000197956.9	S100A6	1		Gastric cancer network 2; Prostaglandin Synthesis and Regulation		2	1.257	0.42	0.362	0.811373	0.00402586	0.108765	81.78	74.97	91.68	114	130.9	55.1	14.62	11.03	23.61	1.09038e+09	7.09714e+08	4.9871e+08	7.31165e+08	4.85412e+08	3.86296e+08
FALSE	High	Master Protein	O15355	Protein phosphatase 1G	0	96.213	32	13	98	13	13	546	59.2	4.36	212.19	13	metabolic process;regulation of biological process	cytoplasm;membrane;nucleus	catalytic activity;metal ion binding;protein binding	Pf00481	5496	ENSG00000115241.10	PPM1G	2		mRNA Processing		1	1.271	0.956	0.879	0.791407	0.996823	0.982644	76.84	64.09	75.62	88.7	96	115.3	27.9	12.65	16.8	4.7995e+07	4.26794e+07	3.40099e+07	6.54934e+07	5.16123e+07	3.19736e+07
FALSE	High	Master Protein	Q99729	Heterogeneous nuclear ribonucleoprotein A/B	0	95.891	36	16	120	15	15	332	36.2	8.21	274.83	16	cell organization and biogenesis;regulation of biological process	cytoplasm;nucleus	DNA binding;protein binding;RNA binding	Pf00076, Pf08143, Pf13893, Pf14259	3182		HNRNPAB	5		Preimplantation Embryo; mRNA Processing		2	1.416	1.315	1.182	0.669282	0.54699	0.982644	77.34	57.53	69.28	72.5	124.5	103	18.5	24.17	12.77	4.16282e+07	4.11765e+07	2.64281e+07	2.43115e+07	3.46138e+07	4.62734e+07
FALSE	High	Master Protein	Q92598	Heat shock protein 105 kDa	0	95.689	28	19	87	14	15	858	96.8	5.39	171.51	19	metabolic process;regulation of biological process;response to stimulus;transport	cytoplasm;cytosol;extracellular;nucleus;organelle lumen	enzyme regulator activity;nucleotide binding;protein binding	Pf00012	10808	ENSG00000120694.19	HSPH1	13	Protein processing in endoplasmic reticulum		Scavenging by Class F Receptors; Regulation of HSF1-mediated heat shock response	8	0.75	1.011	1.206	0.902433	0.97438	0.982644	45.25	48.3	34.4	106.9	77.9	115.2	9.28	16.47	8.04	2.88831e+07	3.1464e+07	2.01903e+07	2.38214e+07	2.01747e+07	9.00233e+06
FALSE	High	Master Protein	Q15942	Zyxin	0	95.57	36	13	90	13	13	572	61.2	6.67	260.22	13	cell communication;cell organization and biogenesis;regulation of biological process;response to stimulus	cytoplasm;cytoskeleton;cytosol;membrane;nucleus	metal ion binding;protein binding;RNA binding	Pf00412	7791	ENSG00000159840.15	ZYX	7	Focal adhesion	Integrin-mediated Cell Adhesion; Focal Adhesion		3	0.916	0.859	0.872	0.996014	0.938117	0.982644	40.54	28.53	47.4	112.2	94.7	93.1	10.32	9.69	9.48	3.93145e+07	4.13344e+07	2.04676e+07	34993926	2.80235e+07	1.47587e+07
FALSE	High	Master Protein	P35221	Catenin alpha-1	0	95.257	27	14	57	12	14	906	100	6.29	134.71	14	cell organization and biogenesis;regulation of biological process;response to stimulus	cytoplasm;cytoskeleton;cytosol;Golgi;membrane	protein binding;RNA binding;structural molecule activity	Pf01044	1495	ENSG00000044115.20	CTNNA1	5	Arrhythmogenic right ventricular cardiomyopathy (ARVC); Tight junction; Hippo signaling pathway; Endometrial cancer; Pathways in cancer; Adherens junction; Leukocyte transendothelial migration; Bacterial invasion of epithelial cells	Arrhythmogenic Right Ventricular Cardiomyopathy; Apoptosis-related network due to altered Notch3 in ovarian cancer; VEGFA-VEGFR2 Signaling Pathway; White fat cell differentiation	Adherens junctions interactions; CDO in myogenesis; VEGFR2 mediated vascular permeability; RHO GTPases activate IQGAPs	27	0.952	0.906	0.967	0.992135	0.986325	0.994168	54.96	38.17	29.28	91.4	94.6	114.1	9.64	10.46	15.15	1.73363e+07	1.52504e+07	7.71602e+06	1.1625e+07	9.48774e+06	7.02551e+06
FALSE	High	Master Protein	Q99439	Calponin-2	0	94.731	40	12	89	11	11	309	33.7	7.33	205.93	12	cell organization and biogenesis;regulation of biological process;response to stimulus;transport	cytoskeleton;extracellular;membrane;organelle lumen	protein binding	Pf00307, Pf00402	1265	ENSG00000064666.14	CNN2	19		Myometrial Relaxation and Contraction Pathways	Gene and protein expression by JAK-STAT signaling after Interleukin-12 stimulation; Neutrophil degranulation; Interleukin-12 family signaling	8	1.115	1.046	0.917	0.918999	0.940987	0.988212	52.44	47.66	51.73	91.9	109.6	98.5	15.06	14.69	18.15	3.62456e+07	4.57645e+07	2.06739e+07	3.11997e+07	2.50951e+07	1.83123e+07
FALSE	High	Master Protein	P47756	F-actin-capping protein subunit beta	0	93.675	52	13	86	13	13	277	31.3	5.59	212.97	13	cell organization and biogenesis;cellular component movement;coagulation;regulation of biological process;transport	cytoplasm;cytoskeleton;cytosol	protein binding	Pf01115	832	ENSG00000077549.17	CAPZB	1	Endocytosis		COPI-independent Golgi-to-ER retrograde traffic; COPI-mediated anterograde transport; MHC class II antigen presentation; HSP90 chaperone cycle for steroid hormone receptors (SHR); Factors involved in megakaryocyte development and platelet production	20	0.729	0.956	1.267	0.878924	0.996823	0.971046	51.66	43.22	43.35	109.2	83.7	107.1	5.72	17.1	7.85	6.53268e+07	6.47627e+07	4.13842e+07	4.99587e+07	4.44191e+07	1.4387e+07
FALSE	High	Master Protein	P32119	Peroxiredoxin-2	0	93.411	40	12	163	11	11	198	21.9	5.97	382.71	12	cell communication;cellular homeostasis;metabolic process;regulation of biological process;response to stimulus	cytoplasm;cytosol;membrane	antioxidant activity;catalytic activity;protein binding	Pf00578, Pf08534, Pf10417	7001	ENSG00000167815.11	PRDX2	19		Selenium Micronutrient Network	TP53 Regulates Metabolic Genes; Deregulated CDK5 triggers multiple neurodegenerative pathways in Alzheimer's disease models; Detoxification of Reactive Oxygen Species	12	0.971	0.926	0.915	0.986	0.984333	0.988212	55.24	53.86	44.45	103.7	101.3	95	4.86	7.71	10.59	1.93769e+08	1.73587e+08	1.08659e+08	1.55821e+08	1.14374e+08	7.32037e+07
FALSE	High	Master Protein	Q86V81	THO complex subunit 4	0	93.212	41	7	101	7	7	257	26.9	11.15	320.09	7	cell differentiation;metabolic process;regulation of biological process;response to stimulus;transport	cytoplasm;cytosol;membrane;nucleus;spliceosomal complex	protein binding;RNA binding	Pf00076, Pf13893, Pf14259	10189		ALYREF	17	Spliceosome; mRNA surveillance pathway; RNA transport; Herpes simplex infection		mRNA 3'-end processing; Transport of Mature mRNA Derived from an Intronless Transcript; mRNA Splicing - Major Pathway; Transport of the SLBP Dependant Mature mRNA; Cleavage of Growing Transcript in the Termination Region ; Transport of Mature mRNA derived from an Intron-Containing Transcript; Transport of the SLBP independent Mature mRNA	19	0.767	1.128	1.315	0.926045	0.857762	0.949821	75.95	64.33	79.72	106.2	76.4	117.4	18.09	30.89	27.68	8.90987e+07	5.41582e+07	5.10291e+07	4.88785e+07	4.7989e+07	3.43845e+07
FALSE	High	Master Protein	Q86VP6	Cullin-associated NEDD8-dissociated protein 1	0	92.916	19	18	55	16	18	1230	136.3	5.78	117.7	18	cell differentiation;cell organization and biogenesis;cellular homeostasis;metabolic process;regulation of biological process;transport	cytoplasm;cytosol;extracellular;Golgi;membrane;nucleus;organelle lumen	protein binding	Pf08623, Pf12755, Pf13513	55832	ENSG00000111530.12	CAND1	12		Endoderm Differentiation	Neutrophil degranulation; Iron uptake and transport; Neddylation	9	0.644	0.78	1.188	0.752251	0.829303	0.982644	71.71	69.7	33.32	82.7	97.7	119.6	7.96	32.59	23.76	4.42763e+07	4.31976e+07	2.65808e+07	4.16372e+07	3.14712e+07	1.57857e+07
FALSE	High	Master Protein	Q9NQW7	Xaa-Pro aminopeptidase 1	0	92.715	28	14	77	13	14	623	69.9	5.67	202.76	14	metabolic process	cytoplasm;cytosol	catalytic activity;metal ion binding;protein binding	Pf00557, Pf01321	7511		XPNPEP1	10				0	0.658	0.784	1.22	0.776674	0.835297	0.982644	67.11	47.97	60.07	111.5	84.7	103.8	19.41	24.41	16.2	4.20963e+07	4.37063e+07	3.01488e+07	3.10401e+07	4.13366e+07	1.45947e+07
FALSE	High	Master Protein	P62841	40S ribosomal protein S15	0	92.067	46	5	42	5	5	145	17	10.39	116.36	5	cell differentiation;cell organization and biogenesis;metabolic process;transport	cytosol;membrane;nucleus;ribosome	DNA binding;protein binding;RNA binding;structural molecule activity	Pf00203	6209	ENSG00000115268.9	RPS15	19	Ribosome	Cytoplasmic Ribosomal Proteins	Peptide chain elongation; Eukaryotic Translation Termination; Viral mRNA Translation; Formation of the ternary complex, and subsequently, the 43S complex; L13a-mediated translational silencing of Ceruloplasmin expression; Selenocysteine synthesis; Nonsense Mediated Decay (NMD) independent of the Exon Junction Complex (EJC); Nonsense Mediated Decay (NMD) enhanced by the Exon Junction Complex (EJC)…	38	0.914	1.149	1.036	0.994966	0.835297	0.990103	69.11	56.51	50.53	93.1	104.6	102.3	29.21	22.51	33.61	4.21585e+07	2.24284e+07	1.66739e+07	1.46199e+07	2.28814e+07	1.74291e+07
FALSE	High	Master Protein	P62701	40S ribosomal protein S4, X isoform	0	91.974	70	19	174	10	19	263	29.6	10.15	264.5	19	cell organization and biogenesis;development;metabolic process;regulation of biological process;transport	cytoplasm;cytosol;membrane;ribosome	protein binding;RNA binding;structural molecule activity	Pf00900, Pf08071	6191	ENSG00000198034.10	RPS4X	X	Ribosome	Cytoplasmic Ribosomal Proteins	Peptide chain elongation; Eukaryotic Translation Termination; Viral mRNA Translation; Formation of the ternary complex, and subsequently, the 43S complex; L13a-mediated translational silencing of Ceruloplasmin expression; Selenocysteine synthesis; Nonsense Mediated Decay (NMD) independent of the Exon Junction Complex (EJC); Nonsense Mediated Decay (NMD) enhanced by the Exon Junction Complex (EJC)…	38	0.747	1.074	1.432	0.901766	0.911621	0.905189	69.37	52.41	48.7	106.2	75.3	118.5	7.38	19.78	9.88	2.28208e+08	1.84118e+08	1.3886e+08	1.88593e+08	1.47717e+08	5.71327e+07
FALSE	High	Master Protein	P20290	Transcription factor BTF3	0	91.898	70	12	66	11	11	206	22.2	9.38	131.75	12	metabolic process;regulation of biological process;transport	cytoplasm;cytosol;nucleus	protein binding;RNA binding	Pf01849	689	ENSG00000145741.15	BTF3	5				0	1.217	0.906	0.638	0.84347	0.983818	0.827715	62.69	74.17	60.74	85.4	118.7	95.9	14.22	7.23	7.16	6.08182e+07	5.83776e+07	4.19828e+07	3.81834e+07	4.24595e+07	35720103
FALSE	High	Master Protein	Q01130	Serine/arginine-rich splicing factor 2	0	91.412	33	9	112	7	9	221	25.5	11.85	381.6	9	metabolic process;regulation of biological process;response to stimulus;transport	cytosol;nucleus;spliceosomal complex	protein binding;RNA binding	Pf00076, Pf13893, Pf14259	6427	ENSG00000161547.16	SRSF2	17	Spliceosome; Herpes simplex infection	mRNA Processing	Cleavage of Growing Transcript in the Termination Region ; Transport of Mature mRNA derived from an Intron-Containing Transcript; mRNA 3'-end processing; mRNA Splicing - Major Pathway; mRNA Splicing - Minor Pathway	15	0.538	0.606	1.245	0.507335	0.269447	0.976336	39.92	58.22	48.62	116.9	76	107.1	4.65	9.38	14.68	1.77357e+08	1.58141e+08	1.05424e+08	1.35759e+08	1.05537e+08	4.12028e+07
FALSE	High	Master Protein	Q9UJU6	Drebrin-like protein	0	91.282	37	13	72	13	13	430	48.2	5.05	172.6	13	cell organization and biogenesis;regulation of biological process;response to stimulus;transport	cytoplasm;cytoskeleton;cytosol;endosome;extracellular;Golgi;membrane;organelle lumen	enzyme regulator activity;protein binding	Pf00018, Pf00241, Pf07653, Pf14604	28988	ENSG00000136279.20	DBNL	7		T-Cell antigen Receptor (TCR) Signaling Pathway	Neutrophil degranulation; Caspase-mediated cleavage of cytoskeletal proteins; Neurexins and neuroligins	12	1.143	1.275	1.132	0.899278	0.556151	0.982644	61.42	38.48	40.88	90.8	94.9	114.3	6.66	7.8	11.01	2.36415e+07	2.39823e+07	1.44326e+07	1.86212e+07	1.46213e+07	8.76864e+06
FALSE	High	Master Protein	Q15717	ELAV-like protein 1	0	91.246	51	13	103	12	12	326	36.1	9.17	269.31	13	development;metabolic process;regulation of biological process	cytoplasm;cytosol;membrane;nucleus	protein binding;RNA binding	Pf00076, Pf13893, Pf14259	1994	ENSG00000066044.14	ELAVL1	19	AMPK signaling pathway	AMP-activated Protein Kinase (AMPK) Signaling; Endoderm Differentiation; Preimplantation Embryo; Focal Adhesion-PI3K-Akt-mTOR-signaling pathway	HuR (ELAVL1) binds and stabilizes mRNA; mRNA Splicing - Major Pathway	11	0.959	1.066	1.129	0.986	0.919887	0.982644	42.19	34.46	43.27	104.5	90	105.6	10.53	6.18	12.13	8.2961e+07	9.07756e+07	5.39004e+07	8.16393e+07	6.90809e+07	3.42129e+07
FALSE	High	Master Protein	Q9Y265	RuvB-like 1	0	90.871	35	12	87	12	12	456	50.2	6.42	231.87	12	cell division;cell organization and biogenesis;metabolic process;regulation of biological process;response to stimulus	cytoplasm;cytoskeleton;cytosol;membrane;nucleus	catalytic activity;nucleotide binding;protein binding	Pf00004, Pf01078, Pf01695, Pf05496, Pf06068, Pf06414, Pf07726, Pf13191, Pf13238, Pf13245, Pf13481	8607	ENSG00000175792.11	RUVBL1	3	Wnt signaling pathway	Gastric Cancer Network 1	Ub-specific processing proteases; UCH proteinases; DNA Damage Recognition in GG-NER; HATs acetylate histones; Formation of the beta-catenin:TCF transactivating complex; Telomere Extension By Telomerase; Deposition of new CENPA-containing nucleosomes at the centromere	25	0.867	0.792	0.934	0.986	0.836012	0.989608	38.7	34.39	34.99	123.2	82.5	94.2	13.96	10.55	4.47	3.68376e+07	4.40352e+07	2.76306e+07	3.02024e+07	3.18491e+07	1.29149e+07
FALSE	High	Master Protein	Q07666	KH domain-containing, RNA-binding, signal transduction-associated protein 1	0	90.602	31	11	117	6	8	443	48.2	8.66	206.7	11	cell organization and biogenesis;cell proliferation;metabolic process;regulation of biological process;response to stimulus	cytoplasm;cytosol;membrane;nucleus	DNA binding;protein binding;RNA binding	Pf00013, Pf13014	10657	ENSG00000121774.17	KHDRBS1	1		Leptin signaling pathway	PTK6 Regulates Proteins Involved in RNA Processing	5	0.712	1.576	1.551	0.86217	0.175218	0.81144	63.83	81.55	48.38	90.4	82.1	127.5	13.44	16.79	5.33	6.13071e+07	5.30664e+07	4.19211e+07	4.23154e+07	4.72202e+07	2.31697e+07
FALSE	High	Master Protein	Q9HCY8	Protein S100-A14	0	90.051	93	10	81	10	10	104	11.7	5.24	193.59	10	cell death;defense response;regulation of biological process;response to stimulus	cytoplasm;cytosol	metal ion binding;protein binding	Pf01023	57402	ENSG00000189334.8	S100A14	1				0	1.153	0.307	0.249	0.889585	1.11419e-05	0.00890629	78.97	41.61	46.33	105.6	152.7	41.7	15.95	10.65	11.2	1.60782e+08	119320233	6.81785e+07	7.92432e+07	7.9047e+07	8.22412e+07
FALSE	High	Master Protein	P09525	Annexin A4	0	90	50	15	78	14	14	319	35.9	6.13	217.22	15	cell differentiation;regulation of biological process;response to stimulus	cell surface;cytoplasm;membrane;nucleus	enzyme regulator activity;metal ion binding;protein binding	Pf00191	307		ANXA4	2		Prostaglandin Synthesis and Regulation		1	0.987	0.979	1.105	0.984132	0.984333	0.982644	45.91	40.29	33.93	117	87.9	95	7.21	15.26	20.29	3.8054e+07	3.13296e+07	2.24579e+07	2.56592e+07	2.21222e+07	1.22102e+07
FALSE	High	Master Protein	P36578	60S ribosomal protein L4	0	89.835	48	17	74	17	17	427	47.7	11.06	147	17	cell organization and biogenesis;metabolic process;transport	cytoplasm;cytosol;endoplasmic reticulum;membrane;nucleus;ribosome	protein binding;RNA binding;structural molecule activity	Pf00573, Pf14374	6124	ENSG00000174444.14	RPL4	15	Ribosome	Cytoplasmic Ribosomal Proteins	Peptide chain elongation; Eukaryotic Translation Termination; Viral mRNA Translation; L13a-mediated translational silencing of Ceruloplasmin expression; Nonsense Mediated Decay (NMD) independent of the Exon Junction Complex (EJC); Selenocysteine synthesis; Nonsense Mediated Decay (NMD) enhanced by the Exon Junction Complex (EJC); GTP hydrolysis and joining of the 60S ribosomal subunit; Major path…	34	0.596	0.821	1.383	0.666461	0.891443	0.918274	43.62	39.66	51.15	132	59.1	109	13.78	12.63	19.95	5.97244e+07	5.11481e+07	4.38827e+07	5.69783e+07	4.18911e+07	1.08793e+07
FALSE	High	Master Protein	Q9UQ35	Serine/arginine repetitive matrix protein 2	0	89.671	9	17	87	17	17	2752	299.4	12.06	195.98	17	metabolic process	nucleus;spliceosomal complex	nucleotide binding;protein binding;RNA binding		23524	ENSG00000167978.16	SRRM2	16			mRNA Splicing - Major Pathway	4	1.092	0.848	0.856	0.937689	0.923052	0.982644	39.38	38.09	34.56	99.9	114	86.1	15.27	7.72	22.54	3.27685e+07	29842478	2.20355e+07	3.36596e+07	1.98644e+07	1.37146e+07
FALSE	High	Master Protein	P53999	Activated RNA polymerase II transcriptional coactivator p15	0	88.951	65	11	65	11	11	127	14.4	9.6	171.84	11	cell organization and biogenesis;metabolic process;regulation of biological process;response to stimulus	nucleus	catalytic activity;DNA binding;protein binding;RNA binding	Pf02229	10923	ENSG00000113387.11	SUB1	5				0	0.796	0.77	0.988	0.956943	0.807997	0.997773	55.36	78.63	68.19	120	93.1	86.9	5.77	12.51	14.35	7.74892e+07	7.66421e+07	4.93625e+07	6.83619e+07	5.52513e+07	2.33341e+07
FALSE	High	Master Protein	Q9UK76	Jupiter microtubule associated homolog 1	0	88.575	75	8	76	8	8	154	16	5.6	246.88	8		cytoplasm;membrane;nucleus			51155	ENSG00000189159.15	HN1; JPT1	17				0	1.8	0.651	0.473	0.32345	0.424734	0.392196	48.46	66.47	41.68	83.3	151.6	65	11.48	14.86	11.97	4.0225e+07	3.45127e+07	1.99136e+07	2.2838e+07	2.12032e+07	3.10109e+07
FALSE	High	Master Protein	Q99714	3-hydroxyacyl-CoA dehydrogenase type-2	0	88.482	63	9	54	9	9	261	26.9	7.78	155.67	9	cell organization and biogenesis;metabolic process	cytoplasm;membrane;mitochondrion;organelle lumen	catalytic activity;protein binding;RNA binding	Pf00106, Pf08659, Pf13561	3028	ENSG00000072506.12	HSD17B10	X	Alzheimer's disease; Metabolic pathways; Valine, leucine and isoleucine degradation	Alzheimers Disease; Valproic acid pathway; Tryptophan metabolism	tRNA processing in the mitochondrion; rRNA processing in the mitochondrion; Branched-chain amino acid catabolism; tRNA modification in the mitochondrion	15	0.903	1.056	1.198	0.992135	0.908458	0.982644	44.49	32	26.56	110.3	81.7	108	10.96	8.56	4.86	2.18591e+07	23509266	1.59571e+07	1.93113e+07	1.85173e+07	6.9036e+06
FALSE	High	Master Protein	P18621	60S ribosomal protein L17	0	87.322	54	11	98	11	11	184	21.4	10.17	199.91	11	cell organization and biogenesis;metabolic process;transport	cytosol;nucleus;ribosome	protein binding;RNA binding;structural molecule activity	Pf00237	6139	ENSG00000215472.10; ENSG00000265681.7	RPL17	18	Ribosome	Cytoplasmic Ribosomal Proteins	Peptide chain elongation; Eukaryotic Translation Termination; Viral mRNA Translation; L13a-mediated translational silencing of Ceruloplasmin expression; Nonsense Mediated Decay (NMD) independent of the Exon Junction Complex (EJC); Selenocysteine synthesis; Nonsense Mediated Decay (NMD) enhanced by the Exon Junction Complex (EJC); GTP hydrolysis and joining of the 60S ribosomal subunit; Major path…	34	1.204	0.986	0.703	0.85559	0.984333	0.918274	83.27	68.35	94.18	102.5	109.5	88	7.88	17.21	31.61	5.41829e+07	4.13686e+07	2.89196e+07	3.40331e+07	3.00867e+07	2.36941e+07
FALSE	High	Master Protein	P55786	Puromycin-sensitive aminopeptidase	0	87.246	22	19	70	11	19	919	103.2	5.72	143.05	19	metabolic process;response to stimulus	cytoplasm;cytosol;nucleus	catalytic activity;metal ion binding	Pf01433, Pf11838, Pf13485	9520	ENSG00000141279.15	NPEPPS	17			Antigen processing: Ubiquitination & Proteasome degradation	4	0.69	0.848	1.116	0.834556	0.925182	0.982644	57.12	37.75	44.31	109.7	93.3	97	9.85	8.74	16.25	5.48168e+07	5.18804e+07	3.75911e+07	4.05478e+07	4.06387e+07	2.21325e+07
FALSE	High	Master Protein	Q99832	T-complex protein 1 subunit eta	0	87.022	40	16	88	16	16	543	59.3	7.65	186.88	16	metabolic process;regulation of biological process;transport	cytoplasm;cytosol;mitochondrion	nucleotide binding;protein binding	Pf00118	10574	ENSG00000135624.15	CCT7	2			Prefoldin mediated transfer of substrate to CCT/TriC; Cooperation of PDCL (PhLP1) and TRiC/CCT in G-protein beta folding; Association of TriC/CCT with target proteins during biosynthesis; Formation of tubulin folding intermediates by CCT/TriC; Folding of actin by CCT/TriC	9	0.65	0.663	1.017	0.764888	0.468097	0.990103	40.83	39.56	49.44	129	84	87	16.12	25.49	12.98	4.72032e+07	5.71711e+07	3.58369e+07	5.66308e+07	3.803e+07	1.29382e+07
FALSE	High	Master Protein	P61586	Transforming protein RhoA	0	86.624	79	13	108	6	6	193	21.8	6.1	171.52	13	cell differentiation;cell division;cell organization and biogenesis;cellular component movement;metabolic process;regulation of biological process;response to stimulus;transport	cytoplasm;cytoskeleton;cytosol;endosome;membrane	catalytic activity;nucleotide binding;protein binding	Pf00025, Pf00071, Pf08477	387	ENSG00000067560.10	RHOA	3	Viral carcinogenesis; Endocytosis; TGF-beta signaling pathway; T cell receptor signaling pathway; NOD-like receptor signaling pathway; Tight junction; Vascular smooth muscle contraction; Pathogenic Escherichia coli infection; MicroRNAs in cancer; Phospholipase D signaling pathway; cGMP-PKG signaling pathway; Neurotrophin signaling pathway; Rap1 signaling pathway; Oxytocin signaling pathway; Color…	Androgen receptor signaling pathway; Physiological and Pathological Hypertrophy of the Heart; MicroRNAs in cardiomyocyte hypertrophy; Leptin signaling pathway; Pathogenic Escherichia coli infection; AGE/RAGE pathway; Corticotropin-releasing hormone signaling pathway; Spinal Cord Injury; Alpha 6 Beta 4 signaling pathway; Focal Adhesion; G Protein Signaling Pathways; Wnt Signaling Pathway Netpath; …	Rho GTPase cycle; Ovarian tumor domain proteases; G beta:gamma signalling through PI3Kgamma; RHO GTPases activate CIT; PCP/CE pathway; PI3K/AKT activation; SLIT2:ROBO1 increases RHOA activity; EPHA-mediated growth cone collapse; EPHB-mediated forward signaling; ERBB2 Regulates Cell Motility; Neutrophil degranulation; TGF-beta receptor signaling in EMT (epithelial to mesenchymal transition); Sema4…	111	0.375	0.505	1.075	0.112944	0.0482867	0.988212	130.99	115.41	66.13	114.3	84	101.7	25.47	16.14	8.08	3.34463e+07	2.34169e+07	1.55808e+07	1.28336e+07	1.32717e+07	8.52523e+06
FALSE	High	Master Protein	Q92804	TATA-binding protein-associated factor 2N	0	86.544	26	11	63	9	9	592	61.8	8.02	143.44	11	regulation of biological process	cytoplasm;nucleus	DNA binding;metal ion binding;protein binding;RNA binding	Pf00076, Pf00641, Pf13893, Pf14259	8148	ENSG00000270647.5; ENSG00000276833.2	TAF15	17; CHR_HSCHR17_7_CTG4	Basal transcription factors; Transcriptional misregulation in cancer			2	0.504	0.829	1.653	0.415489	0.900197	0.725179	44.57	46.5	49.85	133.4	56.5	110.1	9.64	17.11	20.79	3.34041e+07	3.01136e+07	1.85895e+07	23276138	2.52911e+07	7.00757e+06
FALSE	High	Master Protein	P62140	Serine/threonine-protein phosphatase PP1-beta catalytic subunit	0	86.371	49	12	60	4	4	327	37.2	6.19	112.23	12	cell division;metabolic process;regulation of biological process;response to stimulus	cytoplasm;cytosol;nucleus	catalytic activity;metal ion binding;protein binding	Pf00149	5500	ENSG00000213639.9	PPP1CB	2	Dopaminergic synapse; Vascular smooth muscle contraction; Insulin signaling pathway; Amphetamine addiction; cGMP-PKG signaling pathway; Hippo signaling pathway; Oxytocin signaling pathway; Long-term potentiation; Adrenergic signaling in cardiomyocytes; Focal adhesion; Proteoglycans in cancer; Regulation of actin cytoskeleton; mRNA surveillance pathway; Oocyte meiosis; Herpes simplex infection; In…	Common Pathways Underlying Drug Addiction; G13 Signaling Pathway	Triglyceride catabolism; RHO GTPases activate PAKs; RHO GTPases Activate ROCKs; Regulation of PLK1 Activity at G2/M Transition; Downregulation of TGF-beta receptor signaling; RHO GTPases activate CIT; RHO GTPases activate PKNs; Circadian Clock	43	0.951	0.822	0.832	0.992135	0.923052	0.982644	46.86	39.66	39.34	108.4	116	75.6	15.5	32.2	12.86	16129025	1.65948e+07	7.76753e+06	1.30336e+07	8085329	4.61134e+06
FALSE	High	Master Protein	P30050	60S ribosomal protein L12	0	86.054	79	10	132	10	10	165	17.8	9.42	318.43	10	cell organization and biogenesis;metabolic process;transport	cytosol;membrane;ribosome	protein binding;RNA binding;structural molecule activity	Pf00298, Pf03946	6136	ENSG00000197958.12	RPL12	9	Ribosome	Cytoplasmic Ribosomal Proteins	Peptide chain elongation; Eukaryotic Translation Termination; Viral mRNA Translation; L13a-mediated translational silencing of Ceruloplasmin expression; Nonsense Mediated Decay (NMD) independent of the Exon Junction Complex (EJC); Selenocysteine synthesis; Nonsense Mediated Decay (NMD) enhanced by the Exon Junction Complex (EJC); GTP hydrolysis and joining of the 60S ribosomal subunit; Major path…	34	0.743	1.097	1.103	0.899278	0.891443	0.982644	110.18	54.88	93.36	97.8	73.9	128.3	9.11	31.88	21.14	2.0037e+08	1.67741e+08	1.18157e+08	1.3904e+08	1.05668e+08	2.31382e+07
FALSE	High	Master Protein	Q9BUJ2	Heterogeneous nuclear ribonucleoprotein U-like protein 1	0	85.963	23	16	64	15	15	856	95.7	6.92	113.96	16	metabolic process;regulation of biological process;response to stimulus	nucleus	protein binding;RNA binding	Pf00622, Pf02037, Pf13671	11100	ENSG00000105323.16	HNRNPUL1	19	Influenza A		mRNA Splicing - Major Pathway	5	0.879	0.975	1.121	0.986	0.983818	0.982644	28.5	46.33	40.36	120.2	75.3	104.5	9.92	26.83	36.52	2.69536e+07	2.79483e+07	1.54083e+07	1.80565e+07	1.79834e+07	1.10777e+07
FALSE	High	Master Protein	P42765	3-ketoacyl-CoA thiolase, mitochondrial	0	85.659	46	14	52	14	14	397	41.9	8.09	142.43	14	cell organization and biogenesis;metabolic process;regulation of biological process;response to stimulus	membrane;mitochondrion;organelle lumen	catalytic activity;protein binding;RNA binding	Pf00108, Pf02801, Pf02803	10449	ENSG00000167315.17	ACAA2	18	Fatty acid degradation; Fatty acid elongation; Metabolic pathways; Valine, leucine and isoleucine degradation; Fatty acid metabolism	Fatty Acid Biosynthesis	Mitochondrial Fatty Acid Beta-Oxidation	10	0.988	1.123	1.184	0.984132	0.862118	0.982644	38.18	47.18	30.93	100.7	86	113.3	10.32	13.88	3.56	4.65241e+07	3.58967e+07	1.98061e+07	2.85597e+07	2.61926e+07	1.20197e+07
FALSE	High	Master Protein	O75347	Tubulin-specific chaperone A	0	85.519	64	11	112	11	11	108	12.8	5.29	272.57	11	cell organization and biogenesis;metabolic process	cytoplasm;cytoskeleton	protein binding;RNA binding	Pf02970	6902	ENSG00000171530.13	TBCA	5			Post-chaperonin tubulin folding pathway	3	2.295	0.515	0.244	0.0878535	0.0605631	0.00762214	69.85	37.08	43.64	79.6	180.6	39.8	11.88	6.01	19.39	1.3461e+08	1.10226e+08	6.20926e+07	7.52031e+07	6.96586e+07	9.32378e+07
FALSE	High	Master Protein	Q15063	Periostin	0	85.397	22	12	41	12	12	836	93.3	7.53	127.47	12	cell communication;cell growth;cell organization and biogenesis;regulation of biological process;response to stimulus	cytoplasm;extracellular;Golgi	metal ion binding;protein binding	Pf02469, Pf07546	10631	ENSG00000133110.14	POSTN	13		Hypothesized Pathways in Pathogenesis of Cardiovascular Disease; Amplification and Expansion of Oncogenic Pathways as Metastatic Traits		2	1.061	1.225	1.059	0.961379	0.65448	0.988212	62.63	55.47	61.65	93.3	96.7	110	10.14	47.34	39.07	2.4137e+07	1.8004e+07	1.29294e+07	1.86784e+07	1.7161e+07	1.19432e+07
FALSE	High	Master Protein	O14979	Heterogeneous nuclear ribonucleoprotein D-like	0	85.096	26	11	109	8	8	420	46.4	9.57	262.98	11	metabolic process;regulation of biological process;response to stimulus	cytoplasm;cytosol;nucleus;spliceosomal complex	DNA binding;protein binding;RNA binding	Pf00076, Pf08777, Pf13893, Pf14259	9987	ENSG00000152795.17	HNRNPDL; HNRPDL	4			Gene and protein expression by JAK-STAT signaling after Interleukin-12 stimulation; Interleukin-12 family signaling	5	1.583	1.466	0.857	0.497919	0.302874	0.982644	57.19	54.1	62.48	63.2	126.5	110.3	14.04	7.8	6.08	2.59885e+07	3.04467e+07	1.82959e+07	1.99333e+07	2.21395e+07	2.76337e+07
FALSE	High	Master Protein	Q01469	Fatty acid-binding protein 5	0	84.399	79	12	99	10	12	135	15.2	7.01	197.58	12	metabolic process;transport	cytoplasm;cytosol;extracellular;membrane;organelle lumen	protein binding;transporter activity	Pf00061	2171	ENSG00000164687.10	FABP5	8	PPAR signaling pathway	PPAR signaling pathway	Triglyceride catabolism; Signaling by Retinoic Acid; Neutrophil degranulation	12	1.068	1.212	1.321	0.956943	0.727061	0.949821	75.06	56.41	58.62	91.5	100.5	108	10.34	6.98	9.91	7.8057e+07	6.46625e+07	3.54497e+07	4.62727e+07	4.16204e+07	2.70999e+07
FALSE	High	Master Protein	P07602	Prosaposin	0	84.397	27	13	99	13	13	524	58.1	5.17	222.11	13	cell differentiation;metabolic process;regulation of biological process;response to stimulus;transport	extracellular;membrane;mitochondrion;organelle lumen;vacuole	catalytic activity;enzyme regulator activity;protein binding	Pf02199, Pf03489, Pf05184	5660	ENSG00000197746.13	PSAP	10	Lysosome		Platelet degranulation ; Peptide ligand-binding receptors; Neutrophil degranulation; Glycosphingolipid metabolism	17	1.097	0.668	0.613	0.932	0.484559	0.788828	70.64	69.8	73.65	126.7	105.5	67.8	11.23	14.83	19.2	161959216	1.69361e+08	9.68953e+07	1.05525e+08	1.08491e+08	5.99427e+07
FALSE	High	Master Protein	P09972	Fructose-bisphosphate aldolase C	0	84.147	33	9	93	5	5	364	39.4	6.87	337.18	9	cell differentiation;metabolic process;transport	cytoskeleton;cytosol;extracellular;mitochondrion;organelle lumen	catalytic activity;protein binding	Pf00274	230	ENSG00000109107.13	ALDOC	17	Carbon metabolism; Fructose and mannose metabolism; Pentose phosphate pathway; Glycolysis / Gluconeogenesis; Biosynthesis of amino acids; Metabolic pathways	Glycolysis and Gluconeogenesis	Gluconeogenesis; Glycolysis; Neutrophil degranulation	15	0.679	1.005	1.152	0.814575	0.977476	0.982644	69.06	53.81	45.23	115.5	89.9	94.6	16.68	5.31	8.06	6.28903e+07	6.24166e+07	5.30429e+07	5.20561e+07	4.62191e+07	2.27488e+07
FALSE	High	Master Protein	Q16629	Serine/arginine-rich splicing factor 7	0	84.125	32	9	84	8	8	238	27.4	11.82	214.51	9	metabolic process;regulation of biological process;transport	cytoplasm;nucleus	metal ion binding;protein binding;RNA binding	Pf00076, Pf13893, Pf14259	6432	ENSG00000115875.18	SRSF7	2	Spliceosome; Herpes simplex infection	mRNA Processing	Cleavage of Growing Transcript in the Termination Region ; Transport of Mature mRNA derived from an Intron-Containing Transcript; mRNA 3'-end processing; mRNA Splicing - Major Pathway; mRNA Splicing - Minor Pathway	15	0.984	0.771	1.183	0.984132	0.808133	0.982644	106.55	95.24	35.92	103.6	88	108.3	10.66	4.66	12.97	8.04296e+07	9.11017e+07	5.673e+07	7.42128e+07	6.85656e+07	3.55311e+07
FALSE	High	Master Protein	P45974	Ubiquitin carboxyl-terminal hydrolase 5	0	83.866	25	15	51	15	15	858	95.7	5.03	124.34	15	metabolic process;regulation of biological process	cytosol;vacuole	catalytic activity;metal ion binding;protein binding	Pf00443, Pf00627, Pf02148, Pf13423	8078	ENSG00000111667.13	USP5	12			Synthesis of active ubiquitin: roles of E1 and E2 enzymes; Ub-specific processing proteases	6	0.852	0.926	1.126	0.984132	0.984333	0.982644	36.18	33.9	31.45	103	95.8	101.2	12.54	14.38	5.99	2.55814e+07	29118595	20365372	2.50382e+07	2.15457e+07	9.95629e+06
FALSE	High	Master Protein	P07741	Adenine phosphoribosyltransferase	0	83.297	72	11	54	11	11	180	19.6	6.02	149.94	11	metabolic process;response to stimulus;transport	cytoplasm;cytosol;extracellular;organelle lumen	catalytic activity;nucleotide binding	Pf00156	353	ENSG00000198931.10	APRT	16	Purine metabolism; Metabolic pathways		Neutrophil degranulation; Purine salvage	9	1.5	0.799	0.61	0.583095	0.857154	0.775957	54.58	44.5	48.57	91.8	133	75.1	7.37	11.05	12	8.7759e+07	8.85045e+07	58173915	6.73226e+07	6.08028e+07	4.73849e+07
FALSE	High	Master Protein	P28066	Proteasome subunit alpha type-5	0	82.853	37	8	54	8	8	241	26.4	4.79	178.49	8	metabolic process;regulation of biological process;response to stimulus;transport	cytoplasm;cytosol;extracellular;nucleus;organelle lumen;proteasome	catalytic activity;nucleotide binding;protein binding	Pf00227, Pf10584	5686	ENSG00000143106.12	PSMA5	1	Proteasome	Proteasome Degradation	Regulation of RAS by GAPs; CDT1 association with the CDC6:ORC:origin complex; Downstream TCR signaling; UCH proteinases; NIK-->noncanonical NF-kB signaling; Hh mutants that don't undergo autocatalytic processing are degraded by ERAD; SCF-beta-TrCP mediated degradation of Emi1; Neutrophil degranulation; Cross-presentation of soluble exogenous antigens (endosomes); Separation of Sister Chromatids; …	151	0.973	0.696	0.641	0.986	0.579019	0.837676	61.56	30.24	49.23	117.2	108.6	74.2	7.77	7.4	10.71	4.51639e+07	4.87291e+07	2.85766e+07	3.53845e+07	3.2195e+07	2.09415e+07
FALSE	High	Master Protein	Q04917	14-3-3 protein eta	0	82.758	43	14	154	8	8	246	28.2	4.84	250.35	14	cell organization and biogenesis;metabolic process;regulation of biological process;response to stimulus;transport	cytoplasm;cytosol;membrane;mitochondrion	catalytic activity;protein binding	Pf00244	7533	ENSG00000128245.14	YWHAH	22	Viral carcinogenesis; Epstein-Barr virus infection; Hippo signaling pathway; Oocyte meiosis; Cell cycle; PI3K-Akt signaling pathway	Cell Cycle; Myometrial Relaxation and Contraction Pathways; Calcium Regulation in the Cardiac Cell; Sudden Infant Death Syndrome (SIDS) Susceptibility Pathways	Translocation of GLUT4 to the plasma membrane; Chk1/Chk2(Cds1) mediated inactivation of Cyclin B:Cdk1 complex; TP53 Regulates Metabolic Genes; Activation of BAD and translocation to mitochondria ; RHO GTPases activate PKNs	32	0.552	0.623	0.912	0.548232	0.328981	0.988212	91.21	52.8	53.9	117.8	107.7	74.5	9.94	10.74	4.35	5.38262e+07	4.66925e+07	3.28604e+07	3.64737e+07	2.90516e+07	1.91558e+07
FALSE	High	Master Protein	P84090	Enhancer of rudimentary homolog	0	82.698	55	7	95	7	7	104	12.3	5.92	255.97	7	metabolic process;regulation of biological process		DNA binding;nucleotide binding;protein binding;RNA binding	Pf01133	2079	ENSG00000100632.10	ERH	14				0	1.327	0.246	0.172	0.749207	5.26658e-08	0.000322713	119.4	91.28	100.84	104.1	172.5	23.5	20.54	9.49	39.85	102692904	1.12895e+08	4.24807e+07	6.25539e+07	6.75014e+07	8.04715e+07
FALSE	High	Master Protein	Q07065	Cytoskeleton-associated protein 4	0	82.37	34	16	70	15	15	602	66	5.92	174.2	16	metabolic process;transport	cytoplasm;cytoskeleton;cytosol;endoplasmic reticulum;membrane;organelle lumen	RNA binding	Pf13166	10970	ENSG00000136026.13	CKAP4	12	Protein processing in endoplasmic reticulum		Post-translational protein phosphorylation; Regulation of Insulin-like Growth Factor (IGF) transport and uptake by Insulin-like Growth Factor Binding Proteins (IGFBPs); Surfactant metabolism; Neutrophil degranulation	9	1.76	1.097	0.585	0.368717	0.866066	0.723726	53.92	37.53	43.91	75.6	142.3	82.1	5.57	12.88	4.04	22812791	1.74825e+07	1.25087e+07	1.67746e+07	1.39082e+07	1.63077e+07
FALSE	High	Master Protein	P25786	Proteasome subunit alpha type-1	0	82.153	41	12	93	12	12	263	29.5	6.61	166.95	12	metabolic process;regulation of biological process;response to stimulus;transport	cytoplasm;cytosol;nucleus;proteasome	catalytic activity;protein binding;RNA binding	Pf00227, Pf10584	5682	ENSG00000129084.17	PSMA1	11	Proteasome	Proteasome Degradation	Regulation of RAS by GAPs; CDT1 association with the CDC6:ORC:origin complex; Downstream TCR signaling; UCH proteinases; NIK-->noncanonical NF-kB signaling; Hh mutants that don't undergo autocatalytic processing are degraded by ERAD; SCF-beta-TrCP mediated degradation of Emi1; Cross-presentation of soluble exogenous antigens (endosomes); Separation of Sister Chromatids; Vpu mediated degradation o…	150	1.2	0.985	0.732	0.858764	0.984333	0.949821	73.68	52.71	52.25	97.5	111.2	91.3	5.1	4.44	6.43	6.84127e+07	6.41417e+07	3.93098e+07	5.48084e+07	4.98766e+07	3.11383e+07
FALSE	High	Master Protein	Q9UBE0	SUMO-activating enzyme subunit 1	0	81.994	36	12	84	12	12	346	38.4	5.3	151.54	12	metabolic process;regulation of biological process	cytoplasm;nucleus	catalytic activity;enzyme regulator activity;protein binding	Pf00899	10055	ENSG00000142230.11	SAE1	19	Ubiquitin mediated proteolysis		SUMO is conjugated to E1 (UBA2:SAE1); SUMO is transferred from E1 to E2 (UBE2I, UBC9)	7	1.024	0.973	1.093	0.967166	0.984333	0.982644	55.45	43.78	45.52	106.4	94.2	99.4	7.05	17.71	4.65	3.14774e+07	2.97951e+07	1.58891e+07	2.25023e+07	2.11725e+07	1.08641e+07
FALSE	High	Master Protein	Q15056	Eukaryotic translation initiation factor 4H	0	81.84	65	15	117	14	15	248	27.4	7.23	269.77	15	cell organization and biogenesis;metabolic process;regulation of biological process;reproduction	cytoplasm;cytosol;membrane	catalytic activity;protein binding;RNA binding	Pf00076, Pf13893, Pf14259	7458	ENSG00000106682.14	EIF4H	7		Translation Factors	L13a-mediated translational silencing of Ceruloplasmin expression; Translation initiation complex formation; GTP hydrolysis and joining of the 60S ribosomal subunit; Ribosomal scanning and start codon recognition	10	1.441	1.143	0.647	0.647134	0.835297	0.856219	89.48	75.97	50.1	86.2	128.2	85.6	8.62	8.2	12.57	1.31712e+08	1.14422e+08	7.69992e+07	1.20312e+08	8.60058e+07	7.6752e+07
FALSE	High	Master Protein	P35556	Fibrillin-2	0	81.774	7	16	49	15	15	2912	314.6	4.86	107.14	16	cell organization and biogenesis;regulation of biological process	extracellular	metal ion binding;protein binding;structural molecule activity	Pf00683, Pf07645, Pf12662, Pf12947, Pf14670	2201	ENSG00000138829.11	FBN2	5		Hypothesized Pathways in Pathogenesis of Cardiovascular Disease	Molecules associated with elastic fibres; Degradation of the extracellular matrix	5	0.588	1.195	1.584	0.757387	0.717535	0.788828	84.22	26.25	68.38	60.5	80	159.5	30.56	26.17	25.45	9.1967e+06	7.88549e+06	3.93819e+06	4.42612e+06	2.58678e+06	4.36335e+06
FALSE	High	Master Protein	P17174	Aspartate aminotransferase, cytoplasmic	0	81.766	41	14	84	14	14	413	46.2	7.01	190.86	14	metabolic process;regulation of biological process;response to stimulus	cytoplasm;cytosol;mitochondrion;nucleus;vacuole	catalytic activity	Pf00155	2805	ENSG00000120053.10	GOT1	10	Phenylalanine, tyrosine and tryptophan biosynthesis; Arginine biosynthesis; Tyrosine metabolism; Carbon metabolism; Alanine, aspartate and glutamate metabolism; Phenylalanine metabolism; Biosynthesis of amino acids; 2-Oxocarboxylic acid metabolism; Metabolic pathways; Cysteine and methionine metabolism; Arginine and proline metabolism	Alanine and aspartate metabolism; Trans-sulfuration pathway; Amino Acid metabolism; Glycolysis and Gluconeogenesis	Gluconeogenesis; Amino acid synthesis and interconversion (transamination); Methionine salvage pathway	24	0.71	0.868	1.344	0.85978	0.948267	0.943594	63.58	43.64	48.13	110.4	83.7	105.8	4.53	7.43	11.1	5.72265e+07	5.09971e+07	2.90319e+07	4.02332e+07	3.59488e+07	1.66678e+07
FALSE	High	Master Protein	P12081	Histidine--tRNA ligase, cytoplasmic	0	81.432	40	20	90	14	20	509	57.4	5.88	138.68	20	cell organization and biogenesis;metabolic process	cytoplasm;cytosol;mitochondrion	catalytic activity;nucleotide binding;protein binding	Pf00458, Pf00587, Pf03129, Pf13393	3035	ENSG00000170445.12	HARS	5	Aminoacyl-tRNA biosynthesis	Allograft Rejection	Cytosolic tRNA aminoacylation	6	0.618	0.669	1.169	0.706663	0.491849	0.982644	47.86	47.55	46.6	152.1	66	81.9	3.52	9.81	8.57	2.00483e+08	1.69084e+08	1.14807e+08	158532001	1.28595e+08	3.17909e+07
FALSE	High	Master Protein	P36873	Serine/threonine-protein phosphatase PP1-gamma catalytic subunit	0	81.272	49	12	46	3	3	323	37	6.54	76.88	12	cell differentiation;cell division;cell organization and biogenesis;metabolic process;regulation of biological process;response to stimulus	chromosome;cytoplasm;cytosol;membrane;mitochondrion;nucleus	catalytic activity;metal ion binding;protein binding;RNA binding	Pf00149	5501	ENSG00000186298.11	PPP1CC	12	Dopaminergic synapse; Vascular smooth muscle contraction; Insulin signaling pathway; Amphetamine addiction; cGMP-PKG signaling pathway; Hippo signaling pathway; Oxytocin signaling pathway; Long-term potentiation; Adrenergic signaling in cardiomyocytes; Focal adhesion; Proteoglycans in cancer; Regulation of actin cytoskeleton; mRNA surveillance pathway; Oocyte meiosis; Herpes simplex infection; In…	Common Pathways Underlying Drug Addiction	Triglyceride catabolism; Amplification of signal from unattached kinetochores via a MAD2 inhibitory signal; Separation of Sister Chromatids; Downregulation of TGF-beta receptor signaling; Resolution of Sister Chromatid Cohesion; RHO GTPases Activate Formins; Circadian Clock	46	0.835	0.535	0.652	0.984132	0.620765	0.862736	34.91	31.45	25.5	169.8	83.3	47	17.26	26.45	21.39	2.77954e+06	3.15876e+06	1.91304e+06	2.05052e+06	2.59724e+06	555128
FALSE	High	Master Protein	P62633	Cellular nucleic acid-binding protein	0	80.953	50	8	62	8	8	177	19.5	7.71	138.25	8	metabolic process;regulation of biological process	cytoplasm;cytosol;endoplasmic reticulum;nucleus	DNA binding;metal ion binding;protein binding;RNA binding	Pf00098	7555	ENSG00000169714.16	CNBP	3				0	1.345	1.291	0.945	0.743772	0.588636	0.990103	103.43	63.29	59.48	88	90.4	121.6	32.71	16.01	15.44	2.92444e+07	3.39704e+07	1.23735e+07	1.1392e+07	1.70835e+07	1.12053e+07
FALSE	High	Master Protein	P10644	cAMP-dependent protein kinase type I-alpha regulatory subunit	0	80.792	45	15	63	12	15	381	43	5.35	151.8	15	cell organization and biogenesis;cell proliferation;coagulation;metabolic process;regulation of biological process;response to stimulus	cytoplasm;cytosol;membrane	catalytic activity;enzyme regulator activity;nucleotide binding;protein binding	Pf00027, Pf02197	5573	ENSG00000108946.14	PRKAR1A	17	Insulin signaling pathway	miRs in Muscle Cell Differentiation; Mesodermal Commitment Pathway; Myometrial Relaxation and Contraction Pathways; G Protein Signaling Pathways; Calcium Regulation in the Cardiac Cell; Sudden Infant Death Syndrome (SIDS) Susceptibility Pathways	Signaling by GPCR; PKA activation in glucagon signalling; PKA activation; DARPP-32 events; Glucagon-like Peptide-1 (GLP1) regulates insulin secretion; Hedgehog 'off' state; Vasopressin regulates renal water homeostasis via Aquaporins; Factors involved in megakaryocyte development and platelet production	33	1.099	1.128	1.025	0.932	0.858223	0.990103	69.2	46.21	59.9	101.9	100.2	97.9	18.53	17.66	18.7	2.75544e+07	3.8843e+07	2.39428e+07	3.07369e+07	2.97942e+07	1.65932e+07
FALSE	High	Master Protein	P20810	Calpastatin	0	80.662	24	13	42	13	13	708	76.5	5.07	95.08	13	regulation of biological process	cytosol;endoplasmic reticulum;membrane	enzyme regulator activity;protein binding;RNA binding	Pf00748	831	ENSG00000153113.23	CAST	5			Degradation of the extracellular matrix; Deregulated CDK5 triggers multiple neurodegenerative pathways in Alzheimer's disease models	5	0.759	0.792	0.939	0.901766	0.873037	0.990103	75.92	51.09	50.81	133	61.3	105.7	6.94	25.85	19.36	2.26831e+07	2.0169e+07	1.32383e+07	1.52888e+07	1.30851e+07	5311418
FALSE	High	Master Protein	P35998	26S proteasome regulatory subunit 7	0	80.501	33	11	60	11	11	433	48.6	5.95	157.09	11	cell differentiation;metabolic process;regulation of biological process;response to stimulus;transport	cytoplasm;cytosol;extracellular;membrane;nucleus;organelle lumen;proteasome	catalytic activity;nucleotide binding;protein binding	Pf00004, Pf00158, Pf07724, Pf07726, Pf07728, Pf13191, Pf13401	5701	ENSG00000161057.11	PSMC2	7	Epstein-Barr virus infection; Proteasome	Proteasome Degradation; Parkin-Ubiquitin Proteasomal System pathway	Regulation of RAS by GAPs; CDT1 association with the CDC6:ORC:origin complex; Downstream TCR signaling; UCH proteinases; NIK-->noncanonical NF-kB signaling; Hh mutants that don't undergo autocatalytic processing are degraded by ERAD; SCF-beta-TrCP mediated degradation of Emi1; Neutrophil degranulation; Cross-presentation of soluble exogenous antigens (endosomes); Separation of Sister Chromatids; …	153	0.612	0.954	1.474	0.725426	0.984333	0.874147	59.87	27.54	44.14	109	92.5	98.5	11.61	12.46	13.88	1.90383e+07	2.14559e+07	1.25378e+07	1.43518e+07	1.50998e+07	7319312
FALSE	High	Master Protein	P17980	26S proteasome regulatory subunit 6A	0	80.176	37	12	52	12	12	439	49.2	5.24	160.48	12	metabolic process;regulation of biological process;response to stimulus;transport	cytoplasm;cytosol;extracellular;membrane;nucleus;organelle lumen;proteasome	catalytic activity;enzyme regulator activity;nucleotide binding;protein binding	Pf00004, Pf01078, Pf05496, Pf07724, Pf07728, Pf13191	5702	ENSG00000165916.8	PSMC3	11	Epstein-Barr virus infection; Proteasome	Proteasome Degradation; Parkin-Ubiquitin Proteasomal System pathway	Regulation of RAS by GAPs; CDT1 association with the CDC6:ORC:origin complex; Downstream TCR signaling; UCH proteinases; NIK-->noncanonical NF-kB signaling; Hh mutants that don't undergo autocatalytic processing are degraded by ERAD; SCF-beta-TrCP mediated degradation of Emi1; Neutrophil degranulation; Cross-presentation of soluble exogenous antigens (endosomes); Separation of Sister Chromatids; …	153	1.136	0.989	0.894	0.899278	0.983818	0.984389	63.16	51.93	49.22	99.4	105.8	94.8	18.95	15.85	11.34	2.20366e+07	2.59936e+07	1.92025e+07	1.99135e+07	2.25616e+07	1.25162e+07
FALSE	High	Master Protein	Q9UMX0	Ubiquilin-1	0	79.331	26	10	46	3	5	589	62.5	5.11	138.75	10	cell communication;cell organization and biogenesis;metabolic process;regulation of biological process;response to stimulus	cytoplasm;cytosol;endoplasmic reticulum;membrane;nucleus;proteasome;vacuole	protein binding	Pf00240, Pf00627, Pf11976	29979	ENSG00000135018.13	UBQLN1	9	Protein processing in endoplasmic reticulum		Cargo recognition for clathrin-mediated endocytosis	5	1.576	1.814	1.13	0.654225	0.0560782	0.982644	88.3	87.41	36.63	83	98.9	118.1	17.53	11.42	18.27	5.94772e+06	5.64473e+06	4.73803e+06	6.23472e+06	5.65045e+06	3.68408e+06
FALSE	High	Master Protein	Q09028	Histone-binding protein RBBP4	0	79.278	28	10	85	5	5	425	47.6	4.89	191.78	10	cell organization and biogenesis;metabolic process;regulation of biological process;response to stimulus	cytosol;nucleus	catalytic activity;DNA binding;protein binding	Pf00400, Pf12265	5928	ENSG00000162521.18	RBBP4	1		Retinoblastoma (RB) in Cancer; Interactome of polycomb repressive complex 2 (PRC2)	Regulation of TP53 Activity through Acetylation; Polo-like kinase mediated events; PKMTs methylate histone lysines; Activation of anterior HOX genes in hindbrain development during early embryogenesis; Cyclin A:Cdk2-associated events at S phase entry; Deposition of new CENPA-containing nucleosomes at the centromere; Transcription of E2F targets under negative control by p107 (RBL1) and p130 (RBL2…	50	2.527	1.101	0.541	0.0476082	0.836315	0.591165	109.71	61.51	47.2	71.8	148.6	79.6	18.42	14.06	5.33	1.30996e+07	1.51158e+07	9.27135e+06	1.08189e+07	1.33486e+07	1.11373e+07
FALSE	High	Master Protein	P98179	RNA-binding protein 3	0	79.164	60	6	87	6	6	157	17.2	8.91	233.24	6	metabolic process;regulation of biological process	cytoplasm;nucleus	protein binding;RNA binding	Pf00076, Pf13893, Pf14259	5935	ENSG00000102317.17	RBM3	X				0	1.972	2.01	0.969	0.227719	0.0104931	0.994349	52.39	60.45	35.01	56	138.8	105.2	10.82	16.93	28.53	1.78967e+07	1.94858e+07	9.82485e+06	1.51266e+07	1.41039e+07	2.15292e+07
FALSE	High	Master Protein	P49773	Histidine triad nucleotide-binding protein 1	0	78.305	87	8	69	8	8	126	13.8	6.95	164.19	8	cell death;metabolic process;regulation of biological process;response to stimulus	cytoplasm;cytoskeleton;cytosol;membrane;nucleus	catalytic activity;nucleotide binding;protein binding	Pf01230, Pf11969	3094	ENSG00000169567.11	HINT1	5				0	0.892	1.043	1.09	0.986	0.945103	0.983626	103.1	40.02	85.61	97	101	102	15.31	6.8	11.53	1.26471e+08	1.10762e+08	50157290	7.20571e+07	68961898	4.30374e+07
FALSE	High	Master Protein	Q1KMD3	Heterogeneous nuclear ribonucleoprotein U-like protein 2	0	78.177	25	17	71	17	17	747	85.1	4.91	126.89	17		membrane;nucleus	protein binding;RNA binding	Pf00622, Pf02037, Pf08433, Pf13671	221092	ENSG00000214753.2	HNRNPUL2	11				0	0.802	1.077	1.248	0.958828	0.908458	0.976336	78.98	59.99	38.22	112.7	81.7	105.6	13.96	7.83	21.92	3.61487e+07	3.78278e+07	2.70738e+07	2.94419e+07	3.20107e+07	1.20564e+07
FALSE	High	Master Protein	Q13011	Delta(3,5)-Delta(2,4)-dienoyl-CoA isomerase, mitochondrial	0	77.799	39	11	80	11	11	328	35.8	8	214.75	11	metabolic process	membrane;mitochondrion	catalytic activity;protein binding	Pf00378	1891	ENSG00000282853.1; ENSG00000104823.8	ECH1	19; CHR_HG26_PATCH	Peroxisome	Fatty Acid Biosynthesis		2	1.084	1.153	1.03	0.943601	0.831442	0.990103	53.61	46.21	52.82	91.9	111.3	96.8	8.69	9.05	17.95	3.96831e+07	32966696	2.17134e+07	3.30635e+07	2.20155e+07	1.79788e+07
FALSE	High	Master Protein	O75083	WD repeat-containing protein 1	0	77.7	26	14	75	14	14	606	66.2	6.65	94.74	14	cell differentiation;cell organization and biogenesis;cellular component movement;metabolic process;regulation of biological process;transport	cytoplasm;cytoskeleton;cytosol;extracellular	protein binding	Pf00400, Pf04762, Pf08662, Pf14783	9948	ENSG00000071127.16	WDR1	4		Hypertrophy Model	Platelet degranulation	5	0.618	0.874	1.453	0.706663	0.954809	0.891878	45.57	37.58	28.98	111	89.3	99.7	15.04	17.19	17.16	3.32742e+08	2.18974e+08	153780917	2.51364e+08	1.57541e+08	8.64227e+07
FALSE	High	Master Protein	Q9Y230	RuvB-like 2	0	77.68	40	16	75	16	16	463	51.1	5.64	165.25	16	cell organization and biogenesis;metabolic process;regulation of biological process;response to stimulus	cytoplasm;cytosol;membrane;nucleus	catalytic activity;DNA binding;nucleotide binding;protein binding	Pf00004, Pf03796, Pf06068, Pf13481	10856	ENSG00000183207.13	RUVBL2	19			HATs acetylate histones; Telomere Extension By Telomerase	8	0.521	0.675	1.415	0.457338	0.51361	0.917641	66.05	51.47	51.97	137.2	68.2	94.7	14.92	11.9	16.55	4.57107e+07	4.77532e+07	3.60957e+07	5.09345e+07	3.76453e+07	1.14499e+07
FALSE	High	Master Protein	P20962	Parathymosin	0	77.268	32	7	116	7	7	102	11.5	4.16	258.69	7	metabolic process	nucleus			5763	ENSG00000159335.15	PTMS	12				0	2.556	0.512	0.179	0.0414007	0.0570653	0.000473573	98.65	80.46	123.62	99.4	125.2	75.4	12.04	33.71	19.29	1.19615e+08	7.72595e+07	6.24104e+07	8.56899e+07	6.4037e+07	5.48987e+07
FALSE	High	Master Protein	Q92626	Peroxidasin homolog	0	76.925	10	14	72	14	14	1479	165.2	7.17	152.56	14	cell organization and biogenesis;metabolic process;regulation of biological process;response to stimulus	endoplasmic reticulum;extracellular	antioxidant activity;catalytic activity;metal ion binding;protein binding;structural molecule activity	Pf00047, Pf00093, Pf03098, Pf05825, Pf07679, Pf07686, Pf08205, Pf12799, Pf13855, Pf13895, Pf13927	7837	ENSG00000130508.10	PXDN	2		EGF/EGFR Signaling Pathway	Crosslinking of collagen fibrils	5	0.911	1.04	1.131	0.992253	0.945103	0.982644	47.87	40.71	37.37	109.7	86.9	103.4	13.81	9.88	16.9	3.10565e+07	3.52177e+07	2.51787e+07	3.21861e+07	2.37048e+07	1.3224e+07
FALSE	High	Master Protein	P40227	T-complex protein 1 subunit zeta	0	76.884	36	16	94	13	16	531	58	6.68	144.74	16	metabolic process;regulation of biological process	cytoplasm;cytosol;membrane	nucleotide binding;protein binding;RNA binding	Pf00118, Pf05504	908	ENSG00000146731.10	CCT6A	7			Prefoldin mediated transfer of substrate to CCT/TriC; Cooperation of PDCL (PhLP1) and TRiC/CCT in G-protein beta folding; Association of TriC/CCT with target proteins during biosynthesis; Formation of tubulin folding intermediates by CCT/TriC; Folding of actin by CCT/TriC	9	0.693	0.638	0.991	0.839508	0.384572	0.997498	60.78	56.69	43.55	134.7	87.4	78	14.46	13.22	14.02	6.98906e+07	7.8858e+07	4.5669e+07	7.8716e+07	5.86285e+07	1.81911e+07
FALSE	High	Master Protein	P34897	Serine hydroxymethyltransferase, mitochondrial	0	76.744	33	15	121	15	15	504	56	8.53	243.05	15	cell organization and biogenesis;metabolic process;regulation of biological process;response to stimulus	cytoplasm;cytoskeleton;membrane;mitochondrion;nucleus;organelle lumen	catalytic activity;protein binding	Pf00464	6472	ENSG00000182199.10	SHMT2	12	Carbon metabolism; Glycine, serine and threonine metabolism; Antifolate resistance; Biosynthesis of amino acids; One carbon pool by folate; Metabolic pathways; Glyoxylate and dicarboxylate metabolism	Vitamin B12 Metabolism; Folate Metabolism; One Carbon Metabolism; Trans-sulfuration and one carbon metabolism; One carbon metabolism and related pathways	Metabolism of folate and pterines	16	0.799	0.975	1.281	0.958828	0.984333	0.960723	40.33	26.47	29.85	115.8	85.1	99.1	6.71	15.39	10.85	1.21415e+08	9.50796e+07	6.70089e+07	9.17878e+07	6.78477e+07	2.79114e+07
FALSE	High	Master Protein	P30044	Peroxiredoxin-5, mitochondrial	0	76.732	56	11	71	11	11	214	22.1	8.7	202.99	11	cell death;cellular homeostasis;defense response;metabolic process;regulation of biological process;response to stimulus	cytoplasm;cytosol;mitochondrion;nucleus;organelle lumen	antioxidant activity;catalytic activity;DNA binding;enzyme regulator activity;protein binding	Pf00578, Pf08534	25824	ENSG00000126432.13	PRDX5	11	Peroxisome	Selenium Micronutrient Network	Detoxification of Reactive Oxygen Species	5	0.858	0.831	1.08	0.984132	0.903284	0.988212	51.51	61.59	51.08	122	90.7	87.4	10.13	5.61	22.96	7.06433e+07	6.93702e+07	4.37305e+07	4.72633e+07	5.1371e+07	2.35649e+07
FALSE	High	Master Protein	O75874	Isocitrate dehydrogenase [NADP] cytoplasmic	0	76.414	32	13	94	12	12	414	46.6	7.01	179.34	13	metabolic process;regulation of biological process;response to stimulus;transport	cytoplasm;cytosol;extracellular;mitochondrion;organelle lumen	catalytic activity;metal ion binding;nucleotide binding;protein binding	Pf00180	3417	ENSG00000138413.13	IDH1	2	Peroxisome; Citrate cycle (TCA cycle); Central carbon metabolism in cancer; Carbon metabolism; Glutathione metabolism; Biosynthesis of amino acids; 2-Oxocarboxylic acid metabolism; Metabolic pathways	Glutathione metabolism; TCA Cycle and Deficiency of Pyruvate Dehydrogenase complex (PDHc); Amino Acid metabolism	Neutrophil degranulation; NADPH regeneration; Abnormal conversion of 2-oxoglutarate to 2-hydroxyglutarate	21	0.619	0.929	1.539	0.712202	0.985118	0.816719	51.18	40.39	37.82	121.6	70.5	107.9	4.13	13.41	14	5.93706e+07	5.10646e+07	3.35116e+07	4.17058e+07	3.49602e+07	1.25777e+07
FALSE	High	Master Protein	Q8WX93	Palladin	0	76.303	12	16	77	15	16	1383	150.5	7.09	149.98	16	cell organization and biogenesis;cellular component movement	cytoplasm;cytoskeleton;cytosol;membrane;nucleus	protein binding	Pf00047, Pf07679, Pf13895, Pf13927	23022		PALLD	4				0	1.187	1.016	0.906	0.863174	0.971867	0.988212	59.29	32.11	49.69	81.3	113.3	105.4	6.89	11.4	12.31	25652033	2.40684e+07	1.68409e+07	2.2644e+07	1.86227e+07	1.58727e+07
FALSE	High	Master Protein	Q99798	Aconitate hydratase, mitochondrial	0	76.161	21	11	35	11	11	780	85.4	7.61	82.87	11	metabolic process;response to stimulus	mitochondrion;organelle lumen	catalytic activity;metal ion binding	Pf00330, Pf00694	50	ENSG00000100412.15	ACO2	22	Citrate cycle (TCA cycle); Carbon metabolism; Biosynthesis of amino acids; 2-Oxocarboxylic acid metabolism; Metabolic pathways; Glyoxylate and dicarboxylate metabolism	Amino Acid metabolism; TCA Cycle	Mitochondrial protein import; Metabolism of proteins; Citric acid cycle (TCA cycle)	14	0.97	1.21	1.125	0.986	0.655038	0.982644	46.55	53.41	38.47	106.3	90.6	103.1	33.15	10.52	11.79	1.89405e+07	1.67068e+07	9.01178e+06	1.87478e+07	5.59854e+06	6.90812e+06
FALSE	High	Master Protein	P78417	Glutathione S-transferase omega-1	0	75.965	45	14	135	14	14	241	27.5	6.6	227.86	14	cellular homeostasis;metabolic process;regulation of biological process;response to stimulus	cytoplasm;cytosol	antioxidant activity;catalytic activity;protein binding	Pf00043, Pf00462, Pf02798, Pf13409, Pf13417, Pf14497	9446	ENSG00000148834.12	GSTO1	10	Glutathione metabolism; Metabolism of xenobiotics by cytochrome P450; Drug metabolism - cytochrome P450; Chemical carcinogenesis; Platinum drug resistance	Myometrial Relaxation and Contraction Pathways; Metapathway biotransformation	Gene and protein expression by JAK-STAT signaling after Interleukin-12 stimulation; Glutathione conjugation; Methylation; Vitamin C (ascorbate) metabolism; Interleukin-12 family signaling	20	0.92	0.708	0.722	0.999146	0.615172	0.942738	46.61	40.24	48.64	123.9	100.2	75.9	15.15	12.86	12.64	134641631	1.15094e+08	6.85573e+07	7.40064e+07	9.58207e+07	4.08997e+07
FALSE	High	Master Protein	P43490	Nicotinamide phosphoribosyltransferase	0	75.55	31	13	62	13	13	491	55.5	7.15	130.07	13	cell communication;metabolic process;regulation of biological process;response to stimulus	cytoplasm;cytosol;extracellular;nucleus	catalytic activity;protein binding	Pf04095	10135	ENSG00000105835.11	NAMPT	7	NOD-like receptor signaling pathway; Nicotinate and nicotinamide metabolism; Metabolic pathways	Adipogenesis; NAD metabolism, sirtuins and aging; NAD+ metabolism; NAD+ biosynthetic pathways	BMAL1:CLOCK,NPAS2 activates circadian gene expression; Nicotinamide salvaging	14	1.044	1.062	1.2	0.962231	0.925182	0.982644	47.19	46.87	44.1	110.1	68.6	121.4	19.5	19.02	10.47	2.75717e+07	2.61845e+07	1.87052e+07	2.50823e+07	1.25745e+07	1.00498e+07
FALSE	High	Master Protein	P00441	Superoxide dismutase [Cu-Zn]	0	75.096	85	9	51	9	9	154	15.9	6.13	105.49	9	cell organization and biogenesis;cellular component movement;cellular homeostasis;metabolic process;regulation of biological process;response to stimulus;transport	cytoplasm;cytosol;extracellular;membrane;mitochondrion;nucleus;organelle lumen;vacuole	antioxidant activity;catalytic activity;metal ion binding;protein binding	Pf00080	6647	ENSG00000142168.14	SOD1	21	Peroxisome; Longevity regulating pathway - multiple species; Prion diseases; Huntington's disease; Amyotrophic lateral sclerosis (ALS)	Selenium Micronutrient Network; Vitamin B12 Metabolism; Folate Metabolism; AGE/RAGE pathway; Dopamine metabolism; Amyotrophic lateral sclerosis (ALS); Copper homeostasis; Association Between Physico-Chemical Features and Toxicity Associated Pathways; One carbon metabolism and related pathways; Oxidative Stress	Platelet degranulation ; Gene and protein expression by JAK-STAT signaling after Interleukin-12 stimulation; Interleukin-12 family signaling; Detoxification of Reactive Oxygen Species	27	2.782	2.85	0.544	0.0341374	1.49185e-05	0.603062	126.41	79.64	127.04	29.1	166.7	104.1	15.36	24.03	25.11	7.81605e+06	5.31037e+06	5.12143e+06	5.68186e+06	5.40585e+06	1.36182e+07
FALSE	High	Master Protein	P17655	Calpain-2 catalytic subunit	0	74.998	25	12	62	12	12	700	79.9	4.98	149.51	12	cell organization and biogenesis;metabolic process;regulation of biological process;response to stimulus	chromosome;cytoplasm;cytoskeleton;cytosol;endoplasmic reticulum;Golgi;membrane;nucleus;vacuole	catalytic activity;metal ion binding;protein binding	Pf00648, Pf01067, Pf13833	824	ENSG00000162909.17	CAPN2	1	Protein processing in endoplasmic reticulum; Apoptosis; Focal adhesion; Alzheimer's disease	Integrin-mediated Cell Adhesion; Alzheimers Disease; VEGFA-VEGFR2 Signaling Pathway	Degradation of the extracellular matrix; Deregulated CDK5 triggers multiple neurodegenerative pathways in Alzheimer's disease models	12	0.558	0.866	1.224	0.562905	0.945103	0.982299	59.13	57.38	35.56	132.4	70.5	97.1	13.13	12.24	7.62	49816743	4.22568e+07	1.9463e+07	3.24933e+07	2.75262e+07	1.03734e+07
FALSE	High	Master Protein	P02675	Fibrinogen beta chain	0	74.644	19	10	43	10	10	491	55.9	8.27	125.14	10	cell organization and biogenesis;coagulation;defense response;metabolic process;regulation of biological process;response to stimulus;transport	cell surface;cytoplasm;extracellular;membrane;organelle lumen	protein binding;structural molecule activity	Pf00147, Pf08702	2244	ENSG00000171564.11	FGB	4	Complement and coagulation cascades; Platelet activation	Blood Clotting Cascade; VEGFA-VEGFR2 Signaling Pathway; Complement and Coagulation Cascades	Integrin cell surface interactions; Signaling by BRAF and RAF fusions; MAP2K and MAPK activation; GRB2:SOS provides linkage to MAPK signaling for Integrins ; Signaling by RAS mutants; Signaling by high-kinase activity BRAF mutants; Signaling by moderate kinase activity BRAF mutants; Platelet degranulation ; p130Cas linkage to MAPK signaling for integrins; Paradoxical activation of RAF signaling b…	38	0.422	1.049	1.938	0.210359	0.938117	0.48558	77.43	61.66	99.82	102.8	47.6	149.6	47.15	26.33	21.59	2.02491e+07	3.81949e+07	6.87944e+06	2.82587e+07	1.41141e+07	4.97128e+06
FALSE	High	Master Protein	P05455	Lupus La protein	0	74.523	40	15	59	15	15	408	46.8	7.12	104.25	15	metabolic process;transport	cytoplasm;nucleus	protein binding;RNA binding	Pf00076, Pf05383, Pf08777, Pf14259	6741	ENSG00000138385.15	SSB	2	Systemic lupus erythematosus		RNA Polymerase III Abortive And Retractive Initiation; RNA Polymerase III Transcription Termination	5	0.62	1.043	1.666	0.712202	0.945103	0.721907	84.59	56.07	66.72	108	84.1	107.8	14.91	2.28	12.39	3.96229e+07	3.94988e+07	2.68008e+07	2.704e+07	3.33052e+07	1.35178e+07
FALSE	High	Master Protein	Q13310	Polyadenylate-binding protein 4	0	74.497	23	12	52	4	5	644	70.7	9.26	139.34	12	coagulation;metabolic process	cytoplasm;cytosol;nucleus	protein binding;RNA binding	Pf00076, Pf00658, Pf13893, Pf14259	8761	ENSG00000090621.13	PABPC4	1	RNA degradation; mRNA surveillance pathway; RNA transport			3	0.705	1.007	1.454	0.864007	0.954912	0.891878	18.67	20.28	21.37	102.4	79	118.6	10.06	12.72	35.9	7.74092e+06	8842569	5.49938e+06	7.47705e+06	6.16965e+06	3.13982e+06
FALSE	High	Master Protein	Q14011	Cold-inducible RNA-binding protein	0	74.315	42	7	49	7	7	172	18.6	9.51	140.19	7	cell organization and biogenesis;regulation of biological process;response to stimulus	cytoplasm;nucleus	protein binding;RNA binding;translation regulator activity	Pf00076, Pf13893, Pf14259	1153	ENSG00000099622.13	CIRBP	19				0	1.195	0.99	1.049	0.889585	0.971867	0.988212	60.35	88.06	54.6	99.4	99.1	101.5	23.44	34.43	21.12	1.25432e+07	1.40199e+07	1.06587e+07	8.00557e+06	1.13148e+07	1.12105e+07
FALSE	High	Master Protein	Q14247	Src substrate cortactin	0	73.871	31	14	61	14	14	550	61.5	5.4	92.09	14	cell organization and biogenesis;cellular component movement;regulation of biological process;transport	cytoplasm;cytoskeleton;cytosol;Golgi;membrane	protein binding	Pf00018, Pf02218, Pf07653, Pf14604	2017	ENSG00000085733.15	CTTN	11	Tight junction; Pathogenic Escherichia coli infection; Proteoglycans in cancer; Bacterial invasion of epithelial cells; Shigellosis	Pathogenic Escherichia coli infection; Hepatitis C and Hepatocellular Carcinoma	RHO GTPases activate PAKs; Clathrin-mediated endocytosis	14	1.069	1.067	1.045	0.956943	0.917887	0.988212	76.19	55.52	56.59	96.5	97.4	106.2	11.52	13.19	8.35	2.81093e+07	2.76561e+07	1.65514e+07	2.85227e+07	2.04387e+07	1.24403e+07
FALSE	High	Master Protein	P20700	Lamin-B1	0	73.524	23	12	49	10	10	586	66.4	5.16	96.61	12	regulation of biological process;response to stimulus	membrane;nucleus	catalytic activity;motor activity;protein binding;structural molecule activity	Pf00038, Pf00932, Pf01576, Pf07888, Pf09726, Pf09731, Pf10186, Pf12128	4001	ENSG00000113368.11	LMNB1	5	Apoptosis	Fas Ligand (FasL) pathway and Stress induction of Heat Shock Proteins (HSP) regulation	Gene and protein expression by JAK-STAT signaling after Interleukin-12 stimulation; Breakdown of the nuclear lamina; Initiation of Nuclear Envelope Reformation; Clearance of Nuclear Envelope Membranes from Chromatin; Meiotic synapsis; Depolymerisation of the Nuclear Lamina; Formation of Senescence-Associated Heterochromatin Foci (SAHF); Deregulated CDK5 triggers multiple neurodegenerative pathway…	34	1.114	0.756	0.621	0.928626	0.822216	0.803262	49.7	50.44	83.54	95.8	142.4	61.8	22.58	20.89	17.89	11992792	1.44157e+07	8.64597e+06	1.66113e+07	1.25108e+07	7039487
FALSE	High	Master Protein	Q92688	Acidic leucine-rich nuclear phosphoprotein 32 family member B	0	73.515	40	13	66	7	7	251	28.8	4.06	105.32	13	cell organization and biogenesis;metabolic process;regulation of biological process	cytoplasm;nucleus	protein binding	Pf12799, Pf13855, Pf14580	10541	ENSG00000136938.8	ANP32B	9				0	0.939	0.972	1.16	0.991556	0.984333	0.982644	31.07	22.75	22.18	103.7	102.3	93.9	9.51	18.46	24.35	4.66712e+07	4.33008e+07	2.72092e+07	2.95329e+07	3.18923e+07	1.52205e+07
FALSE	High	Master Protein	O43399	Tumor protein D54	0	73.317	57	10	49	10	10	206	22.2	5.36	168.63	10	regulation of biological process	cytoplasm	protein binding;RNA binding	Pf04201	7165	ENSG00000101150.17	TPD52L2	20				0	0.893	0.686	0.638	0.986548	0.54699	0.828506	52.95	60.55	35.49	130.6	117.1	52.2	15.27	14.37	16.04	3.85534e+07	2.92179e+07	1.5497e+07	2.16922e+07	2.42844e+07	1.47724e+07
FALSE	High	Master Protein	P52943	Cysteine-rich protein 2	0	73.265	44	8	59	8	8	208	22.5	8.72	133.77	8	regulation of biological process		metal ion binding;protein binding	Pf00412	1397	ENSG00000182809.10	CRIP2	14				0	0.719	1.212	1.744	0.864007	0.727061	0.648459	55.96	30.45	35.6	95.1	70.6	134.4	25.33	5.74	27.63	3.19476e+07	3.95657e+07	3.62616e+07	4.41491e+07	3.35462e+07	1.44032e+07
FALSE	High	Master Protein	Q96PK6	RNA-binding protein 14	0	72.994	24	15	59	15	15	669	69.4	9.67	109.18	15	cell organization and biogenesis;defense response;metabolic process;regulation of biological process;response to stimulus	cytoplasm;nucleus	protein binding;RNA binding	Pf00076, Pf13893, Pf14259	10432; 100526737	ENSG00000239306.4	RBM14; RBM14-RBM4	11			RUNX2 regulates bone development	5	0.581	0.988	1.619	0.628148	0.984034	0.746376	51.51	42.04	39.28	124.9	50.4	124.6	8.22	17.38	7.89	5.59702e+07	5.14204e+07	3.13757e+07	5.11672e+07	3.67062e+07	8.63322e+06
FALSE	High	Master Protein	Q07021	Complement component 1 Q subcomponent-binding protein, mitochondrial	0	72.874	26	5	41	5	5	282	31.3	4.84	168.37	5	cell death;cell organization and biogenesis;defense response;metabolic process;regulation of biological process;response to stimulus	cell surface;cytoplasm;cytosol;extracellular;membrane;mitochondrion;nucleus;organelle lumen	protein binding;RNA binding	Pf02330	708	ENSG00000108561.8	C1QBP	17	Herpes simplex infection	Mesodermal Commitment Pathway	Intrinsic Pathway of Fibrin Clot Formation	5	0.449	1.281	1.324	0.262466	0.599867	0.949821	77.76	70.17	78.57	159.3	74	66.7	37.86	27.4	50.16	6.52577e+07	4.31763e+07	4.70768e+07	2.55838e+07	5.96629e+07	1.19507e+07
FALSE	High	Master Protein	P23526	Adenosylhomocysteinase	0	72.714	28	12	61	12	12	432	47.7	6.34	128.91	12	defense response;metabolic process;response to stimulus;transport	cytoplasm;cytosol;nucleus	catalytic activity;nucleotide binding;protein binding	Pf00670, Pf02254, Pf02826, Pf05221	191	ENSG00000101444.12	AHCY	20	Metabolic pathways; Cysteine and methionine metabolism	Folate Metabolism; Trans-sulfuration pathway; One Carbon Metabolism; Trans-sulfuration and one carbon metabolism	Metabolism of ingested SeMet, Sec, MeSec into H2Se; Defective AHCY causes Hypermethioninemia with S-adenosylhomocysteine hydrolase deficiency (HMAHCHD); Sulfur amino acid metabolism; Methylation	18	0.533	0.648	1.211	0.493071	0.417593	0.982644	58.79	43.18	41.52	142.1	71.7	86.2	9.15	14.46	18.12	6.69792e+07	7.07709e+07	4.41745e+07	6.57438e+07	4.99782e+07	1.44913e+07
FALSE	High	Master Protein	P62805	Histone H4	0	72.638	57	9	117	9	9	103	11.4	11.36	255.57	9	cell organization and biogenesis;metabolic process;regulation of biological process;response to stimulus	chromosome;extracellular;membrane;nucleus	DNA binding;protein binding;RNA binding	Pf00125, Pf02969, Pf15630	8359; 8361; 8360; 8363; 8370; 554313; 8365; 8364; 121504; 8367; 8294; 8366; 8362; 8368	ENSG00000197061.4; ENSG00000275126.1; ENSG00000273542.1; ENSG00000197238.4; ENSG00000197837.3; ENSG00000276966.2; ENSG00000158406.4; ENSG00000270882.2; ENSG00000274618.1; ENSG00000278637.1; ENSG00000277157.1; ENSG00000278705.1; ENSG00000270276.2; ENSG00000276180.1	HIST1H4A; HIST1H4F; HIST1H4D; HIST1H4J; HIST2H4A; HIST2H4B; HIST1H4H; HIST1H4C; HIST4H4; HIST1H4E; HIST1H4I; HIST1H4B; HIST1H4K; HIST1H4L	6; 1; 12	Viral carcinogenesis; Systemic lupus erythematosus; Alcoholism	Gastric Cancer Network 1; Histone Modifications; Type II interferon signaling (IFNG)	SIRT1 negatively regulates rRNA expression; RMTs methylate histone arginines; Nonhomologous End-Joining (NHEJ); Activation of anterior HOX genes in hindbrain development during early embryogenesis; NoRC negatively regulates rRNA expression; Meiotic synapsis; Transcriptional regulation by small RNAs; Meiotic recombination; PRC2 methylates histones and DNA; Recruitment and ATM-mediated phosphorylat…	82	0.727	0.669	0.926	0.875638	0.491849	0.988212	83.94	72.31	46.8	132.3	84.2	83.6	17.45	26.32	18.71	3.12764e+08	2.1141e+08	2.08465e+08	2.41785e+08	1.67843e+08	7.75853e+07
FALSE	High	Master Protein	P46777	60S ribosomal protein L5	0	72.427	37	10	91	10	10	297	34.3	9.72	133.03	10	cell organization and biogenesis;metabolic process;regulation of biological process;transport	cytoplasm;cytosol;membrane;nucleus;ribosome	protein binding;RNA binding;structural molecule activity	Pf00861, Pf14204	6125	ENSG00000122406.12	RPL5	1	Ribosome	Cytoplasmic Ribosomal Proteins	Peptide chain elongation; Eukaryotic Translation Termination; Viral mRNA Translation; L13a-mediated translational silencing of Ceruloplasmin expression; Nonsense Mediated Decay (NMD) independent of the Exon Junction Complex (EJC); Selenocysteine synthesis; Nonsense Mediated Decay (NMD) enhanced by the Exon Junction Complex (EJC); GTP hydrolysis and joining of the 60S ribosomal subunit; Major path…	34	0.883	1.012	1.212	0.986	0.97438	0.982644	60.32	50.67	52.08	98.3	88	113.8	8.88	6.06	14.28	4.77733e+07	4.02207e+07	2.57867e+07	4.1963e+07	3.36091e+07	1.66364e+07
FALSE	High	Master Protein	P07858	Cathepsin B	0	72.387	29	7	45	7	7	339	37.8	6.3	125.05	7	cell differentiation;metabolic process;regulation of biological process;response to stimulus;transport	extracellular;mitochondrion;organelle lumen;vacuole	catalytic activity;protein binding	Pf00112, Pf08127	1508	ENSG00000164733.20	CTSB	8	Lysosome; NOD-like receptor signaling pathway; Renin secretion; Apoptosis; Antigen processing and presentation		Collagen degradation; Assembly of collagen fibrils and other multimeric structures; Neutrophil degranulation; MHC class II antigen presentation; Trafficking and processing of endosomal TLR	17	1.229	1.346	1.324	0.833794	0.492525	0.949821	45.42	52.38	47.3	74.6	92.4	133	20.5	11.24	18.02	2.74679e+07	2.86175e+07	1.47645e+07	1.68888e+07	2.41972e+07	1.61627e+07
FALSE	High	Master Protein	P50990	T-complex protein 1 subunit theta	0	72.254	30	15	91	15	15	548	59.6	5.6	191.65	15	cell organization and biogenesis;metabolic process;regulation of biological process;transport	cytoplasm;cytoskeleton;cytosol;extracellular;organelle lumen	catalytic activity;nucleotide binding;protein binding	Pf00118	10694	ENSG00000156261.12	CCT8	21			BBSome-mediated cargo-targeting to cilium; Prefoldin mediated transfer of substrate to CCT/TriC; Cooperation of PDCL (PhLP1) and TRiC/CCT in G-protein beta folding; Association of TriC/CCT with target proteins during biosynthesis; Neutrophil degranulation; Folding of actin by CCT/TriC; Formation of tubulin folding intermediates by CCT/TriC	16	0.804	0.865	0.955	0.958828	0.945103	0.990103	53.21	39.32	38.5	104.6	99.2	96.3	18.64	14.75	9.15	5.65682e+07	7.84563e+07	4.99511e+07	7.31296e+07	5.56704e+07	2.50209e+07
FALSE	High	Master Protein	P68036	Ubiquitin-conjugating enzyme E2 L3	0	71.557	70	9	62	4	9	154	17.9	8.51	179.79	9	cell proliferation;metabolic process;regulation of biological process;response to stimulus	cytoplasm;cytosol;nucleus	catalytic activity;enzyme regulator activity;nucleotide binding;protein binding;RNA binding	Pf00179	7332	ENSG00000185651.14	UBE2L3	22	Ubiquitin mediated proteolysis; Parkinson's disease	Parkin-Ubiquitin Proteasomal System pathway; Parkinsons Disease Pathway	Synthesis of active ubiquitin: roles of E1 and E2 enzymes; E3 ubiquitin ligases ubiquitinate target proteins; Antigen processing: Ubiquitination & Proteasome degradation	13	0.639	1.033	1.183	0.749207	0.953871	0.982644	95.06	42.48	98.91	116.4	61.7	121.9	12.99	14.27	18.25	4.43341e+07	4.56151e+07	2.29281e+07	2.95706e+07	3.31765e+07	9.16732e+06
FALSE	High	Master Protein	P63220	40S ribosomal protein S21	0	71.016	65	6	74	6	6	83	9.1	8.5	203.68	6	cell organization and biogenesis;metabolic process;transport	cytosol;ribosome	protein binding;RNA binding;structural molecule activity	Pf01249	6227	ENSG00000171858.17	RPS21	20	Ribosome	Cytoplasmic Ribosomal Proteins	Peptide chain elongation; Eukaryotic Translation Termination; Viral mRNA Translation; Formation of the ternary complex, and subsequently, the 43S complex; L13a-mediated translational silencing of Ceruloplasmin expression; Selenocysteine synthesis; Nonsense Mediated Decay (NMD) independent of the Exon Junction Complex (EJC); Nonsense Mediated Decay (NMD) enhanced by the Exon Junction Complex (EJC)…	38	1.14	1.01	0.917	0.899874	0.976944	0.988212	40.37	44.78	35.83	93.5	109.5	97	13.09	12.29	23.34	6.63942e+07	4.42035e+07	2.91586e+07	3.77311e+07	3.2566e+07	2.05308e+07
FALSE	High	Master Protein	P21333	Filamin-A	0	70.536	7	17	50	12	13	2647	280.6	6.06	84.11	17	cell organization and biogenesis;cellular component movement;metabolic process;regulation of biological process;response to stimulus;transport	cytoplasm;cytoskeleton;cytosol;extracellular;membrane;nucleus	protein binding;RNA binding;signal transducer activity	Pf00307, Pf00630	2316	ENSG00000196924.14	FLNA	X	MAPK signaling pathway; Focal adhesion; Proteoglycans in cancer; Salmonella infection	Androgen receptor signaling pathway; Prolactin Signaling Pathway; Focal Adhesion; Hypothesized Pathways in Pathogenesis of Cardiovascular Disease; MAPK Signaling Pathway; IL-4 Signaling Pathway	Platelet degranulation ; RHO GTPases activate PAKs; Cell-extracellular matrix interactions; GP1b-IX-V activation signalling	22	0.878	1.073	1.431	0.984132	0.8858	0.905268	84.12	45.83	50.47	91.2	54.6	154.1	21.44	31.8	29.24	1.10667e+07	1.03408e+07	4.83476e+06	1.12073e+07	6.01867e+06	2.58304e+06
FALSE	High	Master Protein	P21964	Catechol O-methyltransferase	0	70.47	44	12	77	12	12	271	30	5.47	106.23	12	cell communication;metabolic process;regulation of biological process;response to stimulus	cytoplasm;cytosol;membrane;mitochondrion	catalytic activity;metal ion binding;protein binding	Pf01596, Pf09445, Pf12847, Pf13578, Pf13659	1312	ENSG00000093010.13	COMT	22	Dopaminergic synapse; Tyrosine metabolism; Metabolic pathways; Steroid hormone biosynthesis	Dopamine metabolism; Biogenic Amine Synthesis; Estrogen metabolism; Metapathway biotransformation; Methylation Pathways	Enzymatic degradation of dopamine by COMT; Enzymatic degradation of Dopamine by monoamine oxidase; Methylation	19	1.432	1.059	0.735	0.65667	0.935079	0.949821	54.68	55.55	48.84	88.5	121.4	90.1	6.19	15.1	9.55	1.41713e+08	1.3106e+08	8.46694e+07	9.94988e+07	9.80372e+07	7.90213e+07
FALSE	High	Master Protein	O43809	Cleavage and polyadenylation specificity factor subunit 5	0	70.457	58	11	68	11	11	227	26.2	8.82	144.65	11	cell organization and biogenesis;metabolic process	nucleus	catalytic activity;protein binding;RNA binding	Pf13869	11051	ENSG00000167005.13	NUDT21	16	mRNA surveillance pathway	mRNA Processing	Cleavage of Growing Transcript in the Termination Region ; Processing of Intronless Pre-mRNAs; mRNA 3'-end processing; mRNA Splicing - Major Pathway	13	1.206	0.795	0.672	0.85397	0.846182	0.895903	62.49	53.32	39.55	104.7	115.6	79.7	11.04	12.99	9.72	5.13849e+07	5.10725e+07	2.34408e+07	3.95653e+07	3.29984e+07	2.2383e+07
FALSE	High	Master Protein	P62333	26S proteasome regulatory subunit 10B	0	70.426	40	13	57	13	13	389	44.1	7.49	75.95	13	cell organization and biogenesis;metabolic process;regulation of biological process;response to stimulus;transport	cytoplasm;cytosol;membrane;nucleus;proteasome	catalytic activity;nucleotide binding;protein binding;RNA binding	Pf00004, Pf00910, Pf01078, Pf05496, Pf07724, Pf07726, Pf07728, Pf13191, Pf13207, Pf13401	5706	ENSG00000100519.11	PSMC6	14	Epstein-Barr virus infection; Proteasome	Proteasome Degradation; Parkin-Ubiquitin Proteasomal System pathway	Regulation of RAS by GAPs; CDT1 association with the CDC6:ORC:origin complex; Downstream TCR signaling; UCH proteinases; NIK-->noncanonical NF-kB signaling; Hh mutants that don't undergo autocatalytic processing are degraded by ERAD; SCF-beta-TrCP mediated degradation of Emi1; Cross-presentation of soluble exogenous antigens (endosomes); Separation of Sister Chromatids; Vpu mediated degradation o…	152	0.727	0.955	1.151	0.874028	0.985118	0.982644	84.11	64.08	56.87	111.3	81.3	107.5	19.73	14.04	25.22	2.79364e+07	3.27744e+07	1.48191e+07	1.74226e+07	1.55171e+07	9.4144e+06
FALSE	High	Master Protein	P11413	Glucose-6-phosphate 1-dehydrogenase	0	70.279	36	18	79	18	18	515	59.2	6.84	134.47	18	metabolic process;regulation of biological process;response to stimulus	cytoplasm;cytosol;membrane;nucleus	catalytic activity;nucleotide binding;protein binding	Pf00479, Pf02781	2539	ENSG00000160211.15	G6PD	X	Central carbon metabolism in cancer; Carbon metabolism; Glutathione metabolism; Pentose phosphate pathway; Metabolic pathways	Glutathione metabolism; Pentose Phosphate Pathway; Cori Cycle; NRF2 pathway; ATM Signaling Network in Development and Disease; Sulfation Biotransformation Reaction	TP53 Regulates Metabolic Genes; Pentose phosphate pathway (hexose monophosphate shunt)	19	0.563	0.682	1.369	0.576671	0.543361	0.922801	46.53	43.4	35.22	78.2	168.9	52.9	6.3	43.47	13.26	7.35247e+07	6.60635e+07	4.23453e+07	6.3246e+07	4.52224e+07	3.25987e+07
FALSE	High	Master Protein	P10412	Histone H1.4	0	70.22	27	8	64	3	3	219	21.9	11.03	142.91	8	cell organization and biogenesis;metabolic process;regulation of biological process	chromosome;nucleus	DNA binding;metal ion binding;nucleotide binding;protein binding;RNA binding	Pf00538	3008	ENSG00000168298.6	HIST1H1E	6		Pathways Affected in Adenoid Cystic Carcinoma	Formation of Senescence-Associated Heterochromatin Foci (SAHF); Activation of DNA fragmentation factor	11	0.697	0.09	0.163	0.859187	4.64372e-11	0.000183072	13.26	37.26	66.06	144.6	133.4	22	14.63	19.5	26.65	6.51222e+06	5.73342e+06	3.47876e+06	6.62107e+06	4.44655e+06	2.19053e+06
FALSE	High	Master Protein	O14818	Proteasome subunit alpha type-7	0	70.215	48	11	62	5	11	248	27.9	8.46	156.7	11	metabolic process;regulation of biological process;response to stimulus;transport	cytoplasm;cytosol;nucleus;proteasome	catalytic activity;nucleotide binding;protein binding	Pf00227, Pf10584	5688	ENSG00000101182.14	PSMA7	20	Proteasome	Proteasome Degradation	Regulation of RAS by GAPs; CDT1 association with the CDC6:ORC:origin complex; Downstream TCR signaling; UCH proteinases; NIK-->noncanonical NF-kB signaling; Hh mutants that don't undergo autocatalytic processing are degraded by ERAD; SCF-beta-TrCP mediated degradation of Emi1; Cross-presentation of soluble exogenous antigens (endosomes); Separation of Sister Chromatids; Vpu mediated degradation o…	150	0.615	0.739	1.231	0.701153	0.720155	0.976336	36.07	35.42	43.78	133.2	73.5	93.3	11.27	9.98	10.53	3.97085e+07	4.66433e+07	2.65158e+07	3.70079e+07	3.40133e+07	1.15372e+07
FALSE	High	Master Protein	P17987	T-complex protein 1 subunit alpha	0	70.053	28	11	58	11	11	556	60.3	6.11	104.91	11	cell organization and biogenesis;metabolic process;regulation of biological process;response to stimulus;transport	cytoplasm;cytoskeleton;cytosol;Golgi	nucleotide binding;protein binding;RNA binding	Pf00118	6950	ENSG00000120438.11	TCP1	6			BBSome-mediated cargo-targeting to cilium; Prefoldin mediated transfer of substrate to CCT/TriC; Gene and protein expression by JAK-STAT signaling after Interleukin-12 stimulation; Cooperation of PDCL (PhLP1) and TRiC/CCT in G-protein beta folding; Association of TriC/CCT with target proteins during biosynthesis; Folding of actin by CCT/TriC; Formation of tubulin folding intermediates by CCT/TriC…	18	0.845	0.793	0.813	0.984132	0.836193	0.982644	66.25	61.68	36.82	122.5	67.3	110.2	28.39	43.24	42	3.62826e+07	4.26448e+07	2.71491e+07	5.55798e+07	4.40634e+07	2.16894e+07
FALSE	High	Master Protein	P21810	Biglycan	0	69.956	25	8	56	8	8	368	41.6	7.52	187.63	8	cell organization and biogenesis;metabolic process;regulation of biological process;response to stimulus	cell surface;cytoplasm;extracellular;membrane;organelle lumen	enzyme regulator activity;protein binding;structural molecule activity	Pf01462, Pf12799, Pf13855, Pf14580	633	ENSG00000182492.15	BGN	X			ECM proteoglycans; A tetrasaccharide linker sequence is required for GAG synthesis; Dermatan sulfate biosynthesis; Defective CHSY1 causes TPBS; Defective B4GALT7 causes EDS, progeroid type; Defective B3GALT6 causes EDSP2 and SEMDJL1; CS/DS degradation; Defective CHST14 causes EDS, musculocontractural type; Defective CHST3 causes SEDCJD; Chondroitin sulfate biosynthesis; Defective B3GAT3 causes JD…	20	1.46	1.094	0.89	0.626815	0.871464	0.982644	61.02	79.42	54.86	81.9	98.4	119.7	43.75	19.47	39.95	4.4543e+07	18042587	1.21477e+07	1.24052e+07	1.49328e+07	1.01947e+07
FALSE	High	Master Protein	P13489	Ribonuclease inhibitor	0	69.78	39	12	61	12	12	461	49.9	4.82	147.77	12	metabolic process;regulation of biological process	cytoplasm;cytosol	enzyme regulator activity;protein binding		6050	ENSG00000276230.4; ENSG00000023191.16	RNH1	11; CHR_HSCHR11_1_CTG8				0	0.849	0.857	0.901	0.984132	0.938117	0.988212	68.2	48.28	44.55	103.7	105.7	90.6	7.29	12.07	3.92	3.26276e+07	3.22907e+07	2.20207e+07	2.8005e+07	2.47632e+07	1.47119e+07
FALSE	High	Master Protein	P16989	Y-box-binding protein 3	0	69.745	31	10	43	6	6	372	40.1	9.77	124.4	10	metabolic process;regulation of biological process;response to stimulus	cytoplasm;cytosol;nucleus	DNA binding;protein binding;RNA binding	Pf00313	8531	ENSG00000060138.12	CSDA; YBX3	12	Tight junction	RalA downstream regulated genes; Apoptosis-related network due to altered Notch3 in ovarian cancer		3	0.664	0.428	0.523	0.831068	0.118457	0.545301	30.02	40.59	50.73	167.8	77.1	55.1	18.39	30.72	8.28	9.3489e+06	6.16857e+06	3.59591e+06	5.87607e+06	3.76965e+06	2.0142e+06
FALSE	High	Master Protein	Q16576	Histone-binding protein RBBP7	0	69.707	25	10	95	5	5	425	47.8	5.05	191.51	10	cell organization and biogenesis;cell proliferation;development;metabolic process;regulation of biological process;response to stimulus	cytosol;nucleus	catalytic activity;protein binding;RNA binding	Pf00400, Pf12265	5931	ENSG00000102054.17	RBBP7	X		Retinoblastoma (RB) in Cancer; Interactome of polycomb repressive complex 2 (PRC2)	RMTs methylate histone arginines; Regulation of TP53 Activity through Acetylation; PKMTs methylate histone lysines; Activation of anterior HOX genes in hindbrain development during early embryogenesis; HATs acetylate histones; Neddylation; Deposition of new CENPA-containing nucleosomes at the centromere; ERCC6 (CSB) and EHMT2 (G9a) positively regulate rRNA expression; Regulation of PTEN gene tran…	41	1.137	1.061	0.838	0.904117	0.900197	0.982644	73.42	17.9	47.5	84.1	122.4	93.5	16.12	16.3	6.57	1.80203e+07	1.7857e+07	1.13626e+07	1.33461e+07	1.6483e+07	1.25743e+07
FALSE	High	Master Protein	Q15637	Splicing factor 1	0	69.622	17	9	57	9	9	639	68.3	8.98	145.2	9	cell differentiation;cell organization and biogenesis;metabolic process;regulation of biological process	nucleus;ribosome;spliceosomal complex	metal ion binding;protein binding;RNA binding	Pf00013, Pf00098, Pf13014	7536	ENSG00000168066.20	SF1	11			mRNA Splicing - Major Pathway	4	0.613	1.002	1.381	0.698073	0.97979	0.921063	52.35	35.34	53.4	127.6	57.1	115.3	17.5	19.44	11.87	2.75125e+07	3.55589e+07	2.08363e+07	26248971	2.85762e+07	6.50954e+06
FALSE	High	Master Protein	P50991	T-complex protein 1 subunit delta	0	69.598	37	16	71	15	15	539	57.9	7.83	144.45	16	metabolic process;regulation of biological process;transport	cytoplasm;cytoskeleton;cytosol	nucleotide binding;protein binding;RNA binding	Pf00118	10575	ENSG00000115484.14	CCT4	2			BBSome-mediated cargo-targeting to cilium; Prefoldin mediated transfer of substrate to CCT/TriC; Cooperation of PDCL (PhLP1) and TRiC/CCT in G-protein beta folding; Association of TriC/CCT with target proteins during biosynthesis; Formation of tubulin folding intermediates by CCT/TriC; Folding of actin by CCT/TriC	13	0.534	0.684	1.281	0.496032	0.54699	0.960723	67.03	53.28	56.48	139.3	64.8	95.9	14.24	21.09	18.55	68643185	6.63985e+07	4.22948e+07	7.33512e+07	4.62406e+07	1.17557e+07
FALSE	High	Master Protein	Q15181	Inorganic pyrophosphatase	0	69.503	44	11	77	10	10	289	32.6	5.86	179.38	11	metabolic process	cytoplasm;cytosol	catalytic activity;metal ion binding	Pf00719	5464	ENSG00000180817.11	PPA1	10	Oxidative phosphorylation		Cytosolic tRNA aminoacylation; Pyrophosphate hydrolysis	7	1.28	1.081	0.927	0.78542	0.907071	0.988212	50.64	53.4	48.96	88.6	110.3	101.1	11.52	11.06	7.91	5.93614e+07	5.02943e+07	3.71208e+07	3.84108e+07	4.28671e+07	2.79109e+07
FALSE	High	Master Protein	P16070	CD44 antigen	0	69.43	13	9	119	9	9	742	81.5	5.33	265.81	9	cell organization and biogenesis;cellular component movement;metabolic process;regulation of biological process;response to stimulus;transport	cell surface;cytosol;Golgi;membrane	protein binding;receptor activity;signal transducer activity	Pf00193	960	ENSG00000026508.17	CD44	11	Hematopoietic cell lineage; MicroRNAs in cancer; Epstein-Barr virus infection; Proteoglycans in cancer; ECM-receptor interaction; Shigellosis	Hepatitis C and Hepatocellular Carcinoma; Wnt Signaling Pathway and Pluripotency; Senescence and Autophagy in Cancer	Integrin cell surface interactions; Degradation of the extracellular matrix; Neutrophil degranulation; Hyaluronan uptake and degradation; Interferon gamma signaling; Cell surface interactions at the vascular wall	25	0.913	1.062	1.133	0.994966	0.925182	0.982644	73.33	50.18	53	98.3	99.4	102.3	17.97	22.31	17.71	1.90223e+08	1.42716e+08	6.92661e+07	1.19566e+08	80838494	9.13563e+07
FALSE	High	Master Protein	Q13435	Splicing factor 3B subunit 2	0	69.42	21	17	58	17	17	895	100.2	5.67	100.56	17	metabolic process	nucleus;spliceosomal complex	protein binding;RNA binding	Pf02037, Pf04037, Pf04046	10992	ENSG00000087365.15	SF3B2	11	Spliceosome	mRNA Processing	mRNA Splicing - Major Pathway; mRNA Splicing - Minor Pathway	7	0.909	0.881	0.925	0.992135	0.963616	0.988212	41.17	36.86	48.34	103.6	108.2	88.2	10.33	3.64	2.93	3.35875e+07	3.22969e+07	2.16715e+07	3.25927e+07	27040461	1.55885e+07
FALSE	High	Master Protein	P13804	Electron transfer flavoprotein subunit alpha, mitochondrial	0	69.369	43	10	58	10	10	333	35.1	8.38	144.73	10	metabolic process;transport	mitochondrion;organelle lumen	catalytic activity;nucleotide binding;protein binding	Pf00766, Pf01012	2108	ENSG00000140374.15	ETFA	15			Respiratory electron transport	4	0.845	0.923	1.067	0.984132	0.995773	0.988212	39.59	33.91	41.82	117.1	90.7	92.2	10.84	9.74	23.29	2.3194e+07	2.60886e+07	1.55061e+07	1.74218e+07	1.65715e+07	7.93144e+06
FALSE	High	Master Protein	P04080	Cystatin-B	0	69.177	70	4	63	4	4	98	11.1	7.56	184.6	4	regulation of biological process;response to stimulus;transport	cytoplasm;cytosol;extracellular;nucleus;organelle lumen	enzyme regulator activity;protein binding;RNA binding	Pf00031	1476	ENSG00000160213.6	CSTB	21			Neutrophil degranulation	3	1.475	1.078	0.82	0.60955	0.908458	0.982644	54.65	65.58	48.1	90.8	114.8	94.4	7.04	13.08	31.37	3.24137e+07	2.47169e+07	1.79164e+07	2.13217e+07	1.93029e+07	1.66795e+07
FALSE	High	Master Protein	Q6IBS0	Twinfilin-2	0	69.111	31	6	20	6	6	349	39.5	6.84	80.25	6	cell organization and biogenesis;regulation of biological process;response to stimulus	cytoplasm;cytoskeleton	nucleotide binding;protein binding;RNA binding	Pf00241	11344	ENSG00000247596.8	TWF2	3				0	0.295	0.665	1.545	0.0190466	0.54699	0.815241	60.15	83.67	50.52	175.6	34.1	90.2	24.62	54.83	40.82	1.34204e+07	2.25676e+07	1.56669e+07	1.69709e+07	1.46541e+07	4.01974e+06
FALSE	High	Master Protein	P46783	40S ribosomal protein S10	0	69.005	73	15	137	6	14	165	18.9	10.15	187.88	15	cell organization and biogenesis;metabolic process;transport	cytoplasm;cytosol;membrane;nucleus;ribosome	protein binding;RNA binding;structural molecule activity	Pf03501	6204	ENSG00000124614.13	RPS10	6	Ribosome	Cytoplasmic Ribosomal Proteins	Peptide chain elongation; Eukaryotic Translation Termination; Viral mRNA Translation; Formation of the ternary complex, and subsequently, the 43S complex; L13a-mediated translational silencing of Ceruloplasmin expression; Selenocysteine synthesis; Nonsense Mediated Decay (NMD) independent of the Exon Junction Complex (EJC); Nonsense Mediated Decay (NMD) enhanced by the Exon Junction Complex (EJC)…	38	0.673	0.812	1.178	0.808702	0.873037	0.982644	125.79	58.85	115.38	126.4	70.8	102.8	10.7	26.18	16.06	6.72019e+07	7.02993e+07	4.03983e+07	5.29512e+07	5.55425e+07	2.49637e+07
FALSE	High	Master Protein	P60866	40S ribosomal protein S20	0	68.96	45	7	112	7	7	119	13.4	9.94	238.25	7	cell organization and biogenesis;metabolic process;transport	cytoplasm;cytosol;membrane;ribosome	protein binding;RNA binding;structural molecule activity	Pf00338	6224	ENSG00000008988.9	RPS20	8	Ribosome	Cytoplasmic Ribosomal Proteins	Peptide chain elongation; Eukaryotic Translation Termination; Viral mRNA Translation; Formation of the ternary complex, and subsequently, the 43S complex; L13a-mediated translational silencing of Ceruloplasmin expression; Selenocysteine synthesis; Nonsense Mediated Decay (NMD) independent of the Exon Junction Complex (EJC); Nonsense Mediated Decay (NMD) enhanced by the Exon Junction Complex (EJC)…	38	0.984	1.317	1.393	0.984132	0.54699	0.918274	105.17	87.93	53.79	96.2	93.2	110.6	10.95	20.62	13.38	2.7653e+08	2.14145e+08	1.28156e+08	1.54689e+08	1.4927e+08	8.85232e+07
FALSE	High	Master Protein	P41250	Glycine--tRNA ligase	0	68.862	22	15	46	15	15	739	83.1	7.03	65.8	15	metabolic process	cytoplasm;cytosol;extracellular;mitochondrion;organelle lumen	catalytic activity;nucleotide binding;protein binding	Pf00458, Pf00587, Pf03129	2617	ENSG00000106105.13	GARS	7	Aminoacyl-tRNA biosynthesis		Mitochondrial tRNA aminoacylation; Cytosolic tRNA aminoacylation	6	0.511	0.812	1.537	0.4263	0.873037	0.816719	36.46	39.99	41.49	145.7	62.9	91.4	10.78	12.56	11.65	4.33321e+07	3.19897e+07	2.2615e+07	2.5208e+07	2.67513e+07	6.91121e+06
FALSE	High	Master Protein	P35580	Myosin-10	0	68.327	6	11	54	3	3	1976	228.9	5.54	134.77	11	cell organization and biogenesis;cellular component movement;metabolic process;regulation of biological process;transport	cytoplasm;cytosol;nucleus	catalytic activity;motor activity;nucleotide binding;protein binding;transporter activity	Pf00063, Pf00769, Pf01496, Pf01576, Pf02736, Pf04111, Pf05622, Pf05911, Pf06637, Pf07888, Pf09726, Pf12128, Pf13094, Pf13514	4628	ENSG00000133026.12	MYH10	17	Tight junction; Salmonella infection; Regulation of actin cytoskeleton	Regulation of Actin Cytoskeleton	RHO GTPases activate PAKs; EPHA-mediated growth cone collapse; RHO GTPases Activate ROCKs; Sema4D induced cell migration and growth-cone collapse; RHO GTPases activate CIT; RHO GTPases activate PKNs	18	1.197	0.815	0.832	0.917883	0.982467	0.982644	27.78	32.47	19.36	119.8	89.4	90.8	16.68	12.89	17.56	4.3657e+06	3.29277e+06	3.26892e+06	3.76281e+06	3.06706e+06	1.46355e+06
FALSE	High	Master Protein	P62269	40S ribosomal protein S18	0	68.191	64	13	127	13	13	152	17.7	10.99	231.32	13	cell organization and biogenesis;metabolic process;transport	cytoplasm;cytosol;membrane;nucleus;ribosome	protein binding;RNA binding;structural molecule activity	Pf00416	6222	ENSG00000223367.6; ENSG00000096150.9; ENSG00000235650.6; ENSG00000226225.6; ENSG00000231500.6	RPS18	6; CHR_HSCHR6_MHC_DBB_CTG1; CHR_HSCHR6_MHC_QBL_CTG1; CHR_HSCHR6_MHC_COX_CTG1; CHR_HSCHR6_MHC_MCF_CTG1	Ribosome	Cytoplasmic Ribosomal Proteins	Peptide chain elongation; Eukaryotic Translation Termination; Viral mRNA Translation; Formation of the ternary complex, and subsequently, the 43S complex; L13a-mediated translational silencing of Ceruloplasmin expression; Selenocysteine synthesis; Nonsense Mediated Decay (NMD) independent of the Exon Junction Complex (EJC); Nonsense Mediated Decay (NMD) enhanced by the Exon Junction Complex (EJC)…	38	0.589	0.891	1.324	0.650166	0.97438	0.949821	72.48	72.18	49.49	123.2	74.2	102.6	7.15	21.91	33.84	1.72496e+08	1.25814e+08	8.91278e+07	1.17986e+08	1.0485e+08	4.50331e+07
FALSE	High	Master Protein	P13674	Prolyl 4-hydroxylase subunit alpha-1	0	68.164	31	14	41	14	14	534	61	6.01	87.08	14	cell organization and biogenesis;metabolic process	endoplasmic reticulum;membrane;mitochondrion;organelle lumen	catalytic activity;metal ion binding;protein binding	Pf03171, Pf08336	5033	ENSG00000122884.12	P4HA1	10	Metabolic pathways; Arginine and proline metabolism		Collagen biosynthesis and modifying enzymes	5	0.779	0.885	1.214	0.943601	0.971867	0.982644	93.01	59.15	58.76	108.8	79.4	111.8	26.69	17.74	27.05	4.149e+07	2.26773e+07	1.35675e+07	2.40503e+07	1.42544e+07	8.72477e+06
FALSE	High	Master Protein	O75607	Nucleoplasmin-3	0	68.122	48	5	39	5	5	178	19.3	4.63	149.53	5	metabolic process	cytoskeleton;cytosol;nucleus	protein binding;RNA binding	Pf02087, Pf03066	10360	ENSG00000107833.10	NPM3	10				0	2.486	0.67	0.354	0.0501257	0.50073	0.095975	54.15	54.08	64.32	59	170.3	70.7	18.34	9.63	29.17	2.07355e+07	2.07553e+07	1.56686e+07	1.67955e+07	2.03498e+07	2.2187e+07
FALSE	High	Master Protein	P61088	Ubiquitin-conjugating enzyme E2 N	0	68.035	80	11	70	5	11	152	17.1	6.57	167.37	11	cell organization and biogenesis;metabolic process;regulation of biological process;response to stimulus;transport	cytoplasm;cytosol;nucleus	catalytic activity;nucleotide binding;protein binding;RNA binding	Pf00179, Pf05743, Pf05773	7334	ENSG00000177889.9	UBE2N	12	Ubiquitin mediated proteolysis	IL-1 signaling pathway; Interleukin-1 Induced Activation of NF-kappa-B; Simplified Depiction of MYD88 Distinct Input-Output Pathway	IRAK1 recruits IKK complex upon TLR7/8 or 9 stimulation; ISG15 antiviral mechanism; Downstream TCR signaling; NOD1/2 Signaling Pathway; TICAM1, RIP1-mediated IKK complex recruitment ; Nonhomologous End-Joining (NHEJ); TAK1 activates NFkB by phosphorylation and activation of IKKs complex; Antigen processing: Ubiquitination & Proteasome degradation; Activated TLR4 signalling; Interleukin-1 family s…	69	1.511	0.769	0.629	0.573609	0.806504	0.814667	72.34	48.31	43.99	82.4	144.8	72.8	18.17	8.45	3.83	6.72288e+07	7.36613e+07	3.78739e+07	4.93899e+07	3.12208e+07	4.44854e+07
FALSE	High	Master Protein	P49411	Elongation factor Tu, mitochondrial	0	67.917	28	11	77	11	11	452	49.5	7.61	155.92	11	metabolic process;response to stimulus	membrane;mitochondrion	catalytic activity;nucleotide binding;protein binding;RNA binding	Pf00009, Pf03143, Pf03144	7284		TUFM	16			Mitochondrial translation elongation	4	0.995	0.946	1.034	0.984132	0.997502	0.990103	46.98	41.94	42.87	102.4	98.1	99.5	10.26	21.25	19.44	3.93224e+07	3.64291e+07	2.16534e+07	3.71455e+07	2.53387e+07	1.35632e+07
FALSE	High	Master Protein	Q9Y3I0	tRNA-splicing ligase RtcB homolog	0	67.888	30	13	92	13	13	505	55.2	7.23	180.51	13	metabolic process	cytoplasm;cytosol;membrane;nucleus	catalytic activity;metal ion binding;nucleotide binding;protein binding;RNA binding	Pf01139	51493	ENSG00000100220.11	C22orf28; RTCB	22			tRNA processing in the nucleus	3	0.956	1.12	1.155	0.986	0.865457	0.982644	63.84	54.53	42.1	94.5	94.5	111	12.97	7.55	5.37	4.32578e+07	4.89066e+07	3.43003e+07	4.22931e+07	3.81644e+07	2.08074e+07
FALSE	High	Master Protein	O95336	6-phosphogluconolactonase	0	67.749	59	10	40	10	10	258	27.5	6.05	102.58	10	metabolic process	cytoplasm;cytosol	catalytic activity;protein binding	Pf01182	25796	ENSG00000130313.6	PGLS	19	Carbon metabolism; Pentose phosphate pathway; Metabolic pathways	Pentose Phosphate Pathway	Pentose phosphate pathway (hexose monophosphate shunt)	7	1.622	0.654	0.428	0.460999	0.452983	0.259526	43.51	59.42	41.5	96.4	137.8	65.8	11.93	10.26	23.32	2.63652e+07	2.21614e+07	1.68992e+07	1.74881e+07	1.9342e+07	1.50489e+07
FALSE	High	Master Protein	Q13185	Chromobox protein homolog 3	0	67.589	59	8	59	7	7	183	20.8	5.33	139.76	8	cell organization and biogenesis;metabolic process;regulation of biological process	chromosome;membrane;nucleus	protein binding	Pf00385, Pf01393	11335; 90416	ENSG00000122565.18	CBX3; C15orf57; CCDC32	7; 15		Exercise-induced Circadian Regulation	RNA Polymerase I Chain Elongation; ERCC6 (CSB) and EHMT2 (G9a) positively regulate rRNA expression; Transcriptional Regulation by E2F6	10	2.201	1.725	0.714	0.121807	0.0427622	0.932898	60	62.12	65.48	69.5	142.5	88	8.58	19.84	16.56	1.80017e+07	1.72337e+07	1.02964e+07	1.17057e+07	1.07916e+07	1.79723e+07
FALSE	High	Master Protein	Q9Y5S9	RNA-binding protein 8A	0	67.026	57	7	75	7	7	174	19.9	5.72	241.16	7	metabolic process;regulation of biological process;transport	cytoplasm;cytosol;nucleus;spliceosomal complex	protein binding;RNA binding	Pf00076, Pf08777, Pf13893, Pf14259	9939	ENSG00000265241.6	RBM8A; LOC101060541	1	Spliceosome; mRNA surveillance pathway; RNA transport		mRNA 3'-end processing; mRNA Splicing - Major Pathway; Cleavage of Growing Transcript in the Termination Region ; Regulation of expression of SLITs and ROBOs; Transport of Mature mRNA derived from an Intron-Containing Transcript; Nonsense Mediated Decay (NMD) enhanced by the Exon Junction Complex (EJC)	20	1.603	0.976	0.655	0.484143	0.984333	0.866225	103.38	52.7	84.68	86.3	125.5	88.2	14.52	14.92	11.77	2.32221e+07	2.4492e+07	1.83127e+07	2.47507e+07	2.09518e+07	1.89784e+07
FALSE	High	Master Protein	Q02790	Peptidyl-prolyl cis-trans isomerase FKBP4	0	66.234	27	10	51	10	10	459	51.8	5.43	137.33	10	cell organization and biogenesis;metabolic process;regulation of biological process;response to stimulus;transport	cytoplasm;cytoskeleton;cytosol;mitochondrion;nucleus	catalytic activity;nucleotide binding;protein binding;RNA binding	Pf00254, Pf00515, Pf07719, Pf13174, Pf13371, Pf13414, Pf13424, Pf13432, Pf14559	2288	ENSG00000004478.7	FKBP4	12	Estrogen signaling pathway	Androgen receptor signaling pathway	Attenuation phase; HSP90 chaperone cycle for steroid hormone receptors (SHR)	8	0.826	0.849	0.979	0.962231	0.953871	0.997015	59.12	48.67	51.15	114.9	74.8	110.3	17.19	28.28	10.74	1.616e+07	1.9098e+07	1.02935e+07	1.04848e+07	1.29407e+07	4.90789e+06
FALSE	High	Master Protein	P08133	Annexin A6	0	65.874	27	17	62	17	17	673	75.8	5.6	114.5	17	cell organization and biogenesis;cellular homeostasis;regulation of biological process;response to stimulus;transport	cytoplasm;membrane;mitochondrion	metal ion binding;nucleotide binding;protein binding;transporter activity	Pf00191	309	ENSG00000197043.13	ANXA6	5		Calcium Regulation in the Cardiac Cell; Prostaglandin Synthesis and Regulation	Smooth Muscle Contraction	4	0.64	0.767	1.228	0.750783	0.801036	0.977188	70.69	56.57	55.7	124	73	103	9.02	14.92	12.45	5.58725e+07	4.27463e+07	2.86554e+07	4.49186e+07	3.11919e+07	1.1775e+07
FALSE	High	Master Protein	Q13162	Peroxiredoxin-4	0	65.517	30	8	73	6	6	271	30.5	6.29	179.66	8	cell organization and biogenesis;cellular homeostasis;metabolic process;regulation of biological process;transport	cytoplasm;cytosol;endoplasmic reticulum;extracellular;mitochondrion;nucleus;organelle lumen	antioxidant activity;catalytic activity;protein binding	Pf00578, Pf08534, Pf10417	10549	ENSG00000123131.12	PRDX4	X		Selenium Micronutrient Network	Neutrophil degranulation	4	0.51	0.687	1.36	0.422595	0.548966	0.937198	56.6	57.75	54.29	131.3	59.5	109.2	7.96	19.02	11.4	4.65227e+07	35622038	2.09245e+07	3.18904e+07	2.61586e+07	9432478
FALSE	High	Master Protein	P20618	Proteasome subunit beta type-1	0	65.23	45	9	40	9	9	241	26.5	8.13	102.91	9	cell organization and biogenesis;metabolic process;regulation of biological process;response to stimulus;transport	cytoplasm;cytosol;extracellular;nucleus;organelle lumen;proteasome	catalytic activity;protein binding	Pf00227	5689	ENSG00000008018.8	PSMB1	6	Proteasome	Proteasome Degradation	Regulation of RAS by GAPs; CDT1 association with the CDC6:ORC:origin complex; Downstream TCR signaling; UCH proteinases; NIK-->noncanonical NF-kB signaling; Hh mutants that don't undergo autocatalytic processing are degraded by ERAD; SCF-beta-TrCP mediated degradation of Emi1; Neutrophil degranulation; Cross-presentation of soluble exogenous antigens (endosomes); Separation of Sister Chromatids; …	151	0.675	0.675	0.977	0.814397	0.512136	0.995916	48.92	34.75	68.46	120.7	86.8	92.5	9.31	16.69	14.93	2.66558e+07	2.52982e+07	1.46252e+07	2.115e+07	2.0942e+07	7.18978e+06
FALSE	High	Master Protein	Q7KZF4	Staphylococcal nuclease domain-containing protein 1	0	64.509	18	13	55	13	13	910	101.9	7.17	109.49	13	cell differentiation;metabolic process;regulation of biological process	cytoplasm;cytosol;membrane;mitochondrion;nucleus	catalytic activity;protein binding;RNA binding	Pf00565, Pf00567	27044	ENSG00000197157.10	SND1	7	Viral carcinogenesis; Epstein-Barr virus infection		Signaling by BRAF and RAF fusions	6	0.709	0.796	1.003	0.859187	0.85048	0.994349	57.41	38.96	62.15	118.3	79.7	102	16.89	20.51	25.01	2.85337e+07	2.81255e+07	1.74321e+07	3.19147e+07	1.87279e+07	8.03571e+06
FALSE	High	Master Protein	Q13753	Laminin subunit gamma-2	0	64.466	13	14	50	14	14	1193	130.9	6.19	91.82	14	cell organization and biogenesis;metabolic process;regulation of biological process	extracellular;membrane	catalytic activity;motor activity	Pf00052, Pf00053, Pf01576, Pf05262, Pf05557, Pf08429, Pf12128, Pf13514	3918	ENSG00000058085.14	LAMC2	1	Amoebiasis; Pathways in cancer; Toxoplasmosis; Focal adhesion; Small cell lung cancer; ECM-receptor interaction; PI3K-Akt signaling pathway	Alpha 6 Beta 4 signaling pathway; Focal Adhesion; Focal Adhesion-PI3K-Akt-mTOR-signaling pathway; Inflammatory Response Pathway	Laminin interactions; Degradation of the extracellular matrix; MET activates PTK2 signaling; Type I hemidesmosome assembly; Anchoring fibril formation; Non-integrin membrane-ECM interactions	26	1.029	1.041	0.973	0.967166	0.945103	0.994349	55.33	35.77	51.13	107.1	91.2	101.6	14.88	31.41	8.68	3.63699e+07	2.75603e+07	1.623e+07	2.70382e+07	1.60316e+07	1.05036e+07
FALSE	High	Master Protein	P55209	Nucleosome assembly protein 1-like 1	0	64.461	22	6	48	5	5	391	45.3	4.46	162.29	6	cell organization and biogenesis;metabolic process;regulation of biological process	membrane;nucleus	protein binding;RNA binding	Pf00956	4673	ENSG00000187109.13	NAP1L1	12				0	1.485	1.313	1.197	0.601425	0.54699	0.982644	96.87	49.98	70.89	56.7	111.1	132.3	10.35	11.46	26.09	2.31013e+07	2.46031e+07	1.7097e+07	1.95393e+07	1.78609e+07	2.11806e+07
FALSE	High	Master Protein	P40261	Nicotinamide N-methyltransferase	0	64.373	42	10	76	10	10	264	29.6	5.74	170.47	10	metabolic process;response to stimulus	cytoplasm;cytosol	catalytic activity	Pf01234, Pf08241	4837	ENSG00000166741.7	NNMT	11	Nicotinate and nicotinamide metabolism; Metabolic pathways	Metapathway biotransformation; Methylation Pathways	Metabolism of ingested SeMet, Sec, MeSec into H2Se; Methylation; Nicotinamide salvaging	15	0.675	0.758	1.104	0.811373	0.771166	0.982644	47.45	27.94	42.25	116	90.4	93.6	9.55	5.56	5.18	8.39128e+07	6.58488e+07	4.06436e+07	6.57328e+07	4.4526e+07	2.41805e+07
FALSE	High	Master Protein	P21796	Voltage-dependent anion-selective channel protein 1	0	64.156	40	11	83	10	11	283	30.8	8.54	171.08	11	cell communication;cell death;cell differentiation;defense response;metabolic process;regulation of biological process;response to stimulus;transport	membrane;mitochondrion;nucleus	protein binding;transporter activity	Pf01459	7416	ENSG00000213585.10	VDAC1	5	NOD-like receptor signaling pathway; cGMP-PKG signaling pathway; Huntington's disease; HTLV-I infection; Parkinson's disease; Influenza A; Calcium signaling pathway		Mitochondrial calcium ion transport; Ub-specific processing proteases; Mitochondrial protein import; Pink/Parkin Mediated Mitophagy	16	1.24	1.057	0.88	0.819549	0.938117	0.982644	49.61	36.53	43.05	99	106.2	94.8	5.98	11.81	7.86	5.09172e+07	4.86997e+07	2.66116e+07	3.88261e+07	3.51293e+07	1.90287e+07
FALSE	High	Master Protein	P48637	Glutathione synthetase	0	64.112	36	18	65	18	18	474	52.4	5.92	97.02	18	metabolic process;response to stimulus	cytosol	catalytic activity;metal ion binding;nucleotide binding;protein binding	Pf03199, Pf03917	2937	ENSG00000100983.9	GSS	20	Glutathione metabolism; Metabolic pathways; Cysteine and methionine metabolism	Glutathione metabolism; Trans-sulfuration and one carbon metabolism; Amino Acid metabolism; One carbon metabolism and related pathways; Metapathway biotransformation	Glutathione synthesis and recycling; Defective GSS causes Glutathione synthetase deficiency (GSS deficiency)	17	0.858	1.035	1.295	0.984132	0.953514	0.952761	53.13	35.84	41.36	104.4	88.2	107.4	7.4	16.91	18.39	8.56306e+07	66959291	3.95142e+07	5.68694e+07	5.15287e+07	26762332
FALSE	High	Master Protein	P33176	Kinesin-1 heavy chain	0	64.02	13	11	38	7	11	963	109.6	6.51	84.37	11	cell differentiation;cell organization and biogenesis;cellular component movement;metabolic process;regulation of biological process;transport	cytoplasm;cytoskeleton;cytosol;membrane	catalytic activity;motor activity;nucleotide binding;protein binding	Pf00225, Pf01576, Pf02463, Pf03999, Pf04111, Pf04156, Pf05483, Pf05557, Pf05622, Pf06160, Pf07111, Pf07888, Pf10174, Pf12128, Pf13514, Pf13851, Pf14915	3799	ENSG00000170759.10	KIF5B	10	Dopaminergic synapse; Endocytosis	Insulin Signaling	COPI-dependent Golgi-to-ER retrograde traffic; Kinesins; RHO GTPases activate KTN1; Insulin processing; MHC class II antigen presentation	21	0.579	0.834	1.407	0.625887	0.938117	0.918274	44.22	41.29	36.87	132.8	66.9	100.3	16.19	15.41	29.82	1.70719e+07	1.40806e+07	8.07117e+06	1.58041e+07	9.15552e+06	2.1983e+06
FALSE	High	Master Protein	Q32MZ4	Leucine-rich repeat flightless-interacting protein 1	0	63.939	13	10	43	9	10	808	89.2	4.65	101.24	10	metabolic process;regulation of biological process	cytoplasm;cytoskeleton;cytosol;membrane;nucleus	DNA binding;protein binding;RNA binding	Pf04111, Pf09738, Pf12128, Pf13654	9208	ENSG00000124831.18	LRRFIP1	2			Signaling by cytosolic FGFR1 fusion mutants; LRR FLII-interacting protein 1 (LRRFIP1) activates type I IFN production	10	0.663	0.615	0.835	0.772893	0.384572	0.982644	92.96	48.26	75.64	141.9	83.5	74.6	2.54	13.79	24.58	1.29541e+07	1.17951e+07	7.502e+06	1.04397e+07	8.30754e+06	2.62832e+06
FALSE	High	Master Protein	P00367	Glutamate dehydrogenase 1, mitochondrial	0	63.923	27	14	52	4	14	558	61.4	7.8	89.57	14	cell organization and biogenesis;metabolic process;regulation of biological process	cytoplasm;mitochondrion;organelle lumen	catalytic activity;nucleotide binding;protein binding	Pf00208, Pf02812	2746	ENSG00000148672.8	GLUD1	10	Arginine biosynthesis; Carbon metabolism; Proximal tubule bicarbonate reclamation; Alanine, aspartate and glutamate metabolism; Nitrogen metabolism; Metabolic pathways; D-Glutamine and D-glutamate metabolism	Amino Acid metabolism; Urea cycle and metabolism of amino groups	Transcriptional activation of mitochondrial biogenesis; Amino acid synthesis and interconversion (transamination)	15	1.002	1.036	1.124	0.984132	0.952331	0.982644	53.82	43.17	40.66	92.9	94	113.1	10.08	11.8	13.39	3.31478e+07	2.85885e+07	1.63016e+07	2.80536e+07	1.86637e+07	1.07938e+07
FALSE	High	Master Protein	Q13247	Serine/arginine-rich splicing factor 6	0	63.805	25	11	92	5	5	344	39.6	11.43	168.26	11	cell organization and biogenesis;metabolic process;regulation of biological process;response to stimulus;transport	nucleus	protein binding;RNA binding	Pf00076, Pf08777, Pf13893, Pf14259	6431	ENSG00000124193.14	SRSF6	20	Spliceosome; Herpes simplex infection	mRNA Processing	Cleavage of Growing Transcript in the Termination Region ; Transport of Mature mRNA derived from an Intron-Containing Transcript; mRNA 3'-end processing; mRNA Splicing - Major Pathway; mRNA Splicing - Minor Pathway	15	1.001	1.304	1.28	0.984132	0.563364	0.961451	78.37	29.63	43.01	91.1	84	124.9	9.47	5.45	7.58	4.27426e+07	4.30433e+07	2.19751e+07	3.38905e+07	2.46282e+07	1.5415e+07
FALSE	High	Master Protein	P23297	Protein S100-A1	0	63.717	50	4	58	4	4	94	10.5	4.5	265	4	regulation of biological process;response to stimulus	cytoplasm;endoplasmic reticulum;extracellular;nucleus	metal ion binding;protein binding	Pf01023	6271	ENSG00000160678.11	S100A1	1			Regulation of TLR by endogenous ligand	4	1.181	0.867	1.04	0.864007	0.945103	0.990103	65.56	73.03	58.14	110.9	92.2	96.9	25.26	25.23	30.67	7.56773e+07	5.75222e+07	3.92024e+07	3.34367e+07	5.89865e+07	2.63094e+07
FALSE	High	Master Protein	P15374	Ubiquitin carboxyl-terminal hydrolase isozyme L3	0	63.577	32	6	65	6	6	230	26.2	4.92	172.36	6	metabolic process	cytoplasm;cytosol;nucleus	catalytic activity;protein binding	Pf01088	7347	ENSG00000118939.17	UCHL3	13		Proteasome Degradation	Synthesis of active ubiquitin: roles of E1 and E2 enzymes; UCH proteinases; Neddylation	8	1.509	1.142	0.739	0.599505	0.799393	0.949821	41.65	31.52	37.04	91.2	116.1	92.7	10.07	15.73	10.49	2.24209e+07	2.34878e+07	1.21675e+07	1.53824e+07	1.50031e+07	1.22823e+07
FALSE	High	Master Protein	P07814	Bifunctional glutamate/proline--tRNA ligase	0	63.261	10	13	56	13	13	1512	170.5	7.33	122.82	13	cell organization and biogenesis;metabolic process;regulation of biological process;response to stimulus	cytoplasm;cytosol;membrane	catalytic activity;metal ion binding;nucleotide binding;protein binding;RNA binding	Pf00458, Pf00587, Pf00749, Pf01406, Pf03129, Pf03950, Pf09180, Pf14497	2058	ENSG00000136628.17	EPRS	1	Porphyrin and chlorophyll metabolism; Aminoacyl-tRNA biosynthesis; Metabolic pathways	Parkinsons Disease Pathway; Amino Acid metabolism	tRNA modification in the nucleus and cytosol; Cytosolic tRNA aminoacylation; SeMet incorporation into proteins	16	0.515	0.647	1.287	0.457338	0.432113	0.957229	49.7	35.67	52.82	141.3	66	92.7	18.06	14.02	24.49	1.96814e+07	2.05926e+07	1.35957e+07	2.39633e+07	1.48163e+07	3.85394e+06
FALSE	High	Master Protein	P07954	Fumarate hydratase, mitochondrial	0	63.26	23	9	45	9	9	510	54.6	8.76	118.06	9	metabolic process	cytoplasm;mitochondrion;organelle lumen	catalytic activity;protein binding	Pf00206, Pf10415	2271	ENSG00000091483.6	FH	1	Citrate cycle (TCA cycle); Carbon metabolism; Pyruvate metabolism; Pathways in cancer; Renal cell carcinoma; Metabolic pathways	TCA Cycle and Deficiency of Pyruvate Dehydrogenase complex (PDHc); Amino Acid metabolism; TCA Cycle	Citric acid cycle (TCA cycle)	13	1.016	0.956	0.941	0.973979	0.984333	0.990103	41.88	48.17	42.94	96.2	113	90.7	11.91	6.24	8.05	2.3117e+07	2.34725e+07	1.73004e+07	1.84225e+07	1.82072e+07	1.33957e+07
FALSE	High	Master Protein	Q14444	Caprin-1	0	63.236	17	10	54	10	10	709	78.3	5.25	115.62	10	cell differentiation;regulation of biological process	cytoplasm;cytosol;membrane	protein binding;RNA binding	Pf12287	4076	ENSG00000135387.20	CAPRIN1	11				0	1.206	0.813	0.775	0.85397	0.896552	0.976336	59.86	36.29	52.14	91	146.1	63	17.07	23.26	13.53	2.06249e+07	2.48212e+07	1.43717e+07	2.51192e+07	1.63633e+07	9.49425e+06
FALSE	High	Master Protein	P09960	Leukotriene A-4 hydrolase	0	63.204	24	12	62	12	12	611	69.2	6.18	121.52	12	metabolic process;transport	cytoplasm;cytosol;extracellular;nucleus	catalytic activity;metal ion binding;protein binding;RNA binding	Pf01433, Pf09127, Pf13485	4048	ENSG00000111144.9	LTA4H	12	Arachidonic acid metabolism; Metabolic pathways	Eicosanoid Synthesis	Synthesis of Leukotrienes (LT) and Eoxins (EX); Neutrophil degranulation	11	0.74	0.921	1.235	0.901766	0.984333	0.976336	31.13	37.31	30.17	116	68.4	115.6	10.39	9.35	18.06	25380800	29532599	1.54457e+07	2.08634e+07	1.8973e+07	6.38395e+06
FALSE	High	Master Protein	Q9Y2B0	Protein canopy homolog 2	0	63.067	66	9	51	9	9	182	20.6	4.92	140	9	regulation of biological process;response to stimulus	endoplasmic reticulum	protein binding	Pf11938	10330	ENSG00000257727.5	CNPY2	12				0	3.766	1.488	0.431	0.00132262	0.215594	0.269387	59.01	43.98	49.53	42.3	185.3	72.4	24.33	13.1	15.2	1.72335e+07	1.05147e+07	7.49102e+06	6.52005e+06	9.24506e+06	2.29046e+07
FALSE	High	Master Protein	Q9NYL9	Tropomodulin-3	0	62.911	34	10	36	9	10	352	39.6	5.19	100.62	10	cell organization and biogenesis;regulation of biological process	cytoplasm;cytoskeleton	protein binding	Pf03250	29766	ENSG00000138594.13	TMOD3	15			Striated Muscle Contraction	2	1.19	0.958	0.808	0.866529	0.984333	0.982644	46.52	29.36	24.71	97.8	87.1	115	8.52	6.81	5.31	1.8868e+07	2.06586e+07	1.28232e+07	1.55006e+07	1.36416e+07	8.43065e+06
FALSE	High	Master Protein	P02794	Ferritin heavy chain	0	62.832	61	10	115	10	10	183	21.2	5.55	156.21	10	cellular homeostasis;metabolic process;regulation of biological process;response to stimulus;transport	cytosol;extracellular;nucleus;vacuole	catalytic activity;metal ion binding;protein binding	Pf00210	2495	ENSG00000167996.15	FTH1	11	Mineral absorption	Iron metabolism in placenta; NRF2 pathway	Neutrophil degranulation; Golgi Associated Vesicle Biogenesis; Iron uptake and transport; Scavenging by Class A Receptors	15	0.928	0.748	0.861	0.994966	0.737903	0.982644	55.42	44.29	63.19	116	102.1	81.9	7.18	17.08	21.45	1.85404e+08	1.75766e+08	9.4668e+07	1.26618e+08	1.19999e+08	8.30539e+07
FALSE	High	Master Protein	Q9NPH2	Inositol-3-phosphate synthase 1	0	62.67	25	11	62	11	11	558	61	5.76	123.14	11	metabolic process	cytoplasm;cytosol	catalytic activity;protein binding	Pf01658, Pf07994	51477	ENSG00000105655.18	ISYNA1	19	Inositol phosphate metabolism; Metabolic pathways		Synthesis of IP2, IP, and Ins in the cytosol	5	0.816	1.086	1.321	0.962367	0.903284	0.949821	77.59	65.53	69.79	114.5	81.9	103.6	19.08	34.65	30.46	3.57121e+07	3.47278e+07	2.36853e+07	1.94638e+07	2.75774e+07	1.09179e+07
FALSE	High	Master Protein	Q9Y6M1	Insulin-like growth factor 2 mRNA-binding protein 2	0	62.575	26	13	49	12	12	599	66.1	8.46	101.63	13	regulation of biological process;transport	cytoplasm;cytoskeleton;cytosol;nucleus	protein binding;RNA binding;translation regulator activity	Pf00013, Pf00076, Pf13014, Pf13083, Pf13893, Pf14259	10644	ENSG00000073792.15	IGF2BP2	3			Insulin-like Growth Factor-2 mRNA Binding Proteins (IGF2BPs/IMPs/VICKZs) bind RNA	2	0.84	1.058	1.14	0.97667	0.908458	0.982644	72.79	58.36	42.29	102.7	74.5	122.8	3.85	11.23	16.42	2.05963e+07	1.97128e+07	1.17421e+07	1.71116e+07	1.36997e+07	5.00469e+06
FALSE	High	Master Protein	P50579	Methionine aminopeptidase 2	0	62.528	19	8	43	8	8	478	52.9	5.82	86.47	8	metabolic process;regulation of biological process	cytoplasm;cytosol;membrane	catalytic activity;metal ion binding;RNA binding	Pf00557	10988	ENSG00000111142.13	METAP2	12			Signaling by GPCR; Inactivation, recovery and regulation of the phototransduction cascade	5	0.956	0.974	1.031	0.991657	0.977476	0.990103	31.43	33.57	45.86	105.9	100.9	93.2	9.84	13.2	20.11	1.64699e+07	1.56069e+07	8.44017e+06	1.34568e+07	8.97287e+06	6.68102e+06
FALSE	High	Master Protein	P04040	Catalase	0	62.463	23	10	62	10	10	527	59.7	7.39	128.28	10	cell differentiation;cell organization and biogenesis;metabolic process;regulation of biological process;response to stimulus;transport	cytosol;endoplasmic reticulum;extracellular;Golgi;membrane;mitochondrion;organelle lumen;vacuole	antioxidant activity;catalytic activity;metal ion binding;nucleotide binding;protein binding	Pf00199, Pf06628	847	ENSG00000121691.4	CAT	11	Peroxisome; Longevity regulating pathway - multiple species; Carbon metabolism; FoxO signaling pathway; Amyotrophic lateral sclerosis (ALS); Glyoxylate and dicarboxylate metabolism; Tryptophan metabolism; Longevity regulating pathway	Selenium Micronutrient Network; Folate Metabolism; Amyotrophic lateral sclerosis (ALS); Oxidative Stress; Tryptophan metabolism; DNA Damage Response (only ATM dependent)	Neutrophil degranulation; Detoxification of Reactive Oxygen Species	20	0.87	0.929	1.115	0.986	0.995773	0.982644	28.81	36.43	26.03	108.2	83.4	108.3	10.98	26.11	5.2	21621540	2.2277e+07	1.0333e+07	1.68845e+07	1.4867e+07	7.77257e+06
FALSE	High	Master Protein	P26006	Integrin alpha-3	0	62.423	12	13	72	13	13	1051	116.5	6.77	133.49	13	cell differentiation;cell organization and biogenesis;cellular component movement;regulation of biological process;response to stimulus	cell surface;membrane	metal ion binding;protein binding	Pf01839, Pf08441, Pf13517	3675	ENSG00000005884.17	ITGA3	17	Arrhythmogenic right ventricular cardiomyopathy (ARVC); Dilated cardiomyopathy; Hematopoietic cell lineage; Pathways in cancer; Focal adhesion; Regulation of actin cytoskeleton; Small cell lung cancer; ECM-receptor interaction; PI3K-Akt signaling pathway; Hypertrophic cardiomyopathy (HCM)	Integrin-mediated Cell Adhesion; Arrhythmogenic Right Ventricular Cardiomyopathy; Primary Focal Segmental Glomerulosclerosis FSGS; Focal Adhesion; Focal Adhesion-PI3K-Akt-mTOR-signaling pathway	Integrin cell surface interactions; Laminin interactions; Basigin interactions; MET activates PTK2 signaling	26	0.528	0.842	1.762	0.483645	0.914828	0.634443	70.17	57.57	64.53	136	50.7	113.3	15.06	17.83	18.5	6.14002e+07	4.52971e+07	2.30994e+07	4.43994e+07	3.17546e+07	1.03642e+07
FALSE	High	Master Protein	Q15459	Splicing factor 3A subunit 1	0	62.406	19	13	63	13	13	793	88.8	5.22	104.27	13	cell organization and biogenesis;metabolic process;regulation of biological process	nucleus;spliceosomal complex	protein binding;RNA binding	Pf00240, Pf01805, Pf12230, Pf14560	10291	ENSG00000099995.18	SF3A1	22	Spliceosome	mRNA Processing	mRNA Splicing - Major Pathway	6	1.002	1.092	0.97	0.984132	0.896552	0.994349	38.73	42.93	30	101.8	92.6	105.6	8.21	2.74	6.75	2.97839e+07	2.62995e+07	1.5099e+07	2.27413e+07	2.16326e+07	1.0317e+07
FALSE	High	Master Protein	Q13177	Serine/threonine-protein kinase PAK 2	0	62.21	28	11	51	6	8	524	58	5.96	89.71	11	cell death;cell organization and biogenesis;cellular component movement;metabolic process;regulation of biological process;response to stimulus	cytoplasm;cytosol;membrane;nucleus	catalytic activity;enzyme regulator activity;nucleotide binding;protein binding	Pf00069, Pf00786, Pf07714, Pf14531	5062	ENSG00000180370.10	PAK2	3	T cell receptor signaling pathway; MAPK signaling pathway; ErbB signaling pathway; Renal cell carcinoma; Focal adhesion; Regulation of actin cytoskeleton; Ras signaling pathway; Axon guidance	Integrin-mediated Cell Adhesion; Apoptosis-related network due to altered Notch3 in ovarian cancer; Focal Adhesion; Fas Ligand (FasL) pathway and Stress induction of Heat Shock Proteins (HSP) regulation; TGF-beta Signaling Pathway; MAPK Signaling Pathway; VEGFA-VEGFR2 Signaling Pathway; Regulation of Actin Cytoskeleton	Sema3A PAK dependent Axon repulsion; Smooth Muscle Contraction; FCERI mediated MAPK activation; Nef and signal transduction; Ephrin signaling; Generation of second messenger molecules; Regulation of PAK-2p34 activity by PS-GAP/RHG10; Interleukin-12 family signaling; RHO GTPases activate PAKs; Gene and protein expression by JAK-STAT signaling after Interleukin-12 stimulation; Stimulation of the ce…	65	1.121	0.83	0.734	0.917883	0.911682	0.949821	62.94	43.74	51.14	109.4	110	80.6	5.37	11.84	11.33	26786204	2.62343e+07	1.46931e+07	19530560	1.73193e+07	1.04959e+07
FALSE	High	Master Protein	Q96I24	Far upstream element-binding protein 3	0	62.157	36	18	56	12	12	572	61.6	8.38	93.39	18	metabolic process;regulation of biological process	cytoplasm;membrane;nucleus	DNA binding;protein binding;RNA binding	Pf00013, Pf07650, Pf13014	8939	ENSG00000107164.15	FUBP3	9				0	0.757	1.093	1.457	0.917883	0.896552	0.889542	31.09	28.45	27.88	108.4	82.5	109.1	4.07	15.98	12.54	2.58737e+07	2.51373e+07	1.51823e+07	2.13892e+07	1.8202e+07	6943226
FALSE	High	Master Protein	P56537	Eukaryotic translation initiation factor 6	0	62.052	41	6	30	6	6	245	26.6	4.68	88.94	6	cell organization and biogenesis;metabolic process;regulation of biological process;response to stimulus;transport	cytoplasm;cytosol;nucleus	protein binding;RNA binding	Pf01912	3692	ENSG00000242372.6	EIF6	20	Ribosome biogenesis in eukaryotes	Translation Factors		2	1.418	1.065	0.935	0.698073	0.891443	0.990043	49.09	63.31	19.85	102.8	99.8	97.4	8.63	7.09	3.13	1.74171e+07	1.95921e+07	1.11632e+07	1.43805e+07	1.24828e+07	8.17665e+06
FALSE	High	Master Protein	P35268	60S ribosomal protein L22	0	61.953	69	9	76	8	8	128	14.8	9.19	172.27	9	cell organization and biogenesis;metabolic process;transport	cytoplasm;cytosol;nucleus;ribosome	protein binding;RNA binding;structural molecule activity	Pf01776	6146	ENSG00000116251.9	RPL22	1	Ribosome	Cytoplasmic Ribosomal Proteins	Peptide chain elongation; Eukaryotic Translation Termination; Viral mRNA Translation; L13a-mediated translational silencing of Ceruloplasmin expression; Nonsense Mediated Decay (NMD) independent of the Exon Junction Complex (EJC); Selenocysteine synthesis; Nonsense Mediated Decay (NMD) enhanced by the Exon Junction Complex (EJC); GTP hydrolysis and joining of the 60S ribosomal subunit; Major path…	34	0.886	0.996	1.145	0.986	0.983818	0.982644	103.07	59.23	43.67	104.3	90.9	104.8	5.49	6.78	7.76	1.16355e+08	1.04234e+08	6.02459e+07	8.65643e+07	6.56902e+07	3.52307e+07
FALSE	High	Master Protein	P62241	40S ribosomal protein S8	0	61.871	52	11	81	11	11	208	24.2	10.32	174.46	11	cell organization and biogenesis;metabolic process;transport	cytoplasm;cytosol;endoplasmic reticulum;membrane;nucleus;ribosome	protein binding;RNA binding;structural molecule activity	Pf01201	6202	ENSG00000142937.11	RPS8	1	Ribosome	Cytoplasmic Ribosomal Proteins	Peptide chain elongation; Eukaryotic Translation Termination; Viral mRNA Translation; Formation of the ternary complex, and subsequently, the 43S complex; L13a-mediated translational silencing of Ceruloplasmin expression; Selenocysteine synthesis; Nonsense Mediated Decay (NMD) independent of the Exon Junction Complex (EJC); Nonsense Mediated Decay (NMD) enhanced by the Exon Junction Complex (EJC)…	38	0.776	0.763	1.047	0.937689	0.786547	0.988212	45.29	39.08	35.72	129	80.9	90.1	7.71	19.9	18.69	5.73524e+07	4.91873e+07	3.29272e+07	4.84696e+07	3.31761e+07	1.40134e+07
FALSE	High	Master Protein	P10768	S-formylglutathione hydrolase	0	61.758	34	7	30	7	7	282	31.4	7.02	70.82	7	metabolic process	cytoplasm;organelle lumen	catalytic activity;protein binding	Pf00326, Pf00756, Pf05448, Pf12695, Pf12697	2098	ENSG00000139684.13	ESD	13	Carbon metabolism	Phase I biotransformations, non P450	Glutathione conjugation	6	1.048	1.246	1.078	0.984132	0.689432	0.988212	46.28	43.23	46.47	83.1	90.9	126	22.48	17.35	30.41	9.4438e+06	5.94047e+06	5.75966e+06	4.60313e+06	6.07337e+06	4.0231e+06
FALSE	High	Master Protein	Q14195	Dihydropyrimidinase-related protein 3	0	61.42	21	10	68	6	7	570	61.9	6.49	152.85	10	cell organization and biogenesis;regulation of biological process;response to stimulus	cytoplasm;cytosol	catalytic activity;protein binding	Pf01979, Pf04909, Pf13147, Pf13594	1809	ENSG00000113657.12	DPYSL3	5			CRMPs in Sema3A signaling	4	1.024	1.224	1.118	0.984132	0.625584	0.982644	39.26	40.4	26.87	71.5	107.3	121.2	20.44	8.76	23.42	1.78425e+07	17351925	8.22816e+06	8.80284e+06	8.81466e+06	9.60938e+06
FALSE	High	Master Protein	P84103	Serine/arginine-rich splicing factor 3	0	61.387	33	7	83	6	6	164	19.3	11.65	174.03	7	metabolic process;regulation of biological process;transport	cytoplasm;nucleus	protein binding;RNA binding	Pf00076, Pf13893, Pf14259	6428	ENSG00000112081.16	SRSF3	6	Spliceosome; Herpes simplex infection	mRNA Processing	Cleavage of Growing Transcript in the Termination Region ; Transport of Mature mRNA derived from an Intron-Containing Transcript; mRNA 3'-end processing; mRNA Splicing - Major Pathway	14	1.403	1.341	1.096	0.676759	0.501021	0.982644	108.17	52.36	67.05	70.7	112	117.3	15.99	3.57	11.36	8.26801e+07	8.79488e+07	6.97517e+07	7.47487e+07	7.46922e+07	6.11717e+07
FALSE	High	Master Protein	P54819	Adenylate kinase 2, mitochondrial	0	61.347	54	10	48	10	10	239	26.5	7.81	122.19	10	metabolic process	membrane;mitochondrion	catalytic activity;nucleotide binding	Pf00406, Pf05191, Pf13207, Pf13671	204	ENSG00000004455.16	AK2	1	Purine metabolism; Thiamine metabolism; Metabolic pathways		Interconversion of nucleotide di- and triphosphates	6	1.296	0.797	0.632	0.785694	0.872527	0.815755	29.75	27.41	41.34	93.4	117.6	89	15.77	11.53	15.41	2.39454e+07	1.93676e+07	9.94476e+06	1.44403e+07	1.66928e+07	1.14169e+07
FALSE	High	Master Protein	Q04837	Single-stranded DNA-binding protein, mitochondrial	0	61.328	59	9	72	9	9	148	17.2	9.6	119.87	9	cell organization and biogenesis;metabolic process;regulation of biological process	mitochondrion;nucleus;organelle lumen	DNA binding;protein binding;RNA binding	Pf00436	6742	ENSG00000106028.10	SSBP1	7	Homologous recombination; DNA replication; Mismatch repair		Transcriptional activation of mitochondrial biogenesis	6	0.752	0.882	1.198	0.90542	0.965924	0.982644	26.8	31.9	29.8	115.1	81.8	103.1	9.36	14.15	8.05	7.63846e+07	7.75365e+07	4.22591e+07	6.74859e+07	4.62499e+07	1.79125e+07
FALSE	High	Master Protein	P53396	ATP-citrate synthase	0	61.253	17	16	58	16	16	1101	120.8	7.33	94.45	16	metabolic process;regulation of biological process;transport	cytoplasm;cytosol;extracellular;membrane;organelle lumen	catalytic activity;metal ion binding;nucleotide binding;protein binding	Pf00285, Pf00549, Pf02629, Pf08442	47	ENSG00000131473.16	ACLY	17	Citrate cycle (TCA cycle); Metabolic pathways	Sterol Regulatory Element-Binding Proteins (SREBP) signalling; TCA Cycle and Deficiency of Pyruvate Dehydrogenase complex (PDHc); Fatty Acid Biosynthesis; Amino Acid metabolism	ChREBP activates metabolic gene expression; Fatty acyl-CoA biosynthesis; Neutrophil degranulation	15	0.622	0.729	1.106	0.716891	0.687244	0.982644	63.29	56.88	40.32	94.1	99.5	106.3	4.81	7.97	15.7	7.28785e+07	6.93929e+07	4.58289e+07	6.18687e+07	4.92281e+07	2.82513e+07
FALSE	High	Master Protein	P06756	Integrin alpha-V	0	61.058	17	15	56	15	15	1048	116	5.68	93.86	15	cell differentiation;cell growth;cell organization and biogenesis;cellular component movement;cellular homeostasis;metabolic process;regulation of biological process;response to stimulus;transport	cell surface;cytosol;membrane	metal ion binding;protein binding;receptor activity;signal transducer activity;transporter activity	Pf01839, Pf08441, Pf13517	3685	ENSG00000138448.11	ITGAV	2	Arrhythmogenic right ventricular cardiomyopathy (ARVC); Dilated cardiomyopathy; Cell adhesion molecules (CAMs); Pathways in cancer; Thyroid hormone signaling pathway; Phagosome; Focal adhesion; Proteoglycans in cancer; Regulation of actin cytoskeleton; Small cell lung cancer; ECM-receptor interaction; PI3K-Akt signaling pathway; Hypertrophic cardiomyopathy (HCM)	Osteopontin Signaling; Integrin-mediated Cell Adhesion; Arrhythmogenic Right Ventricular Cardiomyopathy; Primary Focal Segmental Glomerulosclerosis FSGS; Focal Adhesion; Osteoblast Signaling; MFAP5-mediated ovarian cancer cell motility and invasiveness; VEGFA-VEGFR2 Signaling Pathway; Focal Adhesion-PI3K-Akt-mTOR-signaling pathway	Integrin cell surface interactions; Signal transduction by L1; PECAM1 interactions; Cross-presentation of particulate exogenous antigens (phagosomes); VEGFA-VEGFR2 Pathway; Molecules associated with elastic fibres; Syndecan interactions; ECM proteoglycans; Laminin interactions; Neutrophil degranulation	48	0.706	0.949	1.416	0.858764	0.99974	0.917641	62.65	60.88	52.19	118.1	74.5	107.4	8.77	6.25	14.97	3.56055e+07	2.64784e+07	1.62391e+07	24807392	1.88938e+07	7.3438e+06
FALSE	High	Master Protein	O43598	2'-deoxynucleoside 5'-phosphate N-hydrolase 1	0	61.006	65	8	44	8	8	174	19.1	5.05	109.33	8	cell differentiation;cell proliferation;metabolic process;regulation of biological process	cytoplasm;cytosol;nucleus	catalytic activity;protein binding	Pf05014	10591	ENSG00000112667.12	C6orf108; DNPH1	6			Purine catabolism	4	1.638	0.74	0.491	0.444618	0.72413	0.44813	56.77	41.73	36.68	111.9	120.7	67.4	10.66	17.31	15.04	5.16655e+07	5.0243e+07	2.72498e+07	32069449	3.40278e+07	2.50079e+07
FALSE	High	Master Protein	P60900	Proteasome subunit alpha type-6	0	60.717	46	9	36	9	9	246	27.4	6.76	117.83	9	metabolic process;regulation of biological process;response to stimulus;transport	cytoplasm;cytosol;nucleus;proteasome	catalytic activity;nucleotide binding;protein binding;RNA binding	Pf00227, Pf10584	5687	ENSG00000100902.10	PSMA6	14	Proteasome	Proteasome Degradation	Regulation of RAS by GAPs; CDT1 association with the CDC6:ORC:origin complex; Downstream TCR signaling; UCH proteinases; NIK-->noncanonical NF-kB signaling; Hh mutants that don't undergo autocatalytic processing are degraded by ERAD; SCF-beta-TrCP mediated degradation of Emi1; Cross-presentation of soluble exogenous antigens (endosomes); Separation of Sister Chromatids; Vpu mediated degradation o…	150	0.855	0.888	1.106	0.984132	0.971867	0.982644	67.57	38.62	52.68	109.6	94.8	95.6	4.89	10.27	13.77	5.96589e+07	5.91159e+07	3.6407e+07	4.54795e+07	4.00448e+07	2.39363e+07
FALSE	High	Master Protein	P49591	Serine--tRNA ligase, cytoplasmic	0	60.392	32	12	81	12	12	514	58.7	6.43	161.87	12	metabolic process;regulation of biological process	cytoplasm;cytosol;nucleus	catalytic activity;DNA binding;nucleotide binding;protein binding;RNA binding	Pf00587, Pf02403	6301	ENSG00000031698.12	SARS	1	Aminoacyl-tRNA biosynthesis		Selenocysteine synthesis; Cytosolic tRNA aminoacylation	9	0.799	0.854	1.188	0.958828	0.938117	0.982644	74.6	45.46	53.86	116.9	86.2	96.9	18.65	20.93	13.6	3.34701e+07	4.89967e+07	2.70254e+07	3.18799e+07	3.30426e+07	1.56338e+07
FALSE	High	Master Protein	Q9Y224	RNA transcription, translation and transport factor protein	0	60.005	48	9	30	9	9	244	28.1	6.65	61.71	9	metabolic process;regulation of biological process;transport	cytoplasm;cytoskeleton;cytosol;nucleus	protein binding;RNA binding	Pf10036	51637	ENSG00000087302.8	C14orf166; RTRAF	14			tRNA processing in the nucleus	3	2.421	0.961	0.363	0.14264	0.983818	0.111539	119.44	102.58	111.57	72.6	172.7	54.7	18.97	14.18	15.88	7.38901e+06	8.03736e+06	3.74607e+06	4.89787e+06	6.29637e+06	7.57833e+06
FALSE	High	Master Protein	P00491	Purine nucleoside phosphorylase	0	59.944	44	11	62	11	11	289	32.1	6.95	134.91	11	metabolic process;regulation of biological process;response to stimulus;transport	cytoplasm;cytoskeleton;cytosol;extracellular;nucleus;organelle lumen	catalytic activity	Pf01048	4860	ENSG00000198805.11	PNP	14	Purine metabolism; Nicotinate and nicotinamide metabolism; Metabolic pathways; Pyrimidine metabolism		Neutrophil degranulation; Purine salvage; Purine catabolism	13	0.923	0.905	1.058	0.999146	0.984333	0.988212	45.34	39.45	28.13	122.3	84.4	93.3	12.83	19.22	11.26	2.04988e+07	2.58754e+07	1.5621e+07	1.96495e+07	1.69599e+07	6.77315e+06
FALSE	High	Master Protein	P62826	GTP-binding nuclear protein Ran	0	59.887	39	9	98	9	9	216	24.4	7.49	235.27	9	cell division;cell organization and biogenesis;metabolic process;regulation of biological process;response to stimulus;transport	chromosome;cytoplasm;cytosol;endosome;membrane;nucleus	catalytic activity;metal ion binding;nucleotide binding;protein binding;RNA binding;transporter activity	Pf00025, Pf00071, Pf08477	5901	ENSG00000132341.11	RAN	12	Epstein-Barr virus infection; Ribosome biogenesis in eukaryotes; HTLV-I infection; RNA transport	Androgen receptor signaling pathway; miRNA Biogenesis	MicroRNA (miRNA) biogenesis; Rev-mediated nuclear export of HIV RNA; Nuclear import of Rev protein; Regulation of cholesterol biosynthesis by SREBP (SREBF); NEP/NS2 Interacts with the Cellular Export Machinery; tRNA processing in the nucleus; Transcriptional regulation by small RNAs	30	0.702	0.843	1.321	0.852042	0.915055	0.949821	58.17	44.86	67.11	120.3	80.9	98.8	9.66	10.38	4.06	1.07506e+08	1.24491e+08	7.30207e+07	9.53395e+07	8.45611e+07	3.10287e+07
FALSE	High	Master Protein	Q13242	Serine/arginine-rich splicing factor 9	0	59.861	54	13	92	13	13	221	25.5	8.65	163.59	13	cell organization and biogenesis;metabolic process;regulation of biological process;response to stimulus;transport	nucleus	protein binding;RNA binding	Pf00076, Pf13893, Pf14259	8683	ENSG00000111786.8	SRSF9	12	Spliceosome; Herpes simplex infection	mRNA Processing	Cleavage of Growing Transcript in the Termination Region ; Transport of Mature mRNA derived from an Intron-Containing Transcript; mRNA 3'-end processing; mRNA Splicing - Major Pathway	14	1.628	0.955	0.513	0.45611	0.996875	0.514702	63.01	44.36	53.18	78.8	142	79.2	5.39	13.13	12.86	4.59772e+07	4.64136e+07	2.66655e+07	35485210	2.95527e+07	3.29514e+07
FALSE	High	Master Protein	P22061	Protein-L-isoaspartate(D-aspartate) O-methyltransferase	0	59.743	62	10	33	10	10	227	24.6	7.21	84.35	10	metabolic process	cytoplasm;cytosol	catalytic activity;protein binding	Pf01135, Pf01209, Pf05175, Pf06325, Pf08241, Pf12847, Pf13489, Pf13659, Pf13847	5110		PCMT1	6			Protein repair	2	0.918	0.782	0.736	0.991092	0.865457	0.949821	27.51	33.15	42.63	91.5	127.4	81.1	38.2	15.15	11.27	2.99701e+07	1.23103e+07	8.89605e+06	1.00185e+07	1.07181e+07	9.17598e+06
FALSE	High	Master Protein	P62913	60S ribosomal protein L11	0	59.66	36	9	81	9	9	178	20.2	9.6	187.91	9	cell organization and biogenesis;metabolic process;regulation of biological process;transport	cytoplasm;cytosol;membrane;nucleus;ribosome	protein binding;RNA binding;structural molecule activity	Pf00281, Pf00673	6135	ENSG00000142676.12	RPL11	1	Ribosome	Cytoplasmic Ribosomal Proteins	Peptide chain elongation; Eukaryotic Translation Termination; Viral mRNA Translation; L13a-mediated translational silencing of Ceruloplasmin expression; Nonsense Mediated Decay (NMD) independent of the Exon Junction Complex (EJC); Selenocysteine synthesis; Nonsense Mediated Decay (NMD) enhanced by the Exon Junction Complex (EJC); GTP hydrolysis and joining of the 60S ribosomal subunit; Major path…	34	0.773	0.812	1.179	0.932	0.873037	0.982644	36.36	41.8	43.05	107	96.9	96.1	9.82	16.36	13.52	1.1753e+08	1.10309e+08	8.13628e+07	9.93248e+07	7.30524e+07	3.18939e+07
FALSE	High	Master Protein	Q9Y570	Protein phosphatase methylesterase 1	0	59.089	28	8	43	8	8	386	42.3	5.97	117.32	8	metabolic process;regulation of biological process		catalytic activity;enzyme regulator activity;protein binding	Pf00561, Pf12695, Pf12697	51400	ENSG00000214517.9	PPME1	11			Cyclin A/B1/B2 associated events during G2/M transition	5	0.786	0.94	1.143	0.951014	0.998938	0.982644	27.14	32.3	33.7	112.9	85.6	101.5	14.92	12.79	13.19	2.22481e+07	2.3068e+07	1.11715e+07	2.23855e+07	1.62279e+07	7.82451e+06
FALSE	High	Master Protein	O43488	Aflatoxin B1 aldehyde reductase member 2	0	58.895	27	10	61	5	10	359	39.6	7.17	126.75	10	metabolic process	cytoplasm;cytosol;Golgi	catalytic activity;protein binding	Pf00248	8574	ENSG00000053371.12	AKR7A2	1	Metabolism of xenobiotics by cytochrome P450	Aflatoxin B1 metabolism; Metapathway biotransformation	Aflatoxin activation and detoxification	6	0.879	1.072	1.161	0.986	0.911682	0.982644	57.21	41.99	53.78	92.1	98.5	109.5	18.05	19.32	16.15	3.07138e+07	3.38796e+07	1.6677e+07	2.43139e+07	2.8617e+07	1.40424e+07
FALSE	High	Master Protein	P98160	Basement membrane-specific heparan sulfate proteoglycan core protein	0	58.781	3	11	32	11	11	4391	468.5	6.51	60.18	11	cell differentiation;cell growth;cell organization and biogenesis;defense response;metabolic process;regulation of biological process;response to stimulus;transport	extracellular;membrane;organelle lumen	metal ion binding;protein binding	Pf00008, Pf00047, Pf00052, Pf00053, Pf00054, Pf00057, Pf02210, Pf07679, Pf07686, Pf12785, Pf13385, Pf13895, Pf13927	3339	ENSG00000142798.17	HSPG2	1	Hepatitis B; Proteoglycans in cancer; ECM-receptor interaction		Integrin cell surface interactions; Defective B4GALT7 causes EDS, progeroid type; Amyloid fiber formation; Retinoid metabolism and transport; Defective EXT2 causes exostoses 2; Non-integrin membrane-ECM interactions; Defective EXT1 causes exostoses 1, TRPS2 and CHDS; Signaling by GPCR; HS-GAG biosynthesis; A tetrasaccharide linker sequence is required for GAG synthesis; Laminin interactions; Degr…	32	0.888	1.195	1.42	0.986	0.756582	0.916598	62.36	56.56	50.19	102.7	61	136.3	24.07	43.19	19.04	9.23102e+06	7.33961e+06	2.53694e+06	5.69791e+06	4.46134e+06	2.99328e+06
FALSE	High	Master Protein	Q8N1G4	Leucine-rich repeat-containing protein 47	0	58.51	26	13	31	13	13	583	63.4	8.28	76.02	13	metabolic process		catalytic activity;protein binding;RNA binding	Pf03483, Pf12799, Pf13855	57470	ENSG00000130764.9	LRRC47	1				0	0.94	0.672	0.806	0.999146	0.567356	0.982644	51	49.03	41.52	117.8	86.3	95.9	21.57	11.96	20.86	1.65977e+07	1.77927e+07	5.8519e+06	1.29053e+07	1.07066e+07	4922104
FALSE	High	Master Protein	P35052	Glypican-1	0	58.481	27	12	54	12	12	558	61.6	7.3	131.07	12	cell differentiation;cellular component movement;metabolic process;regulation of biological process	cytosol;endosome;extracellular;membrane;organelle lumen	metal ion binding;protein binding	Pf01153	2817	ENSG00000063660.8	GPC1	2	Proteoglycans in cancer	VEGFA-VEGFR2 Signaling Pathway	Defective B4GALT7 causes EDS, progeroid type; Retinoid metabolism and transport; Defective EXT2 causes exostoses 2; Defective EXT1 causes exostoses 1, TRPS2 and CHDS; Signaling by GPCR; HS-GAG biosynthesis; A tetrasaccharide linker sequence is required for GAG synthesis; Signaling by ROBO receptors; Cell surface interactions at the vascular wall; Defective B3GALT6 causes EDSP2 and SEMDJL1; HS-GAG…	29	0.736	0.908	1.147	0.888962	0.984333	0.982644	77.28	62.94	49.47	135.6	73.2	91.2	21.42	31.75	16.81	2.7109e+07	2.47737e+07	8.7425e+06	1.97032e+07	1.38868e+07	7.84943e+06
FALSE	High	Master Protein	O15460	Prolyl 4-hydroxylase subunit alpha-2	0	57.971	24	10	58	10	10	535	60.9	5.71	100.37	10	metabolic process	cytosol;endoplasmic reticulum;organelle lumen	catalytic activity;metal ion binding;protein binding	Pf03171, Pf08336, Pf13640	8974	ENSG00000072682.18	P4HA2	5	Metabolic pathways; Arginine and proline metabolism	Amino Acid metabolism	Collagen biosynthesis and modifying enzymes	6	1.111	1.015	1.139	0.922995	0.971867	0.982644	52.94	48.36	64.43	110.1	69.9	120	18.63	29.58	15.21	3.14698e+07	2.06201e+07	1.37748e+07	2.54168e+07	1.44062e+07	8.79734e+06
FALSE	High	Master Protein	Q12765	Secernin-1	0	57.761	29	11	59	11	11	414	46.4	4.75	116.66	11	metabolic process;transport	cytoplasm;membrane;nucleus	catalytic activity;protein binding	Pf03577	9805	ENSG00000136193.16	SCRN1	7				0	1.339	1.194	0.884	0.748604	0.725035	0.982644	51.2	39.73	46.22	75.8	124.4	99.8	13.62	16.69	12.75	2.27093e+07	1.77375e+07	1.54445e+07	1.52934e+07	1.46737e+07	1.46093e+07
FALSE	High	Master Protein	O76003	Glutaredoxin-3	0	57.539	32	8	40	8	8	335	37.4	5.39	119.85	8	cell organization and biogenesis;cellular homeostasis;metabolic process;regulation of biological process	cytoplasm;cytosol;nucleus;spliceosomal complex	catalytic activity;metal ion binding;protein binding;RNA binding	Pf00085, Pf00462, Pf02114, Pf02966, Pf04908, Pf13098, Pf13905	10539	ENSG00000108010.11	GLRX3	10			Iron uptake and transport	2	0.956	0.841	0.876	0.986	0.938117	0.982644	74.89	39.92	53.47	113.1	99.9	87	12.44	9.66	17.66	2.28155e+07	2.58479e+07	1.39744e+07	1.64101e+07	1.76076e+07	8.62562e+06
FALSE	High	Master Protein	P68402	Platelet-activating factor acetylhydrolase IB subunit beta	0	57.49	36	5	29	5	5	229	25.6	5.92	115.05	5	metabolic process;regulation of biological process;transport	cytoplasm;cytosol;extracellular;membrane;organelle lumen	catalytic activity;protein binding	Pf00657, Pf13472	5049	ENSG00000168092.13	PAFAH1B2	11	Ether lipid metabolism; Metabolic pathways		COPI-independent Golgi-to-ER retrograde traffic; Neutrophil degranulation	10	1.535	0.483	0.604	0.551768	0.0312378	0.758448	74.25	100.44	94.19	86.9	127.5	85.7	16.82	17.13	60.77	18966583	1.9641e+07	1.23233e+07	1.397e+07	1.76465e+07	1.02652e+07
FALSE	High	Master Protein	Q9BS26	Endoplasmic reticulum resident protein 44	0	57.25	30	10	64	9	10	406	46.9	5.26	106.21	10	cellular homeostasis;metabolic process;regulation of biological process;response to stimulus;transport	cell surface;endoplasmic reticulum;extracellular;membrane;organelle lumen	catalytic activity;metal ion binding;protein binding	Pf00085, Pf01216, Pf07449, Pf13098, Pf13848	23071	ENSG00000023318.7	ERP44	9			Neutrophil degranulation	3	1.188	0.982	0.819	0.863174	0.984333	0.982644	26.29	31.33	30.31	94.4	105.1	100.4	7.98	7.98	1.87	7.13241e+07	6.40908e+07	3.63387e+07	6.14831e+07	4.72686e+07	3.24548e+07
FALSE	High	Master Protein	P78527	DNA-dependent protein kinase catalytic subunit	0	57.194	4	14	41	14	14	4128	468.8	7.12	62.16	14	cell death;cell differentiation;cell organization and biogenesis;cell proliferation;defense response;metabolic process;regulation of biological process;response to stimulus	cytosol;membrane;nucleus	catalytic activity;DNA binding;nucleotide binding;protein binding;RNA binding	Pf00454, Pf02259, Pf02260, Pf08163	5591	ENSG00000253729.7	PRKDC	8	Non-homologous end-joining; Cell cycle	miRNA Regulation of DNA Damage Response; Cell Cycle; Retinoblastoma (RB) in Cancer; Fas Ligand (FasL) pathway and Stress induction of Heat Shock Proteins (HSP) regulation; Pathways Affected in Adenoid Cystic Carcinoma; ATM Signaling Network in Development and Disease; Non-homologous end joining; DNA Damage Response	Nonhomologous End-Joining (NHEJ); E3 ubiquitin ligases ubiquitinate target proteins; IRF3-mediated induction of type I IFN	22	0.5	0.737	1.495	0.402955	0.772932	0.861896	25.74	47.67	40.76	143.2	55.4	101.4	12.65	35.74	26.36	1.46819e+07	1.24079e+07	1.06061e+07	1.29722e+07	9.80661e+06	1.18541e+06
FALSE	High	Master Protein	Q16630	Cleavage and polyadenylation specificity factor subunit 6	0	56.777	23	9	43	9	9	551	59.2	7.15	100.04	9	cell organization and biogenesis;metabolic process	membrane;nucleus	protein binding;RNA binding	Pf00076, Pf14259	11052	ENSG00000111605.16	CPSF6	12	mRNA surveillance pathway		Signaling by cytosolic FGFR1 fusion mutants	7	1.036	1.166	1.339	0.965119	0.816868	0.948142	43.39	44.6	40.04	102	72	126	13.52	22.1	7.28	2.39328e+07	2.72365e+07	1.35715e+07	2.43817e+07	1.71466e+07	7.40378e+06
FALSE	High	Master Protein	Q16787	Laminin subunit alpha-3	0	56.621	3	8	24	8	8	3333	366.4	7.24	62.5	8	cell differentiation;cell organization and biogenesis;cellular component movement;regulation of biological process;transport	extracellular	catalytic activity;motor activity;protein binding;structural molecule activity	Pf00038, Pf00052, Pf00053, Pf00054, Pf00055, Pf01576, Pf02210, Pf03938, Pf05557, Pf06008, Pf06009, Pf06873, Pf07888, Pf07926, Pf10174, Pf11985, Pf12795, Pf13385, Pf13851	3909		LAMA3	18	Amoebiasis; Pathways in cancer; Toxoplasmosis; Focal adhesion; Small cell lung cancer; ECM-receptor interaction; Metabolic pathways; PI3K-Akt signaling pathway	Alpha 6 Beta 4 signaling pathway; Focal Adhesion; Overview of nanoparticle effects; Focal Adhesion-PI3K-Akt-mTOR-signaling pathway	ECM proteoglycans; Laminin interactions; Degradation of the extracellular matrix; MET activates PTK2 signaling; Type I hemidesmosome assembly; Anchoring fibril formation; Non-integrin membrane-ECM interactions	28	1.062	1.109	1.055	0.967166	0.835926	0.988212	70.88	44.82	51.96	99	88	113	24.58	9.62	14.98	1.26775e+07	8.95697e+06	6.4745e+06	1.30682e+07	6.23794e+06	4.02147e+06
FALSE	High	Master Protein	Q01995	Transgelin	0	56.398	67	14	67	13	13	201	22.6	8.84	132.89	14	cell differentiation	cytoplasm	protein binding	Pf00307, Pf00402	6876	ENSG00000149591.16	TAGLN	11				0	1.056	0.981	0.914	0.958828	0.984333	0.988212	66.99	53.38	40.95	98.5	104.5	97	10.99	12.16	11.6	5.53701e+07	6.05441e+07	3.46848e+07	4.82082e+07	4.7452e+07	2.63518e+07
FALSE	High	Master Protein	O43396	Thioredoxin-like protein 1	0	55.931	47	10	38	10	10	289	32.2	4.96	86.88	10	cellular homeostasis;metabolic process;regulation of biological process;response to stimulus;transport	cytoplasm;cytosol;nucleus;proteasome	antioxidant activity;catalytic activity	Pf00085, Pf06201, Pf13098	9352	ENSG00000091164.12	TXNL1	18				0	0.961	1.089	1.144	0.986	0.862118	0.982644	31.29	47.1	51.79	88.2	100.7	111.1	9.4	29.4	24.92	1.7642e+07	1.54734e+07	1.18765e+07	1.35284e+07	1.29995e+07	6.24027e+06
FALSE	High	Master Protein	P37837	Transaldolase	0	55.775	43	15	86	15	15	337	37.5	6.81	128.7	15	metabolic process;regulation of biological process;response to stimulus	cytoplasm;cytosol;nucleus	catalytic activity;protein binding	Pf00923	6888	ENSG00000177156.10	TALDO1	11	Carbon metabolism; Pentose phosphate pathway; Biosynthesis of amino acids; Metabolic pathways	Pentose Phosphate Pathway; Cori Cycle	Gene and protein expression by JAK-STAT signaling after Interleukin-12 stimulation; Insulin effects increased synthesis of Xylulose-5-Phosphate; TALDO1 deficiency: failed conversion of Fru(6)P, E4P to SH7P, GA3P; Interleukin-12 family signaling; TALDO1 deficiency: failed conversion of SH7P, GA3P to Fru(6)P, E4P; Pentose phosphate pathway (hexose monophosphate shunt)	22	0.996	0.898	0.988	0.984132	0.977476	0.997773	66.25	39.47	50.31	101.7	98.1	100.2	6.22	16.54	7.26	8.96722e+07	6.95603e+07	4.81417e+07	5.86417e+07	5.2573e+07	3.84916e+07
FALSE	High	Master Protein	P08582	Melanotransferrin	0	55.56	20	12	31	12	12	738	80.2	5.94	57.55	12	metabolic process;regulation of biological process;transport	cell surface;extracellular;membrane;organelle lumen	metal ion binding;protein binding	Pf00405, Pf12974	4241	ENSG00000163975.11	MFI2; MELTF	3			Post-translational protein phosphorylation; Regulation of Insulin-like Growth Factor (IGF) transport and uptake by Insulin-like Growth Factor Binding Proteins (IGFBPs); Post-translational modification: synthesis of GPI-anchored proteins	5	1.05	1.151	1.232	0.967166	0.78017	0.976336	73.88	48.57	53.96	93.4	96.3	110.2	19.62	16.74	11.21	2.01051e+07	1.31488e+07	1.11897e+07	1.87423e+07	1.07034e+07	8.39859e+06
FALSE	High	Master Protein	Q9H773	dCTP pyrophosphatase 1	0	55.371	59	9	43	9	9	170	18.7	5.03	93.03	9	cell communication;cell organization and biogenesis;metabolic process;response to stimulus	cytoplasm;cytosol;mitochondrion;nucleus	catalytic activity;metal ion binding;nucleotide binding;protein binding		79077	ENSG00000179958.8	DCTPP1	16	Metabolic pathways; Pyrimidine metabolism		Interconversion of nucleotide di- and triphosphates	5	1.461	0.346	0.234	0.673716	0.00116877	0.00540591	56.46	72.77	53.48	104.4	166.3	29.3	22.18	18.78	49.31	1.64134e+07	1.29722e+07	9.88179e+06	6.98323e+06	9.80916e+06	9.74715e+06
FALSE	High	Master Protein	Q16543	Hsp90 co-chaperone Cdc37	0	55.142	27	9	30	9	9	378	44.4	5.25	77.49	9	cell division;metabolic process;regulation of biological process;response to stimulus;transport	cytoplasm;cytosol	catalytic activity;enzyme regulator activity;protein binding	Pf03234, Pf08564, Pf08565	11140	ENSG00000105401.8	CDC37	19	PI3K-Akt signaling pathway	TNF alpha Signaling Pathway; Aryl Hydrocarbon Receptor; Aryl Hydrocarbon Receptor Pathway; Simplified Interaction Map Between LOXL4 and Oxidative Stress Pathway; Focal Adhesion-PI3K-Akt-mTOR-signaling pathway	Downregulation of ERBB2 signaling; Constitutive Signaling by EGFRvIII; Constitutive Signaling by Ligand-Responsive EGFR Cancer Variants	17	1.258	1.178	1.048	0.808702	0.744795	0.988212	59.78	40.79	68.33	91	121.9	87.1	11.66	13.66	8.84	2.27993e+07	2.52408e+07	1.40067e+07	1.71453e+07	1.83897e+07	1.00849e+07
FALSE	High	Master Protein	Q7Z6Z7	E3 ubiquitin-protein ligase HUWE1	0	55.004	3	9	27	9	9	4374	481.6	5.22	80.58	9	cell differentiation;cell organization and biogenesis;metabolic process;response to stimulus;transport	cytoplasm;cytosol;extracellular;membrane;nucleus;organelle lumen	catalytic activity;DNA binding;protein binding;RNA binding	Pf00632, Pf02825, Pf06012, Pf06025, Pf14377	10075	ENSG00000086758.15	HUWE1	X	Ubiquitin mediated proteolysis		Neutrophil degranulation; Antigen processing: Ubiquitination & Proteasome degradation	7	1.231	0.86	0.906	0.902433	0.995517	0.988212	49.78	72.69	56.66	87.3	91.4	121.3	48.91	36.22	35.79	2.02058e+06	3.49406e+06	1.87233e+06	2.44283e+06	4.5562e+06	1.38021e+06
FALSE	High	Master Protein	P55036	26S proteasome non-ATPase regulatory subunit 4	0	54.664	29	8	44	7	8	377	40.7	4.79	109.38	8	cell organization and biogenesis;metabolic process;regulation of biological process;response to stimulus;transport	cytoplasm;cytosol;nucleus;proteasome	catalytic activity;DNA binding;nucleotide binding;protein binding;RNA binding	Pf02809, Pf04056, Pf13519	5710	ENSG00000159352.15	PSMD4	1	Epstein-Barr virus infection; Proteasome	Proteasome Degradation; Parkin-Ubiquitin Proteasomal System pathway	Regulation of RAS by GAPs; CDT1 association with the CDC6:ORC:origin complex; Downstream TCR signaling; UCH proteinases; NIK-->noncanonical NF-kB signaling; Hh mutants that don't undergo autocatalytic processing are degraded by ERAD; SCF-beta-TrCP mediated degradation of Emi1; Cross-presentation of soluble exogenous antigens (endosomes); Separation of Sister Chromatids; Vpu mediated degradation o…	152	1.34	1.086	0.824	0.736953	0.903284	0.982644	53.43	38.65	40.89	70.3	165.3	64.4	6.31	13.2	21.1	3.04217e+07	2.59807e+07	1.53746e+07	2.45255e+07	1.81947e+07	2.85443e+07
FALSE	High	Master Protein	Q9BRP8	Partner of Y14 and mago	0	54.513	61	9	39	9	9	204	22.6	9.45	95.54	9	cell organization and biogenesis;metabolic process;regulation of biological process	cytoplasm;cytosol;nucleus	protein binding;RNA binding	Pf09282	84305	ENSG00000170473.16	WIBG; PYM1	12	mRNA surveillance pathway; RNA transport			2	1.605	0.915	0.626	0.557133	0.994227	0.81144	59.99	46.44	65.71	103.2	96.5	100.3	8.95	11.53	12.67	1.38071e+07	1.43915e+07	7.12625e+06	1.06776e+07	8.82998e+06	5.99809e+06
FALSE	High	Master Protein	P30085	UMP-CMP kinase	0	54.355	53	10	50	10	10	196	22.2	5.57	127.93	10	metabolic process	cytoplasm;cytosol;nucleus	catalytic activity;nucleotide binding	Pf00406, Pf02223, Pf13207, Pf13238, Pf13521, Pf13671	51727		CMPK1	1	Metabolic pathways; Pyrimidine metabolism		Interconversion of nucleotide di- and triphosphates	5	1.487	1.12	0.7	0.667044	0.835297	0.918274	67.5	49.29	62.3	73.3	135.7	91	13.87	20.29	22.98	1.65067e+07	1.48098e+07	7.17606e+06	9.56483e+06	8.58309e+06	1.09518e+07
FALSE	High	Master Protein	Q13148	TAR DNA-binding protein 43	0	54.326	23	8	59	8	8	414	44.7	6.19	138.32	8	cell organization and biogenesis;metabolic process;regulation of biological process;response to stimulus	cytoplasm;nucleus	DNA binding;protein binding;RNA binding	Pf00076, Pf13893, Pf14259	23435	ENSG00000120948.16	TARDBP	1				0	0.665	0.898	1.422	0.787044	0.984333	0.914243	31.86	36.25	29.87	124.4	77.9	97.7	11.81	9.43	11.96	1.51084e+07	1.73019e+07	1.15735e+07	1.50417e+07	1.27556e+07	5.25565e+06
FALSE	High	Master Protein	Q13501	Sequestosome-1	0	54.209	25	6	27	6	6	440	47.7	5.22	134.94	6	cell communication;cell death;cell differentiation;cell organization and biogenesis;metabolic process;regulation of biological process;response to stimulus;transport	cytoplasm;cytosol;endoplasmic reticulum;endosome;nucleus;vacuole	catalytic activity;metal ion binding;protein binding	Pf00564, Pf00569	8878	ENSG00000161011.19	SQSTM1	5	Osteoclast differentiation	Regulation of toll-like receptor signaling pathway; IL-1 signaling pathway; RANKL/RANK (Receptor activator of NFKB (ligand)) Signaling Pathway; Brain-Derived Neurotrophic Factor (BDNF) signaling pathway; Apoptosis-related network due to altered Notch3 in ovarian cancer; NRF2 pathway; Interleukin-1 Induced Activation of NF-kappa-B; Senescence and Autophagy in Cancer	Interleukin-1 family signaling; NF-kB is activated and signals survival; Signalling by NGF; p75NTR recruits signalling complexes; NRIF signals cell death from the nucleus; Pink/Parkin Mediated Mitophagy	24	1.118	0.816	0.831	0.959216	0.954085	0.982644	81.05	37.21	56.76	95.7	132	72.3	13.35	49.48	21.79	7.54227e+06	6.30999e+06	4.44281e+06	4.82243e+06	3.59847e+06	3.18252e+06
FALSE	High	Master Protein	P42167	Lamina-associated polypeptide 2, isoforms beta/gamma	0	54.006	28	9	46	3	9	454	50.6	9.38	89.51	9	regulation of biological process	chromosome;cytoplasm;membrane;nucleus	DNA binding;protein binding	Pf03020, Pf08198	7112	ENSG00000120802.13	TMPO	12			Depolymerisation of the Nuclear Lamina; Initiation of Nuclear Envelope Reformation; Clearance of Nuclear Envelope Membranes from Chromatin	11	1.021	0.919	0.821	0.984132	0.99974	0.982644	24.43	30.82	45.79	78.7	124.6	96.8	17.63	18.7	5.33	1.16822e+07	1.17566e+07	8.16057e+06	9.84958e+06	1.1605e+07	7.09266e+06
FALSE	High	Master Protein	Q01844	RNA-binding protein EWS	0	53.836	8	4	40	4	4	656	68.4	9.33	124.24	4	metabolic process;regulation of biological process	cytoplasm;membrane;nucleus	metal ion binding;protein binding;RNA binding	Pf00076, Pf00641, Pf14259	2130	ENSG00000182944.17	EWSR1	22	Transcriptional misregulation in cancer			1	0.67	0.95	1.354	0.815041	0.985118	0.938944	63.21	66.95	60.25	101.3	78.6	120.1	11.2	17.12	5.7	1.82228e+07	1.89528e+07	1.19835e+07	1.55131e+07	1.58311e+07	6.33337e+06
FALSE	High	Master Protein	P11047	Laminin subunit gamma-1	0	53.657	7	8	12	8	8	1609	177.5	5.12	33.03	8	cell organization and biogenesis;cellular component movement;metabolic process;regulation of biological process	extracellular;organelle lumen	catalytic activity;motor activity;protein binding;structural molecule activity	Pf00052, Pf00053, Pf00055, Pf00261, Pf01576, Pf05262, Pf05483, Pf05557, Pf05667, Pf05701, Pf06008, Pf08317, Pf10174, Pf11068, Pf12128, Pf12795, Pf13166, Pf13514, Pf13868	3915	ENSG00000135862.5	LAMC1	1	Amoebiasis; Prion diseases; Pathways in cancer; Toxoplasmosis; Focal adhesion; Small cell lung cancer; ECM-receptor interaction; PI3K-Akt signaling pathway	Alpha 6 Beta 4 signaling pathway; Endoderm Differentiation; miRNA targets in ECM and membrane receptors; Focal Adhesion; Focal Adhesion-PI3K-Akt-mTOR-signaling pathway; Inflammatory Response Pathway	ECM proteoglycans; Post-translational protein phosphorylation; Regulation of Insulin-like Growth Factor (IGF) transport and uptake by Insulin-like Growth Factor Binding Proteins (IGFBPs); L1CAM interactions; Laminin interactions; Degradation of the extracellular matrix; MET activates PTK2 signaling; Non-integrin membrane-ECM interactions	31	0.763	1.289	1.384	0.958828	0.71228	0.918274	47.13	46.94	69.46	101.3	93.5	105.3	43.5	49.98	31.38	715019	1.83934e+06	1.08629e+06	740033	1.42021e+06	786714
FALSE	High	Master Protein	P16403	Histone H1.2	0	53.611	28	7	66	2	2	213	21.4	10.93	138.62	7	cell organization and biogenesis;metabolic process;regulation of biological process	chromosome;nucleus	DNA binding;protein binding;RNA binding	Pf00538	3006	ENSG00000187837.3	HIST1H1C	6			Formation of Senescence-Associated Heterochromatin Foci (SAHF); Activation of DNA fragmentation factor	10	0.785	0.09	0.126	0.937689	2.10295e-12	1.0448e-05	29.76	37.26	36.72	152.8	134.6	12.5	17.56	16.38	36.84	6.51222e+06	6.81163e+06	3.47876e+06	7.23764e+06	5.14765e+06	2.56953e+06
FALSE	High	Master Protein	P06737	Glycogen phosphorylase, liver form	0	53.569	19	15	77	10	11	847	97.1	7.17	130.16	15	cell death;metabolic process;transport	cytoplasm;cytosol;extracellular;organelle lumen	catalytic activity;nucleotide binding;protein binding	Pf00343	5836	ENSG00000100504.16	PYGL	14	Insulin signaling pathway; Glucagon signaling pathway; Starch and sucrose metabolism; Metabolic pathways; Insulin resistance	TNF alpha Signaling Pathway; Glycogen Metabolism	Neutrophil degranulation; Glycogen breakdown (glycogenolysis)	14	0.672	0.847	1.226	0.813679	0.940233	0.978397	65.45	39.6	56.34	80	157.7	62.3	15.39	12.29	14.65	1.81711e+07	2.21491e+07	1.41529e+07	1.69221e+07	1.76943e+07	2.39546e+07
FALSE	High	Master Protein	P63208	S-phase kinase-associated protein 1	0	53.496	60	8	52	8	8	163	18.6	4.54	88.95	8	cell organization and biogenesis;cellular homeostasis;metabolic process;regulation of biological process;response to stimulus	cytoplasm;cytosol;nucleus	catalytic activity;protein binding	Pf01466, Pf03931	6500	ENSG00000113558.18	SKP1	5	TGF-beta signaling pathway; Ubiquitin mediated proteolysis; Protein processing in endoplasmic reticulum; Wnt signaling pathway; Oocyte meiosis; Circadian rhythm; Herpes simplex infection; Cell cycle	TNF alpha Signaling Pathway; TGF-beta Signaling Pathway; Notch Signaling Pathway	FBXL7 down-regulates AURKA during mitotic entry and in early mitosis; NOTCH1 Intracellular Domain Regulates Transcription; Downstream TCR signaling; Regulation of PLK1 Activity at G2/M Transition; NIK-->noncanonical NF-kB signaling; Constitutive Signaling by NOTCH1 HD+PEST Domain Mutants; MAP3K8 (TPL2)-dependent MAPK1/3 activation; Antigen processing: Ubiquitination & Proteasome degradation; Iron…	105	0.908	0.752	0.599	0.992135	0.785964	0.746247	113.98	68.78	100.76	107.7	125.2	67.1	14.89	21.64	25.96	2.66883e+07	2.84109e+07	1.99292e+07	1.90329e+07	2.15491e+07	1.53599e+07
FALSE	High	Master Protein	P43487	Ran-specific GTPase-activating protein	0	52.986	48	9	53	9	9	201	23.3	5.29	108.41	9	cell organization and biogenesis;metabolic process;regulation of biological process;response to stimulus;transport	cytoplasm;cytosol;nucleus	enzyme regulator activity;protein binding	Pf00638	5902	ENSG00000099901.16	RANBP1	22	Viral carcinogenesis; HTLV-I infection		Rev-mediated nuclear export of HIV RNA	10	1.693	1.18	0.724	0.402042	0.791673	0.943594	82.11	33.19	63.27	63.9	168.4	67.6	19.56	24.63	18.48	1.00289e+08	1.21892e+08	8.7539e+07	8.05042e+07	9.51316e+07	1.09241e+08
FALSE	High	Master Protein	P84243	Histone H3.3	0	52.788	63	7	85	2	2	136	15.3	11.27	122.04	7	cell differentiation;cell organization and biogenesis;cell proliferation;coagulation;metabolic process;regulation of biological process;response to stimulus	chromosome;extracellular;nucleus	DNA binding;protein binding	Pf00125, Pf15630	3020; 440926; 3021	ENSG00000132475.10; ENSG00000163041.9	H3F3A; H3F3AP4; H3F3B	1; 2; 17	Transcriptional misregulation in cancer; Systemic lupus erythematosus; Alcoholism	Gastric Cancer Network 1; Histone Modifications	SIRT1 negatively regulates rRNA expression; Activation of anterior HOX genes in hindbrain development during early embryogenesis; NoRC negatively regulates rRNA expression; Factors involved in megakaryocyte development and platelet production; Transcriptional regulation by small RNAs; Meiotic recombination; PRC2 methylates histones and DNA; Formation of the beta-catenin:TCF transactivating comple…	54	0.418	0.044	0.064	0.657531	6.67911e-08	8.49389e-10	119.91	93.32	94.74	245.9	51	3.1	45.52	136.48	126.66	479825	622130		668758	895734	492012
FALSE	High	Master Protein	P60953	Cell division control protein 42 homolog	0	52.557	37	7	47	6	6	191	21.2	6.55	90.08	7	cell communication;cell differentiation;cell division;cell organization and biogenesis;cellular component movement;coagulation;metabolic process;regulation of biological process;response to stimulus;transport	cytoplasm;cytoskeleton;cytosol;membrane;vacuole	catalytic activity;nucleotide binding;protein binding	Pf00025, Pf00071, Pf08477	998	ENSG00000070831.15	CDC42	1	Viral carcinogenesis; Endocytosis; T cell receptor signaling pathway; Tight junction; Pathogenic Escherichia coli infection; Pancreatic cancer; Neurotrophin signaling pathway; VEGF signaling pathway; Rap1 signaling pathway; MAPK signaling pathway; Pathways in cancer; AGE-RAGE signaling pathway in diabetic complications; Renal cell carcinoma; Focal adhesion; Proteoglycans in cancer; Salmonella inf…	Androgen receptor signaling pathway; Target Of Rapamycin (TOR) Signaling; Integrin-mediated Cell Adhesion; Integrated Breast Cancer Pathway; RANKL/RANK (Receptor activator of NFKB (ligand)) Signaling Pathway; Leptin signaling pathway; Regulation of Microtubule Cytoskeleton; Metastatic brain tumor; Pathogenic Escherichia coli infection; RalA downstream regulated genes; B Cell Receptor Signaling Pa…	RHO GTPases activate PAKs; G alpha (12/13) signalling events; DCC mediated attractive signaling; Gene and protein expression by JAK-STAT signaling after Interleukin-12 stimulation; RHO GTPases activate KTN1; Rho GTPase cycle; VEGFA-VEGFR2 Pathway; EGFR downregulation; RHO GTPases activate IQGAPs; Factors involved in megakaryocyte development and platelet production; CDO in myogenesis; EPHB-mediat…	102	0.862	1.008	1.707	0.984132	0.977476	0.678128	65.27	48.71	87.64	112.3	68.2	119.5	12.88	10.8	6.75	3.92112e+07	2.84059e+07	1.65025e+07	2.25075e+07	1.89296e+07	7.27059e+06
FALSE	High	Master Protein	P13798	Acylamino-acid-releasing enzyme	0	52.511	21	12	56	12	12	732	81.2	5.48	89.46	12	cell organization and biogenesis;metabolic process;transport	cytoplasm;cytosol;extracellular;membrane	catalytic activity;protein binding;RNA binding	Pf00326, Pf00561, Pf01738, Pf02230, Pf05448, Pf12695, Pf12697	327	ENSG00000164062.12	APEH	3			Eukaryotic Translation Termination; Neutrophil degranulation	6	1.212	1.054	0.886	0.847662	0.938117	0.982644	59.91	34.69	36.45	100.5	91.4	108.1	15.39	7.48	11.26	4.59553e+07	5.01174e+07	3.02372e+07	2.95902e+07	36304970	19597113
FALSE	High	Master Protein	Q15102	Platelet-activating factor acetylhydrolase IB subunit gamma	0	52.332	37	8	72	8	8	231	25.7	6.84	181.9	8	metabolic process	cytoplasm;cytosol;membrane	catalytic activity;protein binding	Pf00657, Pf13472	5050	ENSG00000079462.7	PAFAH1B3	19	Ether lipid metabolism; Metabolic pathways		COPI-independent Golgi-to-ER retrograde traffic	7	1.276	1.065	0.911	0.788146	0.920975	0.988212	54.38	60.52	62.91	100.4	105.9	93.8	5.54	6.19	18.63	7.64651e+07	7.87196e+07	4.80512e+07	6.37638e+07	5.47745e+07	3.53477e+07
FALSE	High	Master Protein	P24534	Elongation factor 1-beta	0	52.058	48	9	67	6	6	225	24.7	4.67	169.26	9	metabolic process;response to stimulus	cytoplasm;cytosol;endoplasmic reticulum;nucleus	protein binding;RNA binding	Pf00736, Pf14497	1933	ENSG00000283391.1; ENSG00000114942.13	EEF1B2	2; CHR_HSCHR2_6_CTG7_2		Translation Factors	Eukaryotic Translation Elongation	4	1.568	1.078	0.682	0.512897	0.908458	0.910571	61.14	46.12	27.59	86.8	126	87.2	15.72	10.05	10.79	3.93728e+07	4.98476e+07	3.26716e+07	3.74819e+07	3.7539e+07	2.49699e+07
FALSE	High	Master Protein	P26368	Splicing factor U2AF 65 kDa subunit	0	52.017	26	9	41	9	9	475	53.5	9.09	74.61	9	metabolic process;regulation of biological process;transport	nucleus;spliceosomal complex	protein binding;RNA binding	Pf00076, Pf13893, Pf14259	11338	ENSG00000063244.12	U2AF2	19	Spliceosome	mRNA Processing	Cleavage of Growing Transcript in the Termination Region ; Transport of Mature mRNA derived from an Intron-Containing Transcript; mRNA 3'-end processing; mRNA Splicing - Major Pathway	13	1.031	1.117	1.02	0.969064	0.835297	0.990103	91.83	62.41	63.67	105.8	89.3	105	20.53	11.38	19.37	1.72035e+07	2.52761e+07	1.65621e+07	1.73523e+07	1.77963e+07	9033162
FALSE	High	Master Protein	P51149	Ras-related protein Rab-7a	0	51.902	59	11	51	10	11	207	23.5	6.7	85.47	11	cell organization and biogenesis;cellular homeostasis;metabolic process;regulation of biological process;response to stimulus;transport	cytoplasm;cytosol;endosome;Golgi;membrane;vacuole	catalytic activity;nucleotide binding;protein binding	Pf00025, Pf00071, Pf01926, Pf04670, Pf07728, Pf08477	7879	ENSG00000075785.12	RAB7A	3	Endocytosis; Amoebiasis; Tuberculosis; Phagosome; Salmonella infection		TBC/RABGAPs; Neutrophil degranulation; MHC class II antigen presentation; RAB GEFs exchange GTP for GDP on RABs; RAB geranylgeranylation	18	0.929	0.952	1.178	0.994966	0.998881	0.982644	58.18	36.91	37.36	109.3	88.9	101.8	4.76	10.27	7.01	6.09324e+07	4.90723e+07	3.0137e+07	4.43325e+07	3.63922e+07	1.64322e+07
FALSE	High	Master Protein	O96019	Actin-like protein 6A	0	51.773	24	7	23	6	7	429	47.4	5.6	65.85	7	cell organization and biogenesis;metabolic process;regulation of biological process;response to stimulus	membrane;nucleus	DNA binding;protein binding	Pf00022	86	ENSG00000136518.16	ACTL6A	3		Gastric Cancer Network 1	RUNX1 interacts with co-factors whose precise effect on RUNX1 targets is not known; UCH proteinases; DNA Damage Recognition in GG-NER; RMTs methylate histone arginines; HATs acetylate histones	18	0.982	1.219	0.982	0.984132	0.7227	0.997659	100.89	90.95	41.24	219.8	36.8	43.4	14.25	19.56	21.35	6.80735e+07	7.94713e+07	4.27376e+07	5.39986e+07	3.93948e+07	4.65872e+06
FALSE	High	Master Protein	P38919	Eukaryotic initiation factor 4A-III	0	51.745	21	7	33	5	5	411	46.8	6.73	93.2	7	metabolic process;regulation of biological process;response to stimulus;transport	cytoplasm;cytosol;membrane;nucleus;spliceosomal complex	catalytic activity;nucleotide binding;protein binding;RNA binding	Pf00270, Pf00271	9775	ENSG00000141543.9	EIF4A3	17	Spliceosome; mRNA surveillance pathway; RNA transport		ISG15 antiviral mechanism; mRNA 3'-end processing; mRNA Splicing - Major Pathway; Cleavage of Growing Transcript in the Termination Region ; Regulation of expression of SLITs and ROBOs; Transport of Mature mRNA derived from an Intron-Containing Transcript; Nonsense Mediated Decay (NMD) enhanced by the Exon Junction Complex (EJC); Deadenylation of mRNA	27	0.866	0.736	0.897	0.986	0.895586	0.98668	33.12	36.29	26.61	138.3	83.6	78.1	37.38	25.35	21.26	5.04822e+06	5.99007e+06	3.65923e+06	9.25987e+06	4.16389e+06	1.77964e+06
FALSE	High	Master Protein	Q08209	Serine/threonine-protein phosphatase 2B catalytic subunit alpha isoform	0	51.651	23	12	83	6	12	521	58.7	5.86	125.51	12	cellular homeostasis;metabolic process;regulation of biological process;response to stimulus;transport	cytosol;membrane;mitochondrion;nucleus	catalytic activity;metal ion binding;protein binding	Pf00149	5530	ENSG00000138814.16	PPP3CA	4	Dopaminergic synapse; Th1 and Th2 cell differentiation; T cell receptor signaling pathway; Osteoclast differentiation; Glutamatergic synapse; Amphetamine addiction; cGMP-PKG signaling pathway; Renin secretion; B cell receptor signaling pathway; VEGF signaling pathway; MAPK signaling pathway; Oxytocin signaling pathway; Natural killer cell mediated cytotoxicity; Long-term potentiation; Tuberculosi…	Physiological and Pathological Hypertrophy of the Heart; Energy Metabolism; MicroRNAs in cardiomyocyte hypertrophy; Alzheimers Disease; Spinal Cord Injury; Amyotrophic lateral sclerosis (ALS); T-Cell Receptor and Co-stimulatory Signaling; Cardiac Hypertrophic Response; Initiation of transcription and translation elongation at the HIV-1 LTR; G Protein Signaling Pathways; MAPK Signaling Pathway; VE…	Signaling by GPCR; FCERI mediated Ca+2 mobilization; DARPP-32 events; Ca2+ pathway; CLEC7A (Dectin-1) induces NFAT activation; Calcineurin activates NFAT	56	0.813	0.812	1.017	0.962231	0.873037	0.990103	44.29	34.79	45.34	116.4	92.3	91.4	6.44	15.72	12.13	5.51938e+07	4.5957e+07	2.58733e+07	3.9747e+07	3.17341e+07	1.59275e+07
FALSE	High	Master Protein	P08134	Rho-related GTP-binding protein RhoC	0	51.569	66	11	60	4	4	193	22	6.58	98.29	11	cell organization and biogenesis;cellular component movement;regulation of biological process;response to stimulus	cytosol;membrane;nucleus	catalytic activity;nucleotide binding;protein binding;signal transducer activity	Pf00025, Pf00071, Pf08477	389	ENSG00000155366.16	RHOC	1		Spinal Cord Injury; VEGFA-VEGFR2 Signaling Pathway	G alpha (12/13) signalling events; RHO GTPases Activate ROCKs; Sema4D induced cell migration and growth-cone collapse; Rho GTPase cycle; RHO GTPases Activate Formins; RHO GTPases activate CIT; RHO GTPases activate PKNs; RHO GTPases Activate Rhotekin and Rhophilins	19	2.74	2.605	0.867	0.16429	0.00563749	0.982644	27.01	56.53	40.55	35.6	146.5	117.9	18.02	7.93	10.66	2.32726e+06	2.8792e+06	1.20156e+06	1.74136e+06	1.84561e+06	4.26838e+06
FALSE	High	Master Protein	Q9BWF3	RNA-binding protein 4	0	51.553	30	9	41	2	9	364	40.3	7.08	101.08	9	cell differentiation;metabolic process;regulation of biological process;response to stimulus	cytoplasm;cytosol;nucleus	metal ion binding;protein binding;RNA binding	Pf00076, Pf00098, Pf13893, Pf14259	5936	ENSG00000173933.19	RBM4	11			BMAL1:CLOCK,NPAS2 activates circadian gene expression	2	1.354	0.815	0.688	0.736013	0.900197	0.917641	69.93	44.79	45.71	105	124.1	70.9	12	11.97	9.61	1.92829e+07	2.29744e+07	1.4593e+07	1.95946e+07	1.61509e+07	9.19875e+06
FALSE	High	Master Protein	P46108	Adapter molecule crk	0	51.214	35	7	24	7	7	304	33.8	5.55	58.12	7	cell organization and biogenesis;regulation of biological process;response to stimulus	cytoplasm;cytoskeleton;cytosol;membrane;nucleus	protein binding	Pf00017, Pf00018, Pf07653, Pf14604	1398	ENSG00000167193.7	CRK	17	Insulin signaling pathway; MicroRNAs in cancer; Chronic myeloid leukemia; Neurotrophin signaling pathway; Rap1 signaling pathway; MAPK signaling pathway; ErbB signaling pathway; Pathways in cancer; Renal cell carcinoma; Focal adhesion; Regulation of actin cytoskeleton; Bacterial invasion of epithelial cells; Fc gamma R-mediated phagocytosis; Chemokine signaling pathway; Shigellosis	Integrin-mediated Cell Adhesion; B Cell Receptor Signaling Pathway; Kit receptor signaling pathway; Focal Adhesion; Signaling of Hepatocyte Growth Factor Receptor; Rac1/Pak1/p38/MMP-2 pathway; MAPK Signaling Pathway; VEGFA-VEGFR2 Signaling Pathway; Angiopoietin Like Protein 8 Regulatory Pathway; Chemokine signaling pathway; EGF/EGFR Signaling Pathway; Insulin Signaling; Regulation of Actin Cytosk…	VEGFA-VEGFR2 Pathway; ARMS-mediated activation; MET activates RAP1 and RAC1; Downstream signal transduction; p130Cas linkage to MAPK signaling for integrins; MET receptor recycling; Regulation of signaling by CBL; PTK6 Regulates RHO GTPases, RAS GTPase and MAP kinases; Regulation of actin dynamics for phagocytic cup formation	63	1.722	0.949	0.539	0.471251	0.984333	0.586125	54.56	46.84	42.03	84.7	131.8	83.5	20.75	27.4	18.83	1.32531e+07	1.17187e+07	5.53761e+06	5.97369e+06	7.88781e+06	7.8343e+06
FALSE	High	Master Protein	Q96C86	m7GpppX diphosphatase	0	51.138	32	10	56	10	10	337	38.6	6.38	103.5	10	metabolic process;regulation of biological process;response to stimulus	cytoplasm;cytosol;mitochondrion;nucleus	catalytic activity;protein binding;RNA binding	Pf05652, Pf11969	28960	ENSG00000110063.8	DCPS	11	RNA degradation		mRNA decay by 3' to 5' exoribonuclease	4	1.131	0.991	0.836	0.902106	0.983818	0.982644	76.55	57.23	28.48	90.9	112.5	96.6	12.58	22.24	11.14	30915307	2.58174e+07	1.84715e+07	2.21343e+07	24800490	1.46872e+07
FALSE	High	Master Protein	Q00688	Peptidyl-prolyl cis-trans isomerase FKBP3	0	51.136	34	9	82	9	9	224	25.2	9.28	147.7	9	metabolic process	cytoplasm;nucleus	catalytic activity;protein binding;receptor activity;RNA binding	Pf00254	2287	ENSG00000100442.10	FKBP3	14				0	0.909	1.302	1.399	0.992135	0.565713	0.918274	57.54	45.07	48.14	100.6	78.3	121.1	15.29	16.27	6.41	5.67154e+07	6.33821e+07	3.81238e+07	4.34724e+07	5.1734e+07	2.07261e+07
FALSE	High	Master Protein	Q9NTK5	Obg-like ATPase 1	0	51.11	26	9	44	9	9	396	44.7	7.81	118.28	9	metabolic process;transport	cytoplasm;cytosol;extracellular;membrane;nucleus;organelle lumen	catalytic activity;metal ion binding;nucleotide binding;protein binding	Pf01926, Pf02421, Pf06071	29789	ENSG00000138430.15	OLA1	2			Platelet degranulation	4	0.956	1.025	1.186	0.986	0.960866	0.982644	47.24	50.17	41.13	109.9	92.1	98	6.42	12.58	8.4	3.3535e+07	3.1127e+07	2.16183e+07	2.69302e+07	2.47181e+07	1.03348e+07
FALSE	High	Master Protein	Q9UHX1	Poly(U)-binding-splicing factor PUF60	0	51.013	22	10	38	10	10	559	59.8	5.29	91.62	10	cell death;cellular homeostasis;metabolic process;regulation of biological process	nucleus	catalytic activity;DNA binding;protein binding;RNA binding	Pf00076, Pf13893, Pf14259	22827	ENSG00000274081.4; ENSG00000179950.13	PUF60	8; CHR_HSCHR8_3_CTG7	Spliceosome		mRNA Splicing - Major Pathway	5	0.902	0.933	1.037	0.991657	0.995773	0.990103	41.79	32.38	25.86	122.1	84.9	93	17.02	6.33	10.24	1.56164e+07	2.15116e+07	1.33486e+07	1.87212e+07	1.4735e+07	6.47889e+06
FALSE	High	Master Protein	P27635	60S ribosomal protein L10	0	51.008	37	7	52	3	7	214	24.6	10.08	68.14	7	cell organization and biogenesis;metabolic process;regulation of biological process;transport	cytosol;endoplasmic reticulum;membrane;nucleus;ribosome	protein binding;RNA binding;structural molecule activity;translation regulator activity	Pf00252	6134		RPL10	X	Ribosome	Cytoplasmic Ribosomal Proteins	Peptide chain elongation; Eukaryotic Translation Termination; Viral mRNA Translation; L13a-mediated translational silencing of Ceruloplasmin expression; Nonsense Mediated Decay (NMD) independent of the Exon Junction Complex (EJC); Selenocysteine synthesis; Nonsense Mediated Decay (NMD) enhanced by the Exon Junction Complex (EJC); GTP hydrolysis and joining of the 60S ribosomal subunit; Major path…	34	0.507	0.837	1.413	0.413861	0.908458	0.917641	75.33	49.53	69.89	131.9	64.5	103.6	13.07	19.75	27.68	5.42896e+07	3.48413e+07	3.01336e+07	3.5654e+07	2.90634e+07	1.25862e+07
FALSE	High	Master Protein	Q03154	Aminoacylase-1	0	50.973	30	11	75	11	11	408	45.9	6.18	157.84	11	metabolic process	cytoplasm;cytosol	catalytic activity;metal ion binding;protein binding	Pf01546, Pf07687	95	ENSG00000243989.8	ACY1	3	Arginine biosynthesis; Biosynthesis of amino acids; 2-Oxocarboxylic acid metabolism; Metabolic pathways	Urea cycle and metabolism of amino groups	Defective ACY1 causes encephalopathy; Aflatoxin activation and detoxification	12	1.042	1.235	0.944	0.962231	0.698017	0.990103	69.62	65.13	43.7	93.8	111	95.2	24.35	19.68	24.62	2.9869e+07	2.1452e+07	1.79222e+07	1.43511e+07	2.33505e+07	1.37681e+07
FALSE	High	Master Protein	O75368	SH3 domain-binding glutamic acid-rich-like protein	0	50.96	84	8	37	8	8	114	12.8	5.25	61.5	8	cellular homeostasis;regulation of biological process	cytoplasm;nucleus	catalytic activity;protein binding	Pf00462, Pf04908	6451	ENSG00000131171.12	SH3BGRL	X				0	1.109	0.909	0.773	0.924618	0.983818	0.976102	76.28	50.01	56.05	123.9	65	111.1	9.04	20.65	16.3	4.44613e+07	4.34004e+07	3.14814e+07	3.58865e+07	3.26849e+07	1.16848e+07
FALSE	High	Master Protein	Q14157	Ubiquitin-associated protein 2-like	0	50.915	10	8	47	8	8	1087	114.5	7.11	100.54	8	regulation of biological process	cytoplasm	protein binding;RNA binding	Pf00627, Pf12478, Pf14555	9898	ENSG00000143569.18	UBAP2L	1				0	1.488	0.926	0.897	0.655077	0.998881	0.98668	97.24	48.04	94.63	92.6	108.4	99.1	9.63	8.94	23.69	1.39269e+07	1.2968e+07	7.02299e+06	1.21385e+07	8.35889e+06	5.39051e+06
FALSE	High	Master Protein	P52292	Importin subunit alpha-1	0	50.784	19	8	36	8	8	529	57.8	5.4	90.49	8	metabolic process;regulation of biological process;transport	cytoplasm;cytosol;membrane;nucleus	protein binding;RNA binding;transporter activity	Pf00514, Pf01749, Pf13513, Pf13646	3838	ENSG00000182481.8	KPNA2	17	Influenza A		ISG15 antiviral mechanism; NS1 Mediated Effects on Host Pathways; Sensing of DNA Double Strand Breaks	15	1.176	0.997	0.799	0.901766	0.962379	0.982644	46.7	37.6	52.4	78.6	117.8	103.6	21.31	20.76	18.21	9.5862e+06	1.10759e+07	8.67524e+06	9.75963e+06	1.08292e+07	4.94918e+06
FALSE	High	Master Protein	Q13557	Calcium/calmodulin-dependent protein kinase type II subunit delta	0	50.756	23	9	39	6	6	499	56.3	7.25	75.37	9	cell differentiation;cell organization and biogenesis;cellular component movement;cellular homeostasis;metabolic process;regulation of biological process;response to stimulus	cytoplasm;cytosol;endoplasmic reticulum;membrane;nucleus	catalytic activity;nucleotide binding;protein binding	Pf00069, Pf07714, Pf08332, Pf12680, Pf13474, Pf14534	817	ENSG00000145349.16	CAMK2D	4	Dopaminergic synapse; HIF-1 signaling pathway; Amphetamine addiction; Neurotrophin signaling pathway; Oxytocin signaling pathway; Olfactory transduction; Circadian entrainment; ErbB signaling pathway; Long-term potentiation; Insulin secretion; Glioma; Adrenergic signaling in cardiomyocytes; Tuberculosis; Glucagon signaling pathway; Melanogenesis; Wnt signaling pathway; Proteoglycans in cancer; Al…	Physiological and Pathological Hypertrophy of the Heart; MicroRNAs in cardiomyocyte hypertrophy; SRF and miRs in Smooth Muscle Differentiation and Proliferation; Cardiac Hypertrophic Response; Myometrial Relaxation and Contraction Pathways; Calcium Regulation in the Cardiac Cell	Ion homeostasis; HSF1-dependent transactivation; Interferon gamma signaling; Phase 0 - rapid depolarisation; Ras activation uopn Ca2+ infux through NMDA receptor; Ion transport by P-type ATPases; Unblocking of NMDA receptor, glutamate binding and activation; Trafficking of AMPA receptors; CREB phosphorylation through the activation of CaMKII; RAF/MAP kinase cascade; Interleukin-20 family signaling	64	0.677	0.662	1.065	0.841249	0.680898	0.988212	36.69	44.08	34.07	129.3	80.7	90	25.39	18.29	27.7	5.90853e+06	9.28066e+06	3.38355e+06	7.00088e+06	5.95588e+06	2.38929e+06
FALSE	High	Master Protein	P13796	Plastin-2	0	50.724	20	11	58	7	7	627	70.2	5.43	147.52	11	cell organization and biogenesis;cellular component movement;regulation of biological process;response to stimulus	cytoplasm;cytoskeleton;cytosol;membrane	metal ion binding;protein binding	Pf00036, Pf00307, Pf13405, Pf13499	3936	ENSG00000136167.13	LCP1	13			Gene and protein expression by JAK-STAT signaling after Interleukin-12 stimulation; Interleukin-12 family signaling	5	1.139	1.171	1.018	0.948449	0.771166	0.990103	64.37	60.42	39.12	93.2	80.3	126.5	37.08	8.35	30.3	12282263	8.04415e+06	3.54613e+06	6.60895e+06	2.72561e+06	3.43526e+06
FALSE	High	Master Protein	P35241	Radixin	0	50.666	19	12	86	3	3	583	68.5	6.37	169.32	12	cell organization and biogenesis;regulation of biological process;response to stimulus	cytoplasm;cytoskeleton;membrane	protein binding;RNA binding	Pf00373, Pf00769, Pf09379, Pf09380	5962	ENSG00000137710.14	RDX	11	MicroRNAs in cancer; Proteoglycans in cancer; Regulation of actin cytoskeleton	Regulation of Actin Cytoskeleton	Recycling pathway of L1	8	100	100	3.344	1.45723e-16	2.26486e-16	0.0280629			86.16		69.1	230.9		36.11	77.34
FALSE	High	Master Protein	Q9NZL9	Methionine adenosyltransferase 2 subunit beta	0	50.405	34	10	54	10	10	334	37.5	7.36	124.55	10	metabolic process;regulation of biological process	cytosol;mitochondrion;nucleus	catalytic activity;enzyme regulator activity;protein binding	Pf00106, Pf01073, Pf01370, Pf02719, Pf04321, Pf07993, Pf13460	27430	ENSG00000038274.16	MAT2B	5	Biosynthesis of amino acids; Metabolic pathways; Cysteine and methionine metabolism	Trans-sulfuration pathway; One Carbon Metabolism; Trans-sulfuration and one carbon metabolism; Methylation Pathways	Ub-specific processing proteases; Methylation	15	1.115	0.911	0.838	0.917883	0.984034	0.982644	46.26	35.34	28.48	93.9	113.2	92.9	9.4	11.07	3.69	2.34334e+07	2.52403e+07	1.69526e+07	2.01801e+07	1.7742e+07	1.3309e+07
FALSE	High	Master Protein	Q13347	Eukaryotic translation initiation factor 3 subunit I	0	50.394	30	7	37	7	7	325	36.5	5.64	70.4	7	cell organization and biogenesis;metabolic process;regulation of biological process	cytoplasm;cytosol	protein binding;RNA binding	Pf00400	8668	ENSG00000084623.11	EIF3I	1	RNA transport	Translation Factors	Formation of the ternary complex, and subsequently, the 43S complex; L13a-mediated translational silencing of Ceruloplasmin expression; Translation initiation complex formation; GTP hydrolysis and joining of the 60S ribosomal subunit; Formation of a pool of free 40S subunits; Ribosomal scanning and start codon recognition	13	0.433	1.187	1.241	0.22869	0.717535	0.976336	84.39	21.76	55.7	85.6	91	123.5	15.78	10.66	6.73	1.54697e+07	1.92507e+07	1.02687e+07	1.14369e+07	1.2793e+07	7.11129e+06
FALSE	High	Master Protein	P38606	V-type proton ATPase catalytic subunit A	0	50.153	20	11	64	11	11	617	68.3	5.52	95.02	11	cellular homeostasis;metabolic process;regulation of biological process;response to stimulus;transport	cytosol;membrane;mitochondrion	catalytic activity;nucleotide binding;transporter activity	Pf00006, Pf00306, Pf02874	523	ENSG00000114573.9	ATP6V1A	3	Phagosome; mTOR signaling pathway; Oxidative phosphorylation; Vibrio cholerae infection; Metabolic pathways; Epithelial cell signaling in Helicobacter pylori infection; Collecting duct acid secretion; Synaptic vesicle cycle; Rheumatoid arthritis		Transferrin endocytosis and recycling; ROS, RNS production in phagocytes; Ion channel transport; Insulin receptor recycling	20	0.901	1	1.328	0.991092	0.982467	0.949821	34.55	45.52	37.61	107	71.3	121.7	15.49	24.91	8.7	3.67126e+07	3.46016e+07	1.7759e+07	24825421	1.63175e+07	4.35e+06
FALSE	High	Master Protein	P17301	Integrin alpha-2	0	50.096	10	10	28	10	10	1181	129.2	5.31	75.77	10	cell differentiation;cell organization and biogenesis;cell proliferation;cellular component movement;coagulation;regulation of biological process;response to stimulus	cell surface;membrane;nucleus	metal ion binding;protein binding;receptor activity;signal transducer activity	Pf00092, Pf01839, Pf08441, Pf13517, Pf13519	3673		ITGA2	5	Arrhythmogenic right ventricular cardiomyopathy (ARVC); Dilated cardiomyopathy; Hematopoietic cell lineage; Pathways in cancer; Phagosome; Focal adhesion; Proteoglycans in cancer; Regulation of actin cytoskeleton; Small cell lung cancer; ECM-receptor interaction; PI3K-Akt signaling pathway; Hypertrophic cardiomyopathy (HCM); Platelet activation	Integrin-mediated Cell Adhesion; Arrhythmogenic Right Ventricular Cardiomyopathy; Interleukin-11 Signaling Pathway; Focal Adhesion; TGF-beta Signaling Pathway	ECM proteoglycans; CHL1 interactions; Integrin cell surface interactions; Laminin interactions; MET activates PTK2 signaling; Platelet Adhesion to exposed collagen; Syndecan interactions	35	0.796	0.996	1.315	0.956943	0.983818	0.949821	59.05	34.29	53.97	108.4	89.1	102.5	14.81	7.05	14.16	3.9542e+07	3.36238e+07	2.32346e+07	3.62145e+07	2.01622e+07	1.19898e+07
FALSE	High	Master Protein	P82979	SAP domain-containing ribonucleoprotein	0	49.838	44	9	63	9	9	210	23.7	6.42	140.55	9	metabolic process;regulation of biological process;transport	nucleus	DNA binding;protein binding;RNA binding	Pf02037	84324	ENSG00000205323.8	SARNP	12			Cleavage of Growing Transcript in the Termination Region ; Transport of Mature mRNA derived from an Intron-Containing Transcript; mRNA 3'-end processing	9	1.722	1.008	0.58	0.380309	0.977476	0.712995	35.98	48.97	22.46	69.5	145.2	85.3	4.07	6.17	10.76	4.41071e+07	3.90472e+07	2.49201e+07	3.04564e+07	2.73466e+07	3.58644e+07
FALSE	High	Master Protein	Q14152	Eukaryotic translation initiation factor 3 subunit A	0	49.653	14	17	77	17	17	1382	166.5	6.79	110.39	17	cell organization and biogenesis;metabolic process;regulation of biological process	cytoplasm;cytosol;membrane;nucleus	protein binding;RNA binding;structural molecule activity	Pf01399	8661	ENSG00000107581.12	EIF3A	10	RNA transport	Translation Factors	Formation of the ternary complex, and subsequently, the 43S complex; L13a-mediated translational silencing of Ceruloplasmin expression; Translation initiation complex formation; GTP hydrolysis and joining of the 60S ribosomal subunit; Formation of a pool of free 40S subunits; Ribosomal scanning and start codon recognition	13	0.5	0.813	1.534	0.401983	0.873037	0.81709	60.33	43.17	52.74	113.9	86.5	99.6	22.02	23.38	10.41	3.73333e+07	4.04673e+07	3.33141e+07	4.97822e+07	3.11235e+07	1.66081e+07
FALSE	High	Master Protein	O43768	Alpha-endosulfine	0	49.445	49	6	36	5	5	121	13.4	7.24	92.7	6	cell division;regulation of biological process;response to stimulus;transport	cytoplasm	enzyme regulator activity;protein binding	Pf04667	2029	ENSG00000143420.18	ENSA	1			MASTL Facilitates Mitotic Progression	5	0.373	0.26	0.748	0.147336	0.000424319	0.952761	27.41	25.57	31.55	197	66.6	36.4	20.05	46.85	25.74	8175452	8.704e+06	6.77739e+06	5.84807e+06	7.41818e+06	1.29263e+06
FALSE	High	Master Protein	Q9NY33	Dipeptidyl peptidase 3	0	49.409	11	5	9	5	5	737	82.5	5.1	34.28	5	metabolic process	cytoplasm;cytosol;membrane	catalytic activity;metal ion binding;protein binding	Pf03571	10072	ENSG00000254986.7	DPP3	11				0	0.923	0.878	0.972	0.992135	0.992773	0.994349	25.26	36.59	20.69	111.3	95.7	93	11.93	20.07	22.25	5938459	5.03666e+06	3.57673e+06	3.49043e+06	3.43822e+06	2.09128e+06
FALSE	High	Master Protein	Q5ZPR3	CD276 antigen	0	49.106	18	5	29	5	5	534	57.2	4.91	104.94	5	cell proliferation;regulation of biological process;response to stimulus	membrane	protein binding	Pf00047, Pf07654, Pf07679, Pf08205, Pf13895, Pf13927	80381	ENSG00000103855.17	CD276	15	Cell adhesion molecules (CAMs)			1	0.942	0.832	0.912	0.994966	0.936578	0.988212	67.96	55.69	56.93	113.6	75.5	110.9	21.16	28.64	22.03	2.09594e+07	2.12022e+07	7.22884e+06	1.47387e+07	1.415e+07	6.51824e+06
FALSE	High	Master Protein	Q12888	TP53-binding protein 1	0	49.103	8	10	18	10	10	1972	213.4	4.7	32.93	10	cell organization and biogenesis;metabolic process;regulation of biological process;response to stimulus	chromosome;cytoplasm;nucleus	DNA binding;protein binding	Pf09038, Pf15057	7158	ENSG00000067369.13	TP53BP1	15	NOD-like receptor signaling pathway	ATM Signaling Pathway; ATM Signaling Network in Development and Disease	G2/M DNA damage checkpoint; Recruitment and ATM-mediated phosphorylation of repair and signaling proteins at DNA double strand breaks; SUMOylation of transcription factors; Processing of DNA double-strand break ends; Nonhomologous End-Joining (NHEJ)	20	0.859	0.773	1.194	0.984132	0.967288	0.982644	82.08	70.91	83.65	74.2	110.5	115.3	23.56	65.3	66.9	1.95065e+06	2.95443e+06	1.52635e+06	1.4542e+06	1.72172e+06	1.00877e+06
FALSE	High	Master Protein	O43583	Density-regulated protein	0	49.082	36	6	23	6	6	198	22.1	5.3	63.93	6	cell organization and biogenesis;metabolic process	ribosome	protein binding;RNA binding	Pf01253	8562	ENSG00000139726.10	DENR	12				0	0.994	1.05	1.029	0.986	0.908124	0.990103	37.82	45.8	49.13	100.7	100.4	98.9	8.96	11.17	17.15	12737092	1.20047e+07	6.99318e+06	9.42598e+06	6.70901e+06	5.09684e+06
FALSE	High	Master Protein	Q08J23	tRNA (cytosine(34)-C(5))-methyltransferase	0	48.901	14	11	29	11	11	767	86.4	6.77	59.03	11	cell division;metabolic process	cytoplasm;cytoskeleton;nucleus	catalytic activity;RNA binding	Pf01189, Pf13659	54888	ENSG00000037474.14	NSUN2	5			tRNA modification in the nucleus and cytosol	3	0.607	0.76	1.168	0.676759	0.829303	0.982644	43.88	50.12	36.05	117.2	75.4	107.4	9.46	8.88	10.33	1.4963e+07	1.6926e+07	9.4205e+06	1.41632e+07	1.10032e+07	4.32942e+06
FALSE	High	Master Protein	Q9P2E9	Ribosome-binding protein 1	0	48.841	10	10	19	10	10	1410	152.4	8.6	35.24	10												0	0.93	0.512	1.32	0.996014	0.54699	0.949821	140.89	57.96	67.02	111.9	130.3	57.8	17.78	11.05	34.48	3.69801e+06	2.20691e+06	2.32419e+06	2.56733e+06	2.21669e+06	1.53403e+06
FALSE	High	Master Protein	Q9NQR4	Omega-amidase NIT2	0	48.723	38	9	43	9	9	276	30.6	7.21	106.55	9	metabolic process;transport	cytoplasm;cytosol;extracellular;mitochondrion;organelle lumen	catalytic activity	Pf00795	56954	ENSG00000114021.11	NIT2	3	Alanine, aspartate and glutamate metabolism		Neutrophil degranulation	4	0.608	0.98	1.301	0.698073	0.983818	0.952761	58.73	33.54	55.3	115.7	56.3	128	5.98	18.77	11.78	2.23883e+07	2.15773e+07	1.32098e+07	1.71521e+07	1.3228e+07	3.05173e+06
FALSE	High	Master Protein	P30626	Sorcin	0	48.69	44	9	83	9	9	198	21.7	5.59	149.92	9	metabolic process;regulation of biological process;response to stimulus;transport	cytoplasm;cytosol;endoplasmic reticulum;membrane;mitochondrion	catalytic activity;metal ion binding;protein binding	Pf13405, Pf13499, Pf13833	6717	ENSG00000075142.13	SRI	7			Ion homeostasis; Sodium/Calcium exchangers; Ion transport by P-type ATPases; Reduction of cytosolic Ca++ levels; Stimuli-sensing channels	14	0.957	0.897	0.789	0.986	0.977476	0.976336	58.9	64.08	56.68	112.3	103.8	83.9	7.63	8.06	13.82	9.85323e+07	8.387e+07	4.82113e+07	6.1204e+07	5.77573e+07	3.22929e+07
FALSE	High	Master Protein	O15144	Actin-related protein 2/3 complex subunit 2	0	48.669	44	12	39	12	12	300	34.3	7.36	64.76	12	cell organization and biogenesis;cellular component movement;regulation of biological process;response to stimulus	cytoplasm;cytoskeleton;cytosol;endosome;membrane	protein binding;structural molecule activity	Pf04045	10109	ENSG00000163466.15	ARPC2	2	Endocytosis; Pathogenic Escherichia coli infection; Salmonella infection; Regulation of actin cytoskeleton; Bacterial invasion of epithelial cells; Fc gamma R-mediated phagocytosis; Shigellosis	Pathogenic Escherichia coli infection	EPHB-mediated forward signaling; Clathrin-mediated endocytosis; RHO GTPases Activate WASPs and WAVEs; Regulation of actin dynamics for phagocytic cup formation	23	0.55	0.731	1.541	0.556387	0.717535	0.815755	57.7	61.36	38.16	166.8	45.7	87.5	21.06	23.13	31.51	2.73783e+07	2.54295e+07	1.34783e+07	2.66604e+07	1.26542e+07	2.92677e+06
FALSE	High	Master Protein	O14737	Programmed cell death protein 5	0	48.605	54	7	42	7	7	125	14.3	6.04	94.56	7	cell death;regulation of biological process;response to stimulus	cytoplasm;cytosol;nucleus	DNA binding;enzyme regulator activity;protein binding	Pf01984	9141	ENSG00000105185.11	PDCD5	19				0	3.498	0.634	0.152	0.00227024	0.369947	8.69371e-05	52.47	82.56	68.23	80	147.6	72.4	15.85	7.54	22.41	3.62169e+07	3.17551e+07	2.0257e+07	2.01512e+07	2.69597e+07	2.85786e+07
FALSE	High	Master Protein	P42704	Leucine-rich PPR motif-containing protein, mitochondrial	0	48.418	9	10	26	10	10	1394	157.8	6.13	58.6	10	cellular component movement;metabolic process;regulation of biological process;transport	chromosome;cytoplasm;cytoskeleton;membrane;mitochondrion;nucleus	catalytic activity;DNA binding;protein binding;RNA binding	Pf12854, Pf13041, Pf13812	10128	ENSG00000138095.18	LRPPRC	2			TP53 Regulates Metabolic Genes; Respiratory electron transport	9	0.533	0.595	0.969	0.676759	0.611149	0.994349	92.16	64.01	55.96	125.5	86	88.5	16.62	9.05	32.48	5.50985e+06	7.4718e+06	3.55743e+06	5.0128e+06	3.88594e+06	1.67781e+06
FALSE	High	Master Protein	P12111	Collagen alpha-3(VI) chain	0	48.406	4	11	56	11	11	3177	343.5	6.68	107.23	11	cell organization and biogenesis;metabolic process;regulation of biological process	extracellular;membrane;organelle lumen	enzyme regulator activity;protein binding	Pf00014, Pf00041, Pf00092, Pf01391, Pf13519, Pf13768	1293	ENSG00000163359.15	COL6A3	2	Protein digestion and absorption; Focal adhesion; ECM-receptor interaction; PI3K-Akt signaling pathway	miRNA targets in ECM and membrane receptors	ECM proteoglycans; Collagen degradation; Integrin cell surface interactions; Assembly of collagen fibrils and other multimeric structures; Collagen chain trimerization; NCAM1 interactions; Signaling by PDGF	21	0.898	1.418	1.125	0.991092	0.316406	0.982644	51.33	54.99	63.93	85.9	95.1	119	6.59	20.12	34.91	2.16772e+07	1.65223e+07	1.13405e+07	1.66513e+07	1.36334e+07	8.34494e+06
FALSE	High	Master Protein	P54578	Ubiquitin carboxyl-terminal hydrolase 14	0	48.366	20	9	41	9	9	494	56	5.3	100.65	9	cell communication;metabolic process;regulation of biological process	cell surface;cytoplasm;cytosol;membrane;nucleus;proteasome	catalytic activity;enzyme regulator activity;protein binding	Pf00443, Pf13423	9097	ENSG00000101557.14	USP14	18			Ub-specific processing proteases	4	1.29	1.066	1.178	0.811869	0.891443	0.982644	73.88	71.5	38.67	92.7	100.9	106.4	24.77	13.21	5.73	1.29461e+07	1.66917e+07	8.93855e+06	1.43662e+07	6.49199e+06	6.79725e+06
FALSE	High	Master Protein	P52209	6-phosphogluconate dehydrogenase, decarboxylating	0	48.008	25	9	41	9	9	483	53.1	7.23	78.83	9	metabolic process	cytoplasm;cytosol;nucleus	catalytic activity	Pf00393, Pf03446	5226	ENSG00000142657.20	PGD	1	Carbon metabolism; Glutathione metabolism; Pentose phosphate pathway; Metabolic pathways	Pentose Phosphate Pathway; NRF2 pathway	Pentose phosphate pathway (hexose monophosphate shunt)	9	0.746	0.715	1.008	0.901766	0.643116	0.994168	41.65	44.93	31.69	121.9	83.4	94.7	11.21	12.37	11.16	3.20358e+07	3.19115e+07	18937859	3.23076e+07	2.40694e+07	8.19137e+06
FALSE	High	Master Protein	P15880	40S ribosomal protein S2	0	47.884	32	9	75	9	9	293	31.3	10.24	135.39	9	cell organization and biogenesis;metabolic process;regulation of biological process;transport	cytosol;membrane;nucleus;ribosome	protein binding;RNA binding;structural molecule activity	Pf00333, Pf03719	6187	ENSG00000140988.15	RPS2	16	Ribosome	Cytoplasmic Ribosomal Proteins	Peptide chain elongation; Protein methylation; Eukaryotic Translation Termination; Viral mRNA Translation; RMTs methylate histone arginines; Formation of the ternary complex, and subsequently, the 43S complex; L13a-mediated translational silencing of Ceruloplasmin expression; Selenocysteine synthesis; Nonsense Mediated Decay (NMD) independent of the Exon Junction Complex (EJC); Nonsense Mediated …	44	0.465	0.791	1.641	0.308816	0.835926	0.736192	56.35	39.27	36.98	134.9	61.4	103.7	12.46	31.49	9.3	8.28373e+07	7.71344e+07	5.40496e+07	8.5108e+07	6.56985e+07	1.6142e+07
FALSE	High	Master Protein	O00151	PDZ and LIM domain protein 1	0	47.718	32	7	24	7	7	329	36	7.02	62.78	7	regulation of biological process;response to stimulus	cytoplasm;cytoskeleton	metal ion binding;protein binding	Pf00412, Pf00595, Pf13180	9124	ENSG00000107438.8	PDLIM1	10				0	1.247	0.918	0.956	0.874028	0.998881	0.990103	92.87	83.35	51.91	86	121.8	92.2	23.22	15.16	41.01	1.29121e+07	7890281	5.05177e+06	5.69248e+06	5.01283e+06	4.91104e+06
FALSE	High	Master Protein	Q9NZB2	Constitutive coactivator of PPAR-gamma-like protein 1	0	47.597	8	6	27	6	6	1118	121.8	8.88	74.68	6		cytoplasm;cytosol;membrane;nucleus	RNA binding		23196	ENSG00000048828.16	FAM120A	9				0	0.711	0.811	1.21	0.906304	0.983818	0.982644	51.68	45.49	48.51	124.3	70.7	105	21.22	45.2	27.06	4.18008e+06	2.68575e+06	1.77467e+06	3.82406e+06	2.68809e+06	1.30427e+06
[truncated: 1,024 more rows]
[truncated: 26 more columns]

## Sheet: LFQ Intensities
										Filtered for at least 2 protein unique peptides, in 3 of 5 replicates																	Normalized Abundance; IMPUTED missing values using 1.5-fold the minimum for that particular sample, labeled in blue
[truncated: 1,534 more rows]
[truncated: 20 more columns]

[truncated: 5 more sheets: Physicochemical Properties, T.Test PAC vs FASP, T.test FASP vs STRAP, T.test PAC vs STRAP, PCA]
